# Supplementary material for: Liver gene expression and its rewiring in hepatic steatosis are controlled by PI3Kα-dependent hepatocyte signaling
Source: PLoS Biol. 2025 Apr 14;23(4):e3003112. doi: 10.1371/journal.pbio.3003112 (PMC12021288; doi:10.1371/journal.pbio.3003112)
Supplement: S1 Data — (XLSX) [file pbio.3003112.s012.xlsx]

## Sheet: Fig 1B
All bars shown in bar plots throughout the paper represent the mean of replicates and errors bars represent the standard error of the mean
Fig1B			C38:4PIP3/PIP2 (%max)
	p110αLWT- Fasted	Fasted	26.2355
	p110αLWT	Fasted	40.347
	p110αLWT	Fasted	5.29472
	p110αLWT	Fasted	24.9795
	p110αLWT	Fasted	39.7604
	p110αLWT	Fasted	15.1659
	p110αLWT	Fasted	30.3295
	p110αLWT	Fasted	27.394
	p110αLWT- Fasted +Insulin	Fasted + Ins	110.574
	p110αLWT	Fasted + Ins	176.703
	p110αLWT	Fasted + Ins	76.2611
	p110αLWT	Fasted + Ins	80.677
	p110αLWT	Fasted + Ins	66.781
	p110αLWT	Fasted + Ins	95.1086
	p110αLWT	Fasted + Ins	104.262
	p110αLWT	Fasted + Ins	89.633
	p110αLKO-Fasted	Fasted	18.8223
	p110αLKO	Fasted	30.8154
	p110αLKO	Fasted	26.3236
	p110αLKO	Fasted	27.1144
	p110αLKO	Fasted	15.766
	p110αLKO	Fasted	23.4506
	p110αLKO	Fasted	22.9435
	p110αLKO	Fasted	18.2729
	p110αLKO-Fasted+Insulin	Fasted + Ins	54.2806
	p110αLKO	Fasted + Ins	53.5705
	p110αLKO	Fasted + Ins	52.2858
	p110αLKO	Fasted + Ins	67.5122
	p110αLKO	Fasted + Ins	52.5627
	p110αLKO	Fasted + Ins	59.5705
	p110αLKO	Fasted + Ins	59.251
	p110αLKO	Fasted + Ins	41.2325

## Sheet: Fig 1D
All bars shown in bar plots throughout the paper represent the mean of replicates and errors bars represent the standard error of the mean
OGTT Fig1D	Genotype	weight (g)	glucose(µl)	T-15min	0	15	30	45	60	90	120
	p110αLWT	39.5	158	152	176	332	280	273	277	216	183
	p110αLWT	28.3	113.2	145	175	268	188	195	186	173	167
	p110αLWT	34.3	137.2	172	208	410	363	289	331	274	279
	p110αLWT	38.9	155.6	165	158	302	211	219	221	207	202
	p110αLWT	33.1	132.4	221	192	365	246	235	233	188	196
	p110αLWT	37.1	148.4	159	156	284	213	208	219	189	169
	p110αLWT	27.4	109.6	187	176	310	232	248	218	207	178
	p110αLWT	29.5	118	201	219	384	284	270	279	240	199
	p110αLKO	28.7	114.8	157	160	483	418	447	458	413	354
	p110αLKO	30.8	123.2	118	125	475	405	331	340	314	253
	p110αLKO	34.7	138.8	213	221	586	522	475	480	433	357
	p110αLKO	29	116	176	198	600	511	420	432	435	348
	p110αLKO	30.3	121.2	151	163	487	499	447	464	416	330
	p110αLKO	30.5	122	160	172	322	232	235	214	264	208
	p110αLKO	32.4	129.6	186	188	435	334	317	311	266	201
AUC OGTT Fig1D	Genotype	0/15	15/30	30/45	45/60	60/90	90/120	Sum AUC
	p110αLWT	3810	4590	4147.5	4125	7395	5985	30052.5
	p110αLWT	3322.5	3420	2872.5	2857.5	5385	5100	22957.5
	p110αLWT	4635	5797.5	4890	4650	9075	8295	37342.5
	p110αLWT	3450	3847.5	3225	3300	6420	6135	26377.5
	p110αLWT	4177.5	4582.5	3607.5	3510	6315	5760	27952.5
	p110αLWT	3300	3727.5	3157.5	3202.5	6120	5370	24877.5
	p110αLWT	3645	4065	3600	3495	6375	5775	26955
	p110αLWT	4522.5	5010	4155	4117.5	7785	6585	32175
	p110αLKO	4822.5	6757.5	6487.5	6787.5	13065	11505	49425
	p110αLKO	4500	6600	5520	5032.5	9810	8505	39967.5
	p110αLKO	6052.5	8310	7477.5	7162.5	13695	11850	54547.5
	p110αLKO	5985	8332.5	6982.5	6390	13005	11745	52440
	p110αLKO	4875	7395	7095	6832.5	13200	11190	50587.5
	p110αLKO	3705	4155	3502.5	3367.5	7170	7080	28980
	p110αLKO	4672.5	5767.5	4882.5	4710	8655	7005	20032.5

## Sheet: Fig 1E
All bars shown in bar plots throughout the paper represent the mean of replicates and errors bars represent the standard error of the mean
ITT Fig1E	Genotype	Weight (g)	Insulin (µl)	0	15	30	45	60	90	120
	p110αLWT	24.1	72.3	100	46.6346	40.3846	36.0577	33.6538	32.6923	57.2115
	p110αLWT	21.9	65.7	100	58.6592	40.7821	42.4581	54.7486	64.2458	75.419
	p110αLWT	21.1	63.3	100	56.0241	47.5904	45.1807	40.9639	45.1807	62.0482
	p110αLWT	17.6	52.8	100	56.4972	48.0226	45.1977	62.7119	70.6215	81.9209
	p110αLWT	23.3	69.9	100	49.0291	42.7184	45.1456	48.0583	48.5437	56.3107
	p110αLWT	25.4	76.2	100	62.9834	45.8564	43.0939	48.6188	48.0663	58.5635
	p110αLWT	23.1	69.3	100	61.0465	49.4186	48.8372	50.5814	51.1628	57.5581
	p110αLKO	25.5	76.5	100	56.4246	39.1061	40.2235	48.6034	47.486	51.9553
	p110αLKO	27.5	82.5	100	81.5029	58.9595	52.0231	43.9306	54.3353	58.3815
	p110αLKO	25	75	100	76.3975	57.1429	53.4161	52.1739	65.8385	69.5652
	p110αLKO	25.3	75.9	100	74.4186	63.3721	73.8372	75	72.093	80.2326
	p110αLKO	23.8	71.4	100	65.7143	60.7143	82.8571	77.1429	82.1429	85
	p110αLKO	28.2	84.6	100	70.6897	60.9195	53.4483	66.092	64.3678	66.6667
	p110αLKO	20.3	60.9	100	73.057	59.0674	49.7409	50.2591	52.8497	53.3679
AUC ITT Fig1E	Genotype	0/15	15/30	30/45	45/60	60/90	90/120	Sum AUC
	p110αLWT	2287.5	1357.5	1192.5	1087.5	2070	2805	10800
	p110αLWT	2130	1335	1117.5	1305	3195	3750	12832.5
	p110αLWT	1942.5	1290	1155	1072.5	2145	2670	10275
	p110αLWT	2077.5	1387.5	1237.5	1432.5	3540	4050	13725
	p110αLWT	2302.5	1417.5	1357.5	1440	2985	3240	12742.5
	p110αLWT	2212.5	1477.5	1207.5	1245	2625	2895	11662.5
	p110αLWT	2077.5	1425	1267.5	1282.5	2625	2805	11482.5
	p110αLKO	2100	1282.5	1065	1192.5	2580	2670	10890
	p110αLKO	2355	1822.5	1440	1245	2550	2925	12337.5
	p110αLKO	2130	1612.5	1335	1275	2850	3270	12472.5
	p110αLKO	2250	1777.5	1770	1920	3795	3930	15442.5
	p110αLKO	1740	1327.5	1507.5	1680	3345	3510	13110
	p110αLKO	2227.5	1717.5	1492.5	1560	3405	3420	13822.5
	p110αLKO	2505		1575	1447.5	2985	3075	13500

## Sheet: Fig 1F
All bars shown in bar plots throughout the paper represent the mean of replicates and errors bars represent the standard error of the mean
PTT Fig1F	Genotype	Weight (g)	µl IP	-15	0	15	30	45	60	90	120	150
	p110αLWT	23.5	235	93	91	105	107	143	176	225	163	118
	p110αLWT	35.1	351	103	98	155	142	144	162	129	122	98
	p110αLWT	36.6	366	108	107	156	147	167	181	156	108	107
	p110αLWT	28.6	286	98	101	124	153	165	177	151	121	105
	p110αLWT	33	330	93	111	179	151	195	180	141	134	118
	p110αLWT	39.4	394	100	108	177	180	167	198	211	185	163
	p110αLWT	23.1	231	89	103	132	182	190	165	135	121	106
	p110αLKO	30.7	307	93	119	136	184	229	319	244	234	201
	p110αLKO	37	370	86	106	147	140	246	262	293	262	141
	p110αLKO	31	310	86	89	119	119	178	167	201	191	149
	p110αLKO	30.7	307	81	94	124	136	212	196	239	252	242
	p110αLKO	34	340	96	109	131	160	189	214	201	200	200
	p110αLKO	31.4	314	98	109	135	153	248	223	276	289	234
	p110αLKO	28.9	289	92	110	121	167	193	241	252	285	257
AUC PTT Fig1F	Genotype	0/15	15/30	30/45	45/60	60/90	90/120	120/150	Sum AUC
	p110αLWT	1470	1590	1875	2392.5	6015	5820	4215	23377.5
	p110αLWT	1897.5	2227.5	2145	2295	4365	3765	3300	19995
	p110αLWT	1972.5	2272.5	2355	2610	5055	3960	3225	21450
	p110αLWT	1687.5	2077.5	2385	2565	4920	4080	3390	21105
	p110αLWT	2175	2475	2595	2812.5	4815	4125	3780	22777.5
	p110αLWT	2137.5	2677.5	2602.5	2737.5	6135	5940	5220	27450
	p110αLWT	1762.5	2355	2790	2662.5	4500	3840	3405	21315
	p110αLKO	1912.5	2400	3097.5	4110	8445	7170	6525	33660
	p110αLKO	1897.5	2152.5	2895	3810	8325	8325	6045	33450
	p110αLKO	1560	1785	2227.5	2587.5	5520	5880	5100	24660
	p110αLKO	1635	1950	2610	3060	6525	7365	7410	30555
	p110αLKO	1800	2182.5	2617.5	3022.5	6225	6015	6000	27862.5
	p110αLKO	1830	2160	3007.5	3532.5	7485	8475	7845	34335
	p110αLKO	1732.5	2160	2700	3255	7395	8055	8130	33427.5
