# Supplementary material for: Liver gene expression and its rewiring in hepatic steatosis are controlled by PI3Kα-dependent hepatocyte signaling
Source: PLoS Biol. 2025 Apr 14;23(4):e3003112. doi: 10.1371/journal.pbio.3003112 (PMC12021288; doi:10.1371/journal.pbio.3003112)
Supplement: S2 Data — (XLSX) [file pbio.3003112.s013.xlsx]

## Sheet: Fig 2A
All bars shown in bar plots throughout the paper represent the mean of replicates and errors bars represent the standard error of the mean
				Fig 2A		Fig 2A		Fig 2A	Fig 2A
	Genotype	Nutritional condition	abs	Insulin concentration (ng/mL)	Mice weight (g)	Glycemia (mg/dL)	Liver weight (g)	Liver weight (% body mass)	Glycogen content (µmol/ug prot/mg liver)
	P110α LWT	FED	0.3068	2.69656	21.8	120	0.953	0.0437156	207.985
			0.5445	4.69537	22	145	0.917	0.0416818	230.313
			1.2083	8.83621	31.9	130	NA	NA	429.617
			0.7556	6.24236	30.1	136	1.15	0.038206	370.912
			0.781	6.41403	28.2	130	1.1	0.0390071	215.786
			0.596	5.09257	27	117	1.07	0.0396296	283.739
		FASTED	0.0767	0.502439	30	92	0.98	0.0326667	18.2241
			0.0649	0.383046	25.4	71	0.93	0.0366142	4.35153
			0.1015	0.75118	21.2	77	0.68	0.0320755	16.9869
			0.0601	0.334288	26.2	96	0.89	0.0339695	15.3334
			0.2219	1.91668	23.6	90	0.83	0.0351695	13.2852
					23	71	0.71	0.0308696	22.6568
	p110α LKO	FED	0.8938	7.13888	22.8	139	0.743	0.0325877	120.062
			0.5886	5.03628	21.7	150	0.684	0.0315207	285.402
			2.6576	10.5022	32.1	162	0.84	0.0261682	234.383
			2.264	11.0504	30.2	157	0.78	0.0258278	277.878
			0.7676	6.32385	28.8	122	0.701	0.0243403	253.981
			2.0647	11.0434	27.5	146	0.744	0.0270545	215.409
		FASTED	0.2228	1.92513	23.8	71	0.68	0.0285714	2.24036
			0.201	1.71937	28.7	77	0.84	0.0292683	4.38849
			0.0747	0.48225	27.8	70	0.88	0.0316547	5.10508
			0.0799	0.534701	28.8	62	0.73	0.0253472	1.93346
			0.1428	1.15884	25.1	68	0.76	0.0302789	3.77614
			0.1164	0.8992	24.3	77	0.76	0.0312757	5.75612

## Sheet: Fig 2D Microarray Raw data
	Row	Col	Start	Sequence	ProbeName	GeneName	SystematicName	Description	Amean	logFC_p110aLKO_Fed-p110aLWT_Fed	logFC_p110aLWT_Fasted-p110aLWT_Fed	logFC_p110aLKO_Fasted-p110aLKO_Fed	P.value_p110aLKO_Fed-p110aLWT_Fed	P.value_p110aLWT_Fasted-p110aLWT_Fed	P.value_p110aLKO_Fasted-p110aLKO_Fed	q.value_p110aLKO_Fed-p110aLWT_Fed	q.value_p110aLWT_Fasted-p110aLWT_Fed	q.value_p110aLKO_Fasted-p110aLKO_Fed	adj.P.Val_p110aLKO_Fed-p110aLWT_Fed	adj.P.Val_p110aLWT_Fasted-p110aLWT_Fed	adj.P.Val_p110aLKO_Fasted-p110aLKO_Fed
4	1	4	6947	ACGGAGCCAGGGACTTGGAACCTTTAGGAACAATCAGTGCATCCGGTGACAGCCTGGGTT	A_51_P399985	Myo9b	NM_015742	ref|Mus musculus myosin IXb (Myo9b), transcript variant 3, mRNA [NM_015742]	11.4316	0.135415	-0.122914	-0.0540175	0.0498494	0.0730507	0.418077	0.0993951	0.0597965	0.19837	0.17668	0.129943	0.516204
9	1	9	2489	ATTAAGCTCAACTTTTTCTGAGTTCAGTTCCCTAGATATGTATAGAGAAAGAGAAAAGGC	A_51_P211903	Golga5	NM_013747	ref|Mus musculus golgi autoantigen, golgin subfamily a, 5 (Golga5), transcript variant 2, mRNA [NM_013747]	10.1941	-0.0620296	0.50121	0.686945	0.427987	9.85195e-07	4.36711e-09	0.353696	6.05516e-06	4.11325e-08	0.643885	1.06323e-05	7.42938e-08
11	1	11	4945	AGAGGGAGGTGCTGCTTGCAGTCCCTTAGTACATGGGTGCTCTGGATTCCAGGGAGACAA	A_51_P226429	Rhobtb2	NM_153514	ref|Mus musculus Rho-related BTB domain containing 2 (Rhobtb2), mRNA [NM_153514]	8.06596	-0.0353343	0.0278869	-0.242932	0.706588	0.766262	0.0150523	0.458288	0.339104	0.0139891	0.840668	0.830117	0.0322094
13	1	13	3266	CAGGATGATTGTACAGAATCATTGCTTATGCCATGATAGCTTTCTACACTGTATTACATA	A_55_P2737159	App	NM_001198823	ref|Mus musculus amyloid beta (A4) precursor protein (App), transcript variant 1, mRNA [NM_001198823]	11.7627	0.165847	0.127205	0.182368	0.204714	0.32732	0.164611	0.232722	0.18882	0.0969753	0.418888	0.437435	0.242479
14	1	14	1634	GGACTTCTAATGCACTTCGTTAGCTTGTGTTGTATATTACATGTGTTTGAAGTGGATTTT	A_55_P2728466	2310057M21Rik	NM_026655	ref|Mus musculus RIKEN cDNA 2310057M21 gene (2310057M21Rik), mRNA [NM_026655]	7.74814	0.0592374	-0.00855917	0.1064	0.503627	0.922659	0.234474	0.385926	0.380807	0.127667	0.704273	0.945342	0.324212
15	1	15	2848	GAAGAGACTGCAGGCTGACTGACTCAACAAGATTACATTGCTTTATTATTTACTATTACA	A_55_P2101526	L1td1	NM_001081202	ref|Mus musculus LINE-1 type transposase domain containing 1 (L1td1), mRNA [NM_001081202]	8.02893	0.171978	0.417616	0.228165	0.070159	0.000114612	0.0190348	0.123063	0.000296047	0.016978	0.218495	0.000565898	0.0393125
17	1	17	2904	CGCGCAGATGTCCAAAAGTCTAAATAAATGCATTCAGAGGTTTTTGGGGTCCATGGCCAA	A_66_P135936	Eef2	NM_007907	ref|Mus musculus eukaryotic translation elongation factor 2 (Eef2), mRNA [NM_007907]	16.0631	0.185677	0.16921	0.101096	0.00205797	0.00434521	0.0720731	0.012444	0.00603882	0.0503259	0.0226082	0.0122142	0.12174
20	1	20	4158	AAATCAGCCTAGTGTCAATGTTTGGTTTGGGGGTGGAATTAAATGCCGATGTTTTTGTTA	A_55_P2909714	Fam102a	NM_153560	ref|Mus musculus family with sequence similarity 102, member A (Fam102a), mRNA [NM_153560]	12.3928	-0.424696	0.105436	0.365274	0.000182169	0.283354	0.000870405	0.00240887	0.169858	0.00128721	0.00444836	0.390586	0.00276907
27	1	27	418	CCCAACATCCAGGCCGTGCTGCTGCCCAAGAAGACCGAGAGCCACCACAAGGCCAAGTGA	A_55_P2084656	Hist1h2ah	NM_175659	ref|Mus musculus histone cluster 1, H2ah (Hist1h2ah), mRNA [NM_175659]	14.5917	-0.288988	-0.173146	-0.130195	0.00119532	0.0375419	0.110816	0.00865712	0.0351099	0.0708541	0.0159189	0.0745995	0.17401
28	1	28	2962	CCACTGAATTTAGTACATTGATGAAGCTAGAACCTAAAGTTTGTATGCTTCAATACTCTC	A_55_P2021266	Hpse	NM_152803	ref|Mus musculus heparanase (Hpse), mRNA [NM_152803]	8.03782	0.0245651	0.155799	0.126266	0.855523	0.254581	0.353583	0.501879	0.156824	0.174677	0.924594	0.358982	0.451451
30	1	30	2962	GGCAGCAGAAGATAACCCCACATTCTACATTGCTACTGTTTTGTATGAAATAAATTGATA	A_55_P1994204	Ythdc1	NM_177680	ref|Mus musculus YTH domain containing 1 (Ythdc1), mRNA [NM_177680]	11.6746	0.207841	0.210865	0.00375904	0.0271358	0.0251865	0.966398	0.0672922	0.0254126	0.357874	0.118787	0.053363	0.97632
44	1	44	6010	TCCACCTTCTAGTATGTTGGCATGGAACTTTAGAAAAATCTGACAATACAGAATAAAGAC	A_52_P222685	Pum2	NM_001160219	ref|Mus musculus pumilio RNA-binding family member 2 (Pum2), transcript variant 1, mRNA [NM_001160219]	11.2945	0.0295064	0.388573	0.387887	0.686734	1.62183e-05	1.66092e-05	0.451483	5.94797e-05	4.4779e-05	0.829018	0.000110237	8.95479e-05
45	1	45	437	ATGACTTGAATGAGATCTTCCCAGAAACCAAGCTGGACAAAAAGAAGTACCCGTACTGGC	A_55_P2152305	Atp5h	NM_027862	ref|Mus musculus ATP synthase, H+ transporting, mitochondrial F0 complex, subunit D (Atp5h), mRNA [NM_027862]	15.8983	-0.0282445	-0.0620309	-0.0378462	0.508104	0.153097	0.376949	0.387921	0.10656	0.183473	0.708436	0.238446	0.47538
51	1	51	979	TGTGATTGGTGGAGAGCGAGATCGACTTTACCGGGCTCGGAAGAAGTGCCAGTTCCTGCT	A_51_P290601	Znhit2	NM_013859	ref|Mus musculus zinc finger, HIT domain containing 2 (Znhit2), mRNA [NM_013859]	11.915	-0.0562053	-0.078013	-0.0333352	0.445831	0.292682	0.649845	0.36149	0.173822	0.273476	0.659233	0.400628	0.727898
52	1	52	3091	GTGCACAGTTACTGTGAAATTAACAAAGAATGGTGACTGGTTATATGTTTATAACTGGCA	A_52_P100381	Zbtb42	NM_001100460	ref|Mus musculus zinc finger and BTB domain containing 42 (Zbtb42), mRNA [NM_001100460]	6.67836	0.129874	0.225257	0.229421	0.160679	0.0192026	0.017309	0.201233	0.0203914	0.0156949	0.360669	0.042716	0.0362555
55	1	55	13701	CCGTATTACGGTAATAACATGGTTTCGAAAACTTTCTGTTTTTATTTTGTCACAGAGCTG	A_55_P2123841	Zfhx4	NM_030708	ref|Mus musculus zinc finger homeodomain 4 (Zfhx4), mRNA [NM_030708]	7.82605	0.0187508	-0.0128906	-0.461784	0.858351	0.902331	0.000172089	0.502634	0.375748	0.000322142	0.925564	0.931248	0.00066717
56	1	56	2590	ATTTTTCAGAGTGACCTTCAGAGGGCAGCAGCCATTCCCACCACACGAAGGGCTGGTCCT	A_51_P359603	Itgb7	NM_013566	ref|Mus musculus integrin beta 7 (Itgb7), mRNA [NM_013566]	7.59656	-0.0363865	-0.273659	-0.248472	0.745803	0.0211945	0.0346833	0.469801	0.0220733	0.0276745	0.863288	0.0462253	0.065354
57	1	57	3380	CCCCACCCCCACCCCCTGCATAGACCTTTGCTGAATTAAAGTTTGTAAGTAAACGGTTTT	A_55_P2081571	Raver1	NM_027911	ref|Mus musculus ribonucleoprotein, PTB-binding 1 (Raver1), mRNA [NM_027911]	14.7009	-0.235166	0.262361	0.255787	0.333271	0.281545	0.293488	0.308264	0.169045	0.151832	0.558473	0.388537	0.389685
58	1	58	4012	GTTAAAGCACTGGGGTAGTCTAATTCTAACTGGTAATTATGTTTGCCAATTATCTGTTTG	A_55_P1961894	Fbxw11	NM_134015	ref|Mus musculus F-box and WD-40 domain protein 11 (Fbxw11), transcript variant 1, mRNA [NM_134015]	11.4659	-0.0842369	0.0671285	0.0967739	0.129496	0.222921	0.0838499	0.177339	0.141962	0.0567435	0.317687	0.32336	0.138085
60	1	60	3271	TCTATTAGGAATACTGGGAATTGTATCTACCAGGCCAATTGCCTGTTTAGCTCTGTGGTC	A_52_P641477	Wars2	NM_027462	ref|Mus musculus tryptophanyl tRNA synthetase 2 (mitochondrial) (Wars2), mRNA [NM_027462]	7.87338	0.12244	0.206025	0.197185	0.103744	0.00893314	0.0118539	0.155856	0.0108946	0.0115107	0.278246	0.0225146	0.0262454
61	1	61	6405	CTGTCATGAGAAGCAGTTGACAAAAATAAGTTTTATGGTTTACAGTGTGGTTTACGTAGA	A_52_P152219	Rpgrip1l	NM_173431	ref|Mus musculus Rpgrip1-like (Rpgrip1l), mRNA [NM_173431]	6.42083	0.223423	-0.131194	-0.462523	0.0648555	0.267039	0.000520537	0.116925	0.162457	0.000826984	0.208239	0.372582	0.00175286
62	1	62	652	TAATTGCAGGAAAGGCAGAAGGAGATGGCAAGATGCACATTACCCTCTGTGACTTCATTG	A_65_P12392	Timp2	NM_011594	ref|Mus musculus tissue inhibitor of metalloproteinase 2 (Timp2), mRNA [NM_011594]	8.08056	-0.148262	-0.0324822	-0.207531	0.221748	0.785784	0.0918619	0.244282	0.344539	0.0610521	0.439773	0.843719	0.148849
67	1	67	598	GAAGAGGAAGACAGCTCAGAAGCTTGCCTTCCAGGCGGCTGTATCAGATGCCTTCCAGAA	A_66_P126719	Rdm1	NM_025654	ref|Mus musculus RAD52 motif 1 (Rdm1), mRNA [NM_025654]	8.43545	-0.109455	-0.064376	-0.54496	0.231398	0.47715	2.6045e-06	0.250455	0.247203	9.18846e-06	0.452075	0.585285	1.82251e-05
72	1	72	1977	CGTGTGTTGTTTCTGTTGCTGTTGCTTTTGTTGTTTTATATACTGCATGTGTTCACTAAA	A_55_P2902822	Serpine2	NM_009255	ref|Mus musculus serine (or cysteine) peptidase inhibitor, clade E, member 2 (Serpine2), mRNA [NM_009255]	11.0102	-0.0045345	0.842852	0.00476399	0.990893	0.042398	0.990432	0.537755	0.0386504	0.363316	0.994613	0.0825928	0.993376
76	1	76	1500	GTGCCCTGGGGGAATGCTGTGAGAAATGCCAACTTAAAAAACCTGGGGTTGTGTGCAGAG	A_52_P227469	Adam28	NM_183366	ref|Mus musculus a disintegrin and metallopeptidase domain 28 (Adam28), transcript variant 2, mRNA [NM_183366]	5.74156	-0.203654	-0.240236	0.0883577	0.0724312	0.0363832	0.422908	0.125584	0.0342079	0.200088	0.222863	0.0727254	0.521051
79	1	79	3742	TTAAATAGGATACTTTTATATGATGGGTGCTTTGAGTGTGAATGCAGCAGGCTCTATCTC	A_51_P147085	Nfatc3	NM_010901	ref|Mus musculus nuclear factor of activated T cells, cytoplasmic, calcineurin dependent 3 (Nfatc3), mRNA [NM_010901]	10.4103	0.12246	0.205801	0.0572809	0.0682919	0.00376985	0.380727	0.120836	0.00538122	0.184889	0.214853	0.0108333	0.479205
82	1	82	2056	CTGCTAAATGGTGTTTGGTCATGTGGTGGACCTGTGTAAATATGTATATTTGTCTTTTTA	A_55_P2000062	Irf1	NM_008390	ref|Mus musculus interferon regulatory factor 1 (Irf1), transcript variant 1, mRNA [NM_008390]	11.8081	0.0832325	-0.378348	-0.00207455	0.601565	0.0242427	0.989586	0.422965	0.0246242	0.363195	0.774784	0.0516569	0.99302
83	1	83	613	TGAATTTGCTCTCCTCTCTTCTGATAGTCCTTGGATTATATGTCCTGATTCTGATAGCCA	A_55_P2112403	Olfr1008	NM_146866	ref|Mus musculus olfactory receptor 1008 (Olfr1008), mRNA [NM_146866]	6.59111	-0.205855	-0.228578	-0.127643	0.101951	0.071141	0.302156	0.154144	0.0585328	0.155235	0.275116	0.127024	0.398803
85	1	85	2718	TGGGATGCGGTGACATTAAAGAGCCACACTGACAAAATACCCGGGACTGGAAGGTTCTGT	A_51_P198645	Parvb	NM_133167	ref|Mus musculus parvin, beta (Parvb), mRNA [NM_133167]	5.9798	-0.244732	-0.249914	-0.0389696	0.0093181	0.00810106	0.656546	0.0336826	0.0100692	0.275575	0.0596645	0.0207656	0.733811
91	1	91	1448	TTTTCATGAACTTGTGAAAGAGAGACAGGAAAGAGAAGCTAAAACTGCCAGCCAGCTCTT	A_55_P2137783	Rad50	NM_009012	ref|Mus musculus RAD50 homolog (S. cerevisiae) (Rad50), mRNA [NM_009012]	6.41559	0.0252075	-0.129635	-0.0747847	0.750663	0.111368	0.349791	0.471279	0.0832973	0.173321	0.866267	0.183668	0.447704
93	1	93	1993	ATCATCAACCATATCAGGTTTGGCTTCATCTTCAACAAGACTGACCCTGCTGTCCACAAA	A_51_P376333	Fstl4	NM_177059	ref|Mus musculus follistatin-like 4 (Fstl4), mRNA [NM_177059]	5.94424	-0.171211	0.00295845	0.0758467	0.0255082	0.967508	0.301827	0.0648018	0.392373	0.155142	0.113981	0.978652	0.398554
95	1	95	1226	ACCTGGATGTTGTCTGTGAGGAGTCTAAATGGACACAAATAAAGCCAATATATTTACACT	A_66_P105032	Gm13889	NM_001145034	ref|Mus musculus predicted gene 13889 (Gm13889), mRNA [NM_001145034]	10.1104	0.388491	0.0811131	0.496505	0.011222	0.571527	0.0017948	0.0380633	0.27966	0.00237087	0.0671805	0.670465	0.00515869
96	1	96	765	TCGCAGCCATTGTTATTATCCTAGTATCCTTGGTCTATCTCAAGAAAAAGCAGGTTCCAG	A_52_P545613	Fcgr2b	NM_010187	ref|Mus musculus Fc receptor, IgG, low affinity IIb (Fcgr2b), transcript variant 2, mRNA [NM_010187]	9.55665	-0.517023	-0.424964	-0.241032	0.0229573	0.0572555	0.268453	0.0604146	0.0491624	0.141793	0.106205	0.106151	0.362906
100	1	100	992	TTCATCTCATAGATGGAGACAAGATAGCGACGTTAATTAGCAGTTTCCTTAAAGAGCTAC	A_66_P114412	Pgm3	NM_001163746	ref|Mus musculus phosphoglucomutase 3 (Pgm3), transcript variant 2, mRNA [NM_001163746]	8.5737	-0.324444	0.209072	0.88644	0.00650813	0.0667525	2.34294e-08	0.0265826	0.0556206	1.68966e-07	0.0478006	0.120602	3.12319e-07
102	1	102	1846	AAATAGAAATGGTCTTGATCATCTTAAGTCAAAGGCTTTTCATGGACAGATAAACTCCCC	A_52_P232453	Nars2	NM_153591	ref|Mus musculus asparaginyl-tRNA synthetase 2 (mitochondrial)(putative) (Nars2), mRNA [NM_153591]	8.92874	-0.0700682	-0.125253	-0.212182	0.332291	0.0896515	0.00626701	0.307734	0.0702849	0.00677774	0.557425	0.153648	0.0152348
107	1	107	2704	ACCAAAACTGTGAAAGGAGGCATTTCGGAGACGAGGATTGAGAAGCGAATAGTCATCACA	A_55_P2744444	Epb4.1l3	NM_013813	ref|Mus musculus erythrocyte protein band 4.1-like 3 (Epb4.1l3), mRNA [NM_013813]	6.33304	-0.0252843	-0.192323	-0.000998721	0.817337	0.088394	0.992717	0.490831	0.0694661	0.363907	0.904182	0.151842	0.994924
111	1	111	1504	TTCATACAGTTACTGACTTATGAATGATTGATTTTGACAGAGACCCCAAGCTGCCCATTT	A_51_P169745	Tuba1a	NM_011653	ref|Mus musculus tubulin, alpha 1A (Tuba1a), mRNA [NM_011653]	8.69738	-0.171827	-1.28841	-0.782957	0.189936	4.0299e-10	2.40052e-06	0.22223	1.12492e-08	8.58319e-06	0.399035	1.86613e-08	1.69737e-05
115	1	115	858	GTGATAAAGAGGATCTTTACCGGACCTTCGATGCCTTTTCCACCTTCTACCTGAATTCCA	A_52_P180565	2310061I04Rik	NM_001033630	ref|Mus musculus RIKEN cDNA 2310061I04 gene (2310061I04Rik), mRNA [NM_001033630]	11.3431	-0.05855	0.000129775	-0.256318	0.546235	0.998929	0.0131184	0.402709	0.399723	0.0125172	0.737087	0.999352	0.0286555
117	1	117	4161	ACAGATACGGATGGATGAACAGAGAAGACACAAACAGCTTTGGACACACCTGTCCTAGAA	A_55_P2106039	Map3k6	NM_016693	ref|Mus musculus mitogen-activated protein kinase kinase kinase 6 (Map3k6), mRNA [NM_016693]	8.15784	0.157578	1.41859	1.17965	0.248627	1.47131e-10	5.13522e-09	0.261685	5.25478e-09	4.71338e-08	0.472765	8.61504e-09	8.49078e-08
122	1	122	347	TATGGAATACACAGCAGGGCATCAGCCGTCCAAACCAAATGTGATCTCGGAGCTGGGACA	A_52_P134899	Zfp2	NM_001044698	ref|Mus musculus zinc finger protein 2 (Zfp2), transcript variant 4, mRNA [NM_001044698]	7.86706	-0.317503	-0.0649954	-0.336293	0.0121197	0.58362	0.00835008	0.0400731	0.283619	0.00861494	0.0704702	0.681099	0.0194851
140	1	140	2157	CCTGCTTGGGCCACCCCGGTCCTTGCACACAACTTTGACAAACTCCATGGAAGTAAAAAA	A_55_P1983368	Sh3d21	NM_001162533	ref|Mus musculus SH3 domain containing 21 (Sh3d21), transcript variant 1, mRNA [NM_001162533]	8.46145	0.129561	0.417927	0.769608	0.262541	0.00112019	4.81738e-07	0.270029	0.00198144	2.18807e-06	0.488217	0.0039136	4.22154e-06
142	1	142	225	TGATTATGGAAGATTCCCACAAGAGTAACACGACAGAGACTGCATCTCAGCCTGGTTCAA	A_55_P2721419	Atf1	NM_007497	ref|Mus musculus activating transcription factor 1 (Atf1), mRNA [NM_007497]	9.06562	0.100414	0.157491	0.193442	0.207402	0.0533567	0.0198382	0.234717	0.0464324	0.0175267	0.422436	0.100128	0.0406049
144	1	144	417	AAATTGAGCTACTTGGGAGCTATGATCCATAGAAACAGCTCATCATTGAAGATCCCTATT	A_55_P2186615	Acp1	NM_001110239	ref|Mus musculus acid phosphatase 1, soluble (Acp1), transcript variant 1, mRNA [NM_001110239]	10.7389	0.0525578	-0.138193	-0.306089	0.525977	0.103595	0.000996664	0.395409	0.0787364	0.00143962	0.722409	0.173025	0.00310049
151	1	151	353	CTGACTGACTGCTCACGCTTAAAACCTGGAGTGCACTTCACTCACAGCAGTATTTTAGAA	A_51_P408162	Bola3	NM_175277	ref|Mus musculus bolA-like 3 (E. coli) (Bola3), mRNA [NM_175277]	13.5329	-0.151709	-0.161529	-0.227924	0.0139484	0.00939296	0.000548694	0.0439167	0.0113534	0.000865141	0.0772367	0.0234783	0.00183589
154	1	154	1493	CTGTCTTCCAAGTGCTGGGATTAAAGGCATGCACTACCGCCACCTACAAAAAAGAAAAAA	A_55_P2091756	Nxnl1	NM_145598	ref|Mus musculus nucleoredoxin-like 1 (Nxnl1), mRNA [NM_145598]	7.53802	0.271368	0.00806895	-0.30119	0.00458441	0.926683	0.00198372	0.0210895	0.381694	0.00258319	0.0381899	0.947957	0.00563313
156	1	156	5484	ATTTCATACCCTGCTAAACACTGCCATACACTAAGTTCATAAACAGAGATGACAGATTCC	A_55_P2006852	Dgkb	NM_178681	ref|Mus musculus diacylglycerol kinase, beta (Dgkb), mRNA [NM_178681]	5.55	0.4579	0.266468	-0.207759	0.00804798	0.105542	0.20212	0.0306793	0.0797913	0.113951	0.0545645	0.175564	0.287698
159	1	159	2341	GTTCTAGGTCAGTCTGCTTTACAGAGTGAGTTATAGGACTACACAGAGAAATCCAAAAAA	A_55_P1983523	Cd300ld	NM_145437	ref|Mus musculus CD300 molecule-like family member d (Cd300ld), mRNA [NM_145437]	9.49782	-0.0294578	-0.305399	-0.258005	0.844644	0.0510822	0.0955999	0.498823	0.0448513	0.0630101	0.919601	0.0965499	0.153885
168	2	4	1407	TATTTTCTCTGCTTATGCTAGTCCCTTGGAATTGAACAATCGGAACTAATAAAACTTAGC	A_51_P403693	Uba5	NM_025692	ref|Mus musculus ubiquitin-like modifier activating enzyme 5 (Uba5), mRNA [NM_025692]	10.9622	0.14532	-1.02941	-1.3356	0.127394	5.42669e-11	2.31321e-13	0.175907	2.40547e-09	1.5748e-11	0.314698	3.92327e-09	2.60145e-11
178	2	14	3408	CTAAAGCTGACACAATTTGCATTTCATAAATACATAGTTTACAGAACCATTTGCAGCCTC	A_51_P141274	Sec24d	NM_027135	ref|Mus musculus Sec24 related gene family, member D (S. cerevisiae) (Sec24d), mRNA [NM_027135]	10.7685	0.163903	0.236526	0.242653	0.141638	0.0382368	0.0339033	0.186787	0.0356107	0.0271961	0.334421	0.0757819	0.0641916
183	2	19	829	TTAAAGTTACGACAGCAGCTGCTGCTGCAGCCACCTCCCAGGATCCTGAGCAACACCTGA	A_55_P2043996	Cops7a	NM_001164089	ref|Mus musculus COP9 (constitutive photomorphogenic) homolog, subunit 7a (Arabidopsis thaliana) (Cops7a), transcript variant 2, mRNA [NM_001164089]	8.38121	-0.260352	-0.294955	-0.132478	0.0285831	0.0143807	0.247472	0.0693074	0.0160626	0.133143	0.122508	0.0334605	0.339399
184	2	20	6761	AGTGAAATTGGAACTCCTTTGAGATTCCCGAACAGGATCTGGCATTCTCTTGAAAGCTGA	A_51_P246727	Mlxip	NM_133917	ref|Mus musculus MLX interacting protein (Mlxip), transcript variant 2, mRNA [NM_133917]	7.62568	-0.268477	0.391315	0.467649	0.00148121	2.33368e-05	1.86145e-06	0.0100693	8.04546e-05	6.8958e-06	0.0183307	0.000149592	1.35544e-05
189	2	25	1893	GCCAGTTATCTGCCTTGAGTATTTTGTAGACTTTCTGAATAAAGTCAAGTTCTCTTTTTC	A_52_P608322	Maff	NM_010755	ref|Mus musculus v-maf musculoaponeurotic fibrosarcoma oncogene family, protein F (avian) (Maff), transcript variant 1, mRNA [NM_010755]	7.7463	0.497112	0.697386	1.0978	0.0276002	0.00308578	2.65196e-05	0.067826	0.00455409	6.6181e-05	0.119711	0.00914892	0.00013354
205	2	41	1545	CCCCCAACCAGTGGGCCCTTTATTTATGACGACTTTATTTATTGTATTAAGATTTAATAG	A_55_P2797255	Zfp36	NM_011756	ref|Mus musculus zinc finger protein 36 (Zfp36), mRNA [NM_011756]	11.1327	0.103004	0.0597149	-0.288779	0.573582	0.743673	0.122771	0.413346	0.332928	0.0768045	0.756835	0.813859	0.189465
209	2	45	1512	AAACCTCAACAACCTTTGTGTTTACCATTACAACTTACTGGTCATGCTAGTGACTGGGTT	A_51_P395293	Ccz1	NM_177682	ref|Mus musculus CCZ1 vacuolar protein trafficking and biogenesis associated (Ccz1), mRNA [NM_177682]	11.5071	-0.0193387	-0.00700341	-0.0660124	0.709681	0.892617	0.210737	0.459279	0.373361	0.117596	0.84235	0.924049	0.297366
211	2	47	6898	TTCTATGGAGTACACCTACCAGAGACTACCAGTGTAAAGTGATAAATAAAAATACAACCT	A_55_P1963585	Mbd5	NM_029924	ref|Mus musculus methyl-CpG binding domain protein 5 (Mbd5), transcript variant 1, mRNA [NM_029924]	7.19927	-0.196119	0.452651	0.223223	0.162797	0.00284868	0.114271	0.202621	0.00426892	0.0726079	0.363453	0.00856477	0.178505
219	2	55	6662	GGTGAACAGAGCTCATAATGGAAGTGTAAGGTGTGCCGCTGTGTAATATTTCTAATAAAT	A_51_P153982	Specc1	NM_001029936	ref|Mus musculus sperm antigen with calponin homology and coiled-coil domains 1 (Specc1), transcript variant 2, mRNA [NM_001029936]	8.13188	0.0374348	0.524477	0.717339	0.764174	0.000279942	5.43494e-06	0.47502	0.000626064	1.73454e-05	0.872978	0.00120791	3.43043e-05
224	2	60	2860	TTTCACAGGTGTCCCCTAAGACGGTTAAAAAACATAGATATTTCCACTCTGACTGGTAAC	A_66_P124292	Ggta1	NM_010283	ref|Mus musculus glycoprotein galactosyltransferase alpha 1, 3 (Ggta1), transcript variant 1, mRNA [NM_010283]	6.44286	0.0276814	-0.154601	-0.287563	0.81851	0.207427	0.0239958	0.491168	0.134448	0.0204961	0.904844	0.305789	0.0476152
228	2	64	940	GTTGAGGCAAATGTATAAGTCATAAGAGTATCCAGAGCTCATATTTTGATCAAATGCTGA	A_55_P2043509	Hnmt	NM_080462	ref|Mus musculus histamine N-methyltransferase (Hnmt), mRNA [NM_080462]	9.62846	-0.691676	-0.641807	-1.15179	2.42141e-05	6.26905e-05	7.27538e-09	0.000672269	0.00017977	6.3268e-08	0.00110868	0.000342454	1.14166e-07
237	2	73	1399	TGTATATAAGACTATGACCGATTGTATTTCTATAAGGGAGACGATGGCATCTCTGCCGCC	A_51_P144264	Klf2	NM_008452	ref|Mus musculus Kruppel-like factor 2 (lung) (Klf2), mRNA [NM_008452]	9.75035	0.0582192	-0.0697941	-0.236171	0.722566	0.670568	0.158032	0.462604	0.311186	0.0939659	0.849549	0.755169	0.234438
238	2	74	280	ACTGACTACGGAGTCAGCCATGAAGAAAATAGAGGACAACAACACTCTTGTGTTCATTGT	A_55_P2109875	Rpl23a	NM_207523	ref|Mus musculus ribosomal protein L23A (Rpl23a), mRNA [NM_207523]	13.9737	0.142641	-0.0941951	-0.0131127	0.00859332	0.0708752	0.794684	0.0321045	0.0583583	0.314276	0.0568741	0.126662	0.847306
242	2	78	1867	CATTCACTTCTGTCATTGTGATCTTTGCTGTTAGAAAAAGAAATGATGGAAAGATAAGGG	A_52_P206613	Adss	NM_007422	ref|Mus musculus adenylosuccinate synthetase, non muscle (Adss), mRNA [NM_007422]	10.2165	-0.0368149	0.153347	-0.032784	0.505359	0.00956121	0.552695	0.386781	0.0115226	0.243336	0.705998	0.0238399	0.642943
245	2	81	2803	CACCAGGGAAATACACAGAACTAGCTCAGCAATGTGAGTAGACTCACAGAAAGGACCTTA	A_51_P402160	Zfp750	NM_178763	ref|Mus musculus zinc finger protein 750 (Zfp750), mRNA [NM_178763]	9.29351	-0.402796	0.148625	0.710803	0.0125489	0.329253	7.63226e-05	0.0410145	0.189607	0.000162431	0.0719618	0.439146	0.000332357
247	2	83	2169	TGTAGCCTTATGGGGAGTCAGAACCAAAGGGGAAGGTGGATTTCTCCAGGAATTTCTTAT	A_51_P355852	Prkch	NM_008856	ref|Mus musculus protein kinase C, eta (Prkch), mRNA [NM_008856]	6.33474	-0.613597	-0.303898	0.0938478	0.00121986	0.0818799	0.580094	0.00877031	0.0653715	0.251963	0.0161395	0.142746	0.666878
248	2	84	1662	GAAGTCTGCAGAACTATTTGCTCTATGAAGAGGTTTTAAGAATGAATGAGATTCTAGAAC	A_52_P127932	Asb3	NM_023906	ref|Mus musculus ankyrin repeat and SOCS box-containing 3 (Asb3), mRNA [NM_023906]	7.89951	0.0189834	0.288993	0.263338	0.856747	0.010466	0.0183481	0.502146	0.0124016	0.0164741	0.924885	0.0256981	0.0381053
256	2	92	3008	CAGAGCTCTGGTCTGTGTGCTTTCATGTCGCTGCTTTATTAAATCTTGCCTTCTACATTT	A_55_P2844759	Wdr92	NM_178909	ref|Mus musculus WD repeat domain 92 (Wdr92), mRNA [NM_178909]	17.2904	0.240015	0.82107	1.11956	0.0203828	1.08826e-08	2.65579e-11	0.0559049	1.56076e-07	6.51039e-10	0.0982396	2.64959e-07	1.10684e-09
259	2	95	4403	CAAACCAAAGACCCGGCTTGACTCCTGTTTAACATCAGAGTTGCTCTCTAAATAGTCTTT	A_52_P153700	Phldb2	NM_153412	ref|Mus musculus pleckstrin homology-like domain, family B, member 2 (Phldb2), transcript variant 2, mRNA [NM_153412]	9.46777	0.119456	-0.622991	-0.80082	0.262922	3.62255e-06	6.47214e-08	0.270285	1.74256e-05	4.01392e-07	0.488576	3.17057e-05	7.56684e-07
262	2	98	348	TGACTACACTTCCAGTTTTGGCTACCATCGTTTCTTACAAGCTCTTTGTAACAGATGCTT	A_52_P676063	Tmem126b	NM_026734	ref|Mus musculus transmembrane protein 126B (Tmem126b), mRNA [NM_026734]	9.67286	-0.149338	-0.126305	-0.286462	0.0676691	0.11862	0.00120759	0.120108	0.0875365	0.00169478	0.213747	0.193601	0.00366337
263	2	99	2762	CTTATAGTTGGGGATATCTCAAACTCAAAGGCTGTGTCTTTATACCAGGGATGTGTTTAC	A_66_P105238	Ctage5	NM_146034	ref|Mus musculus CTAGE family, member 5 (Ctage5), transcript variant 1, mRNA [NM_146034]	13.8013	-0.0725586	0.279402	-0.0494455	0.398229	0.00292974	0.563249	0.340387	0.00436881	0.246824	0.618395	0.00876942	0.652382
265	2	101	2058	AATTGAAGCCATCACGAGCTCAGGACAGATGAGCTCTTTCATACGTCTGAAGCAGTTCTT	A_55_P2722794	Gle1	NM_028923	ref|Mus musculus GLE1 RNA export mediator (yeast) (Gle1), mRNA [NM_028923]	8.8894	-0.018273	-0.211406	-0.216677	0.814318	0.0112325	0.00958477	0.489808	0.013132	0.00966734	0.902674	0.027237	0.0219341
271	2	107	1323	GTACACGTGTGAGTGCGGTATATAGTTTGGAGTGGAGAAAATTATTCTTCAGCTTTCCCA	A_52_P529486	Wdr77	NM_027432	ref|Mus musculus WD repeat domain 77 (Wdr77), mRNA [NM_027432]	9.62402	-0.204871	-0.179191	0.36753	0.0447733	0.0763523	0.000876768	0.0927001	0.0618409	0.00129534	0.16488	0.1346	0.00278498
275	2	111	3222	GAGAAGTGTATTTCTACGTTGCTTATATCTGATCACTTTTGTATTTGTTGATTTAAAGCC	A_66_P119174	Cmtm6	NM_026036	ref|Mus musculus CKLF-like MARVEL transmembrane domain containing 6 (Cmtm6), mRNA [NM_026036]	12.681	-0.0936527	-0.652239	-0.868144	0.36981	1.41217e-06	1.14764e-08	0.32681	8.10615e-06	9.32654e-08	0.592784	1.43547e-05	1.6922e-07
278	2	114	2785	CCTTTCGTTCGAGCCAGTATCTTTGTTCCCGTTTGTAATAAAGCTTCTGTTTTAAGAGCT	A_55_P1953650	Zdhhc18	NM_001017968	ref|Mus musculus zinc finger, DHHC domain containing 18 (Zdhhc18), mRNA [NM_001017968]	12.7684	-0.0451531	-0.424436	-0.424027	0.535278	4.2642e-06	4.32448e-06	0.398704	2.00173e-05	1.42048e-05	0.728884	3.64878e-05	2.81867e-05
286	2	122	631	GGAGATGCAGCTGAAGGAAGCCAAGCACATCGCTGAGGACTCAGACCGCAAATATGAGGA	A_55_P2121408	Tpm2	NM_001277875	ref|Mus musculus tropomyosin 2, beta (Tpm2), transcript variant Tpm2.3, mRNA [NM_001277875]	8.07912	-1.01925	0.0743897	-0.14355	3.90235e-05	0.716886	0.485728	0.000871602	0.324998	0.221482	0.00147457	0.792315	0.581658
287	2	123	2807	TGTTTCCATGTTGCTGCAGTGATCTGGAATGTGCTTTACTAAGACAAATATTACAGAACC	A_55_P2141786	Pard6g	NM_053117	ref|Mus musculus par-6 family cell polarity regulator gamma (Pard6g), mRNA [NM_053117]	7.72662	0.256873	0.0141646	-0.222914	0.0127251	0.883193	0.0281381	0.041361	0.370866	0.0233642	0.0724687	0.91657	0.0547236
293	2	129	1983	ACTGCCTCAGCCCTGCAATGCCCGAAAGCTTGGCAACTACTGCCACGAAGCGTAAACATG	A_55_P2000039	Prf1	NM_011073	ref|Mus musculus perforin 1 (pore forming protein) (Prf1), mRNA [NM_011073]	7.13395	0.151572	0.0293438	0.104689	0.305921	0.841207	0.476932	0.294352	0.359729	0.218515	0.531956	0.885383	0.572917
299	2	135	766	ATAGTGCCTTGATTCTTGTGCACCAGGGAATATTGGAAGACTCTGTGATCATGGGTTACA	A_51_P143805	Tmem42	NM_025339	ref|Mus musculus transmembrane protein 42 (Tmem42), transcript variant 1, mRNA [NM_025339]	11.0818	-0.168519	0.0128117	-0.178283	0.0213147	0.85299	0.0154876	0.0576522	0.36294	0.0143268	0.101284	0.894594	0.0330112
301	2	137	442	TTGAGGTTGAAGTCACCATTGCAGATGCCTAAGACAACTGAATAAATCGTCTTAATGGTC	A_55_P2121543	Rps20	NM_026147	ref|Mus musculus ribosomal protein S20 (Rps20), mRNA [NM_026147]	16.784	0.330003	-0.0768435	-0.0621407	0.000338024	0.340455	0.439266	0.00364655	0.194347	0.205963	0.00670114	0.450936	0.537838
305	2	141	424	ACACCAAGACCACTGGCCGCAGGGGCCGAACTGTGGGTGTATCCAAGAAGAAATGAGTCT	A_51_P287677	Rps18	NM_011296	ref|Mus musculus ribosomal protein S18 (Rps18), mRNA [NM_011296]	17.454	0.195669	-0.0644115	0.0111311	0.00164905	0.254606	0.841844	0.0107975	0.156832	0.327142	0.0198025	0.358982	0.885461
306	2	142	518	GGAGGCAGCCCTGAAGTACATGATCATCTTGTTTACTCACAAAGAAGACCTTGAGGATCA	A_51_P377948	Gimap9	NM_174960	ref|Mus musculus GTPase, IMAP family member 9 (Gimap9), mRNA [NM_174960]	9.22072	-0.104915	-0.518809	-0.332494	0.232474	2.9865e-06	0.000711362	0.251203	1.49796e-05	0.00108348	0.453428	2.711e-05	0.00232085
308	2	144	1745	AGGCCTTTTCTCTGTGGGATCAGGATCAGAGAGAAAAACAAGTGGGGGTGGATGACCACT	A_51_P149623	Gabrd	NM_008072	ref|Mus musculus gamma-aminobutyric acid (GABA) A receptor, subunit delta (Gabrd), mRNA [NM_008072]	6.51772	0.014383	0.686801	0.657909	0.913418	2.24296e-05	3.9156e-05	0.517679	7.7979e-05	9.21744e-05	0.955192	0.000145127	0.000187383
317	2	153	1459	CACAATGCACCAAGACGACCTGGCTTTATTGAAGGACATTTTGAATAGACCTGTGGATCC	A_51_P193711	Supv3l1	NM_181423	ref|Mus musculus suppressor of var1, 3-like 1 (S. cerevisiae) (Supv3l1), mRNA [NM_181423]	8.34632	-0.0803705	-0.194189	-0.240342	0.292594	0.0157176	0.00368366	0.287726	0.0172877	0.00435811	0.519986	0.0360793	0.00964476
321	2	157	1497	CGTATGGGACCTACACTTAATCTCTATGCTTTACACTAGCTTCTGCATTTAATAGGTTAG	A_51_P151484	Atp1b1	NM_009721	ref|Mus musculus ATPase, Na+/K+ transporting, beta 1 polypeptide (Atp1b1), mRNA [NM_009721]	11.6418	0.104217	0.469551	0.297129	0.71299	0.106528	0.299153	0.460056	0.0803968	0.15408	0.844101	0.176901	0.395798
325	2	161	1584	GAGAAGCCCTTCAAGTGCAAGCATTGTGGTAAAGCCTTTGCATCTCATGCTGCCCACGAC	A_66_P138895	Prdm14	NM_001081209	ref|Mus musculus PR domain containing 14 (Prdm14), mRNA [NM_001081209]	5.87136	0.109923	0.0877357	-0.12666	0.308967	0.414926	0.242739	0.295939	0.223789	0.131183	0.534888	0.52519	0.333975
336	3	8	1035	GGCAACCCATACAGCCATCCCCAGTACACCGCCTACAATGAGGCTTGGAGATTCAGCAAC	A_55_P2075127	Pax2	NM_011037	ref|Mus musculus paired box 2 (Pax2), mRNA [NM_011037]	11.6351	-0.737861	0.0734221	-0.202982	0.0432117	0.833567	0.562508	0.0904741	0.357541	0.246575	0.160893	0.879497	0.65163
339	3	11	612	CACTGCTGCAAGAAAAAGGCAGAGGCTTCAGTTTTCTCTCGCCCAAGTCCCTTGCTCCTC	A_51_P199098	Tmem107	NM_025838	ref|Mus musculus transmembrane protein 107 (Tmem107), transcript variant 1, mRNA [NM_025838]	8.04673	0.297688	-0.567471	-0.923531	0.00326278	1.96345e-06	3.85512e-10	0.0168305	1.05811e-05	5.63805e-09	0.0305639	1.88625e-05	9.89621e-09
341	3	13	1611	AGGGGTCTTCTGTGTACTTCTCTAGGAGCAGTTACTTCCAGACTGTGTCAGTCAACTAAA	A_52_P445387	Clk4	NM_007714	ref|Mus musculus CDC like kinase 4 (Clk4), transcript variant 1, mRNA [NM_007714]	11.3969	0.0368361	0.316064	0.292158	0.681259	0.00156214	0.00303455	0.449462	0.00260376	0.00369473	0.825362	0.00517547	0.00813616
342	3	14	3459	GTTTGATTCAACACTGCACTAAGGGGGAAATGTTCCATTGAATAAAAGAGCAGTGTGGTT	A_55_P2168761	Sf1	NM_001110791	ref|Mus musculus splicing factor 1 (Sf1), transcript variant 1, mRNA [NM_001110791]	12.2814	0.0626036	0.380409	0.479901	0.312987	1.81148e-06	4.00196e-08	0.298051	9.92618e-06	2.67106e-07	0.538755	1.76295e-05	4.96565e-07
349	3	21	5969	ACCAGGAGAGGAAACGAGGCTTCATTTGTTCCTTCCAGAAGGGCTGGGGGCCGTAGAGTT	A_51_P362429	Myh11	NM_013607	ref|Mus musculus myosin, heavy polypeptide 11, smooth muscle (Myh11), transcript variant 1, mRNA [NM_013607]	6.21494	0.143926	0.067198	0.00433559	0.167738	0.512894	0.966172	0.206204	0.259825	0.357872	0.369707	0.618528	0.97632
351	3	23	273	AGAACGGTCCTCAGAACATATACAACCTGTACGAGCAAGTCAGCTACAACTGTTTCATCG	A_55_P2502711	Rnasek	NM_173742	ref|Mus musculus ribonuclease, RNase K (Rnasek), mRNA [NM_173742]	11.8969	-0.0702614	-0.087971	-0.156172	0.3321	0.227186	0.0376714	0.307665	0.143907	0.029556	0.557367	0.327925	0.0700897
353	3	25	3035	AGTGAGATACTGCTCTTTTGAGATAAATATGCCTCCTTTTCAGTGTCTTGATGTCCTAAT	A_52_P64356	Sparcl1	NM_010097	ref|Mus musculus SPARC-like 1 (Sparcl1), mRNA [NM_010097]	9.4886	-0.13376	0.235486	-0.127206	0.475883	0.214479	0.497548	0.374063	0.137922	0.225318	0.682517	0.313867	0.592409
357	3	29	3079	TGGGTAAGTGTTGGATGAGGTCCTCTGTGCTGATGGGCTAATGTTGTGGGCAGATGCAGT	A_51_P237752	Ptrf	NM_008986	ref|Mus musculus polymerase I and transcript release factor (Ptrf), mRNA [NM_008986]	10.0768	0.0545315	-0.242769	-0.248294	0.568498	0.0166602	0.0145935	0.411435	0.0181454	0.0136497	0.753283	0.0379176	0.0313747
360	3	32	430	AAGACACAGAAGCACGTCAGCAGGGCCTATGATGGCTCCATGTGTGCCAAGTGTGTCCGT	A_55_P2024358	Rpl34	NM_026724	ref|Mus musculus ribosomal protein L34 (Rpl34), transcript variant 1, mRNA [NM_026724]	15.2189	0.0928868	-0.0552948	-0.0377749	0.175538	0.414182	0.575521	0.2119	0.223591	0.250622	0.380332	0.524482	0.663288
363	3	35	2729	GCTGGGAAACCTTAGATCTTATCAATTACAATGCTGCTGGGTTTTATATTCTGATATCAA	A_55_P2009762	Mapkapk3	NM_178907	ref|Mus musculus mitogen-activated protein kinase-activated protein kinase 3 (Mapkapk3), mRNA [NM_178907]	8.41502	-0.0385946	-0.204792	0.595832	0.819504	0.232797	0.00158566	0.491513	0.14668	0.00213605	0.90559	0.334497	0.00464232
365	3	37	4842	TTCATCCTTGAGGAATTCTAGTCCCGTAAGAATGGCTAAGATTACTCATGTTGAGGGCAA	A_52_P25812	Prdm2	NM_001081355	ref|Mus musculus PR domain containing 2, with ZNF domain (Prdm2), transcript variant 1, mRNA [NM_001081355]	7.25863	0.0677379	0.122621	0.259142	0.532412	0.262806	0.0232963	0.39785	0.160586	0.020025	0.727229	0.368053	0.0464679
368	3	40	4194	TACATCTGACGGACAACAGGGGCGGCTACCAAAGTGGAATAAAAGAACAATGTGAATGTT	A_55_P2042202	Pigo	NM_020035	ref|Mus musculus phosphatidylinositol glycan anchor biosynthesis, class O (Pigo), transcript variant 1, mRNA [NM_020035]	11.5585	0.241596	0.201841	0.218914	0.000120554	0.000813761	0.000359432	0.00181504	0.00151762	0.000602361	0.00326626	0.00298576	0.00126475
371	3	43	310	AATGCAGACGTACGAGGTGGATCTGAATAAGTGCGGACCTATGGTGTTGGATGCTTTAAT	A_51_P234853	Sdhb	NM_023374	ref|Mus musculus succinate dehydrogenase complex, subunit B, iron sulfur (Ip) (Sdhb), mRNA [NM_023374]	14.1439	-0.1143	-0.136748	-0.342107	0.0491242	0.0205734	2.0906e-06	0.0984958	0.0215573	7.62146e-06	0.174985	0.0451277	1.50299e-05
396	3	68	2874	ATTCACAGATCTAGACCTAGTAATTAGGAAGTAGCTGCCCAGATGAACAAAGGGGCATGG	A_55_P2233296	Tmem260	NM_172600	ref|Mus musculus transmembrane protein 260 (Tmem260), mRNA [NM_172600]	7.83025	-0.217377	0.0416547	-0.0939685	0.0269147	0.655515	0.318345	0.0669642	0.306514	0.161453	0.118258	0.742439	0.415335
400	3	72	2239	TCCTAAAAGATGTGGAGCAAAAAGAGCAAAAACTACAGCTCCTGACAGAAGAGGCTGAGC	A_55_P2114367	Ccdc162	NM_001303469	ref|Mus musculus coiled-coil domain containing 162 (Ccdc162), mRNA [NM_001303469]	5.99672	-0.169479	-0.180691	-0.207551	0.0218452	0.0151962	0.00616096	0.0585774	0.0168079	0.00668271	0.102932	0.0350302	0.0150182
406	3	78	1550	TGGAAACTTTAGGAGAAGGCTATCTACATTTAGAAAGCATTCTTTGTCCAGTATGACTTA	A_51_P140017	Cysltr1	NM_021476	ref|Mus musculus cysteinyl leukotriene receptor 1 (Cysltr1), transcript variant 1, mRNA [NM_021476]	6.15327	-0.0827635	-0.188272	-0.00811875	0.311099	0.0271181	0.919991	0.29686	0.0269918	0.346798	0.536685	0.0568017	0.943768
411	3	83	4214	CCAAGAAAGAGTATTTGTGTGTATGTGTGTGTATGAGTGCGTGCAAGAGGGTATATGTGT	A_55_P2018457	Hdac7	NM_001204276	ref|Mus musculus histone deacetylase 7 (Hdac7), transcript variant 2, mRNA [NM_001204276]	9.87906	0.456441	0.462295	0.161757	0.000262401	0.000228297	0.142697	0.00309331	0.000527767	0.0865843	0.00570279	0.00101665	0.215131
412	3	84	6269	CATGTTGATTTCCCCATGAAATTGGCAGCATGGTCCTGTAAAGAAATAGTTATTGAAAAA	A_55_P2819657	Atrnl1	NM_181415	ref|Mus musculus attractin like 1 (Atrnl1), mRNA [NM_181415]	10.5608	0.0693473	0.190136	-0.130651	0.34472	0.0142656	0.0819085	0.314229	0.0159587	0.0557585	0.568581	0.0332419	0.135431
420	3	92	5901	GCTGCAGAAATCTTCAGGCCTAAAGCAAGCTGCTGTTGCTACTATTTGATGGGGAAATGA	A_51_P140597	Gbf1	NM_178930	ref|Mus musculus golgi-specific brefeldin A-resistance factor 1 (Gbf1), mRNA [NM_178930]	10.1306	-0.0368058	-0.26056	-0.336649	0.645039	0.00299769	0.000268801	0.437764	0.00445282	0.000469979	0.802818	0.00893507	0.000981427
430	3	102	3262	AGCTTGCTTTGCTTTTCTTAAACATCCTTAATAAGATGTAGTTTGCTGTCATAAAATTGA	A_66_P115671	Tmem72	NM_178768	ref|Mus musculus transmembrane protein 72 (Tmem72), mRNA [NM_178768]	5.68479	0.103289	0.187893	-0.0364477	0.469037	0.193345	0.797375	0.371481	0.12745	0.314988	0.677688	0.289303	0.849343
434	3	106	3095	CCCTGAGAGCTGTGCTATTCTGAAATGTTAGAATGTATCTAATAACAATAAATCCACAAG	A_55_P2491978	Adam33	NM_033615	ref|Mus musculus a disintegrin and metallopeptidase domain 33 (Adam33), transcript variant 1, mRNA [NM_033615]	6.38242	0.101647	-0.0158647	-0.297224	0.260291	0.858701	0.00253461	0.268641	0.364365	0.00317414	0.485503	0.898655	0.00696442
435	3	107	401	GAACAGTTTCTACAGCAGGAGCTGCTCATCAATATCACAGAGCACGAGCTAGTCCCTGAG	A_52_P362033	Polr2e	NM_025554	ref|Mus musculus polymerase (RNA) II (DNA directed) polypeptide E (Polr2e), mRNA [NM_025554]	10.2725	-0.0452729	-0.192883	-0.0967584	0.488826	0.00628817	0.146044	0.379475	0.00817518	0.0882322	0.69239	0.0167142	0.219327
438	3	110	3063	CCTCTTCTGGTGTGCCTGAAGACAGCTAGAGTGTACTTATGTATATTAATAAATAAATCT	A_55_P2159740	Mfsd2b	NM_001033488	ref|Mus musculus major facilitator superfamily domain containing 2B (Mfsd2b), mRNA [NM_001033488]	16.4369	0.237645	0.108627	-0.141908	0.057722	0.371262	0.245559	0.108801	0.206537	0.132347	0.193146	0.48158	0.337201
446	3	118	1271	TTCTGAAGACTAGCTGTTGATAATGAGAATTAATTAGCCAAGCCTTCACTCCTTGTTCTG	A_51_P320539	Otulin	NM_001013792	ref|Mus musculus OTU deubiquitinase with linear linkage specificity (Otulin), mRNA [NM_001013792]	11.732	-0.0440993	0.0736263	0.198444	0.449018	0.211078	0.00202143	0.362871	0.136252	0.00262506	0.66164	0.309945	0.00573038
450	3	122	1352	GTGAGTTCACTGAAGAAGTCTGGGGAGCTGTGGCTGGATGCTTACCTCCATAAATGAAGC	A_51_P364609	Fads2	NM_019699	ref|Mus musculus fatty acid desaturase 2 (Fads2), mRNA [NM_019699]	13.4722	-0.281277	-0.0500486	0.585443	0.0542838	0.721921	0.000309019	0.104566	0.326361	0.000529418	0.185737	0.796106	0.00110827
459	3	131	879	CTACGAGAGATTGTGATCGGTGTCCTTCATCAGTTGAAAAACCAACTCTACTGATTGCCC	A_51_P261443	Mlx	NM_011550	ref|Mus musculus MAX-like protein X (Mlx), transcript variant 3, mRNA [NM_011550]	10.6426	-0.192406	-0.549313	-0.485046	0.0342842	1.27208e-06	7.99172e-06	0.0780531	7.45294e-06	2.39229e-05	0.138326	1.31572e-05	4.7561e-05
460	3	132	2194	TGCCTTCCGGGCTGGCCTACCCCGGGACCTAACCTTCAACCTGCGCCAAGGTTCTGAAAA	A_66_P112714	Kcnh4	NM_001081194	ref|Mus musculus potassium voltage-gated channel, subfamily H (eag-related), member 4 (Kcnh4), mRNA [NM_001081194]	8.86289	-0.069077	0.0403201	-0.122267	0.303959	0.545527	0.0752937	0.293185	0.271062	0.0520833	0.529843	0.647598	0.126187
462	3	134	544	AAAGAGATCCATCTGTGGTTTAAGCCCGAAGAACTGATCGACTACAAGTCTTGTGCCCAT	A_55_P2016959	Nme2	NM_001077529	ref|Mus musculus NME/NM23 nucleoside diphosphate kinase 2 (Nme2), transcript variant 2, mRNA [NM_001077529]	15.9948	-0.0973634	-0.314156	-0.294498	0.066528	2.09571e-06	5.43267e-06	0.118888	1.11874e-05	1.73429e-05	0.211843	2.00109e-05	3.43043e-05
468	3	140	349	TGTCATGGTGAGATCATTATGGACCAATTAGAAGAGACAAAATTAAAATTCAGATGCTGC	A_52_P40257	Cd59a	NM_007652	ref|Mus musculus CD59a antigen (Cd59a), transcript variant 2, mRNA [NM_007652]	9.53075	-0.281346	-0.203187	-0.237174	0.00385868	0.0298084	0.0126178	0.0188022	0.0291182	0.0121358	0.0341521	0.0614467	0.0277589
469	3	141	2057	TTACTGGGAGAAGTCAGCTTGCTCATAGTACCAGACCATCGGCATAGGAATAAAGTGCAT	A_55_P2141860	Aen	NM_026531	ref|Mus musculus apoptosis enhancing nuclease (Aen), transcript variant 1, mRNA [NM_026531]	11.8792	0.171198	-0.0410151	-0.10289	0.122757	0.704897	0.345922	0.172155	0.321351	0.171879	0.308087	0.782483	0.443573
477	3	149	527	ATGGTTCTTTCGTGTCTCGTCTGCCCTGTATGTTCCTTTTCCTGTAACTCCCCAAGAAGT	A_55_P2081483	Atp5g2	NM_026468	ref|Mus musculus ATP synthase, H+ transporting, mitochondrial F0 complex, subunit C2 (subunit 9) (Atp5g2), mRNA [NM_026468]	15.3215	-0.0252719	-0.0946033	-0.111115	0.580066	0.0464725	0.0212038	0.415738	0.0416144	0.0185285	0.760716	0.0891209	0.0429532
479	3	151	979	AAGGACATGTTTGTAAGTAACTAGGAACTCCTGAGCCCTGGTGAGTGGTCTTAGAACAGT	A_51_P127297	Hsd11b1	NM_008288	ref|Mus musculus hydroxysteroid 11-beta dehydrogenase 1 (Hsd11b1), transcript variant 1, mRNA [NM_008288]	15.9388	-0.170382	-0.126316	-0.389631	0.0480432	0.13553	7.59639e-05	0.0970136	0.0969473	0.000161754	0.172391	0.215758	0.000331101
480	3	152	1180	CAACTCGTGGGACACAAAATCAGCTACGTTGCGAGCTCTGTGATGTGTCTTGTACAGGAG	A_52_P213318	Zfr	NM_011767	ref|Mus musculus zinc finger RNA binding protein (Zfr), mRNA [NM_011767]	7.99006	0.141046	0.301106	0.170433	0.0688439	0.000446474	0.0303389	0.121449	0.000920341	0.0248615	0.215732	0.00179273	0.0583569
490	3	162	3404	CGCATGTTGGAACTCGTCACACTTATACAATGGGACTGAACTCGATTCGTGTAAAATACA	A_52_P194316	Atp13a3	NM_001128094	ref|Mus musculus ATPase type 13A3 (Atp13a3), transcript variant 2, mRNA [NM_001128094]	9.2181	0.0893598	0.256998	-0.0255225	0.0867425	2.95964e-05	0.61461	0.139999	9.74045e-05	0.262623	0.250487	0.000182657	0.697536
494	4	2	907	TGGGGTGTCATCTTCCTCTGCAGCCCTTTCCTAGCTTTGAATAGCTAAGAGTGTTATACA	A_51_P214715	Atp6v1e2	NM_029121	ref|Mus musculus ATPase, H+ transporting, lysosomal V1 subunit E2 (Atp6v1e2), mRNA [NM_029121]	5.87021	-0.221403	-0.0889348	0.0222907	0.275245	0.657806	0.911428	0.277719	0.30721	0.344748	0.502605	0.744201	0.937632
503	4	11	3641	GCCAGTGGTTTCACACAAATTCCCTTGTATTTATTTGTTGATTAAATCAAGTGAGAAAGG	A_66_P139250	Kctd3	NM_172650	ref|Mus musculus potassium channel tetramerisation domain containing 3 (Kctd3), mRNA [NM_172650]	9.09378	0.0955873	0.26376	0.226142	0.385734	0.0225685	0.0473893	0.334797	0.023215	0.0357242	0.607815	0.048653	0.0850655
504	4	12	2163	ACCCCAAGATTCTATTCTTGCCATATTATCACGTATTCCTTAGATAAAATTCTGGGTAGT	A_52_P138822	B3gnt2	NM_016888	ref|Mus musculus UDP-GlcNAc:betaGal beta-1,3-N-acetylglucosaminyltransferase 2 (B3gnt2), transcript variant 1, mRNA [NM_016888]	9.16004	-0.0145727	0.0397585	0.239175	0.823457	0.5441	0.00111811	0.492742	0.270576	0.00158657	0.907693	0.646315	0.00342934
508	4	16	784	TCAGATCTGTTGCAATCATGTTCCAGAACTCAGTCTATATCACTTTCCTTCCCAAATGGA	A_51_P112817	Cyp27a1	NM_024264	ref|Mus musculus cytochrome P450, family 27, subfamily a, polypeptide 1 (Cyp27a1), mRNA [NM_024264]	11.8483	0.0452189	-0.111411	-0.578783	0.718031	0.376956	9.50005e-05	0.461391	0.208825	0.000195646	0.846817	0.487227	0.000401598
515	4	23	3218	TTATCCATAGAGCCATGTCATTGGCCACAGTTCCAAAGAAAGAGAGGAAGGAAGGAAAGG	A_55_P1979818	Srp54b	NM_001100109	ref|Mus musculus signal recognition particle 54B (Srp54b), mRNA [NM_001100109]	6.01463	0.148125	0.0281727	-0.306421	0.216624	0.811326	0.0148489	0.241083	0.351705	0.0138359	0.434546	0.862517	0.0318415
517	4	25	1221	AATGTATCCTCACGACTTCAAAAAACTTTTTGAAACCATAGAGCAATCGGAAGACTCTGT	A_52_P69325	Tfb2m	NM_008249	ref|Mus musculus transcription factor B2, mitochondrial (Tfb2m), mRNA [NM_008249]	8.83457	-0.132345	0.493329	0.638437	0.103997	1.65618e-06	2.29592e-08	0.156094	9.24227e-06	1.66381e-07	0.278594	1.64227e-05	3.07788e-07
518	4	26	2592	TCCTTCTCCCCTCCACTGTAAAATGTTGGGATTATGGGTCACAGGAAGAAGTGGTTTTTT	A_55_P2830399	Hsp90b1	NM_011631	ref|Mus musculus heat shock protein 90, beta (Grp94), member 1 (Hsp90b1), mRNA [NM_011631]	15.8035	0.320455	-0.839659	-0.903008	0.00825731	8.89406e-08	2.49754e-08	0.0312404	8.55667e-07	1.78281e-07	0.0555584	1.46887e-06	3.29824e-07
519	4	27	2154	TTAGTTTTTTGGCCTTGGCTTTGTGAACTCTTGAAAGCCTGCTGTGTGAACATTCTCACT	A_51_P211491	Gusb	NM_010368	ref|Mus musculus glucuronidase, beta (Gusb), mRNA [NM_010368]	11.2849	-0.104885	-0.130677	-0.106712	0.436114	0.333606	0.428271	0.35699	0.191429	0.201984	0.650319	0.443766	0.526652
522	4	30	844	GGATGTCGCCACCTTCCTTCGCTGGGCATCAGAACCAGAGCATGACCATCGAAAACGCAT	A_51_P295610	Cyc1	NM_025567	ref|Mus musculus cytochrome c-1 (Cyc1), mRNA [NM_025567]	15.2529	-0.192515	-0.203445	-0.0544999	0.00271128	0.00169894	0.35327	0.0149775	0.00278864	0.174605	0.0272631	0.00555084	0.451261
527	4	35	594	GTTCCATTTCTCCTGGTTGGTAACAAGTCAGATCTAGAAGATAAAAGGCAGGTTTCTGTA	A_51_P365694	Rala	NM_019491	ref|Mus musculus v-ral simian leukemia viral oncogene homolog A (ras related) (Rala), mRNA [NM_019491]	11.3223	0.0450674	-0.0927378	-0.143782	0.543794	0.217235	0.0611401	0.401733	0.139217	0.0439887	0.735333	0.316885	0.10573
534	4	42	5001	TGACACTTTTTCTTCATTCTTTGGTAGATAGTGACAGTTTAGTTGACTTCTGTTGTTTGG	A_52_P137500	Fam199x	NM_146261	ref|Mus musculus family with sequence similarity 199, X-linked (Fam199x), mRNA [NM_146261]	9.46387	0.0688042	0.242768	0.207463	0.526677	0.0327153	0.0646067	0.395707	0.0313747	0.0460297	0.722918	0.0663673	0.110806
536	4	44	1763	ACTGGGCACTCTGAAAGGAAGTACATTTTAGCCCAGATATGATCTGCTTGCTTTTCAGTT	A_55_P2429432	2610301B20Rik	NM_026005	ref|Mus musculus RIKEN cDNA 2610301B20 gene (2610301B20Rik), mRNA [NM_026005]	7.33912	-0.258581	-0.483847	-0.35865	0.0170328	6.974e-05	0.00160458	0.0498388	0.000196526	0.00215665	0.0871315	0.000375163	0.00468608
541	4	49	405	TGTGGAGCGGATTATCTTGACTAGGGACAAGACGGTGGTCATGGGAGACCTGCTCATTGA	A_52_P423849	Nt5c	NM_015807	ref|Mus musculus 5',3'-nucleotidase, cytosolic (Nt5c), mRNA [NM_015807]	10.5574	0.02223	-0.41567	-0.617696	0.720037	5.2269e-07	4.34173e-10	0.46197	3.609e-06	6.23208e-09	0.847912	6.29806e-06	1.0947e-08
543	4	51	4420	CTTCATGAAACCTTGGATGTTTGGATTTGATGCCCTTAAATAAAACAGTGACTGAAATGT	A_55_P2316335	Gfm2	NM_001146043	ref|Mus musculus G elongation factor, mitochondrial 2 (Gfm2), transcript variant 2, mRNA [NM_001146043]	8.44844	0.167347	0.328831	0.0498539	0.0634458	0.00082293	0.567453	0.115405	0.00153165	0.248155	0.205382	0.00301549	0.656285
547	4	55	5450	GCCTGTATGTCATCTTATATGTGGACATTAAAAGCCAATATACTCCAGTAGCATGTAATA	A_55_P2484105	Lrch3	NM_001081255	ref|Mus musculus leucine-rich repeats and calponin homology (CH) domain containing 3 (Lrch3), mRNA [NM_001081255]	9.75278	0.178029	0.415302	0.207444	0.0686272	0.000169923	0.036008	0.121222	0.000412345	0.0285385	0.215477	0.000793086	0.0674912
550	4	58	8733	AGAGTTGTATATAGGTGGCATTTACATACCCAAAAGCAAAGTACCCCGGCAGAATTTCTT	A_51_P125467	Igf2r	NM_010515	ref|Mus musculus insulin-like growth factor 2 receptor (Igf2r), mRNA [NM_010515]	10.5646	-0.114668	0.00987096	-0.151069	0.0810875	0.876733	0.0245624	0.134144	0.369145	0.0208962	0.239577	0.911844	0.0485967
552	4	60	3404	GTCTCCAGCCCCTGAGGGAGAATATTTTAAAGTGTTTTGTTTTTAGAATTAACCTACAAT	A_55_P2182835	Chrnb4	NM_148944	ref|Mus musculus cholinergic receptor, nicotinic, beta polypeptide 4 (Chrnb4), mRNA [NM_148944]	6.02575	0.169416	0.111592	-0.118339	0.172239	0.363251	0.335487	0.209571	0.203277	0.167902	0.375801	0.473138	0.432876
553	4	61	5613	CTTGTTCACTACAAGATAGATCCAAACGTCACAGAATTCTGCAGCAGTTCACAACTAGAC	A_55_P2723230	Hspa12a	NM_175199	ref|Mus musculus heat shock protein 12A (Hspa12a), mRNA [NM_175199]	7.50641	-0.0405312	-0.0657451	-0.0263802	0.737081	0.586778	0.826916	0.466983	0.284667	0.323196	0.857902	0.683607	0.87377
557	4	65	1015	GAATGCTTTATGTGGGTATATGTTACAGTGTGTATGGGACAGTCTTTGACTGTACTGTAT	A_51_P514675	Zcchc10	NM_026479	ref|Mus musculus zinc finger, CCHC domain containing 10 (Zcchc10), mRNA [NM_026479]	8.36454	-0.114384	-0.0548329	0.0854738	0.123669	0.451776	0.244787	0.172995	0.237653	0.13202	0.309393	0.560752	0.336238
558	4	66	1561	GCTTCCCCTTTGTTTCACATGTCCGCAGGTTCCCGGACAATATTGCCTCAGCAGCCGCAA	A_55_P2160820	Foxd4	NM_008022	ref|Mus musculus forkhead box D4 (Foxd4), mRNA [NM_008022]	5.79685	-0.018915	-0.00276214	-0.123511	0.880154	0.98243	0.329645	0.508448	0.39579	0.165757	0.936531	0.987895	0.427049
569	4	77	1939	GAAGTTTAGAGAATTACAACATTCAGTAACCTTAGGCTACCTGAAGGGTTTGAGCAATGC	A_51_P277629	Zfp81	NM_207541	ref|Mus musculus zinc finger protein 81 (Zfp81), mRNA [NM_207541]	6.30091	0.108113	0.162903	0.0567784	0.187619	0.0521217	0.483126	0.220562	0.0455657	0.220666	0.395869	0.0981872	0.579081
570	4	78	2316	CCTGCCCATTGGATTCTCCTCAATTTCCGTGTTTATATTTAAGTGTTTGTGTATATATGT	A_55_P1971199	Slc4a1ap	NM_009206	ref|Mus musculus solute carrier family 4 (anion exchanger), member 1, adaptor protein (Slc4a1ap), mRNA [NM_009206]	10.5588	0.085432	0.22665	0.116422	0.217666	0.00261399	0.0973531	0.241777	0.00398084	0.0639137	0.435886	0.00798455	0.15614
576	4	84	1012	GGATCGACGGGGTCATTTGATTCTGGAGACAGCCTAGAGTTCGAATATGTCCTGGCTGCT	A_51_P288549	Jmjd7	NM_001114637	ref|Mus musculus jumonji domain containing 7 (Jmjd7), mRNA [NM_001114637]	8.51459	0.149298	-0.131425	0.0584655	0.0635754	0.0997478	0.453633	0.115588	0.076435	0.210791	0.205642	0.167845	0.55159
579	4	87	4613	CTTCTTGAAGTCTTTCCCAGTGAAAACGCTCAATTCTGCTGTTTCCATAGAATTTTTAAT	A_55_P2822952	Egf	NM_010113	ref|Mus musculus epidermal growth factor (Egf), mRNA [NM_010113]	6.2464	0.187651	0.422951	0.0131948	0.029079	2.32347e-05	0.871688	0.070138	8.02139e-05	0.334865	0.124149	0.000149246	0.907629
591	4	99	48	GGGAATCCAGCGGGGAAAAGGTCACGGGACTTCTTGGAAAAGGGGCCCGAACTCGAACCT	A_66_P118837	Isoc2b	NM_026158	ref|Mus musculus isochorismatase domain containing 2b (Isoc2b), mRNA [NM_026158]	8.23317	-0.326036	-0.12344	-0.46907	0.00233639	0.2097	5.41431e-05	0.0135177	0.135544	0.000121455	0.0247619	0.308306	0.000247327
596	4	104	2085	AAACAACATGTATTTTCTAGTTTGCTACCTAGTCTGTAACACAAGGAGAGGTCCTTTCTC	A_55_P2898441	Tmem65	NM_175212	ref|Mus musculus transmembrane protein 65 (Tmem65), mRNA [NM_175212]	6.42644	-0.12742	0.222656	0.430171	0.121962	0.00990167	1.4779e-05	0.171464	0.011854	4.05979e-05	0.306744	0.0245248	8.10442e-05
600	4	108	1728	CCTTCATCCTCTCTGCAGCAATACTGGGATCTCAATTTTTTGGTTACTTAGTAATTTATT	A_55_P2013043	Serpinb6b	NM_011454	ref|Mus musculus serine (or cysteine) peptidase inhibitor, clade B, member 6b (Serpinb6b), mRNA [NM_011454]	7.57736	0.427749	-0.179028	0.314436	0.0252717	0.327885	0.0921853	0.0644338	0.189062	0.0612261	0.113485	0.437942	0.149287
607	4	115	604	AAGAAAGTCAGGCTAAGGAACAATATGAGCAAATCCTCGCATTTGTGCAAGGAACCGTAG	A_55_P2624903	Eif2s3x	NM_012010	ref|Mus musculus eukaryotic translation initiation factor 2, subunit 3, structural gene X-linked (Eif2s3x), mRNA [NM_012010]	7.00081	0.163464	0.110242	-0.103751	0.0153031	0.0909187	0.110405	0.0465177	0.0710647	0.07065	0.0817048	0.155406	0.173498
608	4	116	2363	CTCAGACCTTTGTAGTGCTTTGAGGTACTGTTGTTTGACACTTTGCTTCCTGTGCACCAT	A_52_P680856	Srpk2	NM_009274	ref|Mus musculus serine/arginine-rich protein specific kinase 2 (Srpk2), mRNA [NM_009274]	8.18535	0.0893024	-0.281663	-0.357673	0.187539	0.000260973	1.40316e-05	0.220519	0.000590325	3.88405e-05	0.395863	0.00113714	7.75461e-05
612	4	120	1182	ATCACAGGGATCAAACACTCGCTGGGGACTTTGTACACAACATCTACTGACAAGACCATT	A_51_P357561	Fbxw9	NM_026791	ref|Mus musculus F-box and WD-40 domain protein 9 (Fbxw9), mRNA [NM_026791]	10.1777	-0.385297	-0.993788	-1.17666	0.000823364	6.58831e-10	2.25968e-11	0.00667191	1.69399e-08	5.6796e-10	0.0123986	2.82898e-08	9.67363e-10
613	4	121	748	AGTTTAGAGACTGAACCCTCGGAAAGCCAGGACAACGAGATTTTGGACACGTCATTTGAT	A_51_P506674	Rpp38	NM_001013376	ref|Mus musculus ribonuclease P/MRP 38 subunit (Rpp38), mRNA [NM_001013376]	9.45485	-0.058368	-0.270313	0.630297	0.718273	0.103884	0.000612012	0.461441	0.0788971	0.000950633	0.846874	0.17341	0.00202906
621	4	129	1338	GGACATGGTGAGCCTCAATGTTATAGACCTCCCAAATTTTTTGGAGGATTTATAATTTTT	A_55_P2018061	Cd209a	NM_133238	ref|Mus musculus CD209a antigen (Cd209a), mRNA [NM_133238]	5.92727	-0.0328443	-0.191973	-0.0332068	0.692715	0.0280827	0.68951	0.453653	0.0277738	0.285251	0.832621	0.0584851	0.762118
622	4	130	1429	TTGAGCGACTACCAGATTTTAACCAGATTTGTAGTAACATGCGTTGGATTCGTGACTAAT	A_66_P139037	Pmpcb	NM_028431	ref|Mus musculus peptidase (mitochondrial processing) beta (Pmpcb), mRNA [NM_028431]	13.9295	-0.0436539	0.0971573	-0.00308862	0.607008	0.257478	0.970889	0.425213	0.158138	0.358976	0.778962	0.362202	0.97946
623	4	131	861	TAAAGAATCCTAAAGCAATAGAGCTTTTTATACCTCCCTACCCCCTCAGAGAGGAAGACC	A_51_P270891	1700056E22Rik	NM_028516	ref|Mus musculus RIKEN cDNA 1700056E22 gene (1700056E22Rik), mRNA [NM_028516]	9.0985	-0.201379	0.0957357	0.349283	0.0283601	0.278334	0.000469644	0.0690093	0.167591	0.000757442	0.121924	0.384946	0.00160122
629	4	137	450	CAGCACAAGTATGTTCCTAAAGTGCTGTATTTACTGAATCTGTTTCCTGGAAAAGTAATT	A_55_P1974467	Ndufb6	NM_001033305	ref|Mus musculus NADH dehydrogenase (ubiquinone) 1 beta subcomplex, 6 (Ndufb6), mRNA [NM_001033305]	13.5154	0.00767254	-0.00373225	-0.176177	0.904511	0.95346	0.0103197	0.515347	0.388476	0.0102712	0.951375	0.967733	0.0233333
637	4	145	2185	GAACATGGTTGTCATGTTTCCCTCTTTTATCTTTCTCTGCATGGATTTCTTTGACAAAAA	A_55_P2908274	Gpc3	NM_016697	ref|Mus musculus glypican 3 (Gpc3), mRNA [NM_016697]	5.90295	0.0324209	-0.0146606	-0.186847	0.860947	0.936849	0.317714	0.503332	0.384168	0.161236	0.926938	0.955244	0.414817
638	4	146	1879	GAAGTCACCTTGGTTCCTGCCTCACTTCAGCAATACCTCACGCCCTGCGGTAGAGCTACA	A_51_P228574	Tat	NM_146214	ref|Mus musculus tyrosine aminotransferase (Tat), mRNA [NM_146214]	16.4274	0.0252193	0.324234	-0.120557	0.906557	0.140314	0.575926	0.515845	0.099615	0.25072	0.951902	0.221828	0.66354
641	4	149	1026	AGGAATAAAGATGTGAAGGGGGCTCTGGTAAGAATCCTTAAAGTATATTCTTGTCCCTGA	A_55_P2158181	Olfr39	NM_146825	ref|Mus musculus olfactory receptor 39 (Olfr39), mRNA [NM_146825]	5.79271	0.567807	0.000641745	-0.284716	7.38813e-05	0.995738	0.024816	0.00131745	0.399054	0.0210819	0.00229583	0.997469	0.0490368
643	4	151	5547	ATGGCACATCAAAAATTCAATGAAGAGAAGAGTTATACTGAGTAAAAGTACTGAGTGCGG	A_51_P216005	Col4a5	NM_007736	ref|Mus musculus collagen, type IV, alpha 5 (Col4a5), transcript variant 2, mRNA [NM_007736]	5.61247	-0.166839	-0.262359	-0.168752	0.126095	0.0200084	0.122016	0.174748	0.0210771	0.0764364	0.312537	0.0441481	0.188505
644	4	152	1498	CACAAGATTGGTTCGTGTCTCAACATCTGTAGCTTCAGCACACACTGATGGGAAAATAAA	A_55_P2077228	Cenpl	NM_001159930	ref|Mus musculus centromere protein L (Cenpl), transcript variant 1, mRNA [NM_001159930]	8.3797	-0.200262	-0.30586	-0.335802	0.0530795	0.00480478	0.00229388	0.103131	0.00654631	0.00291635	0.183145	0.0132769	0.00637847
649	4	157	2404	GAGAGAGTCTCAGGAACTGCCTGTAATGTGTAAAACTCATCTCTTTTCAAACATACTCTG	A_51_P172155	Hal	NM_010401	ref|Mus musculus histidine ammonia lyase (Hal), mRNA [NM_010401]	13.8343	0.239801	0.188413	-0.749181	0.272498	0.386287	0.00180649	0.276055	0.212609	0.0023834	0.499703	0.49648	0.00519019
653	4	161	318	CATCGTAGCTACTGCTCATCAAGGGCTCGGGAGAGAAACTTTGCTGGAGAGGTCCTAGGC	A_52_P18922	Chid1	NM_026522	ref|Mus musculus chitinase domain containing 1 (Chid1), transcript variant 2, mRNA [NM_026522]	8.12307	0.00389272	-0.510593	-0.608998	0.970143	4.61993e-05	4.22148e-06	0.532587	0.000140059	1.39202e-05	0.983892	0.00026536	2.76042e-05
661	5	5	4206	GTACCTCTGTCACAGTTGCCTGTTTCTGTCTAAATGTTTTCAACATACTAGACTATATTA	A_55_P2730781	Reck	NM_016678	ref|Mus musculus reversion-inducing-cysteine-rich protein with kazal motifs (Reck), mRNA [NM_016678]	8.66937	-1.09525	-1.18352	-0.610125	7.92828e-10	1.73527e-10	1.37303e-05	9.8656e-07	5.98438e-09	3.81303e-05	1.4043e-06	9.91482e-09	7.61776e-05
664	5	8	639	GAAACTGGAAACGGATTTTAAAAGGTCACGGATCGCCTACAGTGACGAAGTACGGAATGA	A_52_P361664	Vti1a	NM_016862	ref|Mus musculus vesicle transport through interaction with t-SNAREs 1A (Vti1a), transcript variant 2, mRNA [NM_016862]	7.7261	-0.0846062	0.0748858	-0.0416902	0.119174	0.165516	0.433657	0.169277	0.112924	0.203854	0.301853	0.253553	0.532166
670	5	14	5950	TATTTGAGACATTCCAGGAAAGTTACTTTTTGTCAGACTTGCCTGTGTGTGGGGGTGGGT	A_55_P2494508	Ube4a	NM_145400	ref|Mus musculus ubiquitination factor E4A (Ube4a), mRNA [NM_145400]	11.5282	0.331077	0.367375	-0.0183315	0.00205524	0.000799848	0.849827	0.012439	0.00149639	0.329149	0.0226082	0.00294233	0.891117
671	5	15	3283	CCCAGGGTTATACTGGCAATCAGTTCAAGTCATTGTTAACCATTATATGTGAAATATATC	A_55_P2494328	Net1	NM_019671	ref|Mus musculus neuroepithelial cell transforming gene 1 (Net1), transcript variant 1, mRNA [NM_019671]	13.0625	0.108846	0.437649	0.299037	0.124727	1.3092e-06	0.000206603	0.173686	7.63615e-06	0.000375388	0.310721	1.34724e-05	0.000782562
676	5	20	260	TGGAAAGAGTCTGACCTGTGCTCAGCAAGCAGTGTCCACATCCCTCCCCAAAGGCCTGTT	A_51_P200134	Snrpg	NM_026506	ref|Mus musculus small nuclear ribonucleoprotein polypeptide G (Snrpg), mRNA [NM_026506]	13.0415	0.0269878	-0.393206	-0.271081	0.568977	1.30159e-08	5.62207e-06	0.41168	1.80298e-07	1.77996e-05	0.753707	3.0515e-07	3.52343e-05
679	5	23	4158	TACTTGCCTACCTACCTCACAGGGGTGTTGTGAGGAATCCTTTATGGTTTTCTGTTTTTT	A_55_P2893221	Pald1	NM_013753	ref|Mus musculus phosphatase domain containing, paladin 1 (Pald1), mRNA [NM_013753]	10.227	0.151242	0.253292	0.0781354	0.0144591	0.00018419	0.185778	0.0448114	0.000441542	0.106743	0.0787719	0.000849603	0.268401
686	5	30	1623	GCTCTTGTTGCAGTTTTGTACTCCACTTGGTTTTTCAATTGAGCTTATGGCTTTTTTAAA	A_55_P2462358	Fam118b	NM_001286604	ref|Mus musculus family with sequence similarity 118, member B (Fam118b), transcript variant 3, mRNA [NM_001286604]	9.90296	-0.131174	-0.296104	-0.156703	0.0853706	0.000465211	0.0424196	0.138662	0.000950697	0.03264	0.247819	0.00185326	0.0775927
698	5	42	968	CATTGCAGGTGGGGATGAGAAAGCAGCGGCCCAAGTGGCAGCAGTCCTGGCGCAGCATCA	A_66_P118571	Sharpin	NM_025340	ref|Mus musculus SHANK-associated RH domain interacting protein (Sharpin), mRNA [NM_025340]	9.605	-0.062468	-0.25546	-0.443721	0.409812	0.0021914	3.80716e-06	0.345613	0.00344389	1.27481e-05	0.628481	0.00687805	2.52445e-05
700	5	44	2898	CCTGTGTCAGATCTACTGTAAAAAGAGGGTAAAGTACAATAAACTGAGAGCGATTATATA	A_55_P2492258	Atp1b2	NM_013415	ref|Mus musculus ATPase, Na+/K+ transporting, beta 2 polypeptide (Atp1b2), mRNA [NM_013415]	5.7901	-0.090286	-0.0349497	-0.0229773	0.280234	0.67272	0.781003	0.280445	0.311841	0.310497	0.507465	0.756844	0.836683
709	5	53	2579	AAGGAAAGAGACTTGCAGAGGAAGTTTGAGAAAAACCTCACCCTCCTCACCCCAAAAGAA	A_51_P441970	Stox2	NM_175162	ref|Mus musculus storkhead box 2 (Stox2), transcript variant 2, mRNA [NM_175162]	8.3073	-0.230517	0.126136	0.0387472	0.0102906	0.140607	0.643906	0.0359301	0.0997864	0.271658	0.0635036	0.222267	0.722591
711	5	55	1982	CTCTTCAGGGCAGACAGACCACCTACACTAATAGCCCACAATAAAGTTATTTTTGTTAAA	A_55_P2087622	Il4i1	NM_010215	ref|Mus musculus interleukin 4 induced 1 (Il4i1), mRNA [NM_010215]	8.05664	-0.0310375	0.0731967	0.214972	0.843586	0.642328	0.179879	0.498487	0.302334	0.104132	0.919023	0.731483	0.261451
717	5	61	4974	ATCGTAAAGCTGTCAGTATATGTTGAAATCAAGGAACGAGAGAACTGCCCTACAGAGAGT	A_51_P338563	Slc36a1	NM_153139	ref|Mus musculus solute carrier family 36 (proton/amino acid symporter), member 1 (Slc36a1), mRNA [NM_153139]	8.52164	-0.0239199	-1.33003	-1.30344	0.829932	1.13805e-11	1.72634e-11	0.494544	6.97099e-10	4.66377e-10	0.911563	1.19453e-09	7.91107e-10
719	5	63	1013	AGAGACTTGTTGGAATCTGCAAATGGACTCAGAACACACTGGCTTCAAGAGGAGTCTAGG	A_51_P342652	Cd79b	NM_008339	ref|Mus musculus CD79B antigen (Cd79b), mRNA [NM_008339]	7.83898	-0.242373	-0.350549	0.0663126	0.278651	0.121988	0.764291	0.279593	0.0894395	0.306003	0.50578	0.19789	0.823825
725	5	69	2131	CCTCCCCAGTACCCTTTAAAAAGAAACTTTATCACCTTTAGGATCTTTTAGTCTTTACTA	A_55_P2002702	Ddx18	NM_025860	ref|Mus musculus DEAD (Asp-Glu-Ala-Asp) box polypeptide 18 (Ddx18), mRNA [NM_025860]	10.2437	0.123642	0.00692202	0.0388981	0.0591759	0.912611	0.539002	0.110634	0.378276	0.239056	0.196513	0.938303	0.631472
732	5	76	2175	GCTAATATTAGGCTACATCTTTTTACCTTTACATATGGCGTAAGACAAGACTGCTTTTCT	A_55_P2017759	Evi2a	NM_001033711	ref|Mus musculus ecotropic viral integration site 2a (Evi2a), transcript variant 1, mRNA [NM_001033711]	7.17468	-0.320539	-0.274436	0.165616	0.0880775	0.141002	0.367388	0.141285	0.100016	0.179809	0.252694	0.222774	0.465435
735	5	79	264	TTGTGTTTGTGATTAACCTGCACAGCAAATACAGTCTCCAGAAAGTGGAGGAGTTTCTGC	A_51_P463087	Cenpm	NM_178269	ref|Mus musculus centromere protein M (Cenpm), transcript variant 2, mRNA [NM_178269]	5.84423	-0.340591	-0.203983	-0.204098	0.0244997	0.163452	0.163225	0.063191	0.111908	0.0963437	0.111024	0.251049	0.240996
745	5	89	1969	GTGTCTGTCCTCCCCTGAAGGTTTGCATTATAAATGTCCAGTGGGGATCTCTATTTTGTT	A_55_P1959379	BC080695	NM_001007579	ref|Mus musculus cDNA sequence BC080695 (BC080695), mRNA [NM_001007579]	7.84587	0.0397838	-0.0239842	-0.239026	0.731634	0.836074	0.0479332	0.465442	0.358156	0.0360656	0.855239	0.88142	0.0858896
747	5	91	954	AGAGGAGGAGATCCGAAACATTCCTATGTTTTCTTCATATAATCCAGGGGAACCAAACAA	A_55_P2080975	Rbm41	NM_001172148	ref|Mus musculus RNA binding motif protein 41 (Rbm41), transcript variant 3, mRNA [NM_001172148]	5.80814	0.179344	0.0527255	-0.0805799	0.0724945	0.58582	0.40693	0.125644	0.28436	0.194366	0.222975	0.682878	0.505497
760	5	104	1463	GTGAGTTCCACGGTAGCCTGTGCTACAAAGTAAGATCTTGTTTAATAAAGCTAAAACCAA	A_55_P2852578	Stap2	NM_145934	ref|Mus musculus signal transducing adaptor family member 2 (Stap2), transcript variant 1, mRNA [NM_145934]	12.6522	-0.0843208	-0.0697701	-0.0836709	0.233339	0.32179	0.236855	0.251659	0.186471	0.128657	0.454553	0.431591	0.326959
763	5	107	1080	AAGGCCCCTTGACTGGATGCTGAGTGGGAATATTGGTTCTAGCACCTTCTCCTCTGGGCA	A_51_P118712	Dgcr6	NM_010047	ref|Mus musculus DiGeorge syndrome critical region gene 6 (Dgcr6), transcript variant 3, mRNA [NM_010047]	12.8486	-0.266565	-0.429411	-0.52315	0.00382389	2.79897e-05	1.71544e-06	0.0186793	9.32941e-05	6.43696e-06	0.0339502	0.000174874	1.26471e-05
764	5	108	3131	ATTGTCTTGTATGCATTTGAGAGAAATAAATATACTCAGACTTATGTTTTAAGAAATTTC	A_55_P2165324	Acsl3	NM_028817	ref|Mus musculus acyl-CoA synthetase long-chain family member 3 (Acsl3), transcript variant 1, mRNA [NM_028817]	8.57747	0.0336796	-1.23302	-0.802518	0.81764	1.00473e-08	1.03597e-05	0.490894	1.4667e-07	2.99426e-05	0.904261	2.48898e-07	5.95285e-05
767	5	111	7163	TGACTAGCCAACCAATGTTACAGACACTTTCATTCAAAGTAAATATGTCATTGTCTTCAC	A_51_P514712	Parp14	NM_001039530	ref|Mus musculus poly (ADP-ribose) polymerase family, member 14 (Parp14), mRNA [NM_001039530]	10.5761	0.0509016	-0.583475	-0.330407	0.672233	5.25684e-05	0.0104054	0.446453	0.000156065	0.0103418	0.819754	0.00029618	0.0234971
771	5	115	2213	CCCTGACTGTATATGTCATTTATATTGTGTCCTAAATTACTATGCCATGGGCTATTTTAG	A_55_P1984770	Fam220a	NM_026050	ref|Mus musculus family with sequence similarity 220, member A (Fam220a), mRNA [NM_026050]	9.89569	-0.051119	-0.0555727	-0.0751202	0.591842	0.56019	0.432365	0.419707	0.275803	0.203376	0.768606	0.660508	0.530765
780	5	124	354	CTGCAGTTCAACGAATTTGTAAATACCGTACCTACCAAAGGATTTAACACTGAGAAAATT	A_55_P2097665	Arl4a	NM_001039515	ref|Mus musculus ADP-ribosylation factor-like 4A (Arl4a), transcript variant 2, mRNA [NM_001039515]	9.86537	-0.155089	1.58336	1.81275	0.149366	8.40173e-14	4.26703e-15	0.193044	1.76653e-11	6.92314e-13	0.345666	2.76866e-11	1.19477e-12
784	5	128	1158	TGAGTGTGCTCAAGGGTTCTGTCTGCTGATGTCAGTTCTTTTTGATTAAAGTGTCTCCTT	A_55_P2101340	Ramp3	NM_019511	ref|Mus musculus receptor (calcitonin) activity modifying protein 3 (Ramp3), mRNA [NM_019511]	6.49148	-0.112896	-0.16505	0.179804	0.500796	0.327602	0.287116	0.384527	0.188941	0.149307	0.701907	0.437689	0.383164
789	5	133	2268	CTGTGTTATTTTGCATCTCCCATCTGCACAGATATTTGGGGTATTAAAGCAGAATGTGCT	A_55_P1987483	Pgm2	NM_028132	ref|Mus musculus phosphoglucomutase 2 (Pgm2), mRNA [NM_028132]	15.358	-0.166718	0.179391	0.140116	0.0130069	0.00810862	0.0335368	0.0419583	0.0100757	0.0269502	0.0736054	0.0207774	0.063585
791	5	135	2595	GCAGAAACTCCTAGAGTATATTCTGAGTTTTGTGGTGCTGTAGCGATCTCTCAGCACCTA	A_52_P11388	Gpam	NM_008149	ref|Mus musculus glycerol-3-phosphate acyltransferase, mitochondrial (Gpam), mRNA [NM_008149]	8.18745	-1.50578	-2.04281	-0.553912	5.90787e-06	4.55531e-08	0.0439622	0.000308427	4.97762e-07	0.0335869	0.000476991	8.50445e-07	0.0799364
794	5	138	1921	GATCTAACTGGCTTTTCAAATGTATGGAGTATAACGTTCCAACTCCTCTAATGTAACAAC	A_52_P508991	Fmo1	NM_010231	ref|Mus musculus flavin containing monooxygenase 1 (Fmo1), mRNA [NM_010231]	12.5232	-0.0454827	0.114608	-0.17148	0.683379	0.308572	0.132688	0.45032	0.180813	0.0816406	0.827011	0.417938	0.202366
795	5	139	250	TCTGCCGAGTGACTGGTGGGATGAAGGTGAAGGCTGACCGAGATGAGTCCTCTCCATATG	A_66_P134025	Rps14	NM_020600	ref|Mus musculus ribosomal protein S14 (Rps14), mRNA [NM_020600]	16.2557	0.0513641	-0.0514641	0.0650716	0.296447	0.29553	0.18894	0.289783	0.175036	0.108074	0.5234	0.403747	0.27197
799	5	143	1695	GCCTTTATTAAAGAACTATGGTGTCTTGGCGTACAAGAGATAGTAACAAAACAACCAATA	A_51_P495825	Apof	NM_133997	ref|Mus musculus apolipoprotein F (Apof), mRNA [NM_133997]	15.4725	-0.109725	-0.173595	-0.147929	0.0767394	0.00739842	0.0199498	0.130144	0.00933105	0.0176096	0.231519	0.0192077	0.0407803
809	5	153	1661	AAGGGAAAACCTGCTCGAAGCTGAATTGGTGGACTCTGCTCAATAAAGGCCATTACTCAA	A_51_P497061	Ppp2r2d	NM_026391	ref|Mus musculus protein phosphatase 2, regulatory subunit B, delta (Ppp2r2d), mRNA [NM_026391]	12.5835	-0.0887773	1.27444	1.74249	0.258813	1.223e-14	1.05783e-17	0.267888	4.30891e-12	1.05022e-14	0.484015	6.18924e-12	1.66549e-14
814	5	158	6009	GGCGTTGGGTGGCCTCTGGTATTTATTTGGCATTTATAAATATATAAACTCCTTTTTTAC	A_55_P2039180	Zswim8	NM_027996	ref|Mus musculus zinc finger SWIM-type containing 8 (Zswim8), transcript variant 1, mRNA [NM_027996]	11.8777	0.0845751	0.230848	0.207859	0.232909	0.00273394	0.0061008	0.251477	0.00412927	0.00662807	0.454152	0.00828309	0.0148869
816	5	160	2302	GGTGATGCTTGTTCTCAGTATTCCTTTATTGTCAGGAAACTGTGTCATTATTAAAGTTTG	A_55_P2091551	Arhgap9	NM_001285785	ref|Mus musculus Rho GTPase activating protein 9 (Arhgap9), transcript variant 1, mRNA [NM_001285785]	8.65566	-0.0302573	0.123616	0.233135	0.853909	0.454417	0.16446	0.501656	0.238688	0.0969008	0.924351	0.563399	0.242346
817	5	161	2826	GCGCCTTAAGGAAAGATTTCCAGCAAGGTGTTTGTTTCCGTTTTCTCTCTGTGCTTCTGT	A_51_P451052	Pgm5	NM_175013	ref|Mus musculus phosphoglucomutase 5 (Pgm5), mRNA [NM_175013]	6.60352	-0.257371	-0.378183	-0.138098	0.0615302	0.00820259	0.303044	0.113172	0.0101773	0.155547	0.20108	0.0209954	0.399715
821	6	1	2272	GTTTACTTGTTTCTCACTTTTTGCTTCACAGAGCAGACATGTTTGGGCCCAGATTGTCTG	A_51_P305472	Rpn2	NM_019642	ref|Mus musculus ribophorin II (Rpn2), mRNA [NM_019642]	14.4297	-0.00659952	-0.165509	-0.344913	0.896508	0.00304126	4.23295e-07	0.513036	0.00450517	1.9577e-06	0.946336	0.00904684	3.7582e-06
837	6	17	581	CAATGAGATGGTCATCCTTCCTTTAGGTACACTAGTCATTACCCTGCCATTCATATGCAT	A_51_P327539	Olfr341	NM_146950	ref|Mus musculus olfactory receptor 341 (Olfr341), mRNA [NM_146950]	7.03161	0.191769	-0.104356	-0.37781	0.115538	0.383015	0.00368996	0.166214	0.211307	0.00436383	0.296159	0.493168	0.0096559
841	6	21	901	GCTTCTAACCATCTATGTAGATTGGCACCGGCATGATAATCGGCATAGAAACATGCTCAT	A_52_P445538	Agtpbp1	NM_001048008	ref|Mus musculus ATP/GTP binding protein 1 (Agtpbp1), transcript variant 2, mRNA [NM_001048008]	5.91393	-0.0150601	0.0802145	0.156775	0.870055	0.387227	0.0980929	0.505886	0.212982	0.0643391	0.931873	0.497372	0.157255
842	6	22	995	CTTCAGCGGGACAGTTCTTCGCATCTCTAGATCCCATTAGCGAGGCGTCTGCCATCCTCA	A_51_P179701	Hlx	NM_008250	ref|Mus musculus H2.0-like homeobox (Hlx), mRNA [NM_008250]	6.25543	-0.0683471	-0.133312	-0.125396	0.496103	0.190228	0.216956	0.382715	0.125828	0.120328	0.698422	0.285241	0.304534
847	6	27	6460	CTGCTTTGTACAGAAGTTACTGCAATAAAGGAAGTGGAGTCATCACAAGTTTAATACTTA	A_55_P2099448	Slc12a2	NM_009194	ref|Mus musculus solute carrier family 12, member 2 (Slc12a2), mRNA [NM_009194]	8.90416	0.213041	0.212199	-0.310097	0.0157202	0.0160892	0.000909466	0.0472633	0.0176177	0.00133635	0.082963	0.0367954	0.00287659
848	6	28	2026	ATATCTTTAAGCAAATGGAGAGGAATGACTACCGGACACTACGCCAGAGCATTATTGACA	A_66_P122883	Pde8a	NM_008803	ref|Mus musculus phosphodiesterase 8A (Pde8a), mRNA [NM_008803]	6.58025	-0.20737	-0.28122	-0.169027	0.0497068	0.00986992	0.105013	0.0992119	0.0118236	0.0678323	0.176395	0.0244676	0.166168
850	6	30	869	TCAGACAGTGTTTCTGTAAAACTAAAAAGACTGATCTCAGTAACTTCTGAATCCAGTGCC	A_52_P58471	Tmem199	NM_199199	ref|Mus musculus transmembrane protein 199 (Tmem199), mRNA [NM_199199]	8.33648	-0.0106255	-0.113969	-0.0670977	0.91017	0.233226	0.478475	0.516718	0.146898	0.219045	0.953576	0.335072	0.574284
874	6	54	357	GGAGAGGAGATTGATCTATTGCCGAGAAAAAATTCTCTTTAGGAATCCTTCACCACCAAG	A_52_P104606	Tmem52b	NM_001081186	ref|Mus musculus transmembrane protein 52B (Tmem52b), mRNA [NM_001081186]	5.64435	0.570999	0.0440822	-0.352357	0.00182784	0.789066	0.0407959	0.0115389	0.34542	0.0315891	0.0210916	0.845385	0.0750555
902	6	82	2073	GAAACCATGTCCCCCAAAACAAACCAAAAAACAACAACAAAGCCAAGATGGTACTCTGGA	A_55_P2085412	Ankle1	NM_172756	ref|Mus musculus ankyrin repeat and LEM domain containing 1 (Ankle1), mRNA [NM_172756]	5.98166	-0.0655351	-0.285692	-0.189283	0.420656	0.00154573	0.0263874	0.35079	0.00258434	0.022178	0.638327	0.0051331	0.0518024
904	6	84	2676	TTGATGGAACTAAATTCACCTGTGGTTTTGACGGCTGTGGCTCCACCTACAAAAACGCAA	A_55_P2733767	Rlf	NM_001081013	ref|Mus musculus rearranged L-myc fusion sequence (Rlf), mRNA [NM_001081013]	8.7608	0.197821	0.225749	-0.0933105	0.0587442	0.0328476	0.35852	0.110108	0.0314623	0.17649	0.195492	0.0665595	0.456362
906	6	86	1970	AAACCTGCACACCACAAACTATAACCGATAGTAAAAGTCAGATATATGGGGGGTATTGAA	A_55_P1969530	Zfp146	NM_011980	ref|Mus musculus zinc finger protein 146 (Zfp146), mRNA [NM_011980]	8.19429	0.218098	0.071733	0.0302965	0.023258	0.433078	0.739227	0.0609508	0.23064	0.298975	0.107211	0.542784	0.803162
907	6	87	1439	CCCTCCTAACTCCCTTGAGGGTTTTTTGTTTTATTTTATCTTAGGATGCTGCTTAGATTA	A_55_P1952394	Cphx1	NM_175342	ref|Mus musculus cytoplasmic polyadenylated homeobox 1 (Cphx1), mRNA [NM_175342]	7.32173	-0.278575	0.14776	0.0654905	0.0489023	0.282013	0.63012	0.0982199	0.169237	0.267471	0.174416	0.389031	0.711175
909	6	89	3166	ATCTTCAGTGGTAACAATCTCTTCTTTCTCCAGACGGACATGAACCAGATGTCTCAGCTC	A_51_P372112	Gpc6	NM_001079844	ref|Mus musculus glypican 6 (Gpc6), transcript variant 1, mRNA [NM_001079844]	5.78188	-0.184612	-0.152037	-0.111135	0.108058	0.181907	0.324954	0.159711	0.121386	0.164036	0.284895	0.274507	0.422363
912	6	92	1855	GAGAATTTCATTCATCAATAAACCAAAGCCAATAGCTGGAGACTTGAGATCTGGTTGGAA	A_51_P447976	Fam46c	NM_001142952	ref|Mus musculus family with sequence similarity 46, member C (Fam46c), mRNA [NM_001142952]	9.17754	0.323106	0.398183	-0.0527879	0.0535695	0.0195795	0.742991	0.103791	0.0207208	0.30001	0.184198	0.0434045	0.806386
918	6	98	3355	CTGATGAAGTACACCAGCTGACAGTGGCTAAGATGGAACTGAAGAATCAGTCCAGGATGC	A_51_P187507	Acad10	NM_028037	ref|Mus musculus acyl-Coenzyme A dehydrogenase family, member 10 (Acad10), mRNA [NM_028037]	10.7464	0.147273	0.0907078	-0.194034	0.175836	0.398764	0.0785227	0.212116	0.217656	0.0538913	0.38069	0.509099	0.130758
922	6	102	444	TCTGTGGGGCTGGCGGTCATTCTGGACACAGACAGTAAGAGGGATTCAGAAGCAGCCAGA	A_55_P2055379	Park2	NM_016694	ref|Mus musculus Parkinson disease (autosomal recessive, juvenile) 2, parkin (Park2), mRNA [NM_016694]	6.54633	0.0809132	0.174029	-0.221851	0.319946	0.0389533	0.0103001	0.301516	0.0361163	0.0102585	0.545564	0.0769293	0.0233002
924	6	104	2010	ATCCCCAAGGACTTCTGGGAGCAGGAGGTTCGTGATATTCGGGGCTACCTGACAGAGCAA	A_52_P21659	Pck2	NM_028994	ref|Mus musculus phosphoenolpyruvate carboxykinase 2 (mitochondrial) (Pck2), mRNA [NM_028994]	8.38767	0.107519	0.251063	0.100929	0.458825	0.0914998	0.48652	0.367285	0.0713904	0.221782	0.669159	0.156211	0.58241
925	6	105	2791	TTTAGTTACAGTTTGGGGTGGGTTTGTTGTTGTTGTTGTTGTTGTTGTTGTTGGGTTTTT	A_55_P1975210	Fubp3	NM_001033389	ref|Mus musculus far upstream element (FUSE) binding protein 3 (Fubp3), transcript variant 1, mRNA [NM_001033389]	9.44642	0.259682	0.112509	-0.18589	0.00661858	0.209948	0.0437802	0.0268892	0.135644	0.033478	0.0482527	0.308511	0.0796669
930	6	110	4088	AGCATTCAGTCAGCACCCAGGGCTCTGGCTGGGATACAATCCTGTATAGTTCCCATTTTT	A_51_P191700	Col18a1	NM_009929	ref|Mus musculus collagen, type XVIII, alpha 1 (Col18a1), transcript variant 2, mRNA [NM_009929]	16.2668	0.0799547	0.0568732	-0.179869	0.277568	0.437093	0.0196942	0.279078	0.232257	0.0174292	0.504889	0.547236	0.0403744
932	6	112	2978	ACAGTTGTGATTTAGTACTCTGTCATTGCCCAACACTAGGTGTTTTATAAAAGGGAAACT	A_51_P159610	Ccdc120	NM_207202	ref|Mus musculus coiled-coil domain containing 120 (Ccdc120), mRNA [NM_207202]	5.7473	-0.0305634	-0.0222734	0.676874	0.848666	0.889381	0.00026565	0.500078	0.372557	0.000465541	0.921855	0.921574	0.000971772
936	6	116	550	AGTGCCCTGTCTCCTCTGGTCTTTGACTTGATCAATATTTCTCTACTTTTTTGGGGGGTG	A_55_P2735910	Smco4	NM_133214	ref|Mus musculus single-pass membrane protein with coiled-coil domains 4 (Smco4), mRNA [NM_133214]	9.30423	0.0610265	-0.0309658	-0.152316	0.512557	0.738823	0.110125	0.389732	0.331428	0.0705077	0.711146	0.80974	0.173194
942	6	122	293	AGAAATCAGCTTTGAGGCCTGTTTTGCCCAGTTCTTCTTCCTCCATGGGTTCTCTTTCAT	A_52_P87793	Olfr635	NM_147118	ref|Mus musculus olfactory receptor 635 (Olfr635), mRNA [NM_147118]	6.01713	-0.0619162	-0.00757212	-0.0907788	0.533103	0.938993	0.363059	0.398151	0.384717	0.178207	0.727626	0.957024	0.460944
944	6	124	7315	GCTCTTGGAATATGAAAAGACCTAACCAAGACCAAGACCTCGCTATGAAATACTAGCTTA	A_52_P400999	Arhgap31	NM_020260	ref|Mus musculus Rho GTPase activating protein 31 (Arhgap31), mRNA [NM_020260]	8.84565	-0.300697	-0.104712	0.120963	0.0456109	0.469867	0.404663	0.0937501	0.24447	0.193593	0.166574	0.577931	0.503209
945	6	125	1618	GAATGTTCCTGGAGGCTGTTTCTTATGTATAGGGTTTTTAAAATGTGATTCCTTTGTTTG	A_55_P2053491	Pdia6	NM_027959	ref|Mus musculus protein disulfide isomerase associated 6 (Pdia6), mRNA [NM_027959]	14.8862	0.164131	-1.02066	-1.28949	0.194761	1.6832e-08	2.00605e-10	0.225723	2.20968e-07	3.28743e-09	0.40531	3.73253e-07	5.81303e-09
954	6	134	2801	CCAGCCATCTCTGTTCCTGATCAGGGTCTGGCTCTCTAGAGGTTGCATTAGAAATATATT	A_51_P461031	Ostm1	NM_172416	ref|Mus musculus osteopetrosis associated transmembrane protein 1 (Ostm1), mRNA [NM_172416]	10.2079	0.104698	0.043795	-7.61741e-05	0.15599	0.545841	0.999159	0.197914	0.271121	0.365315	0.354171	0.647678	0.999304
957	6	137	2298	TCCTTCTGAGGTAGCATCTCCAATCAAAAAGCTTGATAATAAAGATGTCTGTGAGTTCTG	A_66_P124472	Cyb5d2	NM_001024926	ref|Mus musculus cytochrome b5 domain containing 2 (Cyb5d2), mRNA [NM_001024926]	10.7009	-0.210324	-0.0507984	-0.173318	0.0165496	0.539517	0.0442174	0.0489541	0.269067	0.0337602	0.0856182	0.642433	0.0803488
960	6	140	3623	TGGACATACACAGAACCAAACCATGAGTTAGTTTGTCATGTGCCCCAGAAAAAGGTGGGA	A_51_P415126	Tgfa	NM_031199	ref|Mus musculus transforming growth factor alpha (Tgfa), mRNA [NM_031199]	6.98064	0.22981	-0.133238	-0.179877	0.0210359	0.165085	0.065123	0.0571159	0.112738	0.0462951	0.100308	0.253057	0.111516
964	6	144	1204	ATCCCCGTGCACAAGTGGTGCATCAGACACTTCTACAAGCCTATGCTCAGACATGGCAGC	A_52_P456134	Dgat1	NM_010046	ref|Mus musculus diacylglycerol O-acyltransferase 1 (Dgat1), mRNA [NM_010046]	10.2253	-0.0881352	0.427059	0.419738	0.350929	0.000112628	0.000137677	0.317452	0.000292065	0.000267273	0.57514	0.000557628	0.000551097
965	6	145	3713	GTGGGTGGAGGATTCCTTCAGTTTTGCTTTTACAAACAATCCCCTAGAAGCATGAGCTAT	A_51_P329949	Fam13a	NM_153574	ref|Mus musculus family with sequence similarity 13, member A (Fam13a), mRNA [NM_153574]	9.64978	0.0416321	0.613147	0.563953	0.860038	0.0148568	0.0237698	0.503061	0.0165068	0.0203411	0.92634	0.0343821	0.0472396
971	6	151	4417	GGGTGTTTTTAAAGTTCCACATTTATATTCCCAACCTGAGAAACAAGTACTCTATCTACT	A_55_P2101580	Zhx3	NM_177263	ref|Mus musculus zinc fingers and homeoboxes 3 (Zhx3), mRNA [NM_177263]	7.83662	0.189243	0.535303	0.225778	0.0258884	6.05925e-07	0.00918859	0.0654377	4.06319e-06	0.00932379	0.115177	7.1017e-06	0.0211333
990	7	6	1035	GAGGGCTGCCTGCCTGGCCCGTGTTTCCCTTTGTATAGCTTCATTAAATCCTCAATAACC	A_55_P2187053	Tpm1	NM_001164255	ref|Mus musculus tropomyosin 1, alpha (Tpm1), transcript variant Tpm1.10, mRNA [NM_001164255]	11.8675	-0.126425	-0.633921	-1.0972	0.192914	6.07879e-07	2.47502e-11	0.224307	4.0721e-06	6.1688e-10	0.402532	7.11284e-06	1.05003e-09
995	7	11	3476	TCCAAGTGTTGGCACGAACCTCTTCATTGTGCATATGGAAGACACTGGACCCATTTTCTT	A_51_P206835	Large	NM_010687	ref|Mus musculus like-glycosyltransferase (Large), mRNA [NM_010687]	9.03656	-0.12071	-0.0454528	0.13692	0.156831	0.58715	0.110369	0.198513	0.284824	0.070641	0.354993	0.683979	0.173481
996	7	12	1709	TGACCCACCTTCAGACGACTCCCAGGTTGTTCCTGTCCCACCTACAGATGACTCTGTGGA	A_51_P242205	Cel	NM_009885	ref|Mus musculus carboxyl ester lipase (Cel), mRNA [NM_009885]	6.18009	0.0475087	0.0513863	0.0175167	0.553292	0.521642	0.826426	0.40555	0.262715	0.323083	0.742227	0.625935	0.873393
997	7	13	670	TGAGCCCTGCAGGTAGAAATGTCCCTTGGGAGAATTAAGTATTGTTGACTCAAATAAAGC	A_51_P236829	Zswim7	NM_027198	ref|Mus musculus zinc finger SWIM-type containing 7 (Zswim7), mRNA [NM_027198]	11.0481	-0.318331	0.0597782	0.145834	2.79306e-05	0.342244	0.0265407	0.000716595	0.195012	0.0222832	0.00118496	0.452557	0.0520528
1000	7	16	694	GGCAGTTCGGAGAGTGAAGCTCACTTTGTTTACCTACCTGCAGCATATTCAACAGAGAAT	A_51_P226269	Rgcc	NM_025427	ref|Mus musculus regulator of cell cycle (Rgcc), mRNA [NM_025427]	5.92246	-0.425814	0.161597	0.151807	0.00516393	0.254295	0.283436	0.0229106	0.156685	0.147847	0.0413406	0.35865	0.379222
1001	7	17	1521	TGCCTGAAGATCACTTGGGGTGGACCGAGGTTGTGCCTGGGATTGACAGAGCCTGTGATT	A_52_P339054	Nap1l4	NM_008672	ref|Mus musculus nucleosome assembly protein 1-like 4 (Nap1l4), transcript variant 2, mRNA [NM_008672]	9.36587	-0.111848	-0.0581773	0.00320758	0.121707	0.412195	0.96368	0.171284	0.222795	0.357282	0.306213	0.522526	0.974563
1003	7	19	1074	TATGACGAACAGCTGGGGTGTCTGTATTGTCTTGTGGAATTCTCAAAAGAGATTGTCTGT	A_55_P2025911	Sms	NM_009214	ref|Mus musculus spermine synthase (Sms), mRNA [NM_009214]	7.33957	-0.102637	-0.304734	-0.089497	0.200696	0.00066908	0.262566	0.229911	0.00128724	0.139394	0.413186	0.0025186	0.356034
1005	7	21	8201	TAGTGGCAGTATTGTAGCTGATCGGGAAATGTTTGATATCTCAGCAATTTTGCATTTTTG	A_66_P122173	Mkl2	NM_153588	ref|Mus musculus MKL/myocardin-like 2 (Mkl2), transcript variant 1, mRNA [NM_153588]	10.9632	0.143454	0.611101	0.350197	0.230317	2.26291e-05	0.00614526	0.249562	7.84763e-05	0.00666908	0.450554	0.000146017	0.0149851
1011	7	27	1628	GTTAGAGATAATGTACCCATGGAGACTAGCAAAATAGTATGTAGATGTGATCTCAATTGT	A_55_P2003793	Tspan3	NM_019793	ref|Mus musculus tetraspanin 3 (Tspan3), mRNA [NM_019793]	8.6304	-0.0785625	0.104903	-0.0843276	0.478415	0.345872	0.4471	0.374959	0.196427	0.208495	0.683884	0.455992	0.545169
1016	7	32	926	AAAGTACCTTCACTTGAAGATGTGCTTCTACACAGCGTATGCGTATTGCTACCATGGCCA	A_55_P2860418	Brox	NM_027861	ref|Mus musculus BRO1 domain and CAAX motif containing (Brox), mRNA [NM_027861]	5.96699	-0.0649493	-0.0185465	0.140667	0.40019	0.808859	0.0759377	0.341218	0.351008	0.0524466	0.619944	0.86054	0.127041
1017	7	33	9462	CTGCTCAGGTCCCTTCATTTGTACTTTGGAGTTTTTCTCATGTAAATTTGTATAATGGAA	A_55_P2757886	Braf	NM_139294	ref|Mus musculus Braf transforming gene (Braf), mRNA [NM_139294]	10.2379	0.129563	0.621229	0.398275	0.0223906	2.15081e-11	9.73709e-08	0.0594927	1.1931e-09	5.61769e-07	0.104666	1.99196e-09	1.05647e-06
1025	7	41	2985	CTCTGAGTACATCTGCTTCTTCATCCATGTACACCGGAGACATGGATTTTTCTGTATCCA	A_52_P517508	Klhl23	NM_177784	ref|Mus musculus kelch-like 23 (Klhl23), mRNA [NM_177784]	5.67301	-0.469776	-0.588752	-0.195935	0.0128495	0.00254582	0.273231	0.0416258	0.00389889	0.143717	0.0729714	0.00781168	0.36803
1036	7	52	2118	CACCATGCCAAGAAAGAAGCTGCCCAGAAGGTGGGCACTGTTGCTGCTGCTACCTCTTAG	A_55_P1953093	Pabpc4	NM_148917	ref|Mus musculus poly(A) binding protein, cytoplasmic 4 (Pabpc4), transcript variant 2, mRNA [NM_148917]	11.0884	0.243723	0.197758	0.384647	0.00539281	0.0204478	6.458e-05	0.02359	0.021462	0.000140888	0.0425006	0.0449415	0.000287405
1039	7	55	1766	TAGCACCCTGTCCCTCAGAACCGTGTCACTCGGAAGCTGCAAATAAAAGTTCCTTGTCTC	A_55_P2144666	Prpsap1	NM_026364	ref|Mus musculus phosphoribosyl pyrophosphate synthetase-associated protein 1 (Prpsap1), mRNA [NM_026364]	14.1705	-0.424215	0.340131	0.424956	1.88573e-06	4.09789e-05	1.83643e-06	0.000159563	0.000127251	6.82007e-06	0.000222673	0.000240344	1.34066e-05
1045	7	61	3266	AATCAGGAGGGGAGTAATGATGAACATACAGACGGCCACATCTTGCCAATCAAGCATCAT	A_52_P52849	Cpxm2	NM_018867	ref|Mus musculus carboxypeptidase X 2 (M14 family) (Cpxm2), mRNA [NM_018867]	5.88289	0.0170998	-0.012966	0.00144816	0.880297	0.90908	0.989822	0.508487	0.377473	0.363257	0.936553	0.935872	0.993073
1051	7	67	1696	GCCTTCCAAGAAGATCACCAAGATAATTCCATTTTTCTTAGCTACAATGTTTTTGGAGAA	A_55_P2022158	Gc	NM_008096	ref|Mus musculus group specific component (Gc), mRNA [NM_008096]	17.9966	-0.000130992	-0.119619	-0.201598	0.998865	0.201812	0.0367651	0.539648	0.131725	0.0289938	0.999077	0.299474	0.0686468
1059	7	75	4119	GGCCCTTTTCCTTGTTTGCTTTGTGTTAGCTTATTGTAAACAGCCATTTGTTGTAAATTA	A_55_P2128283	Nr2f2	NM_009697	ref|Mus musculus nuclear receptor subfamily 2, group F, member 2 (Nr2f2), transcript variant 1, mRNA [NM_009697]	9.86986	0.101761	0.237894	-0.0864359	0.335028	0.0304712	0.411594	0.309174	0.0296258	0.196082	0.55996	0.062531	0.510395
1060	7	76	2706	CGGTCCCTCCGTTTGCCACTCGTGAGAAGCACAGATAAGATTATTATAATACCCACCTTT	A_52_P541175	Marveld1	NM_183195	ref|Mus musculus MARVEL (membrane-associating) domain containing 1 (Marveld1), mRNA [NM_183195]	10.6273	-0.0647909	-0.305466	-0.702358	0.54884	0.00850495	8.19696e-07	0.403749	0.0104961	3.449e-06	0.739405	0.0216404	6.70361e-06
1064	7	80	2339	ACATACTTTGAAGAGCAAGGAGTCCATTGTTGTTGATTCTAAACTTGTGTTGTATGTCTA	A_51_P186161	Rnf149	NM_001033135	ref|Mus musculus ring finger protein 149 (Rnf149), mRNA [NM_001033135]	12.5584	-0.0603426	0.296386	0.139674	0.500217	0.00259293	0.12621	0.384311	0.00395662	0.0784919	0.701234	0.00793559	0.193995
1065	7	81	1083	AGTTATGGGGATTCATTGTATTACAACAACACGTACGGAGCGCTCGATGCCTACTACAAG	A_55_P2744950	Gm21992	NM_001290127	ref|Mus musculus predicted gene 21992 (Gm21992), transcript variant 1, mRNA [NM_001290127]	8.00598	-0.317636	-0.187133	-0.168284	0.0111501	0.118239	0.158051	0.0379215	0.0873239	0.0939659	0.0669762	0.193114	0.234438
1070	7	86	1218	CTTCGTATTCTGAGACAGAGAGTCACGAATGGGAACTGAATCTCCTGGCCTTAGACTTTA	A_51_P446570	Bbox1	NM_130452	ref|Mus musculus butyrobetaine (gamma), 2-oxoglutarate dioxygenase 1 (gamma-butyrobetaine hydroxylase) (Bbox1), mRNA [NM_130452]	13.9503	-0.407146	0.112117	0.128645	7.26903e-06	0.129794	0.0844465	0.000345102	0.0937552	0.0570693	0.000541992	0.2081	0.138898
1084	7	100	297	CTGCGCGAGATCCGCCACCCCAACATCATAACACTGCATGACGTGTTCGAGAACAAGACA	A_51_P493285	Dapk3	NM_007828	ref|Mus musculus death-associated protein kinase 3 (Dapk3), transcript variant 2, mRNA [NM_007828]	7.49732	-0.118956	-0.327804	-0.246177	0.232206	0.00249544	0.0181261	0.251038	0.00383531	0.0163052	0.452967	0.00768203	0.0377105
1088	7	104	678	ATTCTTTGCATTTAAAGAGTTTCTGCAGCATGGCCGGACCCAACCTGATTGCAATAGGGT	A_51_P110471	Ddah1	NM_026993	ref|Mus musculus dimethylarginine dimethylaminohydrolase 1 (Ddah1), mRNA [NM_026993]	10.9459	-0.254154	-0.771508	-0.752862	0.257552	0.00175465	0.00216474	0.267317	0.00286278	0.00277959	0.483251	0.00570262	0.00607292
1090	7	106	2074	TTAGAAAATAAGTTACAAACTATAGTAAAAGGCTCCCCTGTCACAGGCAGCTTTCGCACC	A_55_P2064841	Prss53	NM_001081268	ref|Mus musculus protease, serine 53 (Prss53), mRNA [NM_001081268]	10.0129	0.0643072	-0.283131	-0.403746	0.418704	0.00136183	2.74911e-05	0.349935	0.00232362	6.82195e-05	0.636592	0.00460273	0.00013765
1094	7	110	828	AGCCAATTGAAAAGGTGTTGGATGTAGACTTTGCGATAAAGGCCCGCACGATCCGCCAGC	A_52_P157450	Abhd1	NM_021304	ref|Mus musculus abhydrolase domain containing 1 (Abhd1), mRNA [NM_021304]	8.27317	-0.484055	0.360402	1.1302	0.00488556	0.0299016	1.7876e-07	0.0220536	0.0291809	9.31626e-07	0.0397865	0.0615852	1.76887e-06
1105	7	121	1807	GCTCAGTTTTTCATGTGAAAACTCTCTTCTCAAGATTTCTCGTGGTATTCTGAACCTTGG	A_52_P236963	Slc38a9	NM_178746	ref|Mus musculus solute carrier family 38, member 9 (Slc38a9), mRNA [NM_178746]	8.77831	-0.10617	-0.0212532	0.0921382	0.168266	0.778535	0.229536	0.20658	0.342559	0.125661	0.370355	0.838732	0.31875
1116	7	132	616	GACGGTCTTCGACCGACACAAGATGCTCAGTTAGATGGTTGCCATGATTGCATCAGAGAC	A_52_P305748	Tmem9	NM_025439	ref|Mus musculus transmembrane protein 9 (Tmem9), transcript variant 2, mRNA [NM_025439]	9.65873	0.0449657	-0.109177	-0.598395	0.441897	0.0697303	2.30837e-10	0.359669	0.0576049	3.71138e-09	0.655588	0.125073	6.55502e-09
1117	7	133	3640	CAAGTTCAAAGCTGTGCACATGTGGACACTCAATAAATGTTTATTGGTGATGAGAAGCCT	A_55_P1998545	Ncdn	NM_011986	ref|Mus musculus neurochondrin (Ncdn), mRNA [NM_011986]	10.175	-0.0139621	0.245961	0.459436	0.876907	0.0109593	2.85246e-05	0.507612	0.0128847	7.03155e-05	0.934984	0.0267195	0.000142021
1121	7	137	2669	TAAGGATACAGTAGGAGGTGGAGACCTGGAAGATGAAAACGACCTTCTCCTGCCCTCTCA	A_51_P170737	Cspg5	NM_013884	ref|Mus musculus chondroitin sulfate proteoglycan 5 (Cspg5), transcript variant 1, mRNA [NM_013884]	6.6552	-0.183861	-0.0274078	0.0314657	0.0155586	0.701251	0.659783	0.0469618	0.320353	0.276544	0.0824477	0.779358	0.736798
1122	7	138	3352	CCTCCCCTAGTAGAAGCAGGTTCTTGGAAGTTACAATTTAAGGTACCCCCAAAAAGTTGG	A_52_P480939	Tnpo1	NM_178716	ref|Mus musculus transportin 1 (Tnpo1), transcript variant 1, mRNA [NM_178716]	10.7385	0.104197	0.0247533	-0.0602366	0.245925	0.779936	0.498298	0.259944	0.342978	0.225537	0.469517	0.83973	0.593202
1124	7	140	1170	AGGCGTGTTCGTCATTTGCTAGCCCCTTCTTTCTCTAGTTATGTCTTGTTCTTTGTGTTT	A_55_P2917114	Ccnd2	NM_009829	ref|Mus musculus cyclin D2 (Ccnd2), mRNA [NM_009829]	10.5231	0.00398783	-1.04975	-0.688403	0.963441	9.29701e-12	3.2445e-08	0.530695	6.09024e-10	2.22151e-07	0.980744	1.02921e-09	4.11532e-07
1126	7	142	1140	GAGACCTGCCCTGCAGCGGGTGGGATAAGGTCTGTGTGCGTCTGTTCATTGTCATCTTTT	A_55_P2045642	Stmn4	NM_019675	ref|Mus musculus stathmin-like 4 (Stmn4), mRNA [NM_019675]	5.96969	-0.0145935	-0.0659811	-0.0932061	0.857034	0.418438	0.256262	0.502213	0.225099	0.136814	0.924918	0.528342	0.349202
1127	7	143	153	GTGGCTCTGGAAGCTATGGATATGGCTCTGGCTTCGGAGGCTTTGGATATGGCTCTGGCT	A_52_P463962	Krtap16-3	NM_183296	ref|Mus musculus keratin associated protein 16-3 (Krtap16-3), mRNA [NM_183296]	6.03122	0.0185073	-0.396864	-0.2565	0.876919	0.00262735	0.0401923	0.507612	0.00399744	0.0312039	0.934984	0.00801841	0.0741184
1129	7	145	3255	ATGGCATTTTTCACCCGGCCTCGGATGAACATCCCAGCTCTCTCTGCAGATGACGTCTAA	A_55_P2133165	Wwc1	NM_170779	ref|Mus musculus WW, C2 and coiled-coil domain containing 1 (Wwc1), mRNA [NM_170779]	11.0286	-0.0216486	-0.8855	-1.16831	0.868756	4.64025e-07	3.66793e-09	0.505397	3.27683e-06	3.58481e-08	0.930833	5.70767e-06	6.42455e-08
1138	7	154	3209	GATGTTGTGTCAGTCAGTGTGTTAGCTAGATACACTGGCCTCAGCAATAAAATATAAAGC	A_55_P2350617	Slc37a2	NM_001145960	ref|Mus musculus solute carrier family 37 (glycerol-3-phosphate transporter), member 2 (Slc37a2), transcript variant 1, mRNA [NM_001145960]	6.39361	0.00530727	-0.262657	-0.411235	0.965559	0.0410564	0.00247665	0.531197	0.0376658	0.00311345	0.981558	0.0803882	0.00682898
1148	7	164	2940	AACACCTGGTTTTATAGGTTCTCTTTCGTTTGTTAAGAAACTGGATTCTTTTCTCCTAAC	A_52_P72497	Acbd3	NM_133225	ref|Mus musculus acyl-Coenzyme A binding domain containing 3 (Acbd3), mRNA [NM_133225]	9.64928	0.0368017	0.14513	0.267754	0.639296	0.0734662	0.00207042	0.435574	0.0600237	0.00267968	0.798762	0.130502	0.00584768
1149	8	1	1474	TCCATTTAGACATGCACAAAACTGTTTCTTGGTCCAAAAGATTAAAACTGCCCTCTGAAG	A_52_P154833	Ankrd49	NM_019683	ref|Mus musculus ankyrin repeat domain 49 (Ankrd49), mRNA [NM_019683]	8.61152	0.0724265	0.143624	0.316859	0.369452	0.0822397	0.000526423	0.32661	0.0655825	0.000834888	0.592482	0.143162	0.00176973
1152	8	4	2975	ACTGTGGACACCAAAATGGCTTAACTGAGATACAGTGAAAACATGACAAATAAACCAACT	A_52_P489729	Sec61a1	NM_016906	ref|Mus musculus Sec61 alpha 1 subunit (S. cerevisiae) (Sec61a1), mRNA [NM_016906]	13.8651	0.202849	-0.519298	-0.679657	0.0271993	3.2552e-06	4.16848e-08	0.0673959	1.5989e-05	2.76824e-07	0.118955	2.8992e-05	5.15422e-07
1155	8	7	619	CATCTCTTATCCTGTTCGTTCCTTTCCTCTTCATCATGGGATCTTATACATTGGTCCTGA	A_52_P390844	Olfr740	NM_146667	ref|Mus musculus olfactory receptor 740 (Olfr740), mRNA [NM_146667]	5.98371	0.091102	-0.126277	-0.380795	0.310468	0.163868	0.000228633	0.296618	0.112118	0.000409298	0.536242	0.251517	0.000852784
1156	8	8	794	ACAGACCTCTTTAGCCCAGTGTCTATTTGGTTGTTACGCACTGACTTTGTGTTGGAGTTC	A_55_P2178800	Ugt1a10	NM_201641	ref|Mus musculus UDP glycosyltransferase 1 family, polypeptide A10 (Ugt1a10), mRNA [NM_201641]	9.60672	0.646247	-0.00727898	-0.193354	0.00020784	0.961163	0.203597	0.00267289	0.390516	0.114561	0.00496642	0.97346	0.289424
1157	8	9	1564	TAGAACTTTGAACACTAAATGGAAGAAAATCCATTAGCAGACCGAAGTCTCTTCAGTGAA	A_52_P480301	Sppl3	NM_029012	ref|Mus musculus signal peptide peptidase 3 (Sppl3), mRNA [NM_029012]	7.73098	-0.094657	0.251794	0.325616	0.111932	0.000196865	7.64411e-06	0.162973	0.000467711	2.30499e-05	0.290916	0.0009019	4.58388e-05
1158	8	10	3434	CTGTATTTACATATACTTTATGTATCAAGTGTGTGTGTGTATGTGTGTGCTTTTAGCTCC	A_55_P2109589	Slc1a4	NM_018861	ref|Mus musculus solute carrier family 1 (glutamate/neutral amino acid transporter), member 4 (Slc1a4), mRNA [NM_018861]	11.5803	0.0953083	0.834954	0.279506	0.584543	6.03366e-05	0.117161	0.417197	0.000174448	0.0740422	0.763408	0.000331769	0.182338
1159	8	11	5838	GCAGGCCCTTCTTGTTGGGCTGGATTGTACATAATGTTAATAGTGAAACCCAACACCACA	A_51_P355987	Setd1a	NM_178029	ref|Mus musculus SET domain containing 1A (Setd1a), mRNA [NM_178029]	9.97224	0.0560728	0.247271	0.404127	0.488454	0.00486311	3.49567e-05	0.379296	0.006611	8.38633e-05	0.692166	0.0134093	0.000170102
1160	8	12	1937	ACTTCCCCCTGCTCCGCCCCCCACTGCATGGGGGAAGGGCATAAAGAATCATTTATATGC	A_55_P2011922	March9	NM_001033262	ref|Mus musculus membrane-associated ring finger (C3HC4) 9 (March9), mRNA [NM_001033262]	10.2596	-0.112096	-0.119826	-0.229727	0.407456	0.376377	0.096858	0.344584	0.208608	0.0636482	0.626346	0.4867	0.155434
1161	8	13	784	AAACCCGAGACCATTAATGATTCATCCGCACCAATGAAGAAGTTGTAACTAACTAGCATG	A_51_P427444	Snx3	NM_017472	ref|Mus musculus sorting nexin 3 (Snx3), mRNA [NM_017472]	12.0958	-0.174681	-0.277687	-0.166364	0.017458	0.000455419	0.0228728	0.0505867	0.000933884	0.0197436	0.0884761	0.00181936	0.0458038
1168	8	20	2862	AGGGGTGGGGAAGCTAGACTGAGCCTTGCCACCTTCCAATAAAATCATTTCCTGATCCCC	A_55_P2111444	Trpv6	NM_022413	ref|Mus musculus transient receptor potential cation channel, subfamily V, member 6 (Trpv6), mRNA [NM_022413]	6.43104	-0.064054	0.0501961	-0.0826548	0.371914	0.482681	0.251861	0.328051	0.249257	0.134974	0.595214	0.590926	0.34422
1170	8	22	1201	GTTCCGTTCTGAGGAGTCCAAAATATTAAGTGAATTCAAAAACCATTTCTGTTTCCTCAT	A_55_P2096867	Gap43	NM_008083	ref|Mus musculus growth associated protein 43 (Gap43), mRNA [NM_008083]	5.50478	0.854596	-0.0532505	-0.461449	3.45552e-05	0.754537	0.0114046	0.000802348	0.336096	0.0111389	0.00134889	0.822445	0.0253774
1175	8	27	1898	ACTCCCATCCTAGCTTTGGCCTCTCAGGAAGAAAAACTGGATCCAGCACCAGGGAATTAG	A_55_P2741864	Def6	NM_027185	ref|Mus musculus differentially expressed in FDCP 6 (Def6), mRNA [NM_027185]	5.94816	-0.165075	-0.129522	0.0716813	0.0240278	0.0708516	0.305882	0.0623461	0.0583473	0.156625	0.109512	0.126636	0.402633
1189	8	41	2390	AAGAATGAAAAATGAACAATTCACATGTGAGCCACTGCTTATATATTAAGTCTCTCCCTC	A_51_P375146	Cd36	NM_007643	ref|Mus musculus CD36 antigen (Cd36), transcript variant 2, mRNA [NM_007643]	8.61806	-1.17085	-0.0774517	0.181694	0.00166246	0.816711	0.587586	0.010869	0.353099	0.254382	0.0199299	0.866616	0.673959
1191	8	43	1945	CTGCATTTTGAGAGCCTGGTTTACCTTTTTATGAAAACATGATGTCATTTCTTGGGAATA	A_55_P2051727	Rnf8	NM_021419	ref|Mus musculus ring finger protein 8 (Rnf8), mRNA [NM_021419]	10.4518	-0.034123	0.205262	-0.0546492	0.561584	0.0016683	0.355198	0.408717	0.00274595	0.17522	0.748321	0.00546331	0.452785
1197	8	49	830	GCCTAACCCCTCACCGACAGCTTGATGGAAAGGAGAGGTTCCATGTGACTGGGAGTAAGG	A_51_P269084	Chchd10	NM_175329	ref|Mus musculus coiled-coil-helix-coiled-coil-helix domain containing 10 (Chchd10), mRNA [NM_175329]	18.2672	0.0512983	0.256009	0.238651	0.480652	0.00153236	0.0027848	0.376081	0.00256726	0.00343808	0.685904	0.00510067	0.00756095
1203	8	55	1968	AGAGTTGCCAGTGCGCCAGCCTACCAGCAACTATCTGCTTATTTATAGATAAACACCTTG	A_55_P1994128	Tmem184a	NM_001161548	ref|Mus musculus transmembrane protein 184a (Tmem184a), transcript variant 1, mRNA [NM_001161548]	10.1239	-0.260854	0.0820389	0.305918	0.0506318	0.523625	0.0238127	0.100262	0.2634	0.0203733	0.178205	0.627624	0.0473182
1207	8	59	2399	CACTATTTTGTCTTTTGAGATGAAACCAAATGGTGTCTTTTTAAGATGGTTGCTAGGAAG	A_51_P176972	Amigo2	NM_178114	ref|Mus musculus adhesion molecule with Ig like domain 2 (Amigo2), transcript variant 1, mRNA [NM_178114]	7.33345	-0.0402997	0.635886	1.12681	0.816367	0.00111048	8.7477e-07	0.490484	0.00196607	3.63517e-06	0.903673	0.00388626	7.05508e-06
1208	8	60	1858	CCCATGATCCCTGAGCTGGTGCCTTCTGCCCAGTAATAAATGGTCTCTTCAGATTTCCTC	A_55_P2140107	Cyp21a1	NM_009995	ref|Mus musculus cytochrome P450, family 21, subfamily a, polypeptide 1 (Cyp21a1), mRNA [NM_009995]	10.1829	-0.680177	-0.845924	-0.770907	0.00193412	0.000229443	0.000606429	0.0119568	0.00052957	0.000943729	0.0218631	0.00101983	0.00201197
1209	8	61	1172	AGCTGAATTCTGGGCCTTGGTTGTATTCATATTGTTTTGGGATATTAAGGAAAGGAAGGT	A_51_P100625	Apon	NM_133996	ref|Mus musculus apolipoprotein N (Apon), mRNA [NM_133996]	14.4981	-0.13032	0.0862302	0.136928	0.141	0.32383	0.122793	0.186289	0.187337	0.076813	0.333567	0.433917	0.189478
1218	8	70	757	GAGGGGTACAAGTTCTATCCACCCAAAGTGGAGATGTTCTTCAAGGACGATGCCAATAAT	A_52_P449768	Paics	NM_025939	ref|Mus musculus phosphoribosylaminoimidazole carboxylase, phosphoribosylaminoribosylaminoimidazole, succinocarboxamide synthetase (Paics), mRNA [NM_025939]	9.64305	0.112341	-0.4627	-0.331595	0.380682	0.00118567	0.0144835	0.332239	0.00207632	0.0135686	0.60291	0.00410528	0.0311806
1225	8	77	3739	GGTGTCTGTCCAATGTGGAGGGTCTTTTTTGAGCTATCTCCTAAAATAAAATATTTTGAT	A_55_P1984932	Zc3h18	NM_001029993	ref|Mus musculus zinc finger CCCH-type containing 18 (Zc3h18), transcript variant 1, mRNA [NM_001029993]	12.2126	0.0906681	0.110811	0.0456022	0.291688	0.200064	0.592632	0.287285	0.13084	0.255972	0.519314	0.297372	0.678648
1228	8	80	2115	ACACAGTGGCATTAGACCTTTTTTCCTTACGTTCAGGGCAATAAAGAATGGACTTGATAT	A_55_P2905362	Lcmt2	NM_177846	ref|Mus musculus leucine carboxyl methyltransferase 2 (Lcmt2), mRNA [NM_177846]	10.6473	0.132502	0.346494	0.28827	0.0503375	1.56895e-05	0.000155199	0.0998367	5.78944e-05	0.000295696	0.177433	0.000107349	0.000610465
1234	8	86	5038	AGATGGTGGCTTCTGGCTGTCCCAGTGCCCACCTCTTTGCATCGGTTCCCTCCATTATCA	A_51_P221337	Ranbp10	NM_145824	ref|Mus musculus RAN binding protein 10 (Ranbp10), mRNA [NM_145824]	12.239	0.0247077	0.486001	0.459749	0.777653	8.86815e-06	1.89513e-05	0.479098	3.63424e-05	5.00623e-05	0.88035	6.70911e-05	0.000100351
1236	8	88	375	AATCACTTTGAGAAGAGTCACAAGAACATGTCTGTGCACCTGTCCCCCTGTTTTAGGGAT	A_55_P2087589	Rps11	NM_013725	ref|Mus musculus ribosomal protein S11 (Rps11), mRNA [NM_013725]	14.6499	0.12795	-0.103689	-0.0219116	0.025283	0.0650526	0.686437	0.0644368	0.054453	0.284295	0.113485	0.118088	0.759729
1238	8	90	393	CTGCACGAACTGAATGTTCCCTTTTTCAAAGTTGGATCTGGGGACACTAACAATTTTCCC	A_51_P262871	Nans	NM_053179	ref|Mus musculus N-acetylneuraminic acid synthase (sialic acid synthase) (Nans), mRNA [NM_053179]	8.89193	-0.0187151	-0.956019	-1.46055	0.873589	2.00559e-08	5.09243e-12	0.506701	2.54081e-07	1.74684e-10	0.9334	4.28e-07	2.96323e-10
1240	8	92	3376	CCAAGTCCTGTGTTGTGTTTTGTCATTTCTGTTGAGGCTCTATATTGTAGCTTAATTTTT	A_55_P2000515	Peli1	NM_023324	ref|Mus musculus pellino 1 (Peli1), mRNA [NM_023324]	10.9958	0.214909	0.286863	-0.139262	0.0519588	0.0116837	0.197545	0.101779	0.0135663	0.111922	0.180701	0.028185	0.282252
1241	8	93	4452	CCTTTCTTACCATTCTGTATGCTTCCACGGTGTGACCATTCAAATTAACAGTATTATTAT	A_55_P1993777	Rbfox3	NM_001039167	ref|Mus musculus RNA binding protein, fox-1 homolog (C. elegans) 3 (Rbfox3), transcript variant 1, mRNA [NM_001039167]	7.39339	0.0275318	0.428705	0.31549	0.783945	0.00023663	0.00406481	0.480703	0.0005427	0.0047255	0.884191	0.00104652	0.0104839
1249	8	101	2311	CTTCTGTAGCTGCTTGTTACATTTGCATCTGTGAGTCAAGAAATGTTTGTTATCTTTGAT	A_55_P2006236	Ugdh	NM_009466	ref|Mus musculus UDP-glucose dehydrogenase (Ugdh), mRNA [NM_009466]	13.3307	0.0155812	-0.407418	-0.182282	0.892447	0.00154088	0.123007	0.512069	0.00257856	0.0769192	0.944249	0.00512096	0.189726
1256	8	108	5687	TTATGAAGCACATACAAAAGAAGACAGGGAATGCGATCAGGAGGGAAAACTCTTTTTAAA	A_55_P2054628	Nrxn1	NM_020252	ref|Mus musculus neurexin I (Nrxn1), transcript variant 1, mRNA [NM_020252]	9.06958	0.267983	0.0807719	-0.0147488	0.0122946	0.422426	0.882771	0.0404237	0.226587	0.337628	0.0711662	0.532258	0.915864
1259	8	111	769	AAACCTGGAAAAAGACGGCATAAGCTGTTGGTTAGGCTACATGCTTCAGTTTCTGAGGGA	A_51_P266618	Cyp8b1	NM_010012	ref|Mus musculus cytochrome P450, family 8, subfamily b, polypeptide 1 (Cyp8b1), mRNA [NM_010012]	12.2984	-0.104708	0.792616	0.951699	0.611245	0.000682647	9.39209e-05	0.426465	0.00131021	0.000193858	0.781427	0.00256445	0.00039739
1261	8	113	3701	AGGACACGCTAGAGGAGCCAAGGGTGAAGAAGCACAAAAAGTCTAAAAAGAAAAAGAAGT	A_51_P115749	Usp42	NM_029749	ref|Mus musculus ubiquitin specific peptidase 42 (Usp42), mRNA [NM_029749]	9.50691	0.0838767	0.211661	0.206614	0.477394	0.08105	0.0880965	0.374525	0.0648241	0.0590038	0.683349	0.141613	0.143634
1268	8	120	2898	ACTAGAGGAGGATGCTTGCTTGCTTCGTTGAGTTGCTTGGTTGGTTGGTTTTGGTCAAAT	A_66_P118696	Nup107	NM_134010	ref|Mus musculus nucleoporin 107 (Nup107), mRNA [NM_134010]	10.5143	0.108548	-0.23399	-0.350957	0.302139	0.0322674	0.00230771	0.292391	0.0310411	0.00293108	0.528361	0.065675	0.0064093
1272	8	124	3721	GTAGGATATTCAGTCCTCCCAACTGTATATAATGCAGCACCTCTCATATATGTAATATAT	A_55_P1999334	Inpp5b	NM_008385	ref|Mus musculus inositol polyphosphate-5-phosphatase B (Inpp5b), transcript variant 1, mRNA [NM_008385]	11.848	0.0893402	0.0421742	-0.44664	0.27732	0.604564	1.02955e-05	0.278908	0.290483	2.97785e-05	0.50451	0.699434	5.92072e-05
1276	8	128	435	CAGGTTGGGGATAAAGTGTCCTTCTCTAGATAGTTGGCAAGCTCCAGTAAGATAAATGGC	A_51_P192860	Hint1	NM_008248	ref|Mus musculus histidine triad nucleotide binding protein 1 (Hint1), mRNA [NM_008248]	16.9257	0.0704053	-0.0243826	0.119222	0.230237	0.673656	0.0479333	0.249514	0.312052	0.0360656	0.450545	0.757175	0.0858896
1279	8	131	803	CCAACGGGTGCTAACCATCCAGACCTGCTTTGGAGTCGCCGTGGGAAAGTTTCTTAATAA	A_55_P2162573	Art3	NM_181728	ref|Mus musculus ADP-ribosyltransferase 3 (Art3), mRNA [NM_181728]	7.30492	-0.40711	-0.334031	-0.132253	0.00111722	0.00568246	0.24084	0.00823423	0.00751741	0.130447	0.0150628	0.0152994	0.331749
1282	8	134	3421	GAAGTTGCCCGATGTGTGGATGCCGGAAGCTTTGAGCAGGGCCTCGCGGTGCATGCGCAG	A_66_P105958	Sec31b	NM_001033343	ref|Mus musculus Sec31 homolog B (S. cerevisiae) (Sec31b), mRNA [NM_001033343]	6.35951	-0.14382	-0.220193	0.0861055	0.161454	0.0367466	0.395594	0.201722	0.0344848	0.190317	0.361869	0.0732554	0.494143
1283	8	135	651	TGACGTTTGGAGTGGGGCTTCACCCAAGTCTGACAAGAATGAATATGCCTTCATGGGCTC	A_66_P125196	Notum	NM_175263	ref|Mus musculus notum pectinacetylesterase homolog (Drosophila) (Notum), mRNA [NM_175263]	7.80452	0.238354	-0.222001	-0.59069	0.00769258	0.0122331	1.91213e-07	0.0297563	0.0140851	9.87459e-07	0.0530264	0.0293107	1.87638e-06
1286	8	138	228	GAAGGCCGAGGAGGTTGTGCCACCAGCAATGTACCAGTTCAGCCAATATGTGTGCCAGCA	A_51_P353386	2410015M20Rik	NM_153152	ref|Mus musculus RIKEN cDNA 2410015M20 gene (2410015M20Rik), mRNA [NM_153152]	14.0127	-0.0213511	-0.027632	-0.215377	0.675672	0.588663	0.000265284	0.447841	0.285357	0.000465193	0.822407	0.685404	0.000970834
1290	8	142	6459	GGACCTAAATAACCCTACTGTATTTCGAGATCTTTCTAAACCAATTGGAGTAGTTAATGA	A_55_P1987409	Nbeal1	NM_173444	ref|Mus musculus neurobeachin like 1 (Nbeal1), mRNA [NM_173444]	7.73338	0.129786	0.331936	0.035952	0.0367884	8.04912e-06	0.54589	0.0817944	3.36632e-05	0.241151	0.145369	6.1819e-05	0.636962
1294	8	146	4893	CTGATATCTGAGCATTGTCTGGGACACGAGGGAAAGAAGAATAAAGCTGAAACCCCTTGA	A_52_P322141	Ccdc88b	NM_001081291	ref|Mus musculus coiled-coil domain containing 88B (Ccdc88b), mRNA [NM_001081291]	8.80949	0.0675076	-0.21247	-0.069245	0.680541	0.202027	0.672819	0.44919	0.13184	0.280322	0.824845	0.29976	0.747518
1297	8	149	65	CGCTGCCACTCTGCTGCCAAACTGGAAGGTTAATGCATACGCAGGACCCAACATTGTAAC	A_66_P129593	Cldn20	NM_001101560	ref|Mus musculus claudin 20 (Cldn20), mRNA [NM_001101560]	6.99466	0.455863	0.358421	-0.0204829	0.00196481	0.0116292	0.877232	0.0120408	0.0135115	0.336314	0.0219396	0.0280726	0.91192
1298	8	150	4010	CTGACTCTTTAATTAGTCTGGGAGCTGAACAGGAATGTGTGTGTGTGTGTGTGTGTGTGT	A_55_P2503980	Igsf9	NM_033608	ref|Mus musculus immunoglobulin superfamily, member 9 (Igsf9), transcript variant 1, mRNA [NM_033608]	14.1781	0.015919	1.12894	0.512868	0.940807	1.85911e-05	0.0236039	0.524647	6.68378e-05	0.0202336	0.968769	0.00012397	0.0469521
1311	8	163	1199	GGGTTCTGGTCTTATCTCTGGCCTTGATTAGCACTAAAGCCTTCAGAAAGTTGTTTCTCC	A_55_P2114074	Acrbp	NM_001127340	ref|Mus musculus proacrosin binding protein (Acrbp), transcript variant 2, mRNA [NM_001127340]	9.52513	-0.0372348	0.472703	0.0666218	0.69939	4.61372e-05	0.491128	0.456038	0.000139936	0.223293	0.836876	0.000265219	0.586589
1322	9	10	2226	ATGTATCTTCAAGCTGCTATTGTCCGCATCATGAAAGCACGAAAAGTGCTTCGGCACAAC	A_55_P2121081	Cul2	NM_029402	ref|Mus musculus cullin 2 (Cul2), mRNA [NM_029402]	10.3953	-0.144075	-0.224948	-0.0797204	0.0510638	0.00378606	0.267011	0.1008	0.00540109	0.141232	0.179325	0.0108732	0.361266
1325	9	13	2457	CACGGTCACCTTGATGTTCATGAGACCCTCCTATGATCAGTGAATAAAACCATCAAAACT	A_55_P1997275	Xpnpep1	NM_133216	ref|Mus musculus X-prolyl aminopeptidase (aminopeptidase P) 1, soluble (Xpnpep1), mRNA [NM_133216]	12.0195	-0.116004	-0.405744	-0.275767	0.0620466	4.4796e-07	0.000100822	0.113718	3.19104e-06	0.000205538	0.202255	5.54375e-06	0.000422176
1326	9	14	651	GCTCCTGAGCCTCTTAACATTGCCCAAAGTCATATTGAATGGCTACACTTTTCATGGCTC	A_51_P139678	Sprr1a	NM_009264	ref|Mus musculus small proline-rich protein 1A (Sprr1a), mRNA [NM_009264]	7.0565	-0.892106	0.645458	1.76108	1.98534e-08	3.92126e-06	2.03492e-14	8.65853e-06	1.86665e-05	2.37682e-12	1.27297e-05	3.39909e-05	4.06125e-12
1333	9	21	1356	GTTTGGTAATAGTATTCTTTATCCACAAACACAGAAAGCATCACCCTTCTTTTCTGGATA	A_55_P2092194	Camkmt	NM_028576	ref|Mus musculus calmodulin-lysine N-methyltransferase (Camkmt), mRNA [NM_028576]	5.82475	0.110988	-0.2234	-0.329203	0.600661	0.296268	0.12873	0.422668	0.1753	0.0796624	0.774458	0.404506	0.197137
1335	9	23	417	CTCCTTTGTCCGGCTCGGAACCTTGGTTTGCACACTCAGGAGTTTCCCTACACACCTGTG	A_51_P419286	Batf3	NM_030060	ref|Mus musculus basic leucine zipper transcription factor, ATF-like 3 (Batf3), mRNA [NM_030060]	7.3713	-0.160071	-0.248803	-0.0580066	0.359979	0.159851	0.738152	0.322035	0.110092	0.298725	0.584163	0.246675	0.802425
1336	9	24	975	ACTATAATCACTACTTTCCCCTTGAGTCTGGGTAATAAACTGGGGCTTGATTTGGGCTTT	A_55_P2024841	Gstt1	NM_008185	ref|Mus musculus glutathione S-transferase, theta 1 (Gstt1), mRNA [NM_008185]	15.2498	-0.316736	-0.33509	-0.82877	0.00343698	0.00216951	1.09421e-08	0.0174062	0.00341793	8.9534e-08	0.0316118	0.00682395	1.62016e-07
1340	9	28	792	AACTGACCTCTGACCCCGGTGACATCATAACCTCCACTCACAAGGAGCCATCATGGGCAG	A_55_P2136732	Cd99	NM_025584	ref|Mus musculus CD99 antigen (Cd99), mRNA [NM_025584]	12.2673	-0.0271795	-0.120808	-0.612367	0.855559	0.421499	0.000365908	0.501883	0.226237	0.000612121	0.924594	0.531341	0.00128472
1342	9	30	1475	CTTCTCAGTGCCCAATGGACAGCCCAGGCCTAGAAACCTTGGTGTCTTTCCTTTTCCGGT	A_51_P111192	Cyp2d10	NM_010005	ref|Mus musculus cytochrome P450, family 2, subfamily d, polypeptide 10 (Cyp2d10), mRNA [NM_010005]	17.3575	0.00660111	-0.0284746	-0.163519	0.923568	0.679506	0.0244377	0.520473	0.313797	0.0208065	0.960944	0.761767	0.0483905
1344	9	32	1574	GATGCAGTCATAACTGGAGCGTGATTTTCCCTTGAGGAGTTCTGCTGAGTTCTTCAGAAA	A_51_P482051	Cyp3a16	NM_007820	ref|Mus musculus cytochrome P450, family 3, subfamily a, polypeptide 16 (Cyp3a16), mRNA [NM_007820]	14.4549	-0.144088	0.430158	0.14021	0.338183	0.00755156	0.351096	0.310874	0.00948998	0.173816	0.56291	0.0195408	0.449173
1346	9	34	1037	TCAAACGGCAGAAGCTGCCTAGAAGTGTTATATTGTGAAATTATTGGGGGATGTGTGTGT	A_51_P178592	Mrpl1	NM_053158	ref|Mus musculus mitochondrial ribosomal protein L1 (Mrpl1), transcript variant 1, mRNA [NM_053158]	10.8943	-0.0968612	-0.232149	-0.248066	0.205378	0.00466704	0.0027787	0.233201	0.00639474	0.00343197	0.41984	0.0129645	0.00754874
1352	9	40	2561	GTTCTTCAACATCTATGACCTTTTTATGGCTTTCAGCACTCTCAGAGTTAATAGAGACTG	A_51_P341736	Mmp2	NM_008610	ref|Mus musculus matrix metallopeptidase 2 (Mmp2), mRNA [NM_008610]	6.14128	-0.0711176	-0.182165	0.0118003	0.536976	0.121713	0.918085	0.399345	0.089298	0.346338	0.729875	0.197534	0.942359
1354	9	42	3049	TATCTCGGTGGATATGTGATTGCCTAATACATGTGAGGCCCTGAGTTCAACCACAAGGTA	A_51_P335569	Slco1a4	NM_030687	ref|Mus musculus solute carrier organic anion transporter family, member 1a4 (Slco1a4), mRNA [NM_030687]	10.8297	0.772928	0.847227	-0.387597	0.002072	0.000907461	0.0961775	0.0124932	0.0016617	0.0633001	0.0227071	0.00327694	0.15466
1360	9	48	1971	TATGGTGAGAAAAGTCTCCAAAAAGTTGGCCGTAGATGTTTTTCCTCATTTTCCACAGTC	A_52_P405206	Tm7sf3	NM_026281	ref|Mus musculus transmembrane 7 superfamily member 3 (Tm7sf3), mRNA [NM_026281]	12.8201	0.0443	-0.0825679	0.06277	0.503518	0.217716	0.345472	0.385859	0.139467	0.171723	0.70419	0.317489	0.443177
1362	9	50	2645	CAAAATCTGTCTTCATTGGTAAATGCCCAAGGACCAGCGGTGGGAGGATTATCTATCAGT	A_51_P440807	Crat	NM_007760	ref|Mus musculus carnitine acetyltransferase (Crat), mRNA [NM_007760]	13.0327	-0.434071	1.75598	2.50029	0.0144479	1.40758e-10	8.61591e-14	0.0448001	5.08911e-09	7.22872e-12	0.0787597	8.35558e-09	1.19581e-11
1371	9	59	4753	AGTGCAAAGCTGGATGCAATCTTTTAAATATCCTTTGTCCATGTTTTAGTACAGAACCTT	A_51_P119986	Kif16b	NM_001081133	ref|Mus musculus kinesin family member 16B (Kif16b), mRNA [NM_001081133]	7.09565	-0.339464	-0.0620226	0.0766586	0.0188291	0.649408	0.574654	0.0530658	0.304598	0.25034	0.0930269	0.737526	0.662505
1373	9	61	899	CGTTCTCGTTTCCTTCCAAACTGGCGGCCCATCGTCTGTGCCACGACCCCCCAACTGCGC	A_66_P125425	Zfp575	NM_001033205	ref|Mus musculus zinc finger protein 575 (Zfp575), mRNA [NM_001033205]	6.88755	0.0921494	0.0802052	-0.0355862	0.306517	0.372183	0.690155	0.294667	0.206908	0.285428	0.532534	0.482544	0.762712
1375	9	63	699	CGGAGAGGATTTTCAGAGGAGCAACTTCGCCAGGGACAGAATGTCATAGGCCTGCAGATG	A_52_P265937	Tagln3	NM_019754	ref|Mus musculus transgelin 3 (Tagln3), mRNA [NM_019754]	6.19413	-0.104466	-0.158989	-0.286888	0.442754	0.246548	0.0424508	0.360066	0.15304	0.0326563	0.656395	0.349953	0.0776266
1378	9	66	3536	GTGTATGTGATATTTTAATCCACCCTTTTTGCACTTAACCCAGAAATTACAAAGGATGTG	A_52_P587948	Zfp11	NM_172462	ref|Mus musculus zinc finger protein 11 (Zfp11), mRNA [NM_172462]	6.79414	-0.136974	0.16808	0.313782	0.190639	0.111445	0.00507095	0.222617	0.0833501	0.00569998	0.399624	0.183774	0.01272
1380	9	68	232	TTCTGCTGTAAATGCTGTAACAATTCCCAGTGTGGTATCTGTTGCAAAACATAGCCTAGA	A_52_P669922	Hamp	NM_032541	ref|Mus musculus hepcidin antimicrobial peptide (Hamp), mRNA [NM_032541]	16.8739	0.330957	0.461914	0.175836	0.0435244	0.00659951	0.268682	0.0908921	0.00850111	0.141882	0.161662	0.0174111	0.363146
1384	9	72	2655	GAGTGGCTTCCTGGACTTGAGAGCATATTTATGTGTCTGCCACTCCCCAGGGTGGGGCTT	A_51_P127464	Ppp1r37	NM_199149	ref|Mus musculus protein phosphatase 1, regulatory subunit 37 (Ppp1r37), mRNA [NM_199149]	10.4404	-0.0276043	-0.0414468	-0.147649	0.736022	0.613264	0.0806082	0.466745	0.293301	0.0550563	0.857638	0.7065	0.133577
1387	9	75	2173	ACGAAGTGAGGTCTAATGAAGTGACGTGGCTGTTCTGATCCTCAGACGGGGCCTACCACA	A_51_P208121	Klhl25	NM_182782	ref|Mus musculus kelch-like 25 (Klhl25), transcript variant 3, mRNA [NM_182782]	8.8073	-0.364599	0.144245	1.14826	0.00417488	0.222423	5.33012e-10	0.0198645	0.141734	7.40079e-09	0.03605	0.322768	1.30142e-08
1396	9	84	2865	CTTTAGATTCGTTTGCCTTATGGTCATAAACGCGATTTGCAAAAACAAGGAGCCTTAGTG	A_51_P199567	Med26	NM_027485	ref|Mus musculus mediator complex subunit 26 (Med26), mRNA [NM_027485]	9.38913	-0.0614781	0.286851	0.372001	0.404183	0.000581739	2.94914e-05	0.343011	0.00114746	7.23396e-05	0.623274	0.00224225	0.000146321
1402	9	90	1584	GCTCCTGCCCTTCCCCAACTATTTTGTGCTGTGTACATCACTGCTTTATATAAGTTATTT	A_55_P2155041	Ssbp2	NM_024272	ref|Mus musculus single-stranded DNA binding protein 2 (Ssbp2), transcript variant 2, mRNA [NM_024272]	10.489	0.0247586	0.126863	-0.0638815	0.878928	0.437903	0.694697	0.508123	0.232526	0.286779	0.935899	0.547911	0.766536
1406	9	94	2821	TGAGCTATCTCCCTTTATTTTTAAGGTCAGATATTATATCCTTTACTTGTGTTGGGCCCA	A_55_P2766239	Rbm3	NM_016809	ref|Mus musculus RNA binding motif protein 3 (Rbm3), transcript variant 1, mRNA [NM_016809]	7.92481	-0.0125677	-0.190595	-0.242364	0.91066	0.0983814	0.038759	0.516863	0.0756414	0.0302658	0.953743	0.166039	0.0718585
1408	9	96	8149	ATGTGCAATATTTCTTACTGTGCCGAGAAGCCGCAATGACCGAGATTAAAGCTGTTTAAC	A_55_P1952950	Cic	NM_001302811	ref|Mus musculus capicua homolog (Drosophila) (Cic), transcript variant 4, mRNA [NM_001302811]	12.5611	0.0720826	0.00626353	-0.106762	0.278224	0.923997	0.113387	0.279434	0.38113	0.0721575	0.505481	0.946097	0.177456
1431	9	119	746	AAAGTACCTCTACACCCTCCAGCTTTGCCTTGACAAAGAAATAAAAGTCCAAAGCAAGTC	A_55_P2100928	Ptgds	NM_008963	ref|Mus musculus prostaglandin D2 synthase (brain) (Ptgds), mRNA [NM_008963]	7.11002	0.0771615	-1.0408	-0.0722275	0.907214	0.125213	0.913121	0.516037	0.0911985	0.34516	0.95238	0.202264	0.938882
1436	9	124	5944	CCAGGACAGTTTTGGAACTTGTATGCTCTCTAGCAACTTTGTGTGAATTTTTATACAAGC	A_52_P179178	Bend3	NM_199028	ref|Mus musculus BEN domain containing 3 (Bend3), mRNA [NM_199028]	9.65447	0.192135	0.358858	0.453328	0.0626758	0.00128378	0.000113543	0.114383	0.00221543	0.00022728	0.20351	0.00438764	0.000468432
1439	9	127	1284	TTTGGAAGATGGAGAATGAGTTCTATGAGTTTGCTCTGGAGCAGTTCCAGTTCATCCGAG	A_55_P2740755	Hs2st1	NM_011828	ref|Mus musculus heparan sulfate 2-O-sulfotransferase 1 (Hs2st1), mRNA [NM_011828]	6.917	-0.0407879	-0.27284	-0.314672	0.554345	0.00051381	0.00010794	0.406	0.00103189	0.000218109	0.743148	0.00201569	0.000448932
1445	9	133	489	CTACTCATGCTTCCATGTCCCTTCCTCATTGGTCGTCTGAGCTTCTGCCAAAGCCACGTG	A_51_P351828	Olfr656	NM_147075	ref|Mus musculus olfactory receptor 656 (Olfr656), mRNA [NM_147075]	6.53898	-0.160119	-0.071109	0.0409807	0.135967	0.499791	0.696418	0.182216	0.255288	0.287271	0.326606	0.606451	0.767956
1447	9	135	3583	CTGGGAGAGGACCCAAGGGATGAGTTGGCTGTAAAGGAGGCTTCTCTCAGCCTGAGAGAA	A_51_P466490	Armc5	NM_146205	ref|Mus musculus armadillo repeat containing 5 (Armc5), mRNA [NM_146205]	10.0094	-0.0128359	0.0913883	0.205224	0.860051	0.216689	0.00886281	0.503061	0.138972	0.00904096	0.92634	0.316283	0.0204938
1449	9	137	3976	GTCCTGTGTGTCCTCTCCTCATTGTAACAGGTTTTACTCACAAATAAAAGTCTTTAAGCA	A_55_P1990336	Add1	NM_001102444	ref|Mus musculus adducin 1 (alpha) (Add1), transcript variant 3, mRNA [NM_001102444]	11.8495	-0.00310984	-0.275443	-0.148435	0.965626	0.000758065	0.048543	0.531217	0.00143178	0.036444	0.981558	0.00281125	0.0867846
1453	9	141	2053	GAGGAGGGCCTGCCCATGAGCTATGATGAAAAGCGACAACTTAGCCTTGACATCAACCGG	A_52_P652104	Brd3	NM_023336	ref|Mus musculus bromodomain containing 3 (Brd3), transcript variant 3, mRNA [NM_023336]	9.28643	-0.0882978	0.0562845	-0.085898	0.150975	0.353763	0.161914	0.194197	0.1995	0.0957371	0.347462	0.463506	0.239316
1458	9	146	465	ATGTACACAATCTTCTTACTCTTTTTACCCAAGATAGAAGAAGCAGAGAGCTCTTGGATA	A_52_P335478	Pole4	NM_025882	ref|Mus musculus polymerase (DNA-directed), epsilon 4 (p12 subunit) (Pole4), mRNA [NM_025882]	11.3545	-0.0999333	0.501389	0.477466	0.115579	2.10557e-08	4.99303e-08	0.166214	2.63925e-07	3.22416e-07	0.296159	4.45978e-07	6.05747e-07
1470	9	158	5563	ATGAATATATCTGTATATAAAGTTTTCTGTATATTGTATAGAGCTGTGTATAAACTGAAT	A_52_P127682	Dagla	NM_198114	ref|Mus musculus diacylglycerol lipase, alpha (Dagla), mRNA [NM_198114]	5.90556	0.0472798	-0.013856	-0.197883	0.552869	0.861457	0.0188432	0.405368	0.36505	0.0168324	0.741904	0.900416	0.0389566
1474	9	162	3402	CAGCCAGGGTTGCAAGTGGGCCCTTTTGCAAAATAAATAAACAAGTGAAGATTTAAACTA	A_55_P2020143	Slc39a3	NM_134135	ref|Mus musculus solute carrier family 39 (zinc transporter), member 3 (Slc39a3), mRNA [NM_134135]	8.84314	0.0113788	0.111673	0.14739	0.900665	0.227692	0.115332	0.514238	0.144143	0.0731219	0.948667	0.328453	0.179944
1475	9	163	5906	GGTTACTCACATACACACATATATAAACACATACACAACATGTTTCAAGTTGGGTTGGAT	A_55_P2809133	Aldh1l2	NM_153543	ref|Mus musculus aldehyde dehydrogenase 1 family, member L2 (Aldh1l2), mRNA [NM_153543]	5.78634	0.293032	0.0251517	0.0390144	0.103984	0.885871	0.823869	0.156094	0.37159	0.322467	0.278594	0.918609	0.871757
1484	10	8	6150	AGAAATACCCAGAAGTGGAAATGATGGTCACTGTTAAGAATGTATTCTGACAAATGAGAA	A_51_P128595	Mtx3	NM_001162945	ref|Mus musculus metaxin 3 (Mtx3), mRNA [NM_001162945]	9.10189	0.136605	0.329136	0.662704	0.184675	0.00308623	7.55793e-07	0.218377	0.00455423	3.2193e-06	0.392037	0.00914892	6.25926e-06
1485	10	9	1873	TGCACATTAAGATGGTAGAGGTTTAAAAGGCGAATCTTACCATAAAGGACAGACATGATG	A_51_P338878	P2ry12	NM_027571	ref|Mus musculus purinergic receptor P2Y, G-protein coupled 12 (P2ry12), mRNA [NM_027571]	6.08746	-0.238385	-0.110548	0.0300919	0.130224	0.474454	0.844861	0.177865	0.246178	0.327829	0.3187	0.582738	0.887478
1486	10	10	2172	TTTATCCAGCTGTCATGTCTGGTTCAGTATCTACAGACTGTGTGTCCTCTCATTACCACA	A_52_P106620	Tnfrsf11b	NM_008764	ref|Mus musculus tumor necrosis factor receptor superfamily, member 11b (osteoprotegerin) (Tnfrsf11b), mRNA [NM_008764]	7.87859	-0.287317	-0.469508	-0.0993938	0.00284354	1.40737e-05	0.261476	0.0154429	5.30244e-05	0.138948	0.0281572	9.83837e-05	0.354869
1488	10	12	1425	TTAGGTAAATGAAGGGAAATGCCCAGTTAGAGTATGTGCTGAGACCTTTTATAAACCCAG	A_51_P370470	Cyp20a1	NM_030013	ref|Mus musculus cytochrome P450, family 20, subfamily a, polypeptide 1 (Cyp20a1), mRNA [NM_030013]	8.00927	0.0206938	-0.457609	-0.244222	0.778313	1.67227e-06	0.00260645	0.479337	9.32011e-06	0.00325022	0.880746	1.65591e-05	0.0071369
1491	10	15	183	TAGCATGGTCCGAGTACTGCCGGCTGCTTTGCCTCCTGTGCCTCAGCCAGTGTGCACCTA	A_51_P476529	Lhb	NM_008497	ref|Mus musculus luteinizing hormone beta (Lhb), mRNA [NM_008497]	7.33478	0.148847	0.295662	0.0939393	0.0541029	0.000498647	0.213393	0.104353	0.00100703	0.118755	0.185358	0.0019671	0.300294
1494	10	18	2408	GCCTCCTTTATATCCTCGGAAGATGTATGTAGTAGGTGCTCAATAAATAAACACTCCTTT	A_52_P350616	Mrm1	NM_145433	ref|Mus musculus mitochondrial rRNA methyltransferase 1 homolog (S. cerevisiae) (Mrm1), mRNA [NM_145433]	9.31404	-0.0174485	0.155501	0.0816343	0.843248	0.0875221	0.359001	0.498486	0.0689555	0.176657	0.919019	0.150691	0.456769
1495	10	19	2681	TGACTGCTTGCCCTAAGCAAGAAAGTGCCTTTCAGGATCTATTTTTTGGAGGTTTATTAC	A_51_P500344	Mat2a	NM_145569	ref|Mus musculus methionine adenosyltransferase II, alpha (Mat2a), mRNA [NM_145569]	13.2243	-0.100858	0.305067	0.518643	0.135162	9.49634e-05	3.57932e-08	0.181678	0.000254041	2.41878e-07	0.325945	0.000483692	4.4884e-07
1510	10	34	6978	CCCCCACCCCATGATAGCATCTGTGTGTATTAATTCTGAAGAATTAAATGTTTAAATTAG	A_55_P2749695	Gas7	NM_001109657	ref|Mus musculus growth arrest specific 7 (Gas7), transcript variant 2, mRNA [NM_001109657]	9.62539	-0.351994	-0.119007	0.057707	0.055997	0.503606	0.744805	0.106685	0.256506	0.30054	0.18941	0.609611	0.807675
1512	10	36	945	TGGAACCATGTCACATGAGCCATCATACTGTCACCAGCCTGTTATTTTAAAAAGAAAAAA	A_55_P2742895	Sys1	NM_025575	ref|Mus musculus SYS1 Golgi-localized integral membrane protein homolog (S. cerevisiae) (Sys1), mRNA [NM_025575]	12.8942	-0.0274087	-0.304605	-0.443364	0.668082	6.52635e-05	2.96464e-07	0.44511	0.00018588	1.44086e-06	0.81659	0.000355003	2.74748e-06
1513	10	37	2119	CACATTGTCAGTGCTCAGGAATGTGAACTGGAAGAATGCTGAAGCCATAATCCCCAACTA	A_51_P295701	Slc39a13	NM_026721	ref|Mus musculus solute carrier family 39 (metal ion transporter), member 13 (Slc39a13), transcript variant 2, mRNA [NM_026721]	9.81095	0.121388	0.0467563	0.0740218	0.0920117	0.50547	0.295144	0.145149	0.257072	0.152477	0.259309	0.611135	0.391554
1527	10	51	1646	CAGGTTTACCCTGCTCATTTTCACTTTGAAATGTTGGAGGTTTTGTTACAATAAAGGTTT	A_55_P2904512	Fbxl6	NM_013909	ref|Mus musculus F-box and leucine-rich repeat protein 6 (Fbxl6), mRNA [NM_013909]	10.3058	0.226384	0.137654	0.132041	0.00736666	0.0876856	0.100588	0.0289129	0.0690634	0.0656178	0.0515994	0.150918	0.160438
1528	10	52	408	TCCTCTTCAACCTGGGCTTTGTGTGTGACGCTCAGGCTAAGACTTGTGCCCTGGAACCCA	A_51_P187782	Nprl2	NM_018879	ref|Mus musculus nitrogen permease regulator-like 2 (Nprl2), mRNA [NM_018879]	8.30334	-0.082649	-0.0970859	-0.318233	0.291086	0.216936	0.00035575	0.286995	0.139096	0.000597283	0.518868	0.316547	0.00125366
1543	10	67	2767	TGGGGAACCAGTCCACTTCGTGTATTTGATGGTAGGATATCCCGAGAGCTGGCTGCAGAG	A_51_P411355	Taf1c	NM_021441	ref|Mus musculus TATA box binding protein (Tbp)-associated factor, RNA polymerase I, C (Taf1c), mRNA [NM_021441]	7.35555	0.063816	-0.189026	-0.171008	0.534831	0.0744399	0.104494	0.398482	0.0606461	0.0675703	0.728404	0.131883	0.165457
1546	10	70	1052	GTGGGGAAATCTTGTTTGTTACTGTCATTCCCATTCTTTTCGTTTAGAATCAGAATAAAG	A_55_P2037116	Ran	NM_009391	ref|Mus musculus RAN, member RAS oncogene family (Ran), mRNA [NM_009391]	14.0705	-0.0968137	-0.139084	0.218136	0.294382	0.136642	0.0237116	0.288743	0.0975916	0.0203014	0.52161	0.217235	0.047137
1547	10	71	1820	ACATGAGTTAGGAAGAGTACCAAGGCTTCTGCTTCAGGATGGTTTGATTGCAGATCCTTC	A_55_P1974452	Lime1	NM_023684	ref|Mus musculus Lck interacting transmembrane adaptor 1 (Lime1), mRNA [NM_023684]	10.2266	0.0339565	0.248299	0.132765	0.606703	0.000843715	0.0525741	0.425101	0.00156231	0.0388757	0.778713	0.00307654	0.0928433
1550	10	74	1871	CATCAATGAACTGACCATGAAGCTGAGTGTGGAGGATGTGCTGACACGGGCAGAGGCTCT	A_52_P655084	Tbc1d17	NM_001042655	ref|Mus musculus TBC1 domain family, member 17 (Tbc1d17), mRNA [NM_001042655]	10.9092	0.0776754	0.453734	0.676721	0.311789	3.15181e-06	3.75516e-09	0.297348	1.56106e-05	3.64546e-08	0.537606	2.8213e-05	6.5209e-08
1553	10	77	12304	GGTTAATCGCAGACTGTCATCTAATCTGTTACATACCGTATTTTTCATCCTGAATAAAAG	A_55_P2763608	Utrn	NM_011682	ref|Mus musculus utrophin (Utrn), mRNA [NM_011682]	10.4926	0.257284	0.106181	-0.414034	0.0151488	0.29099	0.000310535	0.0462153	0.173022	0.000531251	0.0812484	0.398736	0.00111282
1559	10	83	4078	CTGTTGGCTTCCGGCTGTATTTGTGCACTAAATCTTTATTCTAAACAAATGGAAACTTTA	A_55_P2736445	Usp8	NM_001252580	ref|Mus musculus ubiquitin specific peptidase 8 (Usp8), transcript variant 1, mRNA [NM_001252580]	11.7612	0.112076	0.144824	0.0435285	0.0970669	0.0352725	0.508829	0.149702	0.0333488	0.22906	0.267283	0.0708049	0.603508
1562	10	86	240	GTGTGCCGCCAATGCTTCAGGCAGTACGCGAAGGACATAGGCTTCATTAAGTTGGACTAA	A_55_P1958354	Rps29	NM_009093	ref|Mus musculus ribosomal protein S29 (Rps29), mRNA [NM_009093]	16.5806	0.184074	-0.0876666	-0.140093	0.000631139	0.0735218	0.00635128	0.00554854	0.0600596	0.00685147	0.010256	0.130585	0.0154053
1576	10	100	1766	TGCAGATGCGGAAGCAGACATTCCTGGAATCCACTCAGTAAATAAATTCCAGTGTGACTC	A_55_P2068822	Cdk20	NM_053180	ref|Mus musculus cyclin-dependent kinase 20 (Cdk20), mRNA [NM_053180]	10.6697	0.123533	-0.0909697	-0.0992545	0.180264	0.319595	0.278455	0.215296	0.185512	0.145818	0.386786	0.429257	0.373682
1577	10	101	1947	TTCTGAGATGACCAAAAATGCCTCTTAGGAATCCTGGAACCCGGAGTACAGTGACTTTGA	A_51_P225224	Htra1	NM_019564	ref|Mus musculus HtrA serine peptidase 1 (Htra1), mRNA [NM_019564]	8.37742	-0.162971	-0.277079	-0.603651	0.276764	0.0706098	0.000388018	0.278651	0.0581986	0.00064266	0.504146	0.126315	0.00135373
1586	10	110	17977	AAGGGCCTTAGAATAGCAAAAATAGCCAAGTTTTGGCCATGGGGACACACATGCCTGTAT	A_55_P2248651	Aak1	NM_001040106	ref|Mus musculus AP2 associated kinase 1 (Aak1), transcript variant 1, mRNA [NM_001040106]	10.077	0.0688742	0.238473	0.0412299	0.387507	0.0055503	0.603108	0.335493	0.0073712	0.25906	0.609335	0.0149805	0.687644
1590	10	114	592	AGAGCATTTTGTGGAATTCGTGAAACTGGTCCGATCCAAATTCCCCGAACACACCATCAT	A_55_P1992329	Gmpr	NM_025508	ref|Mus musculus guanosine monophosphate reductase (Gmpr), mRNA [NM_025508]	5.92689	-0.28919	-0.170082	-0.190956	0.0619661	0.260839	0.208356	0.113625	0.159631	0.116578	0.202113	0.365841	0.294674
1595	10	119	2057	CTCAGATCTTATCCACCCCAGTCTCTAACTGGGTATACCCATTTCGTTTCAAGATTTCAG	A_51_P279183	Tkfc	NM_145496	ref|Mus musculus triokinase, FMN cyclase (Tkfc), mRNA [NM_145496]	13.6843	-0.562889	-1.5754	-1.28614	0.00492761	7.55807e-09	2.60945e-07	0.0221808	1.17434e-07	1.28464e-06	0.0400139	1.97598e-07	2.44226e-06
1599	10	123	1490	CGGGTCCCCTCCTCCTTCCTTCATAACTAGTGTCGCAACAATAAAATTTGAGCTTTAATC	A_55_P2128499	Mgl2	NM_145137	ref|Mus musculus macrophage galactose N-acetyl-galactosamine specific lectin 2 (Mgl2), mRNA [NM_145137]	13.2514	-0.0722696	-0.370707	-0.279125	0.196015	4.73896e-07	2.95815e-05	0.226744	3.32314e-06	7.25009e-05	0.407204	5.7839e-06	0.000146614
1601	10	125	1546	GTTCCAGGACCGCCAGGGCTACACAAATAAACCCTGTATTGAAGAAGAAGAAAAATTCCA	A_55_P2110743	Mettl7a2	NM_199477	ref|Mus musculus methyltransferase like 7A2 (Mettl7a2), mRNA [NM_199477]	15.0127	0.416564	0.132771	-0.48703	0.00887616	0.372937	0.00280106	0.0327104	0.207221	0.00345314	0.0579342	0.483311	0.00759491
1602	10	126	320	TTATTGATGTGGGAACCGGCTACTACGTGGAGAAGACGGCTGAGGACGCCAGGGACTTCT	A_55_P2753683	Pfdn5	NM_027044	ref|Mus musculus prefoldin 5 (Pfdn5), mRNA [NM_027044]	13.2239	0.16908	-0.0432771	-0.287129	0.00205819	0.385153	4.74973e-06	0.012444	0.212182	1.54104e-05	0.0226082	0.495373	3.05094e-05
1606	10	130	1558	TGCAGCTGATGAAGGTGATACGTGAGGAAGAAGAAGAAGAAGACGCCTACTTTGAACAAG	A_55_P2009449	Pnma2	NM_175498	ref|Mus musculus paraneoplastic antigen MA2 (Pnma2), mRNA [NM_175498]	11.8763	0.584805	0.346786	-0.234938	3.40801e-05	0.00602555	0.0523908	0.000797629	0.00789938	0.038764	0.00134508	0.0161007	0.0925658
1609	10	133	2120	AATGTACTGTAAGCCTCAGATCGTTGTACAACTGGATTGCGTTGGTTGCCAGTTTGTGTG	A_55_P1978176	Abhd17c	NM_133722	ref|Mus musculus abhydrolase domain containing 17C (Abhd17c), mRNA [NM_133722]	12.56	0.17305	0.165001	-0.0564756	0.0582155	0.0699922	0.522386	0.109478	0.0577846	0.233513	0.194372	0.125435	0.616183
1615	10	139	3156	TTGGACCCAAGTCCTCCAATCCTTCAAGGGTGTGTTCCAGTAGCCTAAAGCCCTTTCCCT	A_51_P206225	Uroc1	NM_144940	ref|Mus musculus urocanase domain containing 1 (Uroc1), mRNA [NM_144940]	13.9206	-0.237451	-0.0413091	-0.402394	0.0663084	0.74074	0.00332204	0.118674	0.332037	0.00399012	0.211457	0.811276	0.00881689
1622	10	146	7824	GTTATCCACTGGCTGCTCCTAAACTGGTTTCCAGTCATGTCCTCCATAATGTGATTTTTT	A_55_P2179221	Man1a2	NM_010763	ref|Mus musculus mannosidase, alpha, class 1A, member 2 (Man1a2), mRNA [NM_010763]	11.4128	0.191838	0.500812	0.15412	0.0236238	1.61479e-06	0.0639992	0.0616018	9.05007e-06	0.0456925	0.108228	1.60573e-05	0.10995
1623	10	147	2024	CTGTGTAAATACAGAGTTTCCAGGTTTGTGAGGGAATGTTTGTGGAAATTTTCTTTATTG	A_55_P2799454	Lmbrd1	NM_026719	ref|Mus musculus LMBR1 domain containing 1 (Lmbrd1), mRNA [NM_026719]	11.5147	-0.0506926	0.635773	0.744255	0.586048	3.73962e-07	2.55209e-08	0.417664	2.74956e-06	1.81631e-07	0.764457	4.76532e-06	3.36402e-07
1628	10	152	1636	CTAAAGAGTCCAGCATCTAAGCCCGGGACACGTAGCGTCTCTCCAGACTCAGTGGATCTG	A_55_P2012815	Acvr2b	NM_007397	ref|Mus musculus activin receptor IIB (Acvr2b), mRNA [NM_007397]	11.1532	0.759906	0.188594	-0.0372835	1.66874e-06	0.131237	0.760038	0.00015458	0.0946035	0.304787	0.000211819	0.210009	0.820364
1635	10	159	3942	GAAACAGCTGCTTAGGACTCATTGTAGCATTAAGTTCACTGTGAATCATTTGTTGGGAGG	A_52_P364130	Map3k14	NM_016896	ref|Mus musculus mitogen-activated protein kinase kinase kinase 14 (Map3k14), mRNA [NM_016896]	8.15756	0.232401	0.396566	0.413066	0.0296743	0.000606487	0.000400613	0.0711545	0.00118747	0.00066078	0.125931	0.00232017	0.00139032
1639	10	163	1824	GCCTAATGGAAAGACATGTAAATGATTCTGTTGTAATTCCTTAAGCCTTATTGCTCTATG	A_55_P2765218	9130409I23Rik	NM_001033819	ref|Mus musculus RIKEN cDNA 9130409I23 gene (9130409I23Rik), mRNA [NM_001033819]	8.84028	-1.0107	-0.941464	-0.703758	0.000835999	0.00160568	0.0137641	0.00675253	0.00266238	0.0130052	0.0125356	0.00528636	0.029836
1640	10	164	2836	TCCCCCTCGGTTGACTAAGCCACAGTCAGTTTCCATTAAAAGAAAGAGGCCTTTTGTAGT	A_55_P2731191	Kat6b	NM_017479	ref|Mus musculus K(lysine) acetyltransferase 6B (Kat6b), transcript variant 1, mRNA [NM_017479]	6.21942	-0.0775812	-0.0206214	-0.112931	0.255448	0.759473	0.102852	0.266084	0.337348	0.0667256	0.481032	0.825413	0.163313
1646	11	6	4779	GATGGTTGCAATGTTGAGAAAATCCCGGGAATTTTATCAACACAAGATTCTTATTGCACT	A_52_P244572	Map4	NM_008633	ref|Mus musculus microtubule-associated protein 4 (Map4), transcript variant 2, mRNA [NM_008633]	9.37205	0.058621	-0.475056	-0.512413	0.447219	1.81373e-06	5.56489e-07	0.362192	9.93017e-06	2.47661e-06	0.660389	1.76393e-05	4.79359e-06
1650	11	10	1470	AATCAGTAGAAAAGTTAATAATGAGCTATAACTGTTGAGAGTTGGTAAGATGGCACAGTG	A_65_P01017	Tasp1	NM_001289611	ref|Mus musculus taspase, threonine aspartase 1 (Tasp1), transcript variant 4, mRNA [NM_001289611]	7.09417	0.0145016	-0.457816	-0.326048	0.871282	2.72038e-05	0.00117455	0.506136	9.12582e-05	0.00165562	0.93217	0.000170868	0.00357999
1664	11	24	2922	ATATTTTGTACGTATATTTTTACTTTGTTTTCTCAAGTGCTGTTGGCAGTTGCAGTTGCC	A_51_P519008	Mkx	NM_177595	ref|Mus musculus mohawk homeobox (Mkx), mRNA [NM_177595]	5.9814	-0.0450696	-0.17732	-0.279485	0.815235	0.361878	0.155894	0.490038	0.202737	0.092967	0.903011	0.471784	0.231821
1666	11	26	410	AACTTCACTGGACAGTCCCATGTATCCAGTGGTTCCAGTTCACTTGGATGGGACATTTTA	A_55_P2723014	Ear12	NM_001012766	ref|Mus musculus eosinophil-associated, ribonuclease A family, member 12 (Ear12), mRNA [NM_001012766]	7.70666	-0.405653	0.204444	0.247815	0.097977	0.394099	0.303326	0.150538	0.215797	0.155651	0.268901	0.50437	0.400013
1674	11	34	2220	AAATGGAATGTCCCTTCTACCACCCAAAACACTGTAGGTTTAACACTCAGTGTACGAGAC	A_52_P273594	Zc3h14	NM_029334	ref|Mus musculus zinc finger CCCH type containing 14 (Zc3h14), transcript variant 1, mRNA [NM_029334]	10.6288	-0.109021	0.0316611	0.0434796	0.243632	0.731501	0.63786	0.258312	0.32942	0.269814	0.466396	0.80406	0.717681
1682	11	42	2219	GGATTGGTTTTTCTTCTAAAACTGTTGGCTTCCTCCGTTCCCTCTCAGCTTAAGCATGAA	A_52_P246749	Ghitm	NM_078478	ref|Mus musculus growth hormone inducible transmembrane protein (Ghitm), transcript variant 1, mRNA [NM_078478]	13.8538	-0.104373	0.153377	0.232259	0.125277	0.0282933	0.00169387	0.174107	0.0279164	0.00225656	0.311349	0.0587854	0.00490943
1684	11	44	819	TGACCAGAAAGCTGTGGATTTGCAGATTTTGCCAAAGATTAAAGCTGCTCCTCAGCTCCA	A_55_P1990859	Rpl6	NM_011290	ref|Mus musculus ribosomal protein L6 (Rpl6), mRNA [NM_011290]	15.2102	0.155965	-0.0917415	-0.0306306	0.0033802	0.0676772	0.528907	0.017231	0.0562688	0.235612	0.0313591	0.121977	0.622373
1690	11	50	3080	GAAATGCTTGGACTTCTTAAGTGATGACTTTCTCTCCTTAAGGTCATCATATTTTGTTTG	A_52_P378765	Primpol	NM_001001184	ref|Mus musculus primase and polymerase (DNA-directed) (Primpol), mRNA [NM_001001184]	6.34945	-0.0989969	-0.436941	-0.241058	0.285424	6.56089e-05	0.0137023	0.283526	0.000186579	0.0129612	0.512475	0.000356198	0.029743
1693	11	53	1793	GAAGTCTGCATTCTACTCAAGAAACATCTACTACTATGTGTTTTTAGTGTAATTCTGTCC	A_52_P651034	Tmx1	NM_028339	ref|Mus musculus thioredoxin-related transmembrane protein 1 (Tmx1), mRNA [NM_028339]	9.91056	-0.103386	0.063179	0.0529141	0.0911663	0.292833	0.376651	0.144275	0.173872	0.18335	0.257387	0.40068	0.475102
1694	11	54	2065	TCACAGTATCTGAGTTAGGCTAAAAATCACATAGGAAAAGGCTGTCGGTGGAACTGTGCC	A_51_P268529	Csad	NM_144942	ref|Mus musculus cysteine sulfinic acid decarboxylase (Csad), mRNA [NM_144942]	14.2285	-0.0944069	-0.00573382	0.324796	0.63486	0.976935	0.11099	0.434064	0.394551	0.0709392	0.796033	0.984648	0.174244
1701	11	61	1015	AACGAGGAAACTGCGAGAAACCAAAGTCCTTTCCCCCCAAAGGTTCTGAAAGCAAACAAA	A_51_P249957	Fgf18	NM_008005	ref|Mus musculus fibroblast growth factor 18 (Fgf18), transcript variant 1, mRNA [NM_008005]	6.08408	-0.0476554	-0.0807244	0.175431	0.596322	0.372209	0.0597534	0.421267	0.206913	0.0431525	0.771581	0.482544	0.103636
1703	11	63	4314	CCTAACATGTTAAAAATTACCTTTTCGTGTAAGAATCGGGGCTTTTTAACGGTAAGTATG	A_51_P388973	Zhx1	NM_001042438	ref|Mus musculus zinc fingers and homeoboxes 1 (Zhx1), transcript variant 2, mRNA [NM_001042438]	9.44276	-0.160212	0.227935	0.313535	0.0274241	0.0027263	0.000116453	0.0676622	0.00412011	0.000231967	0.119439	0.008267	0.000478164
1706	11	66	1625	CTGGATACTTTCTTTCAGCGTCATATCCCCACAGACAAACCCAACAGTACTACCCAGTGA	A_55_P1978122	Mutyh	NM_001159581	ref|Mus musculus mutY homolog (E. coli) (Mutyh), transcript variant 1, mRNA [NM_001159581]	6.57578	0.194099	-0.132728	-0.321346	0.0197174	0.100412	0.000373788	0.0546763	0.0768401	0.000622479	0.0960726	0.168743	0.00130876
1707	11	67	7469	GCTTGAAAAATAATCTCACTATATGTAGCAGTACATTATATGTACATTATATGTAATGTT	A_52_P268687	Hipk1	NM_001301304	ref|Mus musculus homeodomain interacting protein kinase 1 (Hipk1), transcript variant 2, mRNA [NM_001301304]	9.18218	-0.0324061	0.629271	0.381199	0.737179	8.18229e-07	0.000537208	0.467011	5.19554e-06	0.000849955	0.857902	9.10786e-06	0.00180214
1718	11	78	6314	GGCGTGGCTTTATTTGCTTAAATACCTTCATTTGTATAGTATGTCTCACTTGAAATTGCT	A_55_P2806144	Gltscr1l	NM_001100452	ref|Mus musculus GLTSCR1-like (Gltscr1l), mRNA [NM_001100452]	9.55504	0.270598	0.114828	-0.0859882	0.00118529	0.131641	0.253925	0.00860796	0.0948365	0.135872	0.015815	0.210536	0.346539
1719	11	79	2900	AATATTTTTTAATGAACTGTTATTTTTATACCCAGAGCCAGTAAAGAACAGGGTCCCTGC	A_52_P514352	Kcnk5	NM_021542	ref|Mus musculus potassium channel, subfamily K, member 5 (Kcnk5), mRNA [NM_021542]	8.57902	-0.206385	-0.645142	-2.08767	0.355037	0.00702852	1.2528e-09	0.319579	0.00894152	1.50308e-08	0.579261	0.0183685	2.63777e-08
1722	11	82	621	GTCAGCAATCCTGTAAGCAGCAAGAACGACACAGTGTACTTCACTCTACCTTGTGATCTA	A_55_P2132549	Cd48	NM_007649	ref|Mus musculus CD48 antigen (Cd48), mRNA [NM_007649]	7.46151	-0.390561	-0.435282	-0.221028	0.0452142	0.0270604	0.24348	0.093259	0.0269509	0.131506	0.165895	0.0567274	0.3348
1723	11	83	4793	CCAGTTAGCAGTCCTGATTCCGTCTTGACATATTGTTTATCCTGTATTTTTGCATTAATT	A_55_P2064351	Vipr1	NM_011703	ref|Mus musculus vasoactive intestinal peptide receptor 1 (Vipr1), mRNA [NM_011703]	12.8185	-0.0794629	0.4841	0.22969	0.374085	1.13633e-05	0.0150896	0.328853	4.45777e-05	0.0140186	0.5968	8.21519e-05	0.0322844
1729	11	89	4812	ATCATGGAGATCCTGGACATCGCCCCCTTCACCAAGATGCGCATCCGCATTGATGGGATG	A_55_P2025383	Loxhd1	NM_172834	ref|Mus musculus lipoxygenase homology domains 1 (Loxhd1), mRNA [NM_172834]	6.86123	-0.106191	-0.0190129	-0.0221133	0.291734	0.848565	0.82427	0.287313	0.361872	0.322575	0.51933	0.891207	0.872025
1735	11	95	1090	ATGGAGCTGGCCATGAAGCTGTTGGAGAAAGACATTCACGAGAAACAAGACACTCTCATA	A_55_P2020472	Rufy2	NM_027425	ref|Mus musculus RUN and FYVE domain-containing 2 (Rufy2), mRNA [NM_027425]	8.1301	0.227283	0.0848853	-0.00920625	0.0595234	0.467199	0.936801	0.111038	0.243412	0.350771	0.197067	0.575321	0.954992
1740	11	100	2485	CTTCCCGGGCACTGAGGAGTAAAAGCGCCTAGGGCCTGGAGAATAGGTCTGAAATGGGTT	A_51_P101765	Smarcd1	NM_031842	ref|Mus musculus SWI/SNF related, matrix associated, actin dependent regulator of chromatin, subfamily d, member 1 (Smarcd1), mRNA [NM_031842]	6.14717	-0.112498	-0.183411	-0.159502	0.294928	0.0936671	0.142053	0.289014	0.0727115	0.0862565	0.522064	0.159259	0.214343
1745	11	105	2574	CTGGGTAATGCCATATCCCTCAACTCACTTCATGAAACATCCTAATAAAAGTATTTCTAC	A_55_P2071691	Kank3	NM_030697	ref|Mus musculus KN motif and ankyrin repeat domains 3 (Kank3), mRNA [NM_030697]	10.1021	-0.0547949	0.363247	0.0963968	0.573399	0.000909615	0.325271	0.413326	0.00166469	0.164107	0.75676	0.00328221	0.422545
1746	11	106	2037	GGTATTGCAATTGTCACCTCTGTGGTCAATATCATTAAACAGGTATGAGAATTCGCTGGC	A_55_P2178578	Tmprss4	NM_145403	ref|Mus musculus transmembrane protease, serine 4 (Tmprss4), mRNA [NM_145403]	6.19472	-0.390439	-0.0473535	0.471132	0.157205	0.860912	0.0908155	0.198781	0.364947	0.0604853	0.355308	0.900238	0.14744
1758	11	118	1023	CAGTTCAGTTTTGGCTACGGTCCTCCTCCCCCACCCCCTGATCAGTTTGCCCCTCCAGGG	A_66_P117069	Dazap1	NM_001122604	ref|Mus musculus DAZ associated protein 1 (Dazap1), transcript variant 2, mRNA [NM_001122604]	12.5473	-0.379447	-0.0551381	0.205351	0.0030696	0.636613	0.0874068	0.0161656	0.300543	0.0586672	0.0294092	0.726546	0.142789
1761	11	121	926	TTCTTCACCTTATCTTAATGATCTCCTGCCCTCAGAACGTCTACTGCTCTTGCTTTATGT	A_55_P2026014	Mc5r	NM_013596	ref|Mus musculus melanocortin 5 receptor (Mc5r), mRNA [NM_013596]	6.47572	0.0214534	-0.00161532	-0.117576	0.878859	0.990841	0.406864	0.508123	0.397898	0.194342	0.935899	0.994055	0.505459
1767	11	127	3795	GGTGTTTTCAACTAAAAATGTATACCCAGAACTACTTACAGATCTATAAGTAAAGGAGGC	A_52_P258218	Proser1	NM_173382	ref|Mus musculus proline and serine rich 1 (Proser1), mRNA [NM_173382]	7.14582	-0.054956	0.262285	0.190701	0.448011	0.00117638	0.0132034	0.362533	0.00206365	0.0125787	0.661076	0.0040827	0.0287962
1778	11	138	7966	GAATTTTAGCTTTGTATCTTGCAGGTTTTGCAGTTAGAAATTTCTTGAACTAGCGTTTGC	A_52_P682745	Dock4	NM_172803	ref|Mus musculus dedicator of cytokinesis 4 (Dock4), mRNA [NM_172803]	8.80809	-0.0449718	-0.0702372	-0.794075	0.549639	0.352682	1.28938e-10	0.404134	0.199128	2.29961e-09	0.739989	0.462699	4.0067e-09
1779	11	139	994	CATTATATCTTTTCTGTGGAGTCTACTGGAGTTTTGCCACCAGATGTGTTGGTGAGTGAA	A_51_P112557	Polr1c	NM_009085	ref|Mus musculus polymerase (RNA) I polypeptide C (Polr1c), mRNA [NM_009085]	11.3151	0.127753	0.293139	0.157345	0.0680601	0.000199527	0.0271447	0.120577	0.000472915	0.0227055	0.214491	0.000911938	0.0530977
1781	11	141	1652	TGGTTTGTGACATGGCAGATCAGAAGTGCCTCCTTGTAGGTTCATTGGTCTCTGGAATAA	A_66_P134002	Cdip1	NM_025670	ref|Mus musculus cell death inducing Trp53 target 1 (Cdip1), mRNA [NM_025670]	11.2452	-0.0989152	0.965913	0.556323	0.343114	1.5179e-09	1.38224e-05	0.313447	3.23322e-08	3.83531e-05	0.567186	5.45904e-08	7.66286e-05
1782	11	142	4097	GCAGCAGCAACAACAACAACAACAACAAGAGGTCTGGGAATGTGGTCAATGATACTATTC	A_55_P2487095	Glyctk	NM_174846	ref|Mus musculus glycerate kinase (Glyctk), transcript variant 1, mRNA [NM_174846]	15.1988	-0.100246	0.353676	0.694555	0.209326	0.00013054	4.2858e-09	0.23615	0.000330882	4.06205e-08	0.425376	0.000631963	7.35227e-08
1785	11	145	2082	CAATCTCTGACAGGTTTTAAAATTTCTATTTAGCGACGGTTTGTACAGCTCGCTTTGTAC	A_51_P338397	Kctd10	NM_026145	ref|Mus musculus potassium channel tetramerisation domain containing 10 (Kctd10), transcript variant 2, mRNA [NM_026145]	6.8193	-0.037067	-0.0281622	-0.14179	0.658419	0.736732	0.0997436	0.442167	0.330845	0.0651742	0.811049	0.808016	0.159289
1786	11	146	282	ACTATCAAGAAGGAAGATCTGGAGTTGATAATGACGGAAATGGAGATCTCTCGAGCAGCA	A_52_P8216	Hypk	NM_026318	ref|Mus musculus huntingtin interacting protein K (Hypk), mRNA [NM_026318]	12.8945	-0.0420276	-0.19828	-0.210925	0.498462	0.00346886	0.00209157	0.383638	0.00502556	0.00270324	0.70002	0.0101035	0.00590155
1789	11	149	1852	GATAGGCATCTCATCCCTGTGGCCTTTGTGTCTGAGAAATGGTTTGAAATCTCCTGCTGA	A_55_P2032643	Ajap1	NM_001099299	ref|Mus musculus adherens junction associated protein 1 (Ajap1), mRNA [NM_001099299]	5.82764	-0.0543848	0.186878	0.0895636	0.52213	0.0352203	0.295374	0.393693	0.0333066	0.152563	0.718937	0.07072	0.391786
1790	11	150	2591	TTTTTTATACTAAAATTGACCATTATATTCTACTGTGAGAAGTGCAGTCTGTCTGCACTA	A_52_P251623	Fam222a	NM_001004180	ref|Mus musculus family with sequence similarity 222, member A (Fam222a), mRNA [NM_001004180]	8.51634	0.697964	0.412367	-0.159765	0.0468036	0.227526	0.63569	0.0952549	0.144066	0.269211	0.169274	0.328263	0.715945
1796	11	156	2698	GAATTCCTAGATAACACAGATGCAAAATTACTAAGGAAACTGCAGGCTCAAGAAATAGCC	A_51_P295961	Baz2b	NM_001001182	ref|Mus musculus bromodomain adjacent to zinc finger domain, 2B (Baz2b), mRNA [NM_001001182]	7.84051	0.158666	0.359316	0.314188	0.017704	6.09336e-06	3.74408e-05	0.0510474	2.68627e-05	8.88212e-05	0.0893394	4.91143e-05	0.000180332
1805	12	1	3793	CGCACCGTGCGCCCGCCGCCGCACCGCACCACCACCGACACAGGCGCGCGGCGGGTGGCT	A_66_P111186	Grin2d	NM_008172	ref|Mus musculus glutamate receptor, ionotropic, NMDA2D (epsilon 4) (Grin2d), mRNA [NM_008172]	12.2784	-0.164833	-0.186557	-0.110148	0.449387	0.392727	0.612029	0.363049	0.215217	0.261818	0.661872	0.502977	0.695529
1806	12	2	955	GATGGTTTCTAAGTTACTTCACTGAGGACAGGAGCCATCTTACTGTTATCTGTGATAACA	A_51_P411770	Nip7	NM_025391	ref|Mus musculus nuclear import 7 homolog (S. cerevisiae) (Nip7), transcript variant 1, mRNA [NM_025391]	10.681	0.042391	-0.0378464	0.246841	0.646913	0.682442	0.0124866	0.43828	0.314673	0.0120288	0.80389	0.764353	0.0275001
1809	12	5	4792	CACCAAAGGCTTCGGGACTCCTGTGTGTAGCTAGTTATTAAGACACTTAAGAACTCTCGT	A_52_P480351	Loxl2	NM_033325	ref|Mus musculus lysyl oxidase-like 2 (Loxl2), mRNA [NM_033325]	7.903	-0.0920934	-0.217997	-0.212262	0.412354	0.0599181	0.0664582	0.346892	0.0510087	0.0470673	0.631013	0.110359	0.113482
1811	12	7	1781	AAATCTGATTTCAGCCTGAGTTCCCAGTGAAGTGTTACAAGAAGTGTCAACCAATAAAGT	A_51_P510418	Aldh1b1	NM_028270	ref|Mus musculus aldehyde dehydrogenase 1 family, member B1 (Aldh1b1), mRNA [NM_028270]	10.9071	-0.0473352	-1.18085	-1.10385	0.881196	0.000947101	0.00174659	0.508666	0.00172099	0.00231508	0.936936	0.00339414	0.00504055
1812	12	8	8328	AAATTGTTTAGGAGACTTCTAAGAAGAGCTGCTTGCAATAAACATTTCAGATTTTCCCGA	A_52_P145412	Rictor	NM_030168	ref|Mus musculus RPTOR independent companion of MTOR, complex 2 (Rictor), mRNA [NM_030168]	8.1629	0.170647	0.459932	0.657621	0.0878724	7.02021e-05	4.36835e-07	0.141072	0.000197657	2.01017e-06	0.25231	0.00037709	3.8663e-06
1815	12	11	1403	AGCGCCAAGTCATCTCACATCTCACATGCCTTACATTGCTGTACCCGAGACCACAGGATG	A_51_P220681	Aldoc	NM_009657	ref|Mus musculus aldolase C, fructose-bisphosphate (Aldoc), transcript variant 1, mRNA [NM_009657]	10.5546	0.227003	-0.667693	-0.700163	0.275865	0.00316966	0.00214473	0.278015	0.00465564	0.00276146	0.503111	0.00935905	0.00602991
1817	12	13	1225	CCTCTCATCCGTTGTGCTTACTAACAAAATGTGAAAAGCAAGACCCAGGTGTCTCATGTG	A_51_P455647	Car2	NM_009801	ref|Mus musculus carbonic anhydrase 2 (Car2), mRNA [NM_009801]	8.92192	0.0137303	-0.580766	-0.330304	0.899204	1.47115e-05	0.0051412	0.513771	5.49667e-05	0.00576318	0.947748	0.000101987	0.0128689
1823	12	19	286	CCTGTGGCAAAGGGGGCATGTGTCCATTCCGCCACATCAGTGGTGAGAAGACAGTTGTGT	A_52_P483928	Cpsf4	NM_178576	ref|Mus musculus cleavage and polyadenylation specific factor 4 (Cpsf4), transcript variant 3, mRNA [NM_178576]	6.21563	-0.136688	0.0849003	0.163828	0.134183	0.3452	0.0754875	0.181094	0.196233	0.0521901	0.324688	0.455488	0.126407
1824	12	20	552	GAGTCTGTGGGTATTCGCCTGAACAAGCATAAGCCCAACATCTATTTCAAGCCCAAGAAA	A_66_P103492	Drg2	NM_021354	ref|Mus musculus developmentally regulated GTP binding protein 2 (Drg2), mRNA [NM_021354]	8.42783	-0.143906	-0.36449	-0.297356	0.111295	0.000328806	0.00226911	0.16249	0.000714504	0.00288882	0.290043	0.00138132	0.00631694
1825	12	21	2941	AGGAAGGACTAATCACAGAGATTCCTGACTGACTCTGAAATCCATGTGTTGTGTTGACCA	A_51_P224164	Slc26a4	NM_011867	ref|Mus musculus solute carrier family 26, member 4 (Slc26a4), mRNA [NM_011867]	5.8525	-0.407387	-0.632344	-0.581135	0.0299945	0.00150964	0.00308234	0.0716542	0.00253431	0.00374335	0.126771	0.00503213	0.00825025
1830	12	26	2254	GGGGAGGGGAAATATGAGCCTTTGTTGCTTTCAAAACGAGAACAGTTTGTACAAGTTTTT	A_51_P287069	Serpinh1	NM_009825	ref|Mus musculus serine (or cysteine) peptidase inhibitor, clade H, member 1 (Serpinh1), transcript variant 1, mRNA [NM_009825]	9.0673	-0.0321698	-1.31138	-1.21114	0.78865	6.95635e-11	3.38664e-10	0.482249	2.97321e-09	5.0688e-09	0.887131	4.83194e-09	8.93645e-09
1833	12	29	1272	CCATTCTTGCATAAAGCACAATGCTGTCTTCATCAGAAAACAGTTTGGCATAAGAATTAA	A_55_P2722554	Dcun1d1	NM_001205361	ref|Mus musculus DCN1, defective in cullin neddylation 1, domain containing 1 (S. cerevisiae) (Dcun1d1), transcript variant 1, mRNA [NM_001205361]	10.4577	0.214865	-0.0753869	-0.321663	0.00164561	0.225402	1.91629e-05	0.0107791	0.14309	5.05652e-05	0.0197782	0.32598	0.00010135
1835	12	31	454	CCGGCAGATTGTCTCTGGGTCCCGAGACAAGACCATAAAGTTATGGAATACTCTGGGTGT	A_52_P404108	Gnb2l1	NM_008143	ref|Mus musculus guanine nucleotide binding protein (G protein), beta polypeptide 2 like 1 (Gnb2l1), mRNA [NM_008143]	14.2839	0.205094	-0.0908734	-0.0416321	0.00363367	0.166102	0.519102	0.0180369	0.113225	0.232455	0.0327451	0.25434	0.613228
1841	12	37	2305	CAGCTGAATGGGTTTTGGTTTGCAGGAAAACAGTCCAGAGCTTTGAAAAGGCTCCTAAGA	A_52_P516091	Pla2g15	NM_133792	ref|Mus musculus phospholipase A2, group XV (Pla2g15), mRNA [NM_133792]	9.18775	-0.206746	-0.601447	-0.809006	0.0320635	7.6344e-07	4.57791e-09	0.0746263	4.89856e-06	4.26762e-08	0.132383	8.57206e-06	7.69502e-08
1846	12	42	2389	CTGATCCTGACATGGGAGAACGACCATGTTTTTCTTTGTGTGTGCTTCTAGCAGCTGTTT	A_52_P663600	Pak1	NM_011035	ref|Mus musculus p21 protein (Cdc42/Rac)-activated kinase 1 (Pak1), mRNA [NM_011035]	6.01272	-0.0689385	-0.22374	-0.112646	0.600049	0.0974882	0.393858	0.422478	0.0751363	0.18975	0.774169	0.164806	0.492757
1847	12	43	435	TGAAGAGTCTGGAAATGGGTCCGCATCTTTAAGTCAGAGCTATAACCCTGAGTTTTGGCA	A_52_P180726	Fam53a	NM_178390	ref|Mus musculus family with sequence similarity 53, member A (Fam53a), mRNA [NM_178390]	7.65611	-0.174182	-0.318619	-0.464574	0.0349481	0.00042144	3.76604e-06	0.0790407	0.000878038	1.26423e-05	0.140208	0.0017072	2.50304e-05
1852	12	48	4652	GCATATGATGAAGTTTATCTTGTGTAAATTATTTTTAGAACACGAGTTGGGCAATGAGGC	A_52_P276727	Lgr4	NM_172671	ref|Mus musculus leucine-rich repeat-containing G protein-coupled receptor 4 (Lgr4), mRNA [NM_172671]	9.69246	0.175904	0.23547	-0.379507	0.129756	0.0464107	0.00245073	0.177565	0.0415717	0.0030864	0.318046	0.0890302	0.00676672
1857	12	53	2035	TAGTATTTCTGGATTTGTGCAGCCATAGACATTGTTCTCTCCATCGTGATATATCAGTTC	A_51_P107326	Oxct1	NM_024188	ref|Mus musculus 3-oxoacid CoA transferase 1 (Oxct1), mRNA [NM_024188]	8.50971	0.0930847	-0.258974	-0.379409	0.423236	0.0327201	0.0028681	0.351809	0.031377	0.00352485	0.640085	0.0663676	0.00775592
1858	12	54	4538	CGGTTTTAGTTGTCTTGGGAATCAGAGAACTAGCTCTTTACTTTCCATCTCGTTCTGACT	A_51_P481494	Robo3	NM_001164767	ref|Mus musculus roundabout homolog 3 (Drosophila) (Robo3), mRNA [NM_001164767]	6.17903	-0.0754164	0.258529	0.0223761	0.466854	0.0182096	0.828214	0.370752	0.0195487	0.323545	0.676003	0.0409116	0.874891
1863	12	59	1339	ATGGTTTAGTGTTTGACACAACTCTTGATTAATTCCAAACTTGCTTCTCATGGTAAGTTC	A_52_P305182	Ccdc32	NM_199310	ref|Mus musculus coiled-coil domain containing 32 (Ccdc32), mRNA [NM_199310]	9.30796	0.150422	0.0927642	-0.0077041	0.0559594	0.227412	0.91891	0.106637	0.14401	0.346518	0.189383	0.328155	0.942932
1864	12	60	2342	CGCTTGTGATTCCTGTGGGGACAAGTTCCTGGATGCCAATAGCCTAGCCCAGCATGTTCG	A_51_P463849	Zbtb17	NM_009541	ref|Mus musculus zinc finger and BTB domain containing 17 (Zbtb17), mRNA [NM_009541]	9.56117	-0.0513443	-0.0556097	0.102251	0.553783	0.521602	0.243414	0.405723	0.262715	0.131493	0.742675	0.625935	0.334785
1869	12	65	497	TTTGTGCCTTTGGAAGAGGAGTTCATTCTGGGCGTTTCTAAGTACGGCATAAAAGTCTCG	A_66_P106363	Itgb1bp1	NM_008403	ref|Mus musculus integrin beta 1 binding protein 1 (Itgb1bp1), mRNA [NM_008403]	10.0168	-0.0852535	-0.335188	-0.3062	0.475408	0.0088313	0.0155674	0.373823	0.0107987	0.0143829	0.681968	0.0222906	0.0331516
1885	12	81	1648	TTTCAGAAACGGACTTCTGAAACCCAGGAGGTAGAAGCAGGTGGACCTTTGTTAGTTTGA	A_55_P2732508	Ttc5	NM_177625	ref|Mus musculus tetratricopeptide repeat domain 5 (Ttc5), transcript variant 2, mRNA [NM_177625]	6.79321	0.207052	0.135976	0.220338	0.137142	0.322549	0.114757	0.183093	0.186787	0.0728312	0.328194	0.432365	0.179146
1888	12	84	4413	AGTGCAAAGGGAGTTTTGCATCTCATGTCCAAGTCAGAATTAGGGCCATTTACTAGACTT	A_51_P146505	Atp11b	NM_029570	ref|Mus musculus ATPase, class VI, type 11B (Atp11b), mRNA [NM_029570]	10.4466	-0.0410218	0.499049	0.304232	0.699562	7.85659e-05	0.00793398	0.456067	0.000216667	0.00826151	0.836876	0.000412784	0.0186783
1899	12	95	853	TCCAGTGTATATAGTTCTGTTAATTTTGCCTTTTCTCAGCTTTTGAAATACTGCTCACTG	A_66_P140531	Selk	NM_019979	ref|Mus musculus selenoprotein K (Selk), mRNA [NM_019979]	11.7196	0.234469	-0.349637	-0.660383	0.00530588	0.000123769	8.09075e-09	0.0233286	0.000315868	6.93462e-08	0.0420024	0.000603305	1.25159e-07
1900	12	96	1748	TAAAATGACACGGTGAGCATAGCATGTTTTCCTAGAGCAAGAACTGGAAGGAAAACTTGT	A_51_P464029	Fads3	NM_021890	ref|Mus musculus fatty acid desaturase 3 (Fads3), mRNA [NM_021890]	7.72296	-0.125918	-0.736526	-0.933274	0.131987	2.93014e-09	2.79015e-11	0.179286	5.48502e-08	6.79779e-10	0.32124	9.33848e-08	1.15604e-09
1905	12	101	589	TGTCCTGCAACACAAATGCCGACGTATTGCTCTGAAGAAGCAACGCACTAAGAAGAACAA	A_55_P1963817	Rps6	NM_009096	ref|Mus musculus ribosomal protein S6 (Rps6), mRNA [NM_009096]	15.6015	0.230498	-0.0548556	-0.0627541	0.000136561	0.291326	0.229035	0.00198473	0.173167	0.125464	0.00359679	0.399119	0.318211
1906	12	102	755	TGCTGACCTCCAGCTGGACGACGTCATCGGTCTGTAGTGTCATAATTCCCTCAACCCCTC	A_55_P2057686	Cdc42ep5	NM_021454	ref|Mus musculus CDC42 effector protein (Rho GTPase binding) 5 (Cdc42ep5), mRNA [NM_021454]	8.89923	0.429893	0.73242	2.99028	0.015012	0.000162943	1.53636e-15	0.0458879	0.000398148	3.83976e-13	0.0806533	0.00076403	6.52419e-13
1907	12	103	1806	ATTTATTGGCTATATTGATACCCATATAAGACTGTATCTTACAGTGCACAGAATTCCCAC	A_52_P679105	Prss23	NM_029614	ref|Mus musculus protease, serine 23 (Prss23), mRNA [NM_029614]	7.57495	-0.086647	-0.142629	0.0276333	0.463952	0.232437	0.814394	0.369591	0.146492	0.319687	0.67397	0.334107	0.863576
1911	12	107	3130	CAGTATCTGCCCTTTGTGTATAAGCCCGAGATGGGTCTTCCCTACCAGGGACACGACTGC	A_51_P273667	Sox17	NM_011441	ref|Mus musculus SRY (sex determining region Y)-box 17 (Sox17), transcript variant 1, mRNA [NM_011441]	7.52303	-0.20101	-0.260211	-0.108946	0.0387266	0.0092415	0.247461	0.0844814	0.0112015	0.133143	0.150509	0.0231692	0.339399
1925	12	121	3905	TCCCATCTACTTTTGCAACGTTGGAATTGAGTTCTATCTCAAGGAGGGGAGCTTCAGCTA	A_51_P303424	Itgax	NM_021334	ref|Mus musculus integrin alpha X (Itgax), mRNA [NM_021334]	6.66577	-0.0893119	-0.322542	-0.304162	0.596104	0.0642532	0.0798207	0.4212	0.0539442	0.0546468	0.771476	0.116921	0.132613
1927	12	123	917	TGTTGGAACTCTTTAATTAATCATGTTTCTTTAAGAGAAATTTAAGCAAGCTTGTTATGT	A_52_P622442	Pdcl3	NM_026850	ref|Mus musculus phosducin-like 3 (Pdcl3), mRNA [NM_026850]	8.62537	-0.0354534	-0.186666	-0.179101	0.661362	0.0282427	0.0345966	0.443062	0.0278834	0.0276243	0.812793	0.0587233	0.0652395
1933	12	129	2032	GGTTTGTGGAAATCCTTTAGGTTTTAAAAAAGGAAAAAGAGTTTTAAACTCCCTCCCTGT	A_66_P130310	A4galt	NM_001170954	ref|Mus musculus alpha 1,4-galactosyltransferase (A4galt), transcript variant 1, mRNA [NM_001170954]	7.77299	0.0839214	0.160995	0.00658647	0.317947	0.0621454	0.936863	0.300639	0.0524864	0.350783	0.544053	0.113611	0.954992
1939	12	135	2199	ATGGCCTTCAGCAAGTGGCAGGAACAGACACTGGTGCAGACTCCAACTGATGTGGAGCTC	A_55_P2923643	Tprn	NM_175286	ref|Mus musculus taperin (Tprn), mRNA [NM_175286]	6.4683	-0.159071	0.157677	0.168503	0.168905	0.172521	0.14599	0.207085	0.116455	0.0882037	0.371297	0.262467	0.219279
1940	12	136	2283	AGATTGGCGTGTAGCATTATAGACCAGTATTCCATATCAATAACTTTATCCAGCCTTTTG	A_66_P112886	Ubl3	NM_011908	ref|Mus musculus ubiquitin-like 3 (Ubl3), mRNA [NM_011908]	10.8899	0.0130724	0.327986	0.269628	0.816258	4.46313e-06	6.18767e-05	0.490469	2.07852e-05	0.000135761	0.903673	3.79264e-05	0.000277378
1945	12	141	1052	CTCCCTCACATAGATGAGAAAATAGATGCACAGAAAGGAGAATAATTTTTTATTGTTTTT	A_51_P105554	Crp	NM_007768	ref|Mus musculus C-reactive protein, pentraxin-related (Crp), mRNA [NM_007768]	9.94092	0.0122901	-0.125539	-0.349065	0.922086	0.322762	0.00977475	0.520103	0.186877	0.00981823	0.96052	0.432568	0.0223005
1950	12	146	3897	GGATGTAAAGGGAGGCTCAACCTTGTAACTGCTCAGAATTAAACGACTGCCCTTTCTTTG	A_55_P2017694	Gprc5c	NM_001110337	ref|Mus musculus G protein-coupled receptor, family C, group 5, member C (Gprc5c), transcript variant 1, mRNA [NM_001110337]	12.0566	0.264848	-0.00675134	-0.521453	0.0188621	0.949336	4.63786e-05	0.0531075	0.387453	0.000106381	0.093095	0.96493	0.000216607
1959	12	155	294	CAATGCAGCGCTGGTTATAATGCAGCCCTTCCTGGAAGTTACCAAGGAAGCCTTTGACAG	A_55_P2122604	Cbr2	NM_007621	ref|Mus musculus carbonyl reductase 2 (Cbr2), mRNA [NM_007621]	5.97092	-0.187944	0.014276	0.0390146	0.0310502	0.863297	0.638647	0.0731874	0.365589	0.27006	0.129673	0.902132	0.718315
1960	12	156	1972	GACTGTACAGCCCATATATCTGGCTGTCACTTGTCTAATGCATTTATTTAAAATGTGTAT	A_55_P2059986	Chst14	NM_028117	ref|Mus musculus carbohydrate (N-acetylgalactosamine 4-0) sulfotransferase 14 (Chst14), mRNA [NM_028117]	6.80822	-0.132606	-0.270524	-0.183788	0.215449	0.0158725	0.0905748	0.240301	0.0174229	0.0603617	0.433045	0.0363585	0.147117
1962	12	158	1799	GCCCCTTGGGCACCAGCCTGCATATCTGTTCAGTTTTATTTAAATAAATTTGTGTGGCAA	A_55_P2087404	Mapre3	NM_133350	ref|Mus musculus microtubule-associated protein, RP/EB family, member 3 (Mapre3), mRNA [NM_133350]	12.219	-0.027065	0.663925	1.1924	0.837668	3.41148e-05	2.91346e-09	0.49677	0.000109645	2.94654e-08	0.915523	0.000205968	5.24572e-08
1966	12	162	800	CAGAGAGGCTGACAACGTTAAAGACAAACTTTGCAGTAAGCGGACAGATCTATGTGACCA	A_51_P342082	Cnpy2	NM_019953	ref|Mus musculus canopy 2 homolog (zebrafish) (Cnpy2), mRNA [NM_019953]	13.1766	0.0755379	-0.141891	-0.259892	0.239806	0.0328918	0.000364318	0.25575	0.0315	0.000609948	0.461567	0.0666395	0.00128064
1970	13	2	6084	GTTTAGGGTGGACAATTGTCTGCATCAAAGCCAAGTCATATTTGCTTTATACCAAACAAT	A_52_P119830	Slc35e2	NM_177186	ref|Mus musculus solute carrier family 35, member E2 (Slc35e2), mRNA [NM_177186]	11.3976	0.228283	0.180628	-0.634026	0.0523068	0.119241	7.7489e-06	0.102109	0.0879098	2.33128e-05	0.181308	0.194457	4.63691e-05
1971	13	3	346	AAAGCAACTACACCTGGATTTTTCCAAACAACTTTTATTTCCTCAAAGTCTTCCTTAACC	A_52_P316697	Ost4	NM_024460	ref|Mus musculus oligosaccharyltransferase 4 homolog (S. cerevisiae) (Ost4), transcript variant 1, mRNA [NM_024460]	11.5325	0.00719767	-0.532739	-0.472192	0.926159	3.66259e-07	2.41766e-06	0.521065	2.70359e-06	8.63152e-06	0.961887	4.67979e-06	1.70779e-05
1974	13	6	3073	AAGGAGATGTGGTCTCAGAAATGGGAAAGTATGTATGTCGGACTTGATGTACTCTTGCTC	A_51_P271614	Pls3	NM_145629	ref|Mus musculus plastin 3 (T-isoform) (Pls3), transcript variant 1, mRNA [NM_145629]	11.9435	-0.341049	-0.568271	-0.895148	0.000254413	2.22037e-07	4.78031e-11	0.00302747	1.81644e-06	1.05037e-09	0.00557556	3.13128e-06	1.81115e-09
1980	13	12	538	TTTGTTACATCCTAGCAAGATATTCCTGGATCCCTGCTGCGCATTCTGATGTGAATCCCA	A_52_P362403	Dppa5a	NM_025274	ref|Mus musculus developmental pluripotency associated 5A (Dppa5a), mRNA [NM_025274]	6.75683	0.583956	0.476143	-0.0758769	0.00263687	0.0115322	0.666758	0.0147191	0.0134207	0.278547	0.0269001	0.0278764	0.742589
1987	13	19	2746	CATGTCTTATTTTCTATCTCAGTCATGGAAGCTCAGTGAAATCTGTGTTATTAAAAGGCA	A_55_P1961260	Vps53	NM_026664	ref|Mus musculus vacuolar protein sorting 53 (yeast) (Vps53), mRNA [NM_026664]	6.01593	-0.0940865	0.0522213	0.196664	0.293479	0.556657	0.034264	0.288193	0.274598	0.0274208	0.520801	0.657593	0.0647103
1988	13	20	2023	AGTACTACCAGTCTAGCCTGATGTCCCATAACACCTTATAGCTCATTATCTAATGACCTA	A_51_P478881	Ces4a	NM_146213	ref|Mus musculus carboxylesterase 4A (Ces4a), mRNA [NM_146213]	7.56213	-0.178062	-0.773252	-0.864567	0.540924	0.0127044	0.00604442	0.400697	0.0144945	0.00657762	0.733202	0.0301442	0.0147773
1990	13	22	1062	ACACCCAGTACACCGGCCGAAAGCGCAAGCCCCGCTTCTGAGTGCGCTGTATTTAATCAA	A_51_P456590	Wbscr22	NM_025375	ref|Mus musculus Williams Beuren syndrome chromosome region 22 (Wbscr22), mRNA [NM_025375]	10.6686	0.0127701	-0.200732	-0.122622	0.878605	0.0231379	0.151282	0.50808	0.0236978	0.0907244	0.935899	0.0496462	0.22591
1996	13	28	1467	CAGCGCTTTAGCATCTCAGTGCCTGATGGACAGCCCCAGCCCAGCAACTATAGAGTCCAT	A_66_P135700	Cyp2d11	NM_001104531	ref|Mus musculus cytochrome P450, family 2, subfamily d, polypeptide 11 (Cyp2d11), mRNA [NM_001104531]	17.6589	-0.144545	0.0594586	-0.19778	0.176611	0.572155	0.0688393	0.212621	0.279859	0.0484627	0.381551	0.670978	0.117101
2000	13	32	6201	AAGTAAAGAAAAGCTATCGGGATTCTCTGGTTCTGCTTAAAGACTTAGCTTTGGAGCCTA	A_51_P398723	Flt1	NM_010228	ref|Mus musculus FMS-like tyrosine kinase 1 (Flt1), mRNA [NM_010228]	10.7923	-0.0117875	-0.0782665	-0.0706249	0.923917	0.527721	0.568489	0.520473	0.264795	0.248481	0.960944	0.631195	0.657208
2005	13	37	1630	ACGGAAGTGATACAAACAAATAAAGGTTCCTTCTGAATTCTGTATCTTTCAAGTACTGTG	A_52_P385615	Rnpc3	NM_026043	ref|Mus musculus RNA-binding region (RNP1, RRM) containing 3 (Rnpc3), transcript variant 2, mRNA [NM_026043]	8.85017	0.0370479	0.568022	0.596354	0.715032	7.8855e-06	3.91974e-06	0.460472	3.31064e-05	1.30444e-05	0.844882	6.0793e-05	2.58579e-05
2012	13	44	3519	AGTGCTCTTCCACTTTGACTAGGACCATTACAAAGTGTATCTGAGGCTGCACTAACCTCT	A_51_P337662	Ddx26b	NM_172779	ref|Mus musculus DEAD/H (Asp-Glu-Ala-Asp/His) box polypeptide 26B (Ddx26b), mRNA [NM_172779]	8.33441	0.0740917	0.329414	0.258327	0.461658	0.00283102	0.0154235	0.368554	0.00425028	0.0142831	0.671907	0.00853341	0.0329124
2014	13	46	3573	CCCATTGGGTTGTCTGACCTTTTATTATGAAGGTTTACAAGTTTGTTATGCATTCTAGAT	A_55_P2127497	Trim35	NM_029979	ref|Mus musculus tripartite motif-containing 35 (Trim35), mRNA [NM_029979]	8.78388	-0.246778	-0.256852	-0.0500854	0.0490447	0.0411575	0.67762	0.0984036	0.0377359	0.281685	0.174789	0.0805528	0.752035
2026	13	58	918	GGACGCTGCCTACCTATAATGCACGGTACAGTTTGCCTCAGAGACAGACCCAGAAACCCC	A_52_P680870	Ctxn1	NM_183315	ref|Mus musculus cortexin 1 (Ctxn1), mRNA [NM_183315]	5.98611	-0.0380068	-0.00962191	-0.108087	0.689661	0.91935	0.261714	0.452579	0.380007	0.139022	0.830904	0.943111	0.355082
2029	13	61	4806	AATTGGGGGAAGGGTGCCCCAGGTCACATGACTGGATAGTTAGAAATAAAGTGCTATGTA	A_55_P1997741	Slc9a8	NM_001304540	ref|Mus musculus solute carrier family 9 (sodium/hydrogen exchanger), member 8 (Slc9a8), transcript variant 3, mRNA [NM_001304540]	12.3934	0.078034	-0.278936	-0.0651006	0.177175	4.51121e-05	0.257478	0.213029	0.00013721	0.13733	0.382303	0.000260276	0.350544
2039	13	71	1817	CCTTCAACCCTTGTTAGGGCATAAATAACATTTTGTTCATAAATAAAGGTCACGTCTTTG	A_55_P2490434	Apex2	NM_029943	ref|Mus musculus apurinic/apyrimidinic endonuclease 2 (Apex2), mRNA [NM_029943]	8.95976	0.128417	0.777941	0.722261	0.255921	2.77371e-07	9.14686e-07	0.266399	2.17427e-06	3.77986e-06	0.48153	3.7575e-06	7.34756e-06
2047	13	79	163	CTGCTGTGTGTCCAGCTGCTGCAGACCCAGCTGCTGCCGCCCCAGCTGCTGTGTATCCAG	A_66_P118525	Krtap4-13	NM_027087	ref|Mus musculus keratin associated protein 4-13 (Krtap4-13), mRNA [NM_027087]	11.3361	0.112565	-0.235583	-0.128586	0.194261	0.0100567	0.140207	0.225278	0.012001	0.085337	0.404509	0.0248307	0.211872
2048	13	80	4915	CCCGGTCTTAACAGAGGACTCCTTACACTCCTAACTGTGATCACAGACAAGAAATACCTT	A_52_P175066	Cd2ap	NM_009847	ref|Mus musculus CD2-associated protein (Cd2ap), mRNA [NM_009847]	11.2397	0.0950722	0.185924	0.197697	0.0662805	0.000959433	0.000526911	0.118636	0.00173783	0.00083555	0.211435	0.00343052	0.00177095
2049	13	81	2372	TGTTTTCTATTTATTGTACCAAAGACAGTGGTGGTCCGGTAGAGGGGAGATTCCCCCTTA	A_55_P2021792	Dyrk1b	NM_001037957	ref|Mus musculus dual-specificity tyrosine-(Y)-phosphorylation regulated kinase 1b (Dyrk1b), transcript variant 1, mRNA [NM_001037957]	7.52653	-0.0801001	0.411503	0.577316	0.496122	0.00162957	4.387e-05	0.382715	0.00269411	0.000101638	0.698422	0.00535441	0.000206319
2053	13	85	1834	GTGTCATTGACTTTAAAAGTGGTTTATGATTAGTAAAGCTTATGCTTAGCTTTGCACTCC	A_51_P311694	Ypel5	NM_027166	ref|Mus musculus yippee-like 5 (Drosophila) (Ypel5), mRNA [NM_027166]	9.39792	-0.262605	0.515425	0.563419	0.00921393	1.02355e-05	2.84585e-06	0.0334461	4.08542e-05	9.91659e-06	0.0592354	7.52265e-05	1.96615e-05
2055	13	87	2453	CAGCCACCAGAGTGCCGCCTTCAGAAAACTTTATGTAAATTGTTTTTGTATAAGAATAAT	A_55_P1985351	Slc35f2	NM_028060	ref|Mus musculus solute carrier family 35, member F2 (Slc35f2), mRNA [NM_028060]	6.49356	-0.709063	0.464802	1.75356	0.00169591	0.029381	6.48624e-09	0.0109959	0.0287696	5.75394e-08	0.0201265	0.0606804	1.03619e-07
2065	13	97	545	CCTATCTATTCCTGGGCCACTAACACTAAACCATTCACTATGATGCCTAATACTACTTAA	A_55_P1974377	Defb26	NM_001039120	ref|Mus musculus defensin beta 26 (Defb26), mRNA [NM_001039120]	5.71918	-0.0562869	0.113227	0.130258	0.607921	0.306101	0.240703	0.425522	0.17972	0.130406	0.779599	0.415107	0.331605
2067	13	99	1115	ACTCTTTGTAAGTCCTTGCTGGTCCAGACCAAACGTCGGGCCCTGGAGAAGATTGACCTG	A_55_P2030802	Rpl3	NM_013762	ref|Mus musculus ribosomal protein L3 (Rpl3), mRNA [NM_013762]	14.7717	0.166837	-0.32529	-0.232128	0.0780618	0.00148054	0.0171524	0.131311	0.00249358	0.0155801	0.234103	0.00495027	0.0359966
2068	13	100	1288	CATCTTTGTAATGATGGAGACGTACTTTTTTCTTGATTTGATATTAACCTTCTTACGGGG	A_52_P550932	H1f0	NM_008197	ref|Mus musculus H1 histone family, member 0 (H1f0), mRNA [NM_008197]	7.41604	-0.0174228	-0.0242929	0.0333086	0.817563	0.747853	0.659681	0.490876	0.334202	0.276511	0.904261	0.817161	0.736798
2071	13	103	847	GATTTCTTTGAGATCCTTCGGTTATTTTTTCCTGTCATTTATGATGTGAAGTACCTCATG	A_51_P232308	Cnot7	NM_011135	ref|Mus musculus CCR4-NOT transcription complex, subunit 7 (Cnot7), transcript variant 1, mRNA [NM_011135]	6.81746	-0.190119	-0.0556185	0.327958	0.0452098	0.542298	0.00128872	0.093259	0.269948	0.00178904	0.165895	0.644553	0.003873
2078	13	110	2250	AAAGTTTCTGCCTAACAAGAGGTGTTACTGGTTTTTCTCAAGCTCCGATTGTGAAACCAG	A_52_P578732	Ccr5	NM_009917	ref|Mus musculus chemokine (C-C motif) receptor 5 (Ccr5), mRNA [NM_009917]	7.39055	-0.236618	-0.548855	-0.370245	0.191966	0.00472942	0.0463567	0.223509	0.00645917	0.0350901	0.401262	0.0130967	0.0835719
2081	13	113	425	GATGTAACATGAAGATGATTTAATTTTGTATAGTTTCAGACTTTTATATATAAAGCATGG	A_66_P100050	1810043H04Rik	NM_001110242	ref|Mus musculus RIKEN cDNA 1810043H04 gene (1810043H04Rik), mRNA [NM_001110242]	8.09883	0.117162	-0.279231	-0.304513	0.344098	0.0304517	0.0193006	0.31395	0.0296158	0.0171689	0.568018	0.0625094	0.0397457
2082	13	114	2051	TCTAACCTTCAGAACAAAACAACATATAAAACATACCTAGGACCACAGTATCTTACCTTG	A_52_P554451	1300017J02Rik	NM_027918	ref|Mus musculus RIKEN cDNA 1300017J02 gene (1300017J02Rik), mRNA [NM_027918]	14.2551	0.0836668	0.209618	-0.120391	0.259896	0.00803676	0.109853	0.268425	0.0100026	0.0703638	0.485271	0.0206332	0.172824
2084	13	116	2228	CAGCTCCTGCTCAACAGACCCATACCCCCACAAGGACATTCAATAAATACTGACATTCTT	A_55_P2041521	Doxl2	NM_001029987	ref|Mus musculus diamine oxidase-like protein 2 (Doxl2), mRNA [NM_001029987]	6.47516	-0.360181	-0.208917	-0.0137404	3.45055e-05	0.00709048	0.848081	0.00080225	0.00900804	0.328644	0.00134889	0.0185031	0.889512
2087	13	119	1608	AGCAAGTTCTTGGTGGAAAACAGTGTTCTCAAGATGGAGTATGCTGACGTGCGTGTGCTG	A_52_P528545	Rabggta	NM_019519	ref|Mus musculus Rab geranylgeranyl transferase, a subunit (Rabggta), mRNA [NM_019519]	10.2348	-0.08193	-0.265063	-0.212703	0.371476	0.00705271	0.0265007	0.327804	0.00896617	0.022256	0.594639	0.0184148	0.051996
2088	13	120	8070	TGTTCTCCTCTGACAAGTTACGCTTGTATATCCTGCAGATGTGTAAAATAAACTGTGTTC	A_51_P171288	Gli3	NM_008130	ref|Mus musculus GLI-Kruppel family member GLI3 (Gli3), mRNA [NM_008130]	5.98061	0.23344	0.13148	-0.268368	0.0202781	0.174219	0.00867823	0.0556958	0.11734	0.0088915	0.0979347	0.26454	0.0201294
2089	13	121	3421	CAGAGCTCCCTTCCCATTTAGCTTATTTTCTAGACAGCCTGCAATTCACTTGCAAATTAT	A_55_P2896795	Sox21	NM_177753	ref|Mus musculus SRY (sex determining region Y)-box 21 (Sox21), mRNA [NM_177753]	7.69376	0.0841194	0.0355406	-0.135256	0.229029	0.606781	0.0587379	0.248794	0.291226	0.0425429	0.449244	0.701312	0.102074
2091	13	123	939	CGGGCAAGAAGGCCAAGACACCCTTGTTTCTGGTGGTATTCCCACCATGGAAGGGGATCA	A_51_P452798	Zfp524	NM_025324	ref|Mus musculus zinc finger protein 524 (Zfp524), mRNA [NM_025324]	11.7925	-0.000360028	0.366001	0.390333	0.995208	2.26963e-06	8.4292e-07	0.538822	1.19254e-05	3.52982e-06	0.996929	2.14262e-05	6.85266e-06
2095	13	127	2287	TTCAACCTCCCTGGCTTCTAGATACAGCTACAACAACATCAGCCACTGCATCCCTGGAGA	A_51_P512061	1600015I10Rik	NM_001081273	ref|Mus musculus RIKEN cDNA 1600015I10 gene (1600015I10Rik), mRNA [NM_001081273]	6.84873	0.225851	0.839478	1.12276	0.340057	0.00137752	6.28774e-05	0.311836	0.00234491	0.000137653	0.564462	0.00464858	0.000281064
2096	13	128	267	AAGAAATTGCCGCTGTAATTGAGACTGTGTGAAAACTGATTCGTTATTCTAAAGTAATGG	A_52_P446120	Commd6	NM_001033132	ref|Mus musculus COMM domain containing 6 (Commd6), transcript variant 1, mRNA [NM_001033132]	10.8249	-0.154195	-0.147588	-0.157702	0.0121304	0.0158077	0.0105219	0.0400933	0.0173693	0.0104349	0.0705034	0.0362452	0.0237185
2097	13	129	1783	GAAAGCTCTATGTAAAGGGGCTCTTTATTGGAAAAATAAAATAAAACAACCGAATACTGT	A_66_P114811	Pon2	NM_183308	ref|Mus musculus paraoxonase 2 (Pon2), mRNA [NM_183308]	12.1377	0.0378537	0.094172	0.0669515	0.652037	0.267179	0.427229	0.44	0.162511	0.201641	0.806687	0.37274	0.525552
2098	13	130	1564	TCAGCCAACCTCTGCTCCCATCAGGTGTTGGTCCCTGAGGACCATTTACACATTCAGAGC	A_51_P268734	Kptn	NM_133727	ref|Mus musculus kaptin (Kptn), mRNA [NM_133727]	11.1981	-0.1967	-0.507218	-0.32609	0.00699807	7.73521e-08	5.52304e-05	0.027847	7.59881e-07	0.000123406	0.0498304	1.30486e-06	0.000251321
2100	13	132	3735	CCCCAGCCACTGGAGTACTCTAGCCATTGTCCCATCCTGTTTATTAAAACGTTTGAAAAG	A_55_P2113066	Zkscan5	NM_016683	ref|Mus musculus zinc finger with KRAB and SCAN domains 5 (Zkscan5), transcript variant 1, mRNA [NM_016683]	11.1054	0.0287796	0.321731	0.310257	0.685303	0.000119732	0.000181425	0.450907	0.000307129	0.000337095	0.82804	0.000586858	0.000699155
2106	13	138	1369	AGTGACTTATCTTAGACAACTTGGGCTGTTATCTGGTCTCCCTGGAAGCCTTTGGATCTT	A_51_P492346	Tmem174	NM_026685	ref|Mus musculus transmembrane protein 174 (Tmem174), mRNA [NM_026685]	7.63407	-0.29365	-0.172884	-0.149898	0.0127464	0.126079	0.182078	0.0414064	0.0917012	0.10508	0.0725368	0.203385	0.263907
2109	13	141	3871	AGGTTGAGAGCAGACAACACTAACTGCTCTGGGATCCTGTTCTAGAGGACATTTCAGTTA	A_51_P141521	Sap130	NM_172965	ref|Mus musculus Sin3A associated protein (Sap130), mRNA [NM_172965]	9.90642	0.149901	0.305206	0.239757	0.0874373	0.00134388	0.00884603	0.140707	0.00229933	0.00902693	0.251622	0.00455459	0.0204617
2112	13	144	9261	AAGTCAGTATAACTGCCTATCAGTTTTCTTTATTTCTCTTTTTGTAAAATAAAGTTTAAA	A_66_P117189	Rad54l2	NM_030730	ref|Mus musculus RAD54 like 2 (S. cerevisiae) (Rad54l2), mRNA [NM_030730]	9.05199	0.110734	0.668195	0.192167	0.240154	1.67489e-07	0.0473811	0.255935	1.43675e-06	0.0357225	0.461735	2.48569e-06	0.0850615
2123	13	155	2898	TGTCTGGTCCTGTGCCTGTCTGAGACTGTCTCTGTGGAACTTGCCTTAAATTGAAGTAAA	A_51_P124345	Cpne5	NM_153166	ref|Mus musculus copine V (Cpne5), mRNA [NM_153166]	7.39943	0.557649	0.539774	1.75007	0.177829	0.191611	0.000214147	0.21348	0.126547	0.000387382	0.383128	0.286973	0.000807468
2125	13	157	342	TGTGATAAGCCCAATATACGGTTTTTCTTCAACCTGAATACCATGACATGTGAGCCCCTT	A_51_P216496	Tfpi2	NM_009364	ref|Mus musculus tissue factor pathway inhibitor 2 (Tfpi2), mRNA [NM_009364]	9.5023	-0.636717	-0.580811	0.0474118	5.60913e-08	2.65828e-07	0.569284	1.72952e-05	2.09766e-06	0.248709	2.24338e-05	3.6254e-06	0.657812
2130	13	162	909	TGACTCCTACAAGATCTATTATTGTTGAAGATAACCGTTCCGAACAAAGTTAAAAGCCTC	A_51_P395842	Timm21	NM_025969	ref|Mus musculus tranlocase of inner mitochondrial membrane 21 (Timm21), mRNA [NM_025969]	9.92445	0.0872184	-0.0882009	-0.257504	0.221168	0.216171	0.00109938	0.243912	0.138715	0.00156447	0.439226	0.315755	0.00338363
2132	13	164	1049	ATGGCCTTAAGGATATCGATGGCCGCCCTGTCAAAGACTACTTTTCTCTGGGCTATGCCC	A_66_P105927	Dhrs1	NM_026819	ref|Mus musculus dehydrogenase/reductase (SDR family) member 1 (Dhrs1), mRNA [NM_026819]	13.2075	-0.390382	-0.364827	-0.274802	0.000833143	0.00155525	0.0128513	0.00673255	0.00259527	0.0123096	0.012506	0.00515988	0.0281849
2139	14	7	1197	CTGTCACCCTTGGGCCTTTACACAGCTAGTTAGAAAGATTGCTGTTGGCTTGTGTACTAA	A_66_P139546	Igfbp6	NM_008344	ref|Mus musculus insulin-like growth factor binding protein 6 (Igfbp6), mRNA [NM_008344]	7.80072	-0.204215	-0.722309	-0.237371	0.589539	0.0649891	0.531038	0.418921	0.0544075	0.236352	0.767175	0.117988	0.624103
2143	14	11	1831	GGAGAGAAACCTTATGAATGTAAACAATGTGGTAAAGCCTTTGCATGTTCTCGTCGTCTC	A_66_P129351	Gm14124	NM_001142410	ref|Mus musculus predicted gene 14124 (Gm14124), mRNA [NM_001142410]	10.66	0.215389	-0.110813	-0.396066	0.0922545	0.375883	0.00362235	0.145412	0.208387	0.00429925	0.259787	0.486192	0.00951237
2160	14	28	3382	TCGTGTCCAACAAATTTTAACATTTCTGCTTTGCCATTTATGGAATTAAATTATTTATTA	A_52_P430274	Dnaaf5	NM_001081265	ref|Mus musculus dynein, axonemal, assembly factor 5 (Dnaaf5), mRNA [NM_001081265]	8.87166	-0.0703696	-0.826525	0.252532	0.796658	0.00538303	0.359089	0.484497	0.00718626	0.176693	0.891326	0.014603	0.456841
2162	14	30	3376	TTCTGCATAGATCTACTCCACTATTGAAAACTGGATAAGTTAAACCATTATTGCTCCAGC	A_55_P2815434	Eps15	NM_007943	ref|Mus musculus epidermal growth factor receptor pathway substrate 15 (Eps15), transcript variant 1, mRNA [NM_007943]	7.29832	0.0666613	-0.037584	0.145894	0.378298	0.617406	0.0611651	0.331077	0.294709	0.0440001	0.601209	0.710348	0.105761
2164	14	32	4494	TTGTGAAGGTGTGGAAATAAGTCCTGCCGACTTGTATAAAATGCTGTAAAATTCGAAATG	A_51_P110035	Pik3r4	NM_001081309	ref|Mus musculus phosphatidylinositol 3 kinase, regulatory subunit, polypeptide 4, p150 (Pik3r4), mRNA [NM_001081309]	9.70085	0.0673151	-0.00178821	-0.0230677	0.290833	0.977346	0.714524	0.286908	0.394666	0.292389	0.518574	0.984837	0.783411
2165	14	33	4810	CCAATGTTTCTTCCAGAAAGTTATTTTATTTATGCAAGTCAGGTGACTCTTAGACCACAG	A_52_P637353	Zbtb43	NM_027947	ref|Mus musculus zinc finger and BTB domain containing 43 (Zbtb43), transcript variant 1, mRNA [NM_027947]	8.96583	0.132192	0.480712	0.357107	0.039452	3.82096e-08	4.56997e-06	0.0855128	4.32034e-07	1.49043e-05	0.152306	7.35689e-07	2.95692e-05
2177	14	45	1934	TCCGTTGGAAAAATATGAAAAATATGTAATGTGTGTTGAATCATGCCCCTCTGCATGCCG	A_55_P2831118	Mmp8	NM_008611	ref|Mus musculus matrix metallopeptidase 8 (Mmp8), mRNA [NM_008611]	6.15495	0.137412	0.0186091	0.0199674	0.0876074	0.811459	0.798004	0.140826	0.351727	0.315174	0.251856	0.862529	0.849885
2184	14	52	816	TAGAAGCCTGTTTGGAAGCAGAAGAGGCTGGTCTGCCCCTGCAGGTTATCCTAACCCCAC	A_55_P2745154	Elk1	NM_007922	ref|Mus musculus ELK1, member of ETS oncogene family (Elk1), mRNA [NM_007922]	6.47842	0.0182345	-0.172621	-0.0650003	0.800078	0.0232626	0.37043	0.48547	0.0237938	0.181018	0.893028	0.0498611	0.468702
2186	14	54	2725	GCTTAGAAATCCATGTTCTGCACTTAACCTGGAGGGAAAATGCTTTCGTTTCCTTGTGAA	A_52_P553316	Snrk	NM_133741	ref|Mus musculus SNF related kinase (Snrk), transcript variant 1, mRNA [NM_133741]	12.1421	-0.508667	-0.466611	-0.16661	6.11364e-05	0.000169313	0.125244	0.00115615	0.000411324	0.0780279	0.00199216	0.000790499	0.192736
2189	14	57	647	GCCTGCCACTCATCTTTGACTTGTAAATCCAACTGGCTCCATGGCTGGGACTGGAGTGAG	A_55_P1977802	Izumo1r	NM_176807	ref|Mus musculus IZUMO1 receptor, JUNO (Izumo1r), transcript variant 2, mRNA [NM_176807]	6.58024	0.27037	-0.0715465	-0.249797	0.15673	0.702251	0.189388	0.198452	0.320533	0.108248	0.354978	0.77999	0.272477
2191	14	59	1300	CTATGAACTCTTGAAAATCTTGACAAAACTTCTGGAGGTATCAGATGATCCACAAGTCTT	A_51_P105604	Atp6v1h	NM_133826	ref|Mus musculus ATPase, H+ transporting, lysosomal V1 subunit H (Atp6v1h), mRNA [NM_133826]	10.6479	-0.395946	-0.264322	0.226361	0.00011169	0.00514233	0.0144484	0.00173512	0.00692301	0.0135411	0.00311313	0.0140643	0.0311145
2200	14	68	1379	GGTCAAGCAGGGAGTACAAGCCAGCCCCAGCGTGCTGCATGAATAAAATAAGTTATTTTT	A_51_P345902	Dohh	NM_133964	ref|Mus musculus deoxyhypusine hydroxylase/monooxygenase (Dohh), mRNA [NM_133964]	12.3023	0.030983	0.0541434	0.0234348	0.593103	0.353377	0.685706	0.420102	0.199392	0.284068	0.769551	0.463315	0.759098
2205	14	73	2161	CAAGCAGGTGGGGGTCTGTGCTGTAACCTTGCATCAAAAATAAATAAACAAATAAATAAA	A_55_P1973526	Fam216b	NM_177629	ref|Mus musculus family with sequence similarity 216, member B (Fam216b), mRNA [NM_177629]	6.22121	0.018195	0.00370306	0.00839463	0.875513	0.974559	0.942369	0.507166	0.394044	0.352191	0.934021	0.983135	0.959156
2207	14	75	1734	TGTCCTACAGCTAACACCAGTTTTCTGTTCGAGTTTTTACATTAAAGTAGATCTGCTCCT	A_51_P235580	Dap3	NM_022994	ref|Mus musculus death associated protein 3 (Dap3), transcript variant 2, mRNA [NM_022994]	12.8055	0.0202503	-0.138308	-0.376765	0.688756	0.0106806	8.9332e-08	0.452255	0.0126093	5.24793e-07	0.830398	0.0261253	9.8739e-07
2211	14	79	3215	GACCATCCTTCAGGGACGTTCCTTTTGGTAAATATACACTGTAATCTTTAAGTCTAAATT	A_55_P2141287	Erlin1	NM_145502	ref|Mus musculus ER lipid raft associated 1 (Erlin1), transcript variant 1, mRNA [NM_145502]	11.9492	0.0673864	-0.927279	-0.647696	0.52489	4.85247e-09	2.10027e-06	0.395013	8.18446e-08	7.65203e-06	0.721546	1.38928e-07	1.50841e-05
2214	14	82	334	TTGTTGCACACCTGTCTGCTGCACACCTGTCTGTTGCAAGCCTGTCTGCTGCAAGCCTGT	A_55_P2054167	Gm3285	NM_001101631	ref|Mus musculus predicted gene 3285 (Gm3285), mRNA [NM_001101631]	6.7712	0.36379	-0.0193996	-0.206357	0.00503931	0.870584	0.0926359	0.0225045	0.36766	0.0614603	0.0405952	0.907834	0.14988
2219	14	87	2367	TAAAGTGAAATGTCTGAGGCGAAATCATGACGTTGAGGTTGGTATGTTGACTAACTGGGG	A_52_P624434	Clec1a	NM_175526	ref|Mus musculus C-type lectin domain family 1, member a (Clec1a), mRNA [NM_175526]	6.43613	-0.309236	-0.0279349	0.181957	0.0888762	0.874063	0.307132	0.142052	0.36852	0.15713	0.253964	0.910429	0.403978
2223	14	91	1726	ACTTACTGGGTTTGTTCACCTGTTTCCAGCAAGTTTTGGTCTTTTGGGCAGAAGCCTGTT	A_52_P59579	Tmbim6	NM_026669	ref|Mus musculus transmembrane BAX inhibitor motif containing 6 (Tmbim6), transcript variant 4, mRNA [NM_026669]	15.638	-0.11667	-0.0987283	-0.253123	0.275883	0.354798	0.0235183	0.278015	0.199894	0.0201823	0.503111	0.464552	0.046822
2225	14	93	349	GAAGGCGGCGGCCAAGGATTGATGAACCCTCCCCCAATAAAAGATGGTTCCTACAAAAAA	A_55_P2002113	Rpl36	NM_018730	ref|Mus musculus ribosomal protein L36 (Rpl36), mRNA [NM_018730]	16.3451	0.139544	-0.05384	0.000544599	0.00610124	0.257279	0.990731	0.0255431	0.158023	0.363369	0.04606	0.361958	0.993536
2229	14	97	941	CACGGCTGCTCATTAACAAGGAAAAGACAGGCCAGACGGACCCCTTCCTGGGCATGATGA	A_52_P656024	Sirt2	NM_022432	ref|Mus musculus sirtuin 2 (Sirt2), transcript variant 1, mRNA [NM_022432]	9.694	-0.0196684	0.0270726	-0.152398	0.834011	0.773094	0.113756	0.495703	0.341236	0.07235	0.91357	0.835475	0.177877
2230	14	98	4033	TGACTTTCACAGCCCAGACGGCACCGGCTTTGAAGTCATTACAACACACTCCGTGTCTTG	A_55_P2112991	Slc4a3	NM_009208	ref|Mus musculus solute carrier family 4 (anion exchanger), member 3 (Slc4a3), mRNA [NM_009208]	6.0543	-0.0802243	-0.185638	-0.0402792	0.614859	0.249721	0.800167	0.427598	0.154444	0.315871	0.783292	0.35336	0.851868
2231	14	99	1851	GGGGGAGGGGTTCCATACACTCATCTCTGGAATCAATTATTAAAGGAGGGTTTATAATGA	A_55_P2048794	Cd82	NM_001271432	ref|Mus musculus CD82 antigen (Cd82), transcript variant 3, mRNA [NM_001271432]	13.9174	0.0799967	-0.173595	-0.858435	0.170404	0.0052973	8.9166e-14	0.208231	0.007095	7.3771e-12	0.373665	0.0144174	1.21489e-11
2236	14	104	2088	TCCATTTTTGGGTTTGATGTTCTTCTGGCTCTGCTGTGTTTTGCTACCACCTTTGTGGCT	A_55_P2173199	Vmn2r4	NM_001104615	ref|Mus musculus vomeronasal 2, receptor 4 (Vmn2r4), mRNA [NM_001104615]	6.00569	0.121529	0.0732539	-0.053001	0.320613	0.546731	0.662224	0.301951	0.271398	0.277255	0.546241	0.64845	0.738759
2238	14	106	1011	TAAGTGGAATGGCTAATTTATCCAAGAAGCGTTGACTACTTGTAAGATGCTATCAAGACG	A_66_P126094	Pycrl	NM_025412	ref|Mus musculus pyrroline-5-carboxylate reductase-like (Pycrl), mRNA [NM_025412]	9.72362	-0.0700757	-0.264627	-0.25423	0.340511	0.00120338	0.00172244	0.312032	0.00210257	0.00228745	0.564617	0.00415798	0.00497999
2252	14	120	2633	CCCACCCCTGATTTGCCCAATTGACTTCACCCTGTTTGTAAATAAAACAATAAAATGGAA	A_55_P1958517	Parp6	NM_001205239	ref|Mus musculus poly (ADP-ribose) polymerase family, member 6 (Parp6), transcript variant 1, mRNA [NM_001205239]	11.1502	-0.0402433	0.160985	-0.0738549	0.560583	0.0267099	0.28953	0.408422	0.0266587	0.150274	0.747903	0.0561042	0.385551
2256	14	124	2875	GGCAGCTTCAGTCCCGATTTACAATAAAGTACCTTGTGTGTTATTAGTTCTTAAATGTTT	A_55_P1975475	Mdm2	NM_001288586	ref|Mus musculus transformed mouse 3T3 cell double minute 2 (Mdm2), transcript variant 2, mRNA [NM_001288586]	11.7925	0.0910504	0.255383	0.298415	0.167698	0.000541461	9.83501e-05	0.206184	0.00107878	0.000201332	0.369707	0.00210725	0.000413783
2257	14	125	2647	TTTGAACTCACAGAGATCCTCCTGCCTCTGCATCCCAAGTAGTGTAAGATTAAAGGTGTG	A_55_P2809495	Fam109b	NM_177391	ref|Mus musculus family with sequence similarity 109, member B (Fam109b), mRNA [NM_177391]	10.1056	0.0125498	-0.151068	-0.267314	0.896291	0.125903	0.00980332	0.513036	0.0915943	0.00984526	0.946336	0.203148	0.0223584
2260	14	128	11327	TTTGTTCCTCCTGCCCAACAACTGTCAGTACTGAGATCTGAAATTAAAATGACTTGTTTG	A_55_P2064321	Lama5	NM_001081171	ref|Mus musculus laminin, alpha 5 (Lama5), mRNA [NM_001081171]	8.43782	0.0244564	-0.014152	-0.0899517	0.762562	0.861128	0.272175	0.474534	0.365003	0.143289	0.871974	0.900375	0.366957
2262	14	130	1908	TGATATTGCTGATGGCCTAGTACCAGTAGCAGCTGTGATGGGGAAACAGGGAAATAGAAT	A_51_P284966	Dolk	NM_177648	ref|Mus musculus dolichol kinase (Dolk), mRNA [NM_177648]	11.2282	-0.00393587	0.065036	0.0770809	0.937429	0.202345	0.133396	0.523784	0.132008	0.0819962	0.967138	0.300108	0.203338
2264	14	132	1820	GCGACACAAAGGTGTGAGAAAGTTCGAGTGCACCGAGTGTGGCTACAAGTTCACACGGCA	A_51_P370341	Zbtb48	NM_133879	ref|Mus musculus zinc finger and BTB domain containing 48 (Zbtb48), mRNA [NM_133879]	9.12078	0.198323	0.212342	-0.0668738	0.0160582	0.0105666	0.391042	0.0480006	0.0125019	0.188683	0.0842445	0.0258956	0.489883
2268	14	136	1901	TCCAGTAATTTCCAAGAATGTGGTGTTGGTACTTTCCTAATAAACCGATAACGTACCTTG	A_55_P2007802	Smarca2	NM_026003	ref|Mus musculus SWI/SNF related, matrix associated, actin dependent regulator of chromatin, subfamily a, member 2 (Smarca2), transcript variant 2, mRNA [NM_026003]	10.4136	0.0341742	0.0683944	-0.162764	0.710957	0.460256	0.0867615	0.459584	0.240795	0.0583096	0.842964	0.568614	0.141931
2270	14	138	2401	ATGACCTTAATAAAGATTTGCTGAATGGATACAAGATTCGCTGTAACAACCACACAGAAC	A_66_P108392	Bbs2	NM_026116	ref|Mus musculus Bardet-Biedl syndrome 2 (human) (Bbs2), mRNA [NM_026116]	6.80505	0.0255856	0.592337	0.10499	0.840603	8.79632e-05	0.412349	0.497722	0.000238744	0.196356	0.917599	0.000454739	0.510999
2271	14	139	2800	AAACAGCTTTGGAAAACAGTTTTGAGTTTTGAAACATCAAGGAACGTACTCAGAATAAGG	A_51_P384609	Ddx10	NM_029936	ref|Mus musculus DEAD (Asp-Glu-Ala-Asp) box polypeptide 10 (Ddx10), mRNA [NM_029936]	7.90106	-0.0320528	0.0970159	0.18	0.640556	0.165242	0.0138537	0.436095	0.112821	0.0130733	0.799567	0.253242	0.0299798
2272	14	140	2883	CTCAGAGTTCTTCCAAAGTGGGACCCCCTCAAGAGTTGGAGAGAGAACTTGCGTGCTAGC	A_51_P282837	St14	NM_011176	ref|Mus musculus suppression of tumorigenicity 14 (colon carcinoma) (St14), mRNA [NM_011176]	6.06915	-0.217245	-0.0229973	-0.251608	0.0107961	0.772317	0.0038326	0.0371266	0.340962	0.00450302	0.0655166	0.834762	0.00998124
2273	14	141	682	GTTCAGCCAAGGACTTCAACCGGCTTAAGAAGAAGATGCAGCCTCCAGCAGCTTCAGTCA	A_51_P102421	Clcf1	NM_019952	ref|Mus musculus cardiotrophin-like cytokine factor 1 (Clcf1), mRNA [NM_019952]	5.95076	-0.114482	0.0997339	0.251859	0.263889	0.32887	0.0189419	0.270954	0.18942	0.0169091	0.489782	0.43868	0.0391377
2285	14	153	7119	AAGTTCTGCTTCCGGTGCTAAAGCAAACAAAGACTTTGTATTCTTAGGGTGAACTCTGAA	A_51_P354077	Svil	NM_153153	ref|Mus musculus supervillin (Svil), mRNA [NM_153153]	10.5325	-0.202035	-1.48935	-1.40425	0.0399114	2.70173e-14	9.78095e-14	0.0861267	7.81283e-12	7.76852e-12	0.15343	1.16011e-11	1.2833e-11
2286	14	154	1532	AGTCTGACAGGAAGAGCAGTAGCAGACACAGGGTGAAGAAATCTCACAGATATGGAATGA	A_52_P1662	Zrsr2	NM_009453	ref|Mus musculus zinc finger (CCCH type), RNA binding motif and serine/arginine rich 2 (Zrsr2), transcript variant 1, mRNA [NM_009453]	7.8122	0.0684747	0.258866	0.236302	0.280616	0.000341308	0.000854482	0.280677	0.00073542	0.0012676	0.507656	0.00142329	0.00272826
2293	14	161	2819	TGGGGGGAATGCGCTTTTAGACAAGTTTCCATCTAAAAGCACTTCAGGGTCAAAAGGCAA	A_52_P51355	Prkcb	NM_008855	ref|Mus musculus protein kinase C, beta (Prkcb), mRNA [NM_008855]	7.71677	-0.175168	-0.321379	-0.229377	0.237227	0.0358227	0.125527	0.254169	0.0337905	0.0781635	0.458595	0.0718178	0.193087
2294	14	162	4602	TTTTCCTTTGCATTCACCTTTCAAACTTAGTTTTTACCTTTGACCAACTGAACGTGACCA	A_52_P525107	Col1a1	NM_007742	ref|Mus musculus collagen, type I, alpha 1 (Col1a1), mRNA [NM_007742]	7.55555	0.0283917	-0.413285	-0.384891	0.913079	0.121429	0.147857	0.517594	0.0891299	0.0891294	0.95507	0.197186	0.22159
2297	15	1	2136	CAGTTGTCAGTCAAAGCCGTTGGTGTTTTCATTGTTTAAAATGTCACCTATAAAACGGGC	A_51_P118237	Sgk1	NM_011361	ref|Mus musculus serum/glucocorticoid regulated kinase 1 (Sgk1), transcript variant 6, mRNA [NM_011361]	11.0298	0.21866	-0.0190675	0.106685	0.410684	0.942399	0.686508	0.346125	0.385516	0.284315	0.629464	0.959186	0.759749
2298	15	2	6891	ACTGACCGGTGAGGTATGATTTTTACTCAAGATAAAAGTAGTCAAGGGTATCAATGGATC	A_52_P403443	Tns3	NM_001083587	ref|Mus musculus tensin 3 (Tns3), mRNA [NM_001083587]	10.0983	0.153273	-0.279201	-0.520273	0.110956	0.00599985	8.85354e-06	0.162211	0.00787416	2.6141e-05	0.289496	0.0160441	5.20559e-05
2299	15	3	699	CTGAAGAAATCACCAACATAGAACTTGCAGATGCGTTTGAACAGATGTGGCAGAAGAGAC	A_51_P197175	Pigk	NM_178016	ref|Mus musculus phosphatidylinositol glycan anchor biosynthesis, class K (Pigk), transcript variant 2, mRNA [NM_178016]	8.6215	-0.139598	-0.101139	-0.193384	0.0310058	0.109856	0.00408829	0.0730924	0.0824176	0.00474587	0.129526	0.181683	0.0105329
2301	15	5	1580	CAAGGTCTCATGCTACCTCCACACGAGTCACCTAAGGACGACATGGAGTCCCATCTGGAT	A_52_P188678	Pvrl2	NM_001159724	ref|Mus musculus poliovirus receptor-related 2 (Pvrl2), transcript variant 2, mRNA [NM_001159724]	11.7133	0.010853	0.681177	0.734881	0.901017	4.10413e-08	1.05642e-08	0.514312	4.58453e-07	8.69947e-08	0.948897	7.80611e-07	1.57539e-07
2305	15	9	940	CTTTAGGGTACTCCTGACGTCCGCAGTTTGTTCTGAAAAATAAAATATGGGAAAATATAA	A_51_P178828	Mbl2	NM_010776	ref|Mus musculus mannose-binding lectin (protein C) 2 (Mbl2), mRNA [NM_010776]	16.1733	0.0835407	-0.363935	-0.83651	0.406728	0.00118385	1.18884e-08	0.344238	0.00207401	9.58942e-08	0.625793	0.00410251	1.74388e-07
2310	15	14	555	GGCCATGGAACTGAAAAGAAAAGCCACGCTTCCTACTCCAGAGGACGGACTGCCCAGGAA	A_51_P318544	Fdx1l	NM_001039824	ref|Mus musculus ferredoxin 1-like (Fdx1l), mRNA [NM_001039824]	12.2259	0.0223552	-0.138313	-0.128356	0.685339	0.0180883	0.0270606	0.450907	0.0194405	0.0226447	0.82804	0.0406907	0.0529479
2314	15	18	692	ACTTCCTCGCCCTCCAGGGACTAAATCCTAGCCGGCACACCTCTGCTGTTCGGGAGAGCT	A_66_P128904	Rnf165	NM_001164504	ref|Mus musculus ring finger protein 165 (Rnf165), mRNA [NM_001164504]	6.14003	-0.0258165	0.004038	0.0304383	0.71518	0.954422	0.667197	0.460495	0.388732	0.278681	0.844882	0.968571	0.742844
2318	15	22	1113	GAAGAAAAAGCTTGTGACCATTTTGTATGGCTTGTCTGGAAACTTCTGTAAATCTTATGT	A_55_P2889721	Ube2n	NM_080560	ref|Mus musculus ubiquitin-conjugating enzyme E2N (Ube2n), mRNA [NM_080560]	12.0504	0.00274201	-0.184669	-0.190403	0.958155	0.00155003	0.00117632	0.52939	0.00258954	0.00165753	0.978457	0.00514498	0.00358384
2323	15	27	2416	AGATGGAGATATACTGAGGCACGGGGAGACTTGGTCTCACAGGTAATAAACGGTAAATTG	A_55_P2110758	B430306N03Rik	NM_177083	ref|Mus musculus RIKEN cDNA B430306N03 gene (B430306N03Rik), mRNA [NM_177083]	8.68943	-0.0327659	-0.413178	-0.238594	0.872595	0.0521088	0.249473	0.50647	0.0455593	0.13399	0.933036	0.0981759	0.341516
2325	15	29	1595	TTACACATTCTTTTCTCTGTAAGACAGATGCAAACTTAGTTATATGCCTGAACTGTCACA	A_51_P148105	Rad51	NM_011234	ref|Mus musculus RAD51 homolog (Rad51), mRNA [NM_011234]	5.77865	-0.177734	-0.441003	-0.120251	0.166056	0.00165439	0.343448	0.205024	0.0027265	0.170881	0.367544	0.00542279	0.44106
2327	15	31	2103	AAAGCAAAATTAAAGGTCAGTACAATGGAGCATCAGTTCTCAATTAAGGAGCATGGGTTT	A_52_P62530	Sclt1	NM_001081411	ref|Mus musculus sodium channel and clathrin linker 1 (Sclt1), mRNA [NM_001081411]	6.80068	-0.133063	0.338187	0.444292	0.103601	0.00024705	8.17917e-06	0.155739	0.000563292	2.43916e-05	0.278034	0.00108515	4.84324e-05
2329	15	33	2689	TGATGAAGTTATAACTCGGAATGAACTCATGCTGGAAGAGACTCGGAACACCATCACCGT	A_51_P140797	Dcaf6	NM_028759	ref|Mus musculus DDB1 and CUL4 associated factor 6 (Dcaf6), mRNA [NM_028759]	8.5732	0.0699024	0.998925	1.07209	0.503352	8.92701e-10	2.24457e-10	0.385765	2.14709e-08	3.62839e-09	0.704087	3.61416e-08	6.3995e-09
2335	15	39	2439	TTATTGTGGGACACACTGTGACACACTACAGCTTCCACAACGAGATGTTCACCATGCTTT	A_55_P2126945	1700066B19Rik	NM_001033168	ref|Mus musculus RIKEN cDNA 1700066B19 gene (1700066B19Rik), mRNA [NM_001033168]	9.2757	0.734687	0.228138	-0.222571	3.52295e-07	0.0411974	0.0459611	6.07889e-05	0.0377689	0.0348371	7.56367e-05	0.0806122	0.0829748
2339	15	43	945	CCGTTCCATGGACATAGATGACTTCATCAGGTTGCTACATGGATTCAATGCAGAAGGCAT	A_52_P537381	Dimt1	NM_025447	ref|Mus musculus DIM1 dimethyladenosine transferase 1-like (S. cerevisiae) (Dimt1), mRNA [NM_025447]	9.27821	0.172476	-0.177811	0.0173182	0.0503272	0.044131	0.837805	0.0998275	0.0399176	0.325995	0.177433	0.0854052	0.882215
2340	15	44	9478	CCGAAAAGGACGTTGTCATTATCCCAACGCTCTCCTGAATGGAATTCTTTGAACCCTCAA	A_65_P01365	1700025G04Rik	NM_197990	ref|Mus musculus RIKEN cDNA 1700025G04 gene (1700025G04Rik), mRNA [NM_197990]	7.19744	-0.122007	0.22304	0.172185	0.137985	0.00981811	0.0405128	0.183733	0.0117752	0.0314211	0.329389	0.0243662	0.074651
2342	15	46	327	TACTGTGCTGAGATTGCTCACAACGTGACCTCTAAGAACCGAGAAGCCATTGTAGAAAGA	A_55_P2087375	Gm6251	NM_001101561	ref|Mus musculus predicted gene 6251 (Gm6251), mRNA [NM_001101561]	15.1799	0.135349	-0.0676273	-0.0318901	0.0141646	0.198634	0.538892	0.0443162	0.130152	0.239017	0.0779164	0.295669	0.631395
2346	15	50	9068	GTGCTGTGTTCCAAGCAATCTGCATTCTTGTTCACTTAATGAATATTAAGTAGAAGTAAC	A_55_P2913711	Akap11	NM_001164503	ref|Mus musculus A kinase (PRKA) anchor protein 11 (Akap11), mRNA [NM_001164503]	10.0896	0.175895	0.528817	0.466955	0.0474338	1.72581e-06	1.05464e-05	0.0961795	9.57346e-06	3.04305e-05	0.17094	1.70061e-05	6.05277e-05
2349	15	53	1187	AGTGGGAAAATCCTGCGGCTAGGGCCGTCTGCCTACACACTCCAGAAGGGTAAGAACAGA	A_52_P386837	Trmu	NM_028063	ref|Mus musculus tRNA 5-methylaminomethyl-2-thiouridylate methyltransferase (Trmu), mRNA [NM_028063]	9.55036	-0.00839154	0.0436428	0.228958	0.897091	0.503129	0.00156657	0.513111	0.256343	0.00211415	0.946364	0.609241	0.00459117
2351	15	55	360	AGAGGCATCAGAGCTCTTTTGTCTTTAGAATGAAGGTGGAAATGCAATTCCCAGGTTATC	A_55_P2638891	Ttc23	NM_001168476	ref|Mus musculus tetratricopeptide repeat domain 23 (Ttc23), transcript variant 3, mRNA [NM_001168476]	7.23643	-0.467138	-0.594323	-0.578202	6.47841e-07	1.05433e-08	1.7344e-08	8.97806e-05	1.52713e-07	1.31112e-07	0.000114749	2.59823e-07	2.40709e-07
2352	15	56	1277	CATCTACAGAAAGGGACGCCCTCATTCAGCTTTCAGAAAGTGTGCTCACCAGAGATAAAT	A_51_P127841	Pdss1	NM_019501	ref|Mus musculus prenyl (solanesyl) diphosphate synthase, subunit 1 (Pdss1), mRNA [NM_019501]	8.49584	-0.022447	-0.519094	-0.278092	0.827243	3.23041e-05	0.0115955	0.493713	0.000104677	0.0112995	0.909709	0.000196291	0.025748
2353	15	57	856	AGAATCTCAACGACGCTCAGAAGATGCTGTACAGGAGTGTGGTGCTGGAGACATATAATA	A_51_P513244	Zfp949	NM_001142943	ref|Mus musculus zinc finger protein 949 (Zfp949), transcript variant 1, mRNA [NM_001142943]	8.01146	0.131418	0.502673	0.636329	0.102241	1.02354e-06	1.95084e-08	0.154435	6.24081e-06	1.44944e-07	0.275646	1.09709e-05	2.67862e-07
2355	15	59	2265	AGCAGACACAAACGAGTTCCTCACTTCCCAGAGTGCAGCCCAACCCACCCATTAAAGGTG	A_55_P2743289	Irs3	NM_010571	ref|Mus musculus insulin receptor substrate 3 (Irs3), mRNA [NM_010571]	6.23515	0.0738712	-7.83736e-05	-0.125414	0.509892	0.99944	0.267283	0.388791	0.399841	0.141344	0.709832	0.999692	0.361565
2362	15	66	605	TGGAGTTCTGGGAAGCCCCAGCCACGGGCCCTGCCGACATCCGCCTCACCTTCTTCCAAG	A_66_P132180	Mmp28	NM_172797	ref|Mus musculus matrix metallopeptidase 28 (epilysin) (Mmp28), transcript variant 2, mRNA [NM_172797]	9.51913	0.00133863	-0.0995032	-0.298414	0.989038	0.312378	0.00495501	0.537289	0.18233	0.00559712	0.993827	0.421602	0.0124844
2377	15	81	687	ACTCAAGGCCCACCCCCAACAGGCCCACAGCCGAGACCCACTCAAGGCCCACCCCCAACA	A_51_P383857	Prp2	NM_031499	ref|Mus musculus proline rich protein 2 (Prp2), mRNA [NM_031499]	8.29272	0.0842572	0.00242562	-0.0384373	0.43044	0.981771	0.717678	0.354424	0.39572	0.293278	0.645091	0.987696	0.785957
2379	15	83	3490	CTTGTGTAAAACACGGGGACCATAGGAGATCTGTTTTATGTCAATAAAGGACTCCGCCTA	A_55_P2035400	Ripk4	NM_023663	ref|Mus musculus receptor-interacting serine-threonine kinase 4 (Ripk4), mRNA [NM_023663]	9.9547	0.198222	0.267734	0.200772	0.0952708	0.0276001	0.0913264	0.148139	0.0273739	0.0607742	0.264435	0.0576155	0.148117
2383	15	87	1414	TCCAGAAAAGAATTCTCGAAAACTACGTGGAGAGACAGTTCAAGTTGATACAACAAATGT	A_55_P2576160	Clpx	NM_011802	ref|Mus musculus caseinolytic mitochondrial matrix peptidase chaperone subunit (Clpx), transcript variant 1, mRNA [NM_011802]	10.6919	0.0193039	1.11204	1.08655	0.875705	3.02058e-09	4.65865e-09	0.507227	5.62518e-08	4.33271e-08	0.934112	9.59678e-08	7.80296e-08
2387	15	91	866	AGGCCAAACAATAACTGGATAGCAGCTAAGGGGACAGACTCTGGATGTGAGTCTTAGTTT	A_51_P108489	Cfap20	NM_008187	ref|Mus musculus cilia and flagella associated protein 20 (Cfap20), mRNA [NM_008187]	11.5547	-0.139013	-0.549813	-0.510335	0.0944262	4.06399e-07	1.32106e-06	0.147333	2.94487e-06	5.12331e-06	0.263441	5.10974e-06	1.00157e-05
2388	15	92	1233	ATTCCAGCAGTGAATGGGCGCGGGGAGCGACTGCTCCTCCACATCGGGATCATTGATATT	A_55_P2032886	Pip5k1c	NM_001146687	ref|Mus musculus phosphatidylinositol-4-phosphate 5-kinase, type 1 gamma (Pip5k1c), transcript variant 2, mRNA [NM_001146687]	5.92969	0.137655	0.021961	-0.132623	0.00491424	0.625582	0.0064377	0.0221376	0.297093	0.00692901	0.0399511	0.717018	0.0155855
2390	15	94	1478	CCTGATGTCCTAGCCAGATACAGCCTCAGAGCTCATCCAAATAAATGTTTCTTGACTCAG	A_55_P2020577	Pcolce	NM_008788	ref|Mus musculus procollagen C-endopeptidase enhancer protein (Pcolce), mRNA [NM_008788]	10.8029	0.322622	-0.459128	-0.224232	0.0406998	0.00514918	0.145725	0.087261	0.0069288	0.0880702	0.155324	0.0140775	0.21895
2392	15	96	313	TATATACCTCTAATGACCAAGGAGCCCAACAGAAGGATTACCCATTTGTTCCGCGGGATT	A_55_P2813788	Adam4	NM_009620	ref|Mus musculus a disintegrin and metallopeptidase domain 4 (Adam4), mRNA [NM_009620]	5.80898	-0.00956691	-0.046806	-0.122667	0.884347	0.478923	0.0716135	0.509671	0.247905	0.0500608	0.939159	0.587053	0.121065
2393	15	97	2671	CTGTCCTACTGTTCTGTATATGAGTTCTATCAGCTTTATATTGTGAGATTCTGACACCAG	A_52_P498985	Zfp512	NM_172993	ref|Mus musculus zinc finger protein 512 (Zfp512), mRNA [NM_172993]	7.85244	-0.0138106	0.0218355	0.0436554	0.795654	0.682523	0.415958	0.484322	0.314684	0.197616	0.890906	0.764353	0.514232
2401	15	105	401	GACAATAAAATCTTGACCTTTCAACCCCTTTGATTGCAGTTGTTCGTTTGGGAGGGAATA	A_51_P283920	Rpl36a	NM_019865	ref|Mus musculus ribosomal protein L36A (Rpl36a), mRNA [NM_019865]	14.2843	0.339157	0.0183612	0.0912568	4.81594e-05	0.791234	0.195914	0.000993689	0.346067	0.111188	0.00168916	0.847323	0.280499
2403	15	107	1095	AGCTCCAGATTGATCGCAAGAAGGAGGAGAAAAAGCTCCAGAATCTTGAAGGAAAGAAGC	A_66_P124673	Arfgap2	NM_001166024	ref|Mus musculus ADP-ribosylation factor GTPase activating protein 2 (Arfgap2), transcript variant 1, mRNA [NM_001166024]	7.05787	0.0280762	-0.384736	-0.403388	0.691076	1.15368e-05	5.93357e-06	0.45299	4.50957e-05	1.86373e-05	0.83149	8.32367e-05	3.69415e-05
2405	15	109	2692	CACCCCAACCAGGACCTCTGGCTCCCTCAAAGGAAGGGTGTGTCCTTGTCACCTAGTTTT	A_55_P2212603	Apba2	NM_001291166	ref|Mus musculus amyloid beta (A4) precursor protein-binding, family A, member 2 (Apba2), transcript variant 1, mRNA [NM_001291166]	6.77827	0.14072	0.263445	0.508029	0.413158	0.132071	0.00611703	0.347312	0.0950464	0.00664318	0.631753	0.211057	0.0149225
2409	15	113	3166	AACAAGAAGAAACCAGTTTTAATTATGCGGGAATGAAAGCTTTCCATGACCAAAGGCACA	A_51_P501656	Kdelc2	NM_212445	ref|Mus musculus KDEL (Lys-Asp-Glu-Leu) containing 2 (Kdelc2), mRNA [NM_212445]	7.22215	-0.131528	-0.591199	-0.528251	0.102176	7.19156e-08	4.70548e-07	0.154396	7.14637e-07	2.14789e-06	0.275568	1.22776e-06	4.13371e-06
2410	15	114	352	GAAGAAAGATTTCTGAGATGATCAGTGTACCGTCCACTAAATAAACAGAATTGAGACTTT	A_51_P367040	Slirp	NM_026958	ref|Mus musculus SRA stem-loop interacting RNA binding protein (Slirp), mRNA [NM_026958]	12.4575	-0.0338613	-0.182972	-0.305642	0.611186	0.0103299	0.000101768	0.426442	0.0122742	0.000207326	0.781423	0.0254034	0.000425887
2411	15	115	2659	TGTGTCTATCTCTATGGAGTCCCTACAAACAATGACCAATAAACAATGGTAAGGCGTACC	A_55_P2019601	Csprs	NM_033616	ref|Mus musculus component of Sp100-rs (Csprs), mRNA [NM_033616]	8.6242	0.041817	0.353929	-0.278781	0.795179	0.0360079	0.092922	0.484159	0.0339358	0.0615931	0.890645	0.0721279	0.150241
2419	15	123	3574	GCCTGACTTCTTACTCATTTTCTCCTCTTCTCACACTTTCTGTTGGTAACTAGCTGTAAG	A_66_P114590	Zfp558	NM_028935	ref|Mus musculus zinc finger protein 558 (Zfp558), mRNA [NM_028935]	5.93344	-0.171293	-0.0484835	0.0888868	0.0102686	0.438091	0.161211	0.0359256	0.232611	0.0954254	0.0635036	0.548098	0.2385
2420	15	124	2549	AGCGCTGCACCAGTTACCCAGGGTTCCATCCCTACACCATCAACAAAATTATGATAAAGA	A_51_P349662	Taf5l	NM_133966	ref|Mus musculus TAF5-like RNA polymerase II, p300/CBP-associated factor (PCAF)-associated factor (Taf5l), mRNA [NM_133966]	10.5244	-0.0116591	0.156258	0.283001	0.882966	0.0576488	0.00140088	0.50925	0.0494238	0.00192455	0.93814	0.106765	0.00417025
2422	15	126	1407	GAGCCAGCAGGTCTAGCCTGTTCCTTTACCCCTTTCTTCCAAAATAAAATATTCACACTG	A_55_P2051796	Gm128	NM_001024841	ref|Mus musculus predicted gene 128 (Gm128), mRNA [NM_001024841]	6.91738	-0.0979771	-0.413445	-0.654512	0.618361	0.0436622	0.00253302	0.428675	0.0395896	0.00317293	0.785126	0.0847177	0.00696254
2429	15	133	535	AGGCTGAACATTGCTGGTTGGTCCTGTCCATCTCACAGTCAAAGCTCCCTGTCCCTTCCA	A_52_P80444	Dpm2	NM_010073	ref|Mus musculus dolichol-phosphate (beta-D) mannosyltransferase 2 (Dpm2), mRNA [NM_010073]	11.3755	0.02376	-0.414093	-0.46427	0.71005	8.911e-07	1.38296e-07	0.459359	5.57407e-06	7.5097e-07	0.84235	9.77313e-06	1.42417e-06
2430	15	134	3336	CACGAGATCCAGAACCAAAGAATCAACAGGGCACAAGATCTATATATATTTTTAAGAGAA	A_55_P2085905	Anpep	NM_008486	ref|Mus musculus alanyl (membrane) aminopeptidase (Anpep), mRNA [NM_008486]	14.0757	0.0834486	0.307711	0.0500274	0.383732	0.00323218	0.599662	0.333859	0.00473317	0.258001	0.605865	0.00952182	0.684438
2441	15	145	731	ACACCTCCTCGTGGTTGTCCTGCAGTATGGATGTTGCACCCTCATCTACCTTCGCCCTAG	A_52_P232438	Olfr1419	NM_001011775	ref|Mus musculus olfactory receptor 1419 (Olfr1419), mRNA [NM_001011775]	5.9504	0.166623	0.0430006	-0.174678	0.25955	0.76825	0.237837	0.268241	0.339672	0.129114	0.484982	0.831317	0.328154
2448	15	152	1421	GGGGTCTGAGTTCCTTGTGTTCAAGATGTTATTATAAGAAAAGGCAAAGAACAGGAAATG	A_51_P444290	Slamf8	NM_029084	ref|Mus musculus SLAM family member 8 (Slamf8), mRNA [NM_029084]	6.24907	-0.24386	-0.533591	-0.250389	0.0955378	0.000881333	0.0874737	0.148423	0.00162229	0.058689	0.264978	0.0031948	0.142849
2455	15	159	3575	ATAACTGTTTCAGTGTCCCGCTGGTACCTGTTCTTATTCAATAAATCTCTCAAAAGACCA	A_55_P2080021	Papss2	NM_011864	ref|Mus musculus 3'-phosphoadenosine 5'-phosphosulfate synthase 2 (Papss2), transcript variant 1, mRNA [NM_011864]	14.1398	0.118942	-0.0226724	-0.500917	0.291472	0.838828	0.000133519	0.287206	0.359018	0.000260517	0.519265	0.883601	0.00053749
2456	15	160	2417	AGTATTTGTGGGCTATGTGACTCATTGGCATTTAAACAGCTGTGTTCTAACTAACTAGCA	A_52_P265877	Aldh9a1	NM_019993	ref|Mus musculus aldehyde dehydrogenase 9, subfamily A1 (Aldh9a1), mRNA [NM_019993]	13.9617	-0.168605	0.359154	0.341645	0.132475	0.00289102	0.00428037	0.179698	0.00431847	0.00493662	0.321984	0.00866632	0.0109719
2458	15	162	4254	TGTCTTTCTAGCCAAAGCTTCCTCTCTCAACACCCATGAACGTCCATGCTTCCTGTCTGA	A_52_P15377	Wnt9b	NM_011719	ref|Mus musculus wingless-type MMTV integration site family, member 9B (Wnt9b), mRNA [NM_011719]	6.64526	-0.147689	-0.366557	0.0298682	0.357127	0.0285365	0.850993	0.320575	0.0281201	0.32943	0.581599	0.0592211	0.891957
2460	15	164	1523	AATAACGGCGGTTTCCGCTGCCAGAGAAGACTTGGTTTCTGTGTCAGTTTTTACTTTGCA	A_51_P518051	Dusp4	NM_176933	ref|Mus musculus dual specificity phosphatase 4 (Dusp4), mRNA [NM_176933]	6.13674	0.192123	0.278068	0.459377	0.101403	0.021229	0.000439358	0.153641	0.0220986	0.000715746	0.274213	0.046265	0.00150942
2474	16	14	2555	GAATCATTTCTCCATAGCCTCTTTCTGTCCTTAAAGAATTCCCAGATCTATGTACATAAA	A_55_P1967291	Ncaph	NM_144818	ref|Mus musculus non-SMC condensin I complex, subunit H (Ncaph), mRNA [NM_144818]	6.87094	0.0395187	-0.36779	-0.119808	0.768929	0.0107743	0.376665	0.47636	0.0127016	0.18335	0.875727	0.0263273	0.475102
2475	16	15	3677	GCGGTTATTTATTTGTTTTTAATTTATTTTGTCATATTTTTGTAAAACGGCAGAAATGCA	A_52_P527931	Ano8	NM_001164679	ref|Mus musculus anoctamin 8 (Ano8), mRNA [NM_001164679]	6.03105	0.22511	-0.097269	-0.169557	0.00886756	0.230238	0.0422167	0.0327016	0.145374	0.0325099	0.0579048	0.331312	0.0773083
2485	16	25	1076	ATTTGTGGTTCCAAAAATTTGTACGTCGGACACCCATCATGTGAAGTAAGGAGCCTGTTC	A_66_P116405	Surf1	NM_013677	ref|Mus musculus surfeit gene 1 (Surf1), transcript variant 1, mRNA [NM_013677]	13.0066	-0.102252	0.0830366	-0.0160204	0.0653082	0.12983	0.764762	0.117457	0.0937656	0.30611	0.209323	0.20811	0.823957
2486	16	26	608	TAGGCCTGTGTGCCCCCTCAACCCATAACTGCTGTCAAACAAAGCAAACCTTGTAAAGTG	A_55_P2007535	Edf1	NM_021519	ref|Mus musculus endothelial differentiation-related factor 1 (Edf1), mRNA [NM_021519]	15.8125	-0.0722236	-0.192742	-0.046333	0.118636	0.000235477	0.309475	0.168892	0.000540435	0.158017	0.301201	0.00104239	0.406344
2488	16	28	543	GGCTACCCCTATCCACCACCCCCACCCGAGTTCTATCCAGGACCTCCCATGATGGATGGG	A_66_P102454	Wbp2	NM_016852	ref|Mus musculus WW domain binding protein 2 (Wbp2), mRNA [NM_016852]	9.75752	-0.35442	-0.216147	0.13075	0.00342634	0.0592153	0.242564	0.0173738	0.050486	0.131142	0.0316089	0.109198	0.333767
2492	16	32	566	GGCAGGGTGGTCAACATGTCCAGCTCTGGTGGCCGTGTGGCTATATTCGGCGGTGGTTAC	A_66_P113317	Sdr9c7	NM_027301	ref|Mus musculus 4short chain dehydrogenase/reductase family 9C, member 7 (Sdr9c7), mRNA [NM_027301]	7.8715	-0.254543	-0.359239	-1.02832	0.0172675	0.00140406	2.64177e-10	0.0502832	0.00238387	4.14669e-09	0.0879198	0.00473027	7.29705e-09
2494	16	34	2457	CAGTGGGGCGACTCAGTCGTAGACTCTTACTTTGCAGAACTTTGTGTTGCTTTGTTTGTT	A_52_P541270	Crebl2	NM_177687	ref|Mus musculus cAMP responsive element binding protein-like 2 (Crebl2), mRNA [NM_177687]	11.2401	0.0792695	0.129041	-0.312968	0.305084	0.100934	0.000373286	0.293818	0.0771442	0.000621991	0.531022	0.169519	0.00130765
2495	16	35	765	ACACCCAAATCTGTGTGGGATTGACCACGAGGCGCTGAATAAGCAAATAATGGAGTACAA	A_51_P155303	Rbfa	NM_199197	ref|Mus musculus ribosome binding factor A (Rbfa), mRNA [NM_199197]	10.4875	-0.119266	-0.246553	-0.316838	0.101149	0.00173835	0.000138189	0.153376	0.00284187	0.000268086	0.273892	0.00565741	0.000552834
2496	16	36	2316	AGAAATGAACTTATGTTTCTCTGGCGCTTCCTTGAAGCCGTAGAGTTTAGGGGCTTTTTT	A_55_P2041045	Csnk1g2	NM_134002	ref|Mus musculus casein kinase 1, gamma 2 (Csnk1g2), transcript variant 1, mRNA [NM_134002]	12.4797	-0.00123628	0.0819963	0.00362164	0.981628	0.13587	0.94622	0.535694	0.0971583	0.353059	0.989906	0.216201	0.962108
2498	16	38	5645	TTAGCACTCCTTTATAGTGACCTAATTACATTTTCTGATGTTTTGTTGTTGTGTTAATAA	A_66_P126640	Car8	NM_007592	ref|Mus musculus carbonic anhydrase 8 (Car8), mRNA [NM_007592]	7.11928	0.249462	-0.467445	-1.1489	0.052243	0.000816354	1.63606e-09	0.10202	0.00152181	1.876e-08	0.181144	0.00299372	3.32135e-08
2500	16	40	752	TCCTGGGATGAATGGGGGAAGGGGAAAGGCATTTTTCTTACTTTTGTAATTATTGGGAGG	A_55_P2137406	Bax	NM_007527	ref|Mus musculus BCL2-associated X protein (Bax), mRNA [NM_007527]	10.8817	0.219015	-0.437259	-0.542052	0.0157015	2.57649e-05	1.19123e-06	0.0472369	8.74436e-05	4.72279e-06	0.0829258	0.000163424	9.20376e-06
2501	16	41	4019	CCCCTTCAGAATTACTGCATTTTTGAAGTGATAACATGAAAATGAAACCCTTTAAAAGGG	A_55_P2742915	Smarcc2	NM_001114097	ref|Mus musculus SWI/SNF related, matrix associated, actin dependent regulator of chromatin, subfamily c, member 2 (Smarcc2), transcript variant 1, mRNA [NM_001114097]	8.48568	0.0880972	0.148884	0.00324479	0.402338	0.162574	0.975209	0.342221	0.111478	0.359903	0.621987	0.250073	0.982559
2502	16	42	1347	TTGCCCTATCTGCTTACGAAAGCTGCAGAGTGCCATTGGCTTCAATATTGTGGAGAGATA	A_55_P2014997	Amz2	NM_001252193	ref|Mus musculus archaelysin family metallopeptidase 2 (Amz2), transcript variant 2, mRNA [NM_001252193]	9.8413	-0.0904295	-0.254599	-0.282984	0.0958758	5.66504e-05	1.43581e-05	0.148729	0.000165954	3.96337e-05	0.265506	0.000314922	7.91036e-05
2507	16	47	654	TGGGGGACCTCAGCCAGCCGAAGAGTGAAGTACAATAGGAGCCTGAGCTGTTCCAAGGTA	A_51_P212390	Klk10	NM_133712	ref|Mus musculus kallikrein related-peptidase 10 (Klk10), mRNA [NM_133712]	6.00831	-0.0488217	0.0408827	-0.0803329	0.531466	0.599818	0.306545	0.39738	0.289003	0.156901	0.726428	0.695253	0.403281
2510	16	50	2043	GAAGAATTACAGGCCAGGCTGTCTAGTGTAATCGCTAACCAAGACCCTATTGCTGTATAA	A_55_P1985433	Nrg1	NM_178591	ref|Mus musculus neuregulin 1 (Nrg1), mRNA [NM_178591]	6.28041	-0.0979978	-0.510699	-0.0768475	0.434191	0.00036643	0.538695	0.356081	0.000780265	0.238956	0.648622	0.00151247	0.63127
2514	16	54	515	AGGTCATTTCCTCTGCCAACAGAGCCGTTGTTGGTGTTGTGGCTGGTGGGGGCAGAATTG	A_51_P165046	Rpl8	NM_012053	ref|Mus musculus ribosomal protein L8 (Rpl8), mRNA [NM_012053]	15.7487	0.120925	-0.108212	-0.0359704	0.0196268	0.0347797	0.464135	0.0544938	0.0329569	0.214192	0.0957356	0.0699444	0.560585
2515	16	55	1517	GGTAGACCCCGATGTTGGTTCCCATGAATCCTTGCCTGTGAGAATAAAAGGCAGAGTCAC	A_55_P2184180	Ndufv3	NM_030087	ref|Mus musculus NADH dehydrogenase (ubiquinone) flavoprotein 3 (Ndufv3), transcript variant 1, mRNA [NM_030087]	15.5582	-0.128486	-0.126842	-0.180481	0.0174021	0.018723	0.00148232	0.0505101	0.019983	0.00201663	0.0882914	0.0418329	0.00437899
2530	16	70	3541	GGAAACATCTCTGTCCTTAAAATCCTCAGTCCAAGACAAATCAGTTGATTCTATTTGTAT	A_55_P2760042	Unc119b	NM_175352	ref|Mus musculus unc-119 homolog B (C. elegans) (Unc119b), mRNA [NM_175352]	11.5619	0.0184649	0.173352	0.167298	0.831701	0.0550346	0.0634036	0.494983	0.0476101	0.0453488	0.912309	0.102733	0.109072
2532	16	72	534	GATATGATCGGGAGATGAAAGATTATGGACCAGCTAAAGGAGGCAAGAAGAAGAAGGACC	A_66_P108987	Hmgb3	NM_001293623	ref|Mus musculus high mobility group box 3 (Hmgb3), transcript variant 1, mRNA [NM_001293623]	7.24357	-0.142162	-0.129631	0.065783	0.0936804	0.124537	0.427155	0.146638	0.0908635	0.201633	0.262031	0.201379	0.525507
2537	16	77	1166	AGAGATGAGAGCCTGGGACGCACAGATCCTCATCTCTCTCTCCTTTCCTGTAAATAAAAT	A_55_P1976574	Tmod4	NM_016712	ref|Mus musculus tropomodulin 4 (Tmod4), mRNA [NM_016712]	7.22459	-0.0974057	-0.136323	-0.144679	0.272527	0.129112	0.108309	0.276055	0.0933907	0.0695688	0.499703	0.207285	0.170773
2541	16	81	415	ACCTCCAGACCAGCTCTGGGTGGATCGCATCATCCGAAGACTGAAGACGTCTTCTGCCAA	A_55_P2099742	Ccl19	NM_011888	ref|Mus musculus chemokine (C-C motif) ligand 19 (Ccl19), mRNA [NM_011888]	7.93191	0.43272	-0.156017	-0.692325	0.000405326	0.151871	8.67988e-07	0.00412598	0.105945	3.61194e-06	0.00756411	0.236928	7.0162e-06
2543	16	83	2051	CCGTAAGTCCCCGTATGTTCCTGCCCTTGTGCCTTAGTTCAGTTCCTACCAGAGAAGTGC	A_55_P2793063	Tubb4a	NM_009451	ref|Mus musculus tubulin, beta 4A class IVA (Tubb4a), mRNA [NM_009451]	7.02491	-0.00394789	0.00411954	-0.0575534	0.969017	0.967671	0.572527	0.532194	0.392402	0.249687	0.983181	0.978652	0.66067
2545	16	85	2450	AAATTATGGAAGCCCTGAGGGCCCTCCTTGTTCCCCTGGACCTCTTATTTATACTAAAGT	A_55_P2013414	Dmwd	NM_010058	ref|Mus musculus dystrophia myotonica-containing WD repeat motif (Dmwd), mRNA [NM_010058]	12.1783	0.104076	0.27537	0.232327	0.0758774	5.26435e-05	0.000369339	0.129305	0.000156252	0.000616882	0.230084	0.000296486	0.00129575
2550	16	90	2775	TTCCGGGGCTTCTGGGTGGGCAAACAAGGAATAAAGGTGATTCTTGGCTGTGGCCCACTC	A_55_P2043337	Colq	NM_009937	ref|Mus musculus collagen-like tail subunit (single strand of homotrimer) of asymmetric acetylcholinesterase (Colq), mRNA [NM_009937]	6.01352	-0.038664	0.126698	-0.0152804	0.644089	0.138322	0.854851	0.437508	0.0985335	0.330437	0.802446	0.21934	0.89483
2561	16	101	579	AGCTCATCACAAAGTACAACCGCCGAGAACCTGACGGACAAGCTGCTCATCTTCCTGGCC	A_51_P308019	Bnip1	NM_172149	ref|Mus musculus BCL2/adenovirus E1B interacting protein 1 (Bnip1), mRNA [NM_172149]	9.90221	0.0630422	-0.449798	-0.523029	0.303646	9.84784e-08	6.76013e-09	0.293091	9.27575e-07	5.96582e-08	0.529731	1.59115e-06	1.07269e-07
2569	16	109	1486	CTAAGGAACTAGACTTCTTGGTGCTCCTTGATACAGTGACATACACCAACACTCCTATGA	A_52_P151528	Catsperg1	NM_001164658	ref|Mus musculus catsper channel auxiliary subunit gamma 1 (Catsperg1), mRNA [NM_001164658]	5.83217	0.0971274	-0.0188334	-0.098299	0.344573	0.853262	0.338894	0.314111	0.362979	0.169202	0.568404	0.894681	0.436518
2572	16	112	298	GGATGAAGTCAGAAGAATTGCAGCATCTGACAGCCTCAGAGCAGATGACCCTACAGCAGG	A_55_P2090415	Nat9	NM_025400	ref|Mus musculus N-acetyltransferase 9 (GCN5-related, putative) (Nat9), mRNA [NM_025400]	8.80035	-0.0677592	-0.317011	-0.412355	0.380667	0.000336653	1.39759e-05	0.332239	0.000727797	3.87223e-05	0.60291	0.00140719	7.7359e-05
2594	16	134	561	TCCTGCTACTGTCACACAGTATTTATTGTTCCTAAAATGACTGGGAGGGGCTCTGAGCAT	A_51_P199866	Pin1	NM_023371	ref|Mus musculus protein (peptidyl-prolyl cis/trans isomerase) NIMA-interacting 1 (Pin1), mRNA [NM_023371]	10.9225	-0.0311282	-0.413052	-0.339526	0.583623	1.31794e-07	2.96862e-06	0.416858	1.18574e-06	1.02932e-05	0.762558	2.05824e-06	2.03678e-05
2595	16	135	2430	TGTGCTGCGGAGACTGATTTGGAAGACTCTGAGATGGACTGTAACTGAGGGCCTGAGCAT	A_51_P104527	Atrip	NM_172774	ref|Mus musculus ATR interacting protein (Atrip), mRNA [NM_172774]	9.53161	-0.0117533	-0.184228	-0.112583	0.88777	0.0349534	0.184542	0.510786	0.0330926	0.106217	0.941383	0.0702638	0.266997
2596	16	136	683	TTGGGAGAGAGAGATCAATGCCTTGTGTGAAGTTGGATTTACCAGTTAACACATCGATTC	A_52_P518922	Itga1	NM_001033228	ref|Mus musculus integrin alpha 1 (Itga1), mRNA [NM_001033228]	7.18605	0.0825855	0.17217	-0.00679947	0.243802	0.0200614	0.922446	0.25843	0.0211244	0.347415	0.466595	0.0442374	0.945328
2608	16	148	478	AAGGAAGGAGTATGAAAAGAAGGATTTGCTCACTCTGGCTGGCTGGATCTCTCATTCTAT	A_51_P303097	Scgb3a2	NM_001289643	ref|Mus musculus secretoglobin, family 3A, member 2 (Scgb3a2), transcript variant 1, mRNA [NM_001289643]	6.07231	0.128728	0.121805	0.0682181	0.110192	0.129622	0.388088	0.161495	0.0936771	0.187623	0.288457	0.20794	0.487001
2609	16	149	829	GACCCTGTTTTGCCTTTGAGGGCCATAAGCTCATCGGGCACTGGTTTAAAGGCTACCTTG	A_55_P2794420	Vps11	NM_027889	ref|Mus musculus vacuolar protein sorting 11 (yeast) (Vps11), mRNA [NM_027889]	5.80044	-0.0474133	0.0751577	0.219915	0.572747	0.373709	0.0139592	0.4131	0.207501	0.013153	0.756416	0.484072	0.0301803
2616	16	156	1733	AGAAAGATCCTATTCTTAGGTCTAACTCGATTTTTGTGCTCAGGGAAGATGCACTGATGT	A_51_P303397	Pepd	NM_008820	ref|Mus musculus peptidase D (Pepd), mRNA [NM_008820]	12.4623	-0.149822	-0.182876	-0.263831	0.0903988	0.0415378	0.004812	0.143492	0.0380124	0.00545835	0.25617	0.0811626	0.0121609
2629	17	5	1299	TGATGCAGACGCTTGCCCAGAACCCTGACTTTGCTGCTCAGATGATGGTGAATGTGCCGG	A_55_P2740700	Ubqln4	NM_033526	ref|Mus musculus ubiquilin 4 (Ubqln4), mRNA [NM_033526]	6.19016	0.592395	0.110907	-0.418246	0.00049773	0.458569	0.00903617	0.0047301	0.240231	0.00919811	0.00868575	0.567306	0.0208538
2642	17	18	1118	GGTGGTAGCAGGAACTAATTATGTTATTGAGTTCATAGCCAGAGAAACCAAATGTTCCAA	A_51_P161636	Kng2	NM_201375	ref|Mus musculus kininogen 2 (Kng2), transcript variant 1, mRNA [NM_201375]	15.4713	0.285542	-0.00437308	-0.131357	0.000596166	0.952233	0.0815551	0.00533977	0.388181	0.0555819	0.00989188	0.966904	0.134957
2643	17	19	978	GTTTCTGCTTTGGGTAGTAGCCTTGTTATTTGACTTAACTTGGTGGGGACATGAATAAAG	A_51_P282508	Rhoc	NM_007484	ref|Mus musculus ras homolog gene family, member C (Rhoc), transcript variant 2, mRNA [NM_007484]	11.6331	0.205116	0.272712	0.984236	0.285839	0.159636	2.29249e-05	0.283683	0.110014	5.87738e-05	0.512677	0.24656	0.000118341
2647	17	23	6208	CTCAAGCTGTTTTCTGATCTCCACATACATGTAGTGTCAGGCGTATATGTCTACATACCT	A_55_P2062981	Abca9	NM_147220	ref|Mus musculus ATP-binding cassette, sub-family A (ABC1), member 9 (Abca9), mRNA [NM_147220]	6.85931	-0.268391	-0.327643	-0.256218	0.00415876	0.000738952	0.00586843	0.0198253	0.00139954	0.0064213	0.0359766	0.00274612	0.0143968
2653	17	29	1484	TCTGTAGAGGCCCTCTAGACCGGAGAATGTCGAAACAGTTGACTTGTTGACAAACTTGTT	A_51_P437478	Zfp566	NM_152814	ref|Mus musculus zinc finger protein 566 (Zfp566), mRNA [NM_152814]	7.93906	0.101453	0.0348337	0.115833	0.404671	0.773358	0.342456	0.343293	0.341289	0.170488	0.623824	0.835632	0.439986
2655	17	31	1798	CCTTTCTACATAATGACTGAGACATTTTCTGGTATTTTCTATTCACTTTAGTCTGTCAGG	A_51_P196158	Btd	NM_025295	ref|Mus musculus biotinidase (Btd), mRNA [NM_025295]	12.2393	0.0246064	0.486564	0.765333	0.786653	1.4805e-05	1.05269e-08	0.481525	5.51895e-05	8.68524e-08	0.88592	0.000102335	1.57348e-07
2660	17	36	2180	TGTTCCAAAATGGCTCCAGATGATTTCTGTACTGCAAAATAAAGCCAAACTCTGGAAACC	A_55_P2732693	Gdi2	NM_008112	ref|Mus musculus guanosine diphosphate (GDP) dissociation inhibitor 2 (Gdi2), mRNA [NM_008112]	14.0739	-0.0672709	0.0931681	-0.0575328	0.158272	0.055035	0.224973	0.199543	0.0476101	0.123669	0.357119	0.102733	0.313612
2667	17	43	760	GGGTGTGACTGAAGACTATCTGCGCCTCGAGACACTGATTCAGAAGGTGGTGTCGCCGTA	A_52_P145482	Prr5	NM_146061	ref|Mus musculus proline rich 5 (renal) (Prr5), mRNA [NM_146061]	6.25017	-0.327339	-0.478866	-0.0818543	0.0100773	0.0004238	0.491458	0.0354796	0.000882111	0.223409	0.0627397	0.00171579	0.586933
2670	17	46	1044	GTGTTTGTGAAAACTGAGCATTAAAACCTTACAGAGACCGTTTCTCGTTTACTTAAGAAA	A_55_P2041017	Tomm20	NM_024214	ref|Mus musculus translocase of outer mitochondrial membrane 20 homolog (yeast) (Tomm20), mRNA [NM_024214]	12.5612	0.0361817	0.360152	0.601499	0.626827	5.35465e-05	2.12606e-08	0.43125	0.000158427	1.56741e-07	0.790627	0.000300496	2.89954e-07
2671	17	47	4142	ATCTGCCTGTCGGAGGAAAGCAATAGAGACACTTATCTCTCTCTTCTCTCTCTCTTTTTT	A_55_P2022509	Mgat5b	NM_172948	ref|Mus musculus mannoside acetylglucosaminyltransferase 5, isoenzyme B (Mgat5b), mRNA [NM_172948]	8.58432	0.00731436	0.0611411	-0.066432	0.942904	0.550876	0.517229	0.525334	0.27276	0.231851	0.970083	0.652279	0.611627
2680	17	56	3059	GTAAGACGCATGATTGGTGTCTTGTGGCTTTTGCAGCTGGGACAAACTACATTTCAAGCT	A_51_P117581	Cables1	NM_022021	ref|Mus musculus CDK5 and Abl enzyme substrate 1 (Cables1), transcript variant 2, mRNA [NM_022021]	8.29838	0.0830707	0.384902	2.58161	0.651151	0.0444129	3.54332e-13	0.439634	0.0401335	2.23356e-11	0.806108	0.0858802	3.71917e-11
2681	17	57	486	AGCTGTCAAGCAGTTCCACGACTCCAAGATCAAATTCCCACTGCCCCACCGTGTGTTGCG	A_51_P446229	Rpl18a	NM_029751	ref|Mus musculus ribosomal protein L18A (Rpl18a), mRNA [NM_029751]	16.2424	0.0706738	-0.0466169	0.145145	0.184062	0.375915	0.00973254	0.217936	0.208387	0.00978738	0.391321	0.486192	0.0222221
2687	17	63	201	AGGACCCTTTCTTTGATATGCACATGATGGTGTCTAGGCCAGAACAGTGGGTAAAACCAA	A_52_P655831	Rpe	NM_025683	ref|Mus musculus ribulose-5-phosphate-3-epimerase (Rpe), mRNA [NM_025683]	6.97313	-0.25167	-0.342925	-0.127138	0.00194615	8.08459e-05	0.0916232	0.0120007	0.000222062	0.0609274	0.0219154	0.000423194	0.14853
2688	17	64	4252	AAGAGGTCAATGGGTATTTGAAACTAACAAGACTAAAATAATAAAACTTGACTCAGGCCC	A_52_P259335	Fkbp15	NM_001045528	ref|Mus musculus FK506 binding protein 15 (Fkbp15), mRNA [NM_001045528]	9.38326	0.106744	0.390297	0.207985	0.31667	0.00101832	0.0578146	0.299923	0.00182925	0.0419853	0.542582	0.00360742	0.10073
2697	17	73	4063	AAAGTATAGTGGGTAGTCTTAGTGACGGATTCTGTCCTCTGGGAAATGAACAGGAGCTCT	A_55_P2822828	Rps6ka2	NM_011299	ref|Mus musculus ribosomal protein S6 kinase, polypeptide 2 (Rps6ka2), mRNA [NM_011299]	5.91493	-0.00836059	0.0865441	0.0628218	0.908557	0.241269	0.391743	0.516465	0.150632	0.188976	0.953083	0.344046	0.490631
2698	17	74	781	ACAACCGGAATTGGCAAGTAAAGTAGACATGGTTTGGATAGTCGGAGGCAGTTCTGTTTA	A_55_P2909315	Dhfr	NM_010049	ref|Mus musculus dihydrofolate reductase (Dhfr), mRNA [NM_010049]	10.2061	-0.119271	-0.21586	-0.377312	0.118261	0.00729237	3.04423e-05	0.168591	0.00922229	7.4381e-05	0.300639	0.0189665	0.000150459
2700	17	76	658	TGACATTAGCAAGGTGAACCTTTAACCCTCAACTCAATTGCCTTACGCACACTTTCACAG	A_51_P323610	Vimp	NM_024439	ref|Mus musculus VCP-interacting membrane protein (Vimp), mRNA [NM_024439]	12.8093	0.173164	-0.223727	-0.237631	0.0399828	0.00979881	0.00650759	0.0862073	0.0117557	0.00699034	0.153533	0.0243296	0.0157279
2701	17	77	553	CTCTCTCAAGGATCAGTTGGCCCTAGCGATTGGTAAACTGGGAGAGAACATGATTCTTAA	A_51_P235705	Tsfm	NM_025537	ref|Mus musculus Ts translation elongation factor, mitochondrial (Tsfm), mRNA [NM_025537]	9.80717	0.00357822	-0.67121	-0.556964	0.961175	2.36121e-09	6.91142e-08	0.530009	4.64966e-08	4.23866e-07	0.979352	7.90978e-08	7.97023e-07
2702	17	78	6503	CCTTTGTCAGTCACGTGTTGCTGTTTAATATAGCAAATGATTGTCTTCCATGTTTTTGTT	A_55_P2912219	Slc4a4	NM_018760	ref|Mus musculus solute carrier family 4 (anion exchanger), member 4 (Slc4a4), transcript variant 1, mRNA [NM_018760]	11.5476	0.0345723	1.75461	2.22544	0.822552	3.05765e-11	2.05273e-13	0.492513	1.57548e-09	1.43857e-11	0.907265	2.64189e-09	2.38419e-11
2705	17	81	1023	ATACATTCAGACCGATGCAGCTATTGATTTTGGAGATTCTGGTGGTCCCCTGGTTAACCT	A_55_P2739287	Htra2	NM_019752	ref|Mus musculus HtrA serine peptidase 2 (Htra2), mRNA [NM_019752]	8.84944	0.0533827	-0.183218	-0.376699	0.405175	0.00771939	3.61922e-06	0.343546	0.00965739	1.22322e-05	0.62433	0.0199024	2.42594e-05
2710	17	86	1901	TGTCTGTTCATTTTTACCTCTCAGGTAAGCTCTGATGGAATACATATTGCTTAGTGTAAA	A_51_P186547	Pah	NM_008777	ref|Mus musculus phenylalanine hydroxylase (Pah), mRNA [NM_008777]	16.1833	0.191785	-0.0399558	-0.390069	0.197881	0.78498	0.0127061	0.228019	0.344302	0.012197	0.409879	0.843047	0.0279044
2715	17	91	1589	ATAGAAACCGTGTGTCCTTTCCTTTTGGAGAGAAAAGTCTCATGACTTCAGAGACTCATG	A_51_P140641	Eva1a	NM_145570	ref|Mus musculus eva-1 homolog A (C. elegans) (Eva1a), mRNA [NM_145570]	13.5465	-0.171557	0.590362	0.31551	0.113443	8.09526e-06	0.00590342	0.16448	3.38237e-05	0.00645484	0.29324	6.21061e-05	0.0144726
2727	17	103	1488	ACTCCCTAGCGCCCTGGTTGTGGTGACAGTCCAACAAGTTGATATTATAAAGCACTTTAT	A_55_P1977353	Ogfod2	NM_025671	ref|Mus musculus 2-oxoglutarate and iron-dependent oxygenase domain containing 2 (Ogfod2), mRNA [NM_025671]	11.5308	-0.0227801	0.367086	0.161777	0.74436	1.8867e-05	0.0277913	0.46928	6.76991e-05	0.0231311	0.862435	0.000125573	0.0541671
2728	17	104	899	ATGTTGAAAGTTCACGACATAGAAGGGCTCGGAGTAGGAGCCCACACAAACGAAAAAGAA	A_66_P115181	Snrnp48	NM_026382	ref|Mus musculus small nuclear ribonucleoprotein 48 (U11/U12) (Snrnp48), mRNA [NM_026382]	11.6865	0.185655	0.557087	0.322466	0.0661171	5.95228e-06	0.00270754	0.118444	2.63656e-05	0.00335835	0.211009	4.81964e-05	0.00738515
2731	17	107	423	AATGTTCCTGTTCAAGACAAATCTAAATTTGATGAACTCGTTGCTAGTAATTTACCTCCC	A_52_P432780	Mrpl50	NM_178603	ref|Mus musculus mitochondrial ribosomal protein L50 (Mrpl50), mRNA [NM_178603]	9.55209	0.0183134	-0.310259	-0.263272	0.772563	4.72189e-05	0.000317012	0.477394	0.000142488	0.000540702	0.877391	0.000269667	0.00113321
2743	17	119	759	GTGTTTTCTAGTAGTAGACTGGAGTAGTAGACTGTTTCTAAGAACAGATGATCTGGTTCC	A_51_P247157	Hn1	NM_008258	ref|Mus musculus hematological and neurological expressed sequence 1 (Hn1), mRNA [NM_008258]	7.96456	-0.121629	-0.620571	-0.448746	0.164568	1.50365e-07	2.01375e-05	0.20386	1.3182e-06	5.2705e-05	0.365507	2.28613e-06	0.000105724
2751	17	127	2122	TAAGACTACATGCATCACTAGGCTTTGAGGGGGCCACTGGCAGTTTATGGATCTAATTGA	A_55_P2488539	9430015G10Rik	NM_177205	ref|Mus musculus RIKEN cDNA 9430015G10 gene (9430015G10Rik), transcript variant 1, mRNA [NM_177205]	6.45311	-0.0807317	0.0858948	-0.124642	0.325109	0.29577	0.133999	0.304302	0.175114	0.0823141	0.550794	0.403997	0.20408
2753	17	129	1061	ACTCCCCACATGCCTTCCAAGAGGAGCCTCTGTGATATTCCAGCCGGAAGGACATTACAG	A_51_P417186	Sap30bp	NM_020483	ref|Mus musculus SAP30 binding protein (Sap30bp), mRNA [NM_020483]	10.8755	0.0641681	0.116214	0.199393	0.214173	0.0297559	0.00057746	0.239546	0.0290757	0.000904512	0.431697	0.0613654	0.00192532
2754	17	130	3024	AAGTTGAGATTCGCTGGCCAGGGCACATCTTTTATTTATTTAATTATGTGTCCCAACAGA	A_51_P440694	Atg16l1	NM_029846	ref|Mus musculus autophagy related 16-like 1 (S. cerevisiae) (Atg16l1), transcript variant 2, mRNA [NM_029846]	12.0324	0.127633	0.37691	0.410924	0.0671349	7.90661e-06	2.24546e-06	0.119596	3.31754e-05	8.11663e-06	0.213013	6.08927e-05	1.60362e-05
2756	17	132	2236	AAGAGAAAGAGGCTCTCAAAGCTCAGCAAGTAGATGGGTAGAGGAAGCCACTTTGCTAAT	A_51_P514085	Mx2	NM_013606	ref|Mus musculus MX dynamin-like GTPase 2 (Mx2), transcript variant 1, mRNA [NM_013606]	8.813	-0.0474193	-0.580034	-0.0597917	0.702675	8.39604e-05	0.630609	0.457042	0.000229312	0.26764	0.838476	0.000437075	0.711557
2759	17	135	2534	TTGTTAAAAAGAGCTCTTGTTAAAACGCACAAGTGGGTTTTCATAAGAGAATGTATGAGG	A_51_P165244	Gbp3	NM_018734	ref|Mus musculus guanylate binding protein 3 (Gbp3), transcript variant 2, mRNA [NM_018734]	8.43033	-0.194513	-0.240925	-0.197296	0.250395	0.157559	0.243868	0.262838	0.108933	0.131632	0.475107	0.244028	0.335106
2762	17	138	4698	GAAGCTGGTTTCTGGGGGTTGGGGTGATTATAATTTAAGTGATTGTTTTAATAAAAACTC	A_55_P2506875	Nf2	NM_001252250	ref|Mus musculus neurofibromatosis 2 (Nf2), transcript variant 1, mRNA [NM_001252250]	11.7877	0.12033	-0.0895631	-0.338542	0.113509	0.233341	0.000109261	0.164508	0.146963	0.000220441	0.29324	0.335203	0.000454015
2776	17	152	1085	ATATTACCACCGCCTGAAGAACTTGCAGGATATCAACACTCTAGAAGTGGCGGGTGATAT	A_55_P2070079	Lgals9	NM_010708	ref|Mus musculus lectin, galactose binding, soluble 9 (Lgals9), transcript variant 1, mRNA [NM_010708]	12.7941	-0.389769	-0.445644	0.00730729	0.00634963	0.00225087	0.955747	0.026166	0.00352122	0.35554	0.0470023	0.00704236	0.969846
2777	17	153	2185	TCCTCCACATATATGTACATATGTATCTCTAAGCTGTCATTTGATGAAGTTTTGGCAATG	A_52_P645862	Agtr1a	NM_177322	ref|Mus musculus angiotensin II receptor, type 1a (Agtr1a), mRNA [NM_177322]	11.9506	0.404564	0.744311	0.498439	0.000279336	4.75876e-08	2.28929e-05	0.00320912	5.13962e-07	5.87422e-05	0.00593431	8.75736e-07	0.000118262
2786	17	162	4246	CACAGTATGGACCGATTGACCAAAGACAACCTTATTGCAAGAAACTTCATCTCTAAACCT	A_52_P4698	Rfwd3	NM_146218	ref|Mus musculus ring finger and WD repeat domain 3 (Rfwd3), mRNA [NM_146218]	10.6244	0.25202	-0.0206107	0.00808982	0.00456871	0.800225	0.920834	0.0210443	0.348611	0.347029	0.038104	0.853983	0.94443
2787	17	163	3269	TGGGTATGGGGTGAGGCAGGCCAACTGTACTAAAGTAACGCAATAAACACATTATCAGCT	A_55_P1973868	Sema3b	NM_001291537	ref|Mus musculus sema domain, immunoglobulin domain (Ig), short basic domain, secreted, (semaphorin) 3B (Sema3b), transcript variant 3, mRNA [NM_001291537]	6.6766	-0.216307	-0.108505	0.189836	0.163771	0.478111	0.219533	0.203344	0.247564	0.121344	0.364563	0.586262	0.307389
2790	18	2	335	CAAAAATTGACCGAGGTGATATGGGCAAGGAAATGAGAGAGAAACCATCCATGAAACGAA	A_52_P79187	Ankrd12	NM_001025572	ref|Mus musculus ankyrin repeat domain 12 (Ankrd12), mRNA [NM_001025572]	7.16259	-0.0175852	0.160248	0.0617578	0.796601	0.0259022	0.369143	0.484497	0.0259839	0.180463	0.891326	0.0546019	0.46724
2793	18	5	228	AACAGCGGAAAATCTACTGTGTGGCTTGTCAGGAGCTCGACTCAGACGTGGATAAAGATA	A_66_P120156	Sssca1	NM_020491	ref|Mus musculus Sjogren's syndrome/scleroderma autoantigen 1 homolog (human) (Sssca1), mRNA [NM_020491]	9.97164	0.15986	-0.206668	-0.210501	0.0235457	0.00459002	0.00399147	0.0614577	0.00631176	0.00465343	0.10801	0.0127907	0.0103172
2799	18	11	1066	ACAAAATGTGGAAAGGGTGGATGAGTAAAGCGTCCTGACTTGACTGATGTTGTGTTACGT	A_51_P308948	Tamm41	NM_026894	ref|Mus musculus TAM41, mitochondrial translocator assembly and maintenance protein, homolog (S. cerevisiae) (Tamm41), mRNA [NM_026894]	8.7471	-0.181573	-0.0215076	-0.0167363	0.0978706	0.84005	0.875181	0.150441	0.359399	0.33576	0.268765	0.884624	0.910321
2809	18	21	1424	CTATCGACCTGAAGCTGCAGCTGGCCCAAAAAGGACAATAAAACCTGCCACTTTTGCATG	A_55_P2013716	Napa	NM_025898	ref|Mus musculus N-ethylmaleimide sensitive fusion protein attachment protein alpha (Napa), mRNA [NM_025898]	12.9297	-0.107056	0.118328	0.31351	0.05051	0.0320802	3.19537e-06	0.1001	0.0308907	1.09614e-05	0.177909	0.0653221	2.17163e-05
2818	18	30	1138	TTTGAAGAACCAGCAAGTGGTGTCTTGTCTCTACTGCTCATGGAGCCCTATAAGTGGGAT	A_51_P292073	Haghl	NM_026897	ref|Mus musculus hydroxyacylglutathione hydrolase-like (Haghl), transcript variant 2, mRNA [NM_026897]	9.56054	0.0345821	-0.607275	-0.891373	0.624512	6.96333e-09	3.47561e-12	0.43064	1.10029e-07	1.33143e-10	0.78946	1.85471e-07	2.26955e-10
2819	18	31	5110	TGAAACTTTGCAAACTTAATCATCCTCTACAGCTACCGCGTTAGTGCTGACTGCTCTTAA	A_55_P2513525	Plcl1	NM_001114663	ref|Mus musculus phospholipase C-like 1 (Plcl1), mRNA [NM_001114663]	6.16258	-0.215112	-0.0559154	0.0316024	0.0714916	0.628436	0.784106	0.12441	0.297977	0.311442	0.220705	0.719291	0.839437
2820	18	32	830	AATGAACGCTATGAACTCTGTGACACATATCCTGCCCTCTTGGTTGTGCCAGCAAACATT	A_55_P2728916	Mtmr2	NM_023858	ref|Mus musculus myotubularin related protein 2 (Mtmr2), transcript variant 1, mRNA [NM_023858]	6.80089	0.0349692	-0.0652827	-0.129886	0.677992	0.440325	0.131591	0.448517	0.233375	0.0811328	0.823446	0.550115	0.200997
2821	18	33	388	GAAATGGTCCTAACCCTTCAAGATTATGGATACCGGACTGCTCTATCCTTACTTGGTCCT	A_52_P528707	Mrpl57	NM_026401	ref|Mus musculus mitochondrial ribosomal protein L53 (Mrpl57), mRNA [NM_026401]	13.7752	-0.100026	-0.131767	-0.127801	0.0825788	0.025252	0.0295105	0.135731	0.025464	0.0243111	0.242554	0.053462	0.0570103
2823	18	35	2167	AGGATGAGGGCAGGGACCAGATAGAAATTATTGGCCTGGGTTGTGATTTTGTTTTCGAGT	A_51_P451516	Arhgef25	NM_028027	ref|Mus musculus Rho guanine nucleotide exchange factor (GEF) 25 (Arhgef25), transcript variant 1, mRNA [NM_028027]	8.3065	0.165202	-0.143627	-0.221076	0.0302997	0.0567476	0.00511917	0.0720472	0.0488098	0.00574605	0.127511	0.105361	0.0128251
2833	18	45	1799	TCCCTTGCCAGCCCTTGACCACATCAGTGTTTTCTCAGAAGGGCACATGGCCTCAGCCTT	A_51_P190805	Ap1m1	NM_007456	ref|Mus musculus adaptor-related protein complex AP-1, mu subunit 1 (Ap1m1), mRNA [NM_007456]	11.4274	-0.0291966	0.0567862	0.229751	0.739235	0.518727	0.0140378	0.46759	0.261789	0.0132145	0.859166	0.623493	0.0303317
2839	18	51	1965	GAAGACTTTTGGCTTACTAGAGAATTAAAATGAAAACCCTCCTTAGGTAGTAAAGTCTGA	A_55_P2911888	Ifit1	NM_008331	ref|Mus musculus interferon-induced protein with tetratricopeptide repeats 1 (Ifit1), mRNA [NM_008331]	7.84582	-0.414956	-0.540914	-0.0557827	0.017585	0.00284437	0.734717	0.0508125	0.00426492	0.29778	0.0888972	0.00855546	0.799428
2840	18	52	1700	CTTCCCCTCCCCCTTGCCATAGAGTTCCAGACATATTTTCCGATCAAGCTTTTATTTTTT	A_55_P2020602	Pacsin1	NM_001286743	ref|Mus musculus protein kinase C and casein kinase substrate in neurons 1 (Pacsin1), transcript variant 3, mRNA [NM_001286743]	11.88	-0.14016	-0.000999933	0.0501329	0.360339	0.994747	0.741605	0.322226	0.398804	0.299624	0.584479	0.996857	0.805314
2841	18	53	2634	TTGGGGGGTGAGCTTTGATTAATTCCCCAGGTTCTTGGATTTCAAGAGTAGCTGCCTTAA	A_55_P2798454	Sox9	NM_011448	ref|Mus musculus SRY (sex determining region Y)-box 9 (Sox9), mRNA [NM_011448]	7.55622	-0.172496	0.541867	0.572926	0.252094	0.00116169	0.00068395	0.263897	0.00204287	0.00104816	0.476925	0.00403598	0.00224134
2842	18	54	2332	AAACAGCCCATGGGGTTCAGCTCTGCATCCTCCTCTTTAAGTGAATTAAAGTGGTTTTCC	A_55_P2039105	Rbck1	NM_001083921	ref|Mus musculus RanBP-type and C3HC4-type zinc finger containing 1 (Rbck1), transcript variant 1, mRNA [NM_001083921]	12.3901	-0.196801	-0.19996	0.122636	0.0227866	0.0209038	0.142486	0.0601273	0.0218334	0.08649	0.105657	0.0457018	0.214904
2846	18	58	40	CTCCCTGGTGTTTACCTGGCCTCCCTTGGCAGTCATACAGGTTCGTCTATTCCCCAGCTT	A_66_P125949	Gm12	NM_001195544	ref|Mus musculus predicted gene 12 (Gm12), mRNA [NM_001195544]	8.13065	0.150594	0.643538	1.06991	0.555464	0.0173833	0.000282024	0.406397	0.0188073	0.000490362	0.744014	0.0393422	0.00102521
2851	18	63	2157	GTTACAGCACGAACTCAGATGTAGATCCCGACCTCAGACTTTAAGAAGACCAAGCTGAAA	A_51_P266958	Nr1i2	NM_010936	ref|Mus musculus nuclear receptor subfamily 1, group I, member 2 (Nr1i2), transcript variant 1, mRNA [NM_010936]	12.5627	0.119131	0.975321	0.600875	0.233005	4.875e-10	2.26186e-06	0.251499	1.32122e-08	8.15841e-06	0.454214	2.19298e-08	1.6122e-05
2852	18	64	764	AGACCCGAAATGGAATCAGTGCCATATGATGAACAGAATTTCAAGAATGCTGTTTTATGC	A_51_P347961	Npc2	NM_023409	ref|Mus musculus Niemann-Pick type C2 (Npc2), mRNA [NM_023409]	12.0183	0.0991131	-0.0711506	-0.232588	0.151204	0.297775	0.00194366	0.194363	0.175958	0.00253991	0.347729	0.405875	0.00553714
2854	18	66	965	CCAATAGCACTGAAGCCAATGGCAAGTATGTGGTGGTATCCACGCCTGAGAAGTCACAGC	A_51_P329441	Bsg	NM_009768	ref|Mus musculus basigin (Bsg), transcript variant 1, mRNA [NM_009768]	13.0721	-0.14977	-0.0601457	-0.0979448	0.105723	0.506045	0.282498	0.157573	0.257275	0.147485	0.280962	0.611622	0.37832
2855	18	67	835	GCTCTTTTGATACATACATTTACCTGCTGTTTTTCTCAAATAAAAGTTGCAAGCTACTGC	A_55_P2039284	Hspb1	NM_013560	ref|Mus musculus heat shock protein 1 (Hspb1), mRNA [NM_013560]	14.6723	0.657333	-0.119455	0.19953	0.0123725	0.627467	0.419654	0.0405964	0.297713	0.198968	0.0713401	0.718656	0.517853
2857	18	69	804	CCTGAGGCCTCAAACCCAGGGAGGGGCTTTTGTCTTTGGAAATAAAGCTGTTACAATTGC	A_55_P1955227	Rabac1	NM_010261	ref|Mus musculus Rab acceptor 1 (prenylated) (Rabac1), mRNA [NM_010261]	14.1378	0.0599687	0.169846	-0.118248	0.318736	0.00817436	0.0560751	0.300988	0.0101467	0.0409655	0.544614	0.0209307	0.0981453
2861	18	73	1999	TACAACACACTCTCAAGTACTTTCAAAGAAGAACTGTATTGTTACTTGAGAAATGGTTCC	A_51_P162760	Zfp623	NM_030199	ref|Mus musculus zinc finger protein 623 (Zfp623), mRNA [NM_030199]	7.44444	-0.0885244	0.245444	0.421933	0.333086	0.0114482	8.76315e-05	0.308176	0.013338	0.000182425	0.558295	0.0276922	0.000373455
2863	18	75	2415	GAGAATCACCTGCACTGAAAATGAGGCAATTTCACACTAATCACAAAATAAAAGCAAGTT	A_55_P1963144	Mtmr14	NM_026849	ref|Mus musculus myotubularin related protein 14 (Mtmr14), mRNA [NM_026849]	10.4439	0.161025	0.213375	-0.059697	0.0460321	0.0102115	0.442945	0.0942502	0.0121501	0.207244	0.167594	0.0251471	0.541327
2864	18	76	2112	GAGGTATTTGTTTAAAATTCAGTTCATCCAAAATGGAGTAATATGCTTCACGTCAGTGTG	A_51_P183102	Rnf139	NM_175226	ref|Mus musculus ring finger protein 139 (Rnf139), mRNA [NM_175226]	10.6093	0.0408166	0.134449	-0.0551551	0.50799	0.0366279	0.372863	0.387904	0.0343957	0.181953	0.708436	0.0730702	0.471149
2871	18	83	1992	TCCTGGCTGGGGTTTTGGGTTTTTGTTTTATTTGTTGTATTGTTTTGTTTTTTAAAACCA	A_51_P497484	AI118078	NM_172923	ref|Mus musculus expressed sequence AI118078 (AI118078), mRNA [NM_172923]	6.15379	0.678313	-0.0846313	-0.196607	3.34321e-07	0.393064	0.0546478	6.05137e-05	0.215348	0.0401453	7.54027e-05	0.503273	0.0960267
2877	18	89	1106	AAGAAAAATTTAAACTCAGGATGGAAGAGTCCCCCAAAAGCTGTCTTCTGCTTGGTTGGC	A_55_P2741233	Il12b	NM_001303244	ref|Mus musculus interleukin 12b (Il12b), mRNA [NM_001303244]	5.79664	-0.199579	-0.169049	0.0315269	0.00651123	0.0186265	0.642035	0.026588	0.0199133	0.271147	0.0478006	0.0416977	0.721322
2880	18	92	1224	CTGACCTCATTTCCTTTCTAATCACTGGACAATCTATTCTTGATCTGTTTAATCAATTGG	A_55_P2003133	Ngrn	NM_031375	ref|Mus musculus neugrin, neurite outgrowth associated (Ngrn), transcript variant 2, mRNA [NM_031375]	12.4332	0.271631	0.182234	-0.372243	0.00616962	0.0552896	0.000394942	0.0256949	0.0477828	0.0006526	0.0462803	0.103127	0.00137399
2886	18	98	3279	GGAGTCTGTAGAATCATCCAGAACTTGGCTAGGGTGGGGAATAAAGCAGATCTGCCCGTG	A_55_P2053320	Zfr2	NM_001034895	ref|Mus musculus zinc finger RNA binding protein 2 (Zfr2), mRNA [NM_001034895]	6.08885	-0.322472	-0.307493	-0.127731	0.000900712	0.00139777	0.146536	0.00712388	0.00237504	0.0884393	0.0132558	0.00471131	0.219842
2893	18	105	3973	TTGAAGCCTTTGGATGCACTCATATCCCCATCAGAAAAGTTTTTGTTAGAATAACTTTGG	A_55_P2731071	Ppfibp1	NM_001170433	ref|Mus musculus PTPRF interacting protein, binding protein 1 (liprin beta 1) (Ppfibp1), transcript variant 1, mRNA [NM_001170433]	8.5038	0.213126	0.418366	0.75739	0.00452503	2.3856e-06	5.98286e-11	0.0209276	1.24296e-05	1.26156e-09	0.0379407	2.23424e-05	2.19062e-09
2894	18	106	2207	ATATATACATATATACATTGTAGTCGCGTTGCTGGACCAGCCTGTGCTGAAACCAGTCCC	A_55_P1978241	Artn	NM_001284192	ref|Mus musculus artemin (Artn), transcript variant 2, mRNA [NM_001284192]	5.56183	-0.50072	-0.447534	-0.0044695	4.01743e-05	0.000155321	0.964658	0.000890523	0.00038232	0.357538	0.00149508	0.000732902	0.975257
2900	18	112	1500	AGGAGTTCAAATCCCAGCAACCACATGGTGGCTCACAACCATCCGTTACGAGATCTGGCG	A_55_P2034740	Exosc2	NM_144886	ref|Mus musculus exosome component 2 (Exosc2), mRNA [NM_144886]	18.6247	0.00182315	0.0132063	0.0154352	0.971016	0.792548	0.758607	0.532803	0.346485	0.304438	0.984191	0.848382	0.819381
2906	18	118	1575	TTTTCTTGATAAAGGAATGATGGTAGCCTAGCTAGTTCTTGTAAAAGTGATGCCTCTTTG	A_55_P2089238	Fam76a	NM_145553	ref|Mus musculus family with sequence similarity 76, member A (Fam76a), transcript variant 1, mRNA [NM_145553]	9.91358	0.165964	0.285615	0.21645	0.0320778	0.000652054	0.00669913	0.0746498	0.00125897	0.00716315	0.132404	0.00246455	0.0161193
2908	18	120	4315	AGTGCTGGGATTGGGTATACCACCACCAACTGGCTGGATTGTTTCTTTTTAGCAAACAAT	A_55_P2010003	Zfp113	NM_019747	ref|Mus musculus zinc finger protein 113 (Zfp113), mRNA [NM_019747]	8.26936	0.317011	0.605764	0.478807	0.000324672	3.12919e-08	1.52913e-06	0.00354046	3.65521e-07	5.80922e-06	0.00648886	6.21888e-07	1.13981e-05
2914	18	126	4128	AACGCCTGGACTGAGCTGGCCAGTCATTCTAAAGCAGTTTTGGTACTTGCTCCTGGCCTG	A_51_P386638	Llgl1	NM_008502	ref|Mus musculus lethal giant larvae homolog 1 (Drosophila) (Llgl1), transcript variant 2, mRNA [NM_008502]	8.97941	-0.0260842	-0.226151	-0.0840338	0.735632	0.00680713	0.282053	0.466586	0.00871515	0.147298	0.857511	0.0178819	0.377794
2917	18	129	4452	GGTTAGGGCCCAGCAGCGTTTCCAGTGTGTGAACCTATAAAAATAAACAACTGCACTCTA	A_55_P1969745	Pitpnm1	NM_008851	ref|Mus musculus phosphatidylinositol transfer protein, membrane-associated 1 (Pitpnm1), transcript variant 1, mRNA [NM_008851]	10.2764	0.0138095	0.281062	0.570038	0.897894	0.0143726	1.71602e-05	0.513372	0.016055	4.6056e-05	0.946945	0.0334472	9.22459e-05
2919	18	131	2443	TACTCCCTGGAGACTAGAACCGTGGCTATAGCGGAGCATGCTCCAGAGCACAGGACTGAT	A_66_P119884	Wdr91	NM_001013366	ref|Mus musculus WD repeat domain 91 (Wdr91), mRNA [NM_001013366]	10.2622	0.188189	0.0586299	-0.742047	0.196315	0.682482	2.27651e-05	0.226971	0.314676	5.84774e-05	0.407647	0.764353	0.000117688
2921	18	133	6295	CATCTATGCAAAATACTTGAATGGGCCATGGTGCCTTGTTTTTTGTTGTTGTTGTTATTT	A_55_P1983095	Adam19	NM_001291891	ref|Mus musculus a disintegrin and metallopeptidase domain 19 (meltrin beta) (Adam19), transcript variant 3, mRNA [NM_001291891]	6.69487	-0.0977964	-0.520508	-0.236595	0.322256	1.60794e-05	0.0222127	0.302807	5.9112e-05	0.0192561	0.547524	0.000109594	0.0446903
2924	18	136	879	TGAACAGTGCTTCTGAGGTCCCCAGAGACCAAAGCCAGATCGTCTGTCCCCCACACCTTA	A_55_P2018701	Kxd1	NM_029366	ref|Mus musculus KxDL motif containing 1 (Kxd1), mRNA [NM_029366]	11.556	-0.0393557	-0.149585	-0.268891	0.649393	0.092951	0.00438948	0.439107	0.0722546	0.00504293	0.805386	0.158193	0.011215
2934	18	146	2953	CACTCTGTGAGCTGATACCCCAGGCTGGGAACTCCTGGCTCTGCACTTTCAACCTTGCTA	A_51_P201480	Stat3	NM_213659	ref|Mus musculus signal transducer and activator of transcription 3 (Stat3), transcript variant 1, mRNA [NM_213659]	12.8933	0.435349	0.311248	0.468032	9.38854e-05	0.00269164	3.85078e-05	0.00153461	0.00407955	9.0882e-05	0.00273997	0.00818819	0.000184593
2935	18	147	2854	TTCTTCCTCCTATGACACGGTTCATAGCTGGTCTTTTTTCTGTAATTCTTACATAAGTTG	A_51_P269997	Tmed7	NM_025698	ref|Mus musculus transmembrane emp24 protein transport domain containing 7 (Tmed7), mRNA [NM_025698]	12.547	-0.0237301	-0.155476	-0.183908	0.704724	0.0191243	0.00663971	0.457619	0.0203264	0.00711174	0.83979	0.0425684	0.0160035
2936	18	148	817	CAATCTACAGAGATCCTAATCTATCATTCAAAGCACTGGCCGGTTAAAAGAAGTGGGGAT	A_51_P299149	Gpx6	NM_145451	ref|Mus musculus glutathione peroxidase 6 (Gpx6), mRNA [NM_145451]	6.44481	-0.292546	-0.262689	-0.453767	0.0715791	0.103447	0.00743451	0.124524	0.0786546	0.00781215	0.220927	0.172859	0.0176254
2938	18	150	4287	TCTTGGGTTCTACCCACCACTGTGTCAGTTTTTCATAAATAAATCGAAGGCATCGGCCTG	A_55_P2077083	Tmem132e	NM_001304439	ref|Mus musculus transmembrane protein 132E (Tmem132e), mRNA [NM_001304439]	8.26933	-0.218293	-0.229456	-0.109922	0.0622534	0.0508601	0.334542	0.113943	0.0446954	0.167605	0.202695	0.0961686	0.431972
2939	18	151	978	TACGGGGACCGTGCCAAGTTCGGAAGAATCATCATACAGGATGCTTGTCAACAAAAAGTT	A_51_P459340	Pacrgl	NM_025755	ref|Mus musculus PARK2 co-regulated-like (Pacrgl), mRNA [NM_025755]	8.24145	-0.066512	-0.0533771	0.0870378	0.335918	0.438386	0.211068	0.309745	0.232716	0.117753	0.560919	0.548321	0.297743
2944	18	156	788	TCCAAAGCAACGGAAATGGGGTGTGTGGGGGGAATCTCAATCCTCCCTTTCCTCTCCCCA	A_52_P357133	Selm	NM_053267	ref|Mus musculus selenoprotein M (Selm), mRNA [NM_053267]	8.43495	0.0545584	-0.131029	-0.126997	0.478128	0.0963879	0.10648	0.374818	0.0744512	0.0686224	0.683643	0.163219	0.168244
2946	18	158	1321	TGATGAGGGCGTTTATGGGGTCTTCAACTCAGTCCTGTTTGACAACACCTGCCCCACCCC	A_55_P2084248	Azin2	NM_172875	ref|Mus musculus antizyme inhibitor 2 (Azin2), transcript variant 1, mRNA [NM_172875]	6.08636	-0.016247	0.0179431	-0.0888027	0.791027	0.769835	0.15604	0.482959	0.340172	0.0930398	0.888465	0.832651	0.232014
2949	18	161	2210	GAACTTAGAGAGTTCTGCCAGTGTTAATGTTGGCCTCAGACCTAGATCTCAAATCATACC	A_55_P2735325	Uty	NM_009484	ref|Mus musculus ubiquitously transcribed tetratricopeptide repeat gene, Y chromosome (Uty), mRNA [NM_009484]	7.11034	0.10914	0.226332	0.16989	0.131867	0.00353365	0.0230475	0.179178	0.00509984	0.0198627	0.321003	0.0102508	0.0460819
2951	18	163	1322	GTTTTTATAAATGTCTTACTCAAGTTCAAACCTCCAGCTTGTGAAATCAACCATGTCCCT	A_51_P257550	Marcksl1	NM_010807	ref|Mus musculus MARCKS-like 1 (Marcksl1), mRNA [NM_010807]	8.82589	-0.200528	-0.909902	-0.559329	0.15062	5.79546e-07	0.000369557	0.193991	3.92873e-06	0.000617158	0.347075	6.83777e-06	0.00129619
2955	19	3	1497	GGGCCTTGAATCTTTGTACCTGACAGACCTGGGACCTGGAGTTCGGGCAGATGTGACATC	A_51_P117777	Galt	NM_016658	ref|Mus musculus galactose-1-phosphate uridyl transferase (Galt), transcript variant 1, mRNA [NM_016658]	13.5636	-0.14702	-0.338194	-0.334169	0.0574445	0.000118089	0.000135678	0.108473	0.000303691	0.000263995	0.192713	0.000580209	0.00054479
2957	19	5	816	TTCCAGATTCTTGTCGCTCATAGCTATGCTGCTGTCAGTCCTCTTCTGGTTCTCAGTAAT	A_55_P2055727	Vmn1r52	NM_053222	ref|Mus musculus vomeronasal 1 receptor 52 (Vmn1r52), mRNA [NM_053222]	6.05198	0.295895	0.0340068	-0.277467	0.0749942	0.832405	0.0937071	0.128384	0.357183	0.0619872	0.228334	0.878523	0.151216
2961	19	9	1320	GATGCTGGAGAGAATAATCTCATTGATGTGGACTTAAAACTGGCAAGAGATGTCTTCAAG	A_52_P64514	Herc6	NM_025992	ref|Mus musculus hect domain and RLD 6 (Herc6), mRNA [NM_025992]	6.58481	0.0287535	-0.153765	0.137609	0.699006	0.0471464	0.0733448	0.455907	0.0420868	0.0510404	0.836846	0.090145	0.12352
2962	19	10	1892	GTGGTGAGAGATTTTACCAGCTACTGTTTCACTACATTTTAGTCAAAACAAAGTTTGTTC	A_52_P504421	Rnf138	NM_207623	ref|Mus musculus ring finger protein 138 (Rnf138), transcript variant 1, mRNA [NM_207623]	8.83196	-0.156084	0.19345	0.165757	0.0325408	0.00965535	0.0240004	0.0753488	0.0116173	0.0204986	0.133615	0.0240377	0.0476177
2963	19	11	2634	AACATGCACTTAGATCCTACACAGCAATATGAGCCAACTTGAACAATAAACATGTTTCTT	A_52_P185552	Klhl17	NM_198305	ref|Mus musculus kelch-like 17 (Klhl17), mRNA [NM_198305]	9.49604	0.221634	-0.189317	-0.338264	0.0231152	0.0490825	0.00111169	0.060703	0.0434378	0.00157878	0.106761	0.0932929	0.00341336
2964	19	12	1000	CATGGCTGGCATCTCTCACACCACGTGGCACTCTAACCGTACGCTCTACGATACTTGCAT	A_66_P139552	Ppt2	NM_001302393	ref|Mus musculus palmitoyl-protein thioesterase 2 (Ppt2), transcript variant 1, mRNA [NM_001302393]	8.02145	-0.0808168	-0.211945	-0.339553	0.447583	0.0541591	0.00345769	0.36237	0.0469895	0.00412955	0.660651	0.101365	0.00912904
2976	19	24	2114	TTCAGTCCCCCGTGGTGGAAACGGTCCCCGTTTAGTTGCTTAAATTATTCTATTACAGGA	A_55_P2084646	Csrnp3	NM_153409	ref|Mus musculus cysteine-serine-rich nuclear protein 3 (Csrnp3), transcript variant 1, mRNA [NM_153409]	7.18373	0.0866806	-0.0129325	-0.219418	0.243551	0.859922	0.00583625	0.258273	0.364658	0.00639254	0.466304	0.899335	0.0143327
2984	19	32	689	TAGAGCGGCAGGTGCTTTTGGGAGACCAAATCCCCAAGTTCACCATTGCCACGTTGCCAC	A_52_P199375	Psmb6	NM_008946	ref|Mus musculus proteasome (prosome, macropain) subunit, beta type 6 (Psmb6), mRNA [NM_008946]	13.8961	-0.00904982	-0.0479767	0.10285	0.857585	0.345841	0.0502718	0.502393	0.196427	0.0374915	0.92516	0.455992	0.0893792
2985	19	33	905	TTGGTTTTGTACAGACATTGTTTCCACTCTGGTGGATAAGCTCAATAAAGGTCATATCCC	A_55_P1982171	H2afz	NM_016750	ref|Mus musculus H2A histone family, member Z (H2afz), mRNA [NM_016750]	13.8667	-0.0159181	-0.172256	-0.355799	0.83006	0.0274703	6.12051e-05	0.494564	0.0272716	0.000134486	0.911563	0.0573867	0.000274628
2986	19	34	2757	AATTTATAAATGTAAGGCTGCATGAGGCAGATAATGACCCCACGGCCCCACCATATGACT	A_55_P1970621	Cdh8	NM_007667	ref|Mus musculus cadherin 8 (Cdh8), transcript variant 2, mRNA [NM_007667]	6.35218	-0.0151865	-0.0396461	0.213971	0.905631	0.757153	0.104378	0.515635	0.33665	0.0675137	0.951782	0.823884	0.16533
2989	19	37	697	TTCAAAGAGCTTTTGGCCAGAAGAAGAAGAAGAAGTGAGAAAGGCACCCAGAACTCTGGA	A_55_P2017769	B020031M17Rik	NM_001033769	ref|Mus musculus RIKEN cDNA B020031M17 gene (B020031M17Rik), mRNA [NM_001033769]	11.6979	0.626597	0.297044	-0.278735	6.18182e-06	0.0116393	0.017071	0.000314352	0.0135196	0.0155164	0.000486647	0.0280922	0.0358524
2992	19	40	4202	GGATTGCTATGTTTTGTTTACCAGCATGGGTCTGTAGATACCTGGGACTTTACCCTTCTG	A_55_P2817053	Pdlim5	NM_001190852	ref|Mus musculus PDZ and LIM domain 5 (Pdlim5), transcript variant 4, mRNA [NM_001190852]	9.60363	-0.323801	-0.225377	-0.0465947	0.00154855	0.0203094	0.612036	0.0103512	0.0213477	0.261818	0.0189414	0.044701	0.695529
2993	19	41	6544	AAGACAAGCCATTAAAATAGATGACCTTTCACAGACTGAAACTTGAATCACTGCAAAATG	A_51_P374772	Arfgef1	NM_001102430	ref|Mus musculus ADP-ribosylation factor guanine nucleotide-exchange factor 1(brefeldin A-inhibited) (Arfgef1), mRNA [NM_001102430]	10.7603	0.0214101	0.271316	0.252249	0.681232	2.11878e-05	5.40065e-05	0.449461	7.44486e-05	0.000121217	0.825362	0.000138675	0.000246862
3003	19	51	2271	GAGCAAACAATTTTAACTTCATGAATTTGTTTGAATTCCCCCATGCTTTCTGATAACGCC	A_65_P19780	Klf9	NM_010638	ref|Mus musculus Kruppel-like factor 9 (Klf9), mRNA [NM_010638]	11.9048	0.247608	1.18294	0.796658	0.0470366	5.01082e-10	5.80668e-07	0.0955731	1.3524e-08	2.56976e-06	0.169896	2.23985e-08	4.98242e-06
3004	19	52	2143	AAAGACGATTGTGGAAGAACTGCTGGCTGACTCTGAGTTCAGGAGATTTAATCGAAGGAA	A_51_P426633	Dnttip2	NM_153806	ref|Mus musculus deoxynucleotidyltransferase, terminal, interacting protein 2 (Dnttip2), mRNA [NM_153806]	12.027	0.0972902	0.33736	0.444641	0.18676	8.66517e-05	2.05149e-06	0.219985	0.000235577	7.49723e-06	0.394865	0.000448942	1.47712e-05
3011	19	59	2127	ACCTATGTCAGCGCTTCTTTCAGCCATAACATGGACTTCTTCCTGCTCAAGTGTGAAGTG	A_66_P105511	Dpp6	NM_010075	ref|Mus musculus dipeptidylpeptidase 6 (Dpp6), transcript variant 2, mRNA [NM_010075]	5.72423	-0.0956566	0.133677	-0.110237	0.512453	0.362055	0.451	0.389686	0.202817	0.209892	0.711071	0.471971	0.549041
3012	19	60	2995	TGAGGTTGCTCTATGTGGACGGTGTCTTTGTTTCAGGTAATATTAAATGCACTGGATATT	A_55_P2042923	Sgk2	NM_001291154	ref|Mus musculus serum/glucocorticoid regulated kinase 2 (Sgk2), transcript variant 3, mRNA [NM_001291154]	13.5252	-0.196301	0.767328	0.813692	0.120679	1.69509e-06	6.80155e-07	0.170449	9.42716e-06	2.93807e-06	0.304328	1.67617e-05	5.70959e-06
3017	19	65	928	GACAAGTTGCATATTTTACTTAAATTTGCTGTTGACACTAAAGTCCAACATGTGACTGAG	A_51_P353392	Cript	NM_019936	ref|Mus musculus cysteine-rich PDZ-binding protein (Cript), mRNA [NM_019936]	9.22664	-0.0639893	0.145694	-0.0371749	0.412407	0.0696282	0.632336	0.346896	0.0575569	0.268227	0.631013	0.124969	0.713335
3033	19	81	632	GCAGACTGACTGCACTTGTGACCTTGTTTCCTGGAAACAAACATTTCTGCTGTCAATCTG	A_52_P247788	Ino80c	NM_172625	ref|Mus musculus INO80 complex subunit C (Ino80c), mRNA [NM_172625]	7.4425	0.124846	-0.0933442	-0.00408865	0.259963	0.396871	0.970171	0.268478	0.216868	0.358789	0.485333	0.507185	0.979014
3035	19	83	2415	TAACCAAACTTCATGAGAAATTTTATCTTACCAGAGGCATTTCAGCTTTGGAACCAAATC	A_51_P202033	Wls	NM_026582	ref|Mus musculus wntless homolog (Drosophila) (Wls), transcript variant 1, mRNA [NM_026582]	7.36655	-0.165886	-0.143109	-0.0724973	0.164216	0.227725	0.536497	0.203581	0.144157	0.238203	0.364953	0.328467	0.629057
3038	19	86	1897	CCTAAGTAGCAATGCCCAATCAAAATACACCATCACATCATAGCCCAGTCTAACAGACCG	A_51_P210591	Fcer2a	NM_013517	ref|Mus musculus Fc receptor, IgE, low affinity II, alpha polypeptide (Fcer2a), transcript variant 1, mRNA [NM_013517]	5.94742	-0.111702	-0.185964	-0.0760237	0.289315	0.0838183	0.467973	0.285939	0.0665928	0.215521	0.516745	0.145463	0.564211
3039	19	87	3595	ATATACTCAGGCTTATGTGATGAGCTCATATTACTCTAGGGGTTAGTCTCCAGATCAGCA	A_55_P2149122	Farp2	NM_145519	ref|Mus musculus FERM, RhoGEF and pleckstrin domain protein 2 (Farp2), mRNA [NM_145519]	10.6419	-0.0600786	0.299763	0.416201	0.472533	0.00129917	3.62787e-05	0.372657	0.00223784	8.65991e-05	0.679638	0.00443276	0.00017581
3040	19	88	208	ATGTATGCCTGCTGGAAAGATCACTTAGAAGAACCTCATCTCTCCACCTGGTTTGATCCA	A_51_P353524	4930568D16Rik	NM_029463	ref|Mus musculus RIKEN cDNA 4930568D16 gene (4930568D16Rik), mRNA [NM_029463]	6.07046	-0.404038	-0.128082	0.147957	0.00365107	0.317316	0.249673	0.0180861	0.184468	0.134079	0.0327856	0.426763	0.341716
3042	19	90	1260	CTCCGTTCAATCCTGAACTAAAGCGTACACTTCTTCGAAACAAAGCTTATTTATTCTTGA	A_51_P138341	Aptx	NM_025545	ref|Mus musculus aprataxin (Aptx), transcript variant 1, mRNA [NM_025545]	9.44182	-0.220962	0.311412	0.201199	0.0604779	0.0104918	0.0854436	0.11208	0.0124236	0.0575961	0.199064	0.0257347	0.140196
3044	19	92	4499	CCTTTGTGGTGGGAAACAACTCTGGGCTCTGAGCCTCAGTGTATGTATCTGGTGGGAGAC	A_51_P136845	Usp19	NM_027804	ref|Mus musculus ubiquitin specific peptidase 19 (Usp19), transcript variant 1, mRNA [NM_027804]	10.7431	0.016121	0.286151	0.433036	0.837154	0.00115724	9.7e-06	0.496649	0.00203642	2.82897e-05	0.915488	0.00402506	5.62164e-05
3048	19	96	2945	ACCCAGATCCTGATCGGAGACCTTTGGCCATTGAACTCTGTTCTGGAGACCCTGGGGTCT	A_51_P267053	Thbs3	NM_013691	ref|Mus musculus thrombospondin 3 (Thbs3), mRNA [NM_013691]	6.34493	-0.0726359	-0.102605	-0.219498	0.508255	0.352239	0.053658	0.387985	0.198934	0.0395367	0.708507	0.462194	0.0944749
3056	19	104	1994	TGGTTGTGCTTACCTTTAGGATTTTTTCAGTGTCGCAGACTTCAGGCTGGAGAAGAACCT	A_51_P217430	2410016O06Rik	NM_023633	ref|Mus musculus RIKEN cDNA 2410016O06 gene (2410016O06Rik), mRNA [NM_023633]	9.1261	-0.0796563	0.465407	0.802108	0.421101	7.25991e-05	1.88736e-08	0.351005	0.00020309	1.41152e-07	0.638651	0.000387031	2.60408e-07
3069	19	117	1167	CGCAGTGCCGCGACTGCTGTAGTGGTTTCTAGCCAATAATAAAACTTTAATTGGTTGTTC	A_55_P1966322	Eif3h	NM_080635	ref|Mus musculus eukaryotic translation initiation factor 3, subunit H (Eif3h), mRNA [NM_080635]	14.6601	0.188345	0.156899	0.0816239	0.00104681	0.00482806	0.119244	0.00788464	0.00656842	0.0750673	0.0144757	0.0133204	0.18501
3070	19	118	476	AGTCATCTTTGCCGATCCTGTCAGGCCCAAGAACCGATGGCGCCCCCATGCTTGACCTAG	A_66_P138985	Npw	NM_001099664	ref|Mus musculus neuropeptide W (Npw), mRNA [NM_001099664]	8.42218	-0.0423421	-0.0303289	-0.150864	0.616058	0.719114	0.0828317	0.427941	0.32551	0.0562236	0.783408	0.793849	0.136702
3071	19	119	1360	TTTCTCTCAGTGACAAACTGTGATGTTGAACTGTAAGCTGAAATAAACCTTCTTCTTCCC	A_55_P1955791	Fopnl	NM_025345	ref|Mus musculus Fgfr1op N-terminal like (Fopnl), mRNA [NM_025345]	11.1762	-0.0597869	-0.272349	-0.384372	0.363158	0.000300837	3.79815e-06	0.323366	0.00066436	1.2725e-05	0.586295	0.00128322	2.51965e-05
3075	19	123	2561	ACCTGTCCACTGTGACAGAGACGTTAAAAGGAACTGTCATGTGGGAAGGAAAATGGAAGT	A_52_P486482	R3hcc1l	NM_177464	ref|Mus musculus R3H domain and coiled-coil containing 1 like (R3hcc1l), mRNA [NM_177464]	8.25759	0.0740883	0.407512	0.319605	0.238391	7.12218e-07	2.42341e-05	0.254858	4.62835e-06	6.14693e-05	0.459717	8.09313e-06	0.000123872
3087	19	135	222	TTGTGCTGGAAAAAGTAGGGGTTGAGGCCAAACAGCCAAACTCTGCCATCAGGAAGTGTG	A_55_P2033462	Rps23	NM_024175	ref|Mus musculus ribosomal protein S23 (Rps23), mRNA [NM_024175]	15.5635	0.146929	-0.0681982	-0.0689903	0.00497269	0.163967	0.159321	0.0223181	0.112174	0.0945902	0.0402928	0.251642	0.236123
3088	19	136	8419	CCTGACCACTTGGGTGCGCTGAAGAGGCTGCTGAAAGAGCTGCAAAATAAACTATTTTTT	A_55_P2019054	Acacb	NM_133904	ref|Mus musculus acetyl-Coenzyme A carboxylase beta (Acacb), mRNA [NM_133904]	13.6961	-0.865983	-1.18338	-0.00788544	0.000402156	8.93988e-06	0.970468	0.0041032	3.65445e-05	0.358854	0.00751787	6.74538e-05	0.979146
3092	19	140	2198	ATCATGGCCCAGACCTGAGCTTTCTCAAACTGCTTCGCATAATAAACTGTTGATGGTGTC	A_55_P1953301	Sord	NM_146126	ref|Mus musculus sorbitol dehydrogenase (Sord), mRNA [NM_146126]	16.5004	0.0274074	-0.244329	-0.581365	0.758868	0.0107076	8.31217e-07	0.473659	0.0126332	3.48817e-06	0.870485	0.0261869	6.77306e-06
3094	19	142	1158	CTGAGGCAGGAGGCCAAGGAAAAAAGCAAGAAAGACTGGGGGGAAATCTTTTCTATAAAA	A_51_P164788	Tssk4	NM_027673	ref|Mus musculus testis-specific serine kinase 4 (Tssk4), transcript variant 1, mRNA [NM_027673]	6.20108	0.306897	-0.0614749	-0.298835	0.0101607	0.581352	0.0120336	0.0356682	0.282939	0.0116662	0.063081	0.679235	0.0266265
3097	19	145	2528	CTCAAAGGCTAAACTGATCCAGTCCTTTCTCCTTTTGGTCAATAAAAGGCTAAACTGAAG	A_55_P2089530	Fkbp10	NM_010221	ref|Mus musculus FK506 binding protein 10 (Fkbp10), transcript variant 1, mRNA [NM_010221]	7.71672	0.278405	0.0246957	-0.276824	0.0682121	0.8669	0.0696872	0.120745	0.366666	0.0489641	0.214745	0.905105	0.118302
3101	19	149	1714	GATGTGACTATTCCTTGTAAAAAATGGAAAATCTCTCTCTCTCTCTCTCTCTCTCTCTCT	A_55_P2102155	Rgs20	NM_001177795	ref|Mus musculus regulator of G-protein signaling 20 (Rgs20), transcript variant 1, mRNA [NM_001177795]	10.8851	0.0406182	-0.123354	-0.140931	0.738492	0.315269	0.252772	0.467389	0.183533	0.135365	0.858655	0.424573	0.345198
3108	19	156	3942	GAGACGCTGCTCACACCAGAAGAGACTATTGAAAGATGATTCATTTTATTTTTTCTCTGA	A_65_P04602	Larp1	NM_028451	ref|Mus musculus La ribonucleoprotein domain family, member 1 (Larp1), mRNA [NM_028451]	13.7893	0.135487	0.127268	0.170697	0.0500374	0.0644265	0.0157167	0.0995983	0.0540424	0.0144972	0.176984	0.117148	0.0334143
3109	19	157	1175	GATGCTACCGAGAGACCTTTTGCTGAGTGTTTATTTTTCTTACTCTTTTGATTTGTATGT	A_55_P2798976	Arpc5l	NM_028809	ref|Mus musculus actin related protein 2/3 complex, subunit 5-like (Arpc5l), mRNA [NM_028809]	10.3424	-0.0464496	-0.417314	-0.482646	0.408737	8.70694e-08	6.53848e-09	0.345062	8.40145e-07	5.78736e-08	0.627429	1.44132e-06	1.04219e-07
3116	19	164	653	GCTATGATGCCTACTGCGTCAATGGCTATGGCTCACTGGACCTGTGCCTCATGGACCTGA	A_51_P242978	Drc7	NM_001042715	ref|Mus musculus dynein regulatory complex subunit 7 (Drc7), mRNA [NM_001042715]	5.97218	0.00747802	-0.202822	-0.470841	0.946104	0.0762771	0.000246691	0.526108	0.0618038	0.000436898	0.971611	0.134535	0.000911502
3120	20	4	2864	CCTCGTGTCTGTCTGACGTCTGGTCCTCTCGAAAGGTATTTTTGTTATTATTTGTTCTTA	A_55_P1971840	Muc13	NM_010739	ref|Mus musculus mucin 13, epithelial transmembrane (Muc13), mRNA [NM_010739]	5.90207	0.801218	0.137097	-0.340504	0.00204622	0.559534	0.154629	0.0123972	0.275571	0.0923184	0.0225466	0.660056	0.230133
3128	20	12	1940	CTTTCTTGCTGATGTATAAATTGCCTCCTTTCCTTTGTTACTAGAAACAATGCTGCAAAA	A_55_P1983468	Cflar	NM_009805	ref|Mus musculus CASP8 and FADD-like apoptosis regulator (Cflar), transcript variant 2, mRNA [NM_009805]	9.579	0.36999	-0.453927	-0.653423	0.0126751	0.00297454	7.71001e-05	0.0412607	0.00442498	0.000163939	0.0723052	0.00888286	0.000335331
3141	20	25	560	CGACTGTCTCACCAAGATCTTCAAGTCGGACGGCCTGAAGGGTCTCTACCAGGGTTTCAG	A_52_P105040	Slc25a4	NM_007450	ref|Mus musculus solute carrier family 25 (mitochondrial carrier, adenine nucleotide translocator), member 4 (Slc25a4), mRNA [NM_007450]	8.907	-0.32127	-0.140893	0.0507482	0.00801025	0.216798	0.651848	0.0306017	0.139036	0.274144	0.0544912	0.316411	0.729885
3142	20	26	1767	GAGCCATTTTTTACTTCTGTCTGCTCTATTTCACTGGATCCTTATAATAATCCTGAATGA	A_55_P2003129	Tmem194	NM_001113211	ref|Mus musculus transmembrane protein 194 (Tmem194), transcript variant 1, mRNA [NM_001113211]	5.97807	0.109634	0.158474	0.0976206	0.305046	0.142852	0.359994	0.293814	0.100988	0.177051	0.531022	0.225012	0.457688
3146	20	30	2689	GGCAGATAATTATAATGTAAGAAAATAGAGTGATTTGTTCCAGGTCTTATAGCTGAAGGG	A_51_P129557	Slc35a5	NM_028756	ref|Mus musculus solute carrier family 35, member A5 (Slc35a5), mRNA [NM_028756]	8.86778	-0.122457	0.307131	0.199792	0.0946547	0.000209961	0.00907455	0.14752	0.00049294	0.00923009	0.26356	0.000949313	0.0209254
3148	20	32	701	TTCAAACATCCCTACTCCACGCAAATTCCTTGATGCTTCTCAATATTCTGCTGCTGGAGG	A_55_P2043108	Exoc4	NM_009148	ref|Mus musculus exocyst complex component 4 (Exoc4), mRNA [NM_009148]	5.84391	-0.107818	-0.227726	-0.145357	0.0900161	0.00103828	0.0255209	0.143201	0.00185768	0.0215638	0.255668	0.0036662	0.0502684
3149	20	33	2011	CTTTCTGTCTGTCTACTATTGTACCACCTGGCTGTATTGCTTTTTAATATTGCACCGAAG	A_55_P2173623	Samd1	NM_001081415	ref|Mus musculus sterile alpha motif domain containing 1 (Samd1), mRNA [NM_001081415]	11.4879	0.191314	-0.0474104	-0.205937	0.0627104	0.632943	0.0463177	0.114434	0.299418	0.0350672	0.203575	0.723116	0.0835121
3151	20	35	1199	GAATCTGGATAAATCTTGGTCCTCTACTATACCATTTTGAAAATCTGGCAAATGAACTGT	A_66_P125611	2410127L17Rik	NM_026120	ref|Mus musculus RIKEN cDNA 2410127L17 gene (2410127L17Rik), mRNA [NM_026120]	10.1371	-0.0787918	-0.166884	-0.14269	0.131767	0.00298072	0.00935974	0.17909	0.00443316	0.00946762	0.320924	0.00889758	0.0214747
3154	20	38	1101	TAAACCACTCTTTGCCTGGTGAGCCGCTTGCCTCACCCTTCCGGCAATAAACGTGTTTGT	A_55_P2047827	Spatc1l	NM_029661	ref|Mus musculus spermatogenesis and centriole associated 1 like (Spatc1l), mRNA [NM_029661]	6.34773	0.00899308	-0.147061	-0.223171	0.907201	0.0659935	0.00744806	0.516037	0.0550939	0.00782421	0.95238	0.11949	0.0176516
3160	20	44	2415	GCTTCCCTTTTCATAGCTGGATCTTCCGTGAAGTGTTCCTTTTGGTGGTTTGGATTTTTT	A_55_P2760958	Minpp1	NM_010799	ref|Mus musculus multiple inositol polyphosphate histidine phosphatase 1 (Minpp1), mRNA [NM_010799]	12.0136	-0.138835	0.0631408	0.194371	0.016073	0.250371	0.00135027	0.0480058	0.154765	0.0018619	0.0842597	0.354103	0.00403572
3163	20	47	580	CTTTTTTAAACAAACTGTTGGTCAGCAAACAATAAAGGGGCTACAGAAACACTCGTTTTT	A_52_P194805	Zfp706	NM_026521	ref|Mus musculus zinc finger protein 706 (Zfp706), mRNA [NM_026521]	12.5561	-0.0211753	-0.0472469	0.102809	0.693219	0.381847	0.0644263	0.453832	0.210868	0.0459232	0.833086	0.492112	0.110537
3166	20	50	504	TGTAAAACCTACATCATAAGTCATTACTTCTGTGATGCTCTTCCTCTCCTCAAACTTTCC	A_51_P290648	Olfr930	NM_146272	ref|Mus musculus olfactory receptor 930 (Olfr930), mRNA [NM_146272]	6.61095	-0.0446139	-0.0576162	-0.272055	0.657739	0.567753	0.0115368	0.441929	0.278446	0.0112495	0.810449	0.667391	0.0256312
3174	20	58	537	GAAGTTTGTGGATGGTCTGATGATTCACAGTGGAGACCCTGTTAACTACTATGTCGACAC	A_66_P129156	Rps3	NM_012052	ref|Mus musculus ribosomal protein S3 (Rps3), mRNA [NM_012052]	15.0728	0.151969	-0.0207957	0.0231544	0.00254247	0.648827	0.61231	0.0143285	0.30438	0.261917	0.0262204	0.737043	0.695785
3176	20	60	395	TTAGCTCAGACGACTATGAGATCAGAGCTTGGCAAACTCTCTCTGGACAAAGTTTTTCGG	A_52_P187787	Stoml2	NM_023231	ref|Mus musculus stomatin (Epb7.2)-like 2 (Stoml2), mRNA [NM_023231]	9.71176	-0.195493	-0.355062	-0.182672	0.0012482	7.24908e-07	0.00226095	0.00890859	4.6921e-06	0.00288059	0.0163164	8.21099e-06	0.00629795
3179	20	63	1070	GAATTTGAACCCGTAAGGGACACCTTGTTGTCCGTGCCGGGAGTCCGAGCAACCCATGAT	A_51_P420859	Slc30a3	NM_011773	ref|Mus musculus solute carrier family 30 (zinc transporter), member 3 (Slc30a3), mRNA [NM_011773]	5.64374	0.460452	0.131258	0.0410879	3.17876e-05	0.158295	0.652588	0.00077168	0.109333	0.274338	0.00129276	0.244953	0.730367
3180	20	64	1158	GACCTGTCATCTGGTGCCACGCTGTGCTCACTCCAGTTTTCTGCTCAGGGTTGGAAGCAA	A_51_P369371	Ubtd1	NM_145500	ref|Mus musculus ubiquitin domain containing 1 (Ubtd1), mRNA [NM_145500]	9.72945	-0.332942	0.525281	0.290416	0.0122243	0.000262746	0.0265185	0.0402676	0.000593716	0.0222693	0.0708458	0.00114416	0.0520237
3182	20	66	1099	TCTATTCTCAGCACATCAGCATCCTGACACAATGCACTCAGTGTTGAAATAAAATGCATC	A_51_P422893	Tmem14a	NM_029398	ref|Mus musculus transmembrane protein 14A (Tmem14a), transcript variant 2, mRNA [NM_029398]	9.85823	-0.00296695	-1.01339	-2.27912	0.977911	1.21238e-09	3.70155e-17	0.534695	2.68177e-08	2.93996e-14	0.987637	4.51414e-08	4.37092e-14
3185	20	69	3807	GAAGGACATAAATAATTCCCTTAAAGAAATACAGGGACAGGAGGGATGGCTTAGTGGTTA	A_55_P2117656	Slfn8	NM_181545	ref|Mus musculus schlafen 8 (Slfn8), transcript variant 1, mRNA [NM_181545]	7.23417	-0.145874	-0.111344	0.219805	0.203893	0.328729	0.0607292	0.232209	0.189364	0.043738	0.417795	0.438615	0.105071
3198	20	82	3212	TTAGGAACTGTACTGACCCAGCTGCCCTCACCCCAGGGCCAACACAGAATGAACAGCCAA	A_55_P2138549	Cc2d1a	NM_145970	ref|Mus musculus coiled-coil and C2 domain containing 1A (Cc2d1a), mRNA [NM_145970]	10.5583	-0.0572893	-0.065365	0.069902	0.390475	0.328307	0.296541	0.336769	0.189247	0.152986	0.611655	0.438404	0.392892
3200	20	84	4937	AAGTTGCACCAAAAATCAAGGACAAAATAAATGTGTGTTTGTTTTTACTGGTGTGGAAGT	A_66_P138765	Trappc10	NM_001081055	ref|Mus musculus trafficking protein particle complex 10 (Trappc10), mRNA [NM_001081055]	8.59056	-0.0218294	0.409526	0.188905	0.800086	6.87963e-05	0.0364561	0.48547	0.000194295	0.0288016	0.893028	0.00037096	0.0681846
3204	20	88	741	AGACTTTTTGCCGCGCTCGTTTAATAGAATACCCTGATGAACCGTGAGAAACTTGGCAGT	A_51_P338728	Sdhaf1	NM_001033140	ref|Mus musculus succinate dehydrogenase complex assembly factor 1 (Sdhaf1), mRNA [NM_001033140]	11.8132	0.0492126	-0.385554	-0.566187	0.513529	2.55115e-05	7.33831e-08	0.3901	8.66287e-05	4.44694e-07	0.711728	0.000161889	8.35883e-07
3214	20	98	2969	AAGCCCACACCGTGGAAGAGCCTGAATTTAAAATAAGAAATAAATGCACACGTTGAAAAC	A_55_P1992505	Entpd4	NM_026174	ref|Mus musculus ectonucleoside triphosphate diphosphohydrolase 4 (Entpd4), mRNA [NM_026174]	11.9748	0.0844054	-0.166495	-0.519616	0.487301	0.176819	0.000221702	0.378825	0.118717	0.000398795	0.691265	0.268	0.000830868
3216	20	100	708	CTGAGTCATGTGCCCTTGGAGGTCAAGAGCCTCTAGCTTCTCAGTGGAGAAGAGCCCAGT	A_52_P552550	Agtrap	NM_009642	ref|Mus musculus angiotensin II, type I receptor-associated protein (Agtrap), transcript variant 1, mRNA [NM_009642]	6.65345	-0.0872602	-0.243284	-0.245701	0.264258	0.0039687	0.00367603	0.271101	0.00560824	0.00435082	0.489995	0.0113152	0.00963013
3219	20	103	994	AATCACTGTGAAATTTCATGATTGGCTTAAAGTGAAGGAAATAAAGGTAAAATCACTTCA	A_55_P2145908	Phb	NM_008831	ref|Mus musculus prohibitin (Phb), mRNA [NM_008831]	12.985	0.0977557	0.0577808	0.184935	0.274236	0.514659	0.0448473	0.277089	0.260507	0.0341362	0.501539	0.620234	0.081233
3221	20	105	631	GAAAGGGCATGAAGTAAAGCGTTGCCTGAATGCTGTGTGGTGTTTTGTTTCTTCCTCCTT	A_51_P204390	Sec61g	NM_011343	ref|Mus musculus SEC61, gamma subunit (Sec61g), transcript variant 1, mRNA [NM_011343]	14.1225	0.0852778	-1.05662	-1.11185	0.39832	1.44287e-10	5.1827e-11	0.340415	5.1816e-09	1.11858e-09	0.618395	8.48358e-09	1.9326e-09
3226	20	110	2122	GCACATTGTAACTGGCTTTTAAGAAAAGAACAGGGTAGGTAGTTGTTAAAGCACTTTTTA	A_55_P2121222	Clcc1	NM_001177771	ref|Mus musculus chloride channel CLIC-like 1 (Clcc1), transcript variant 3, mRNA [NM_001177771]	12.1999	0.123793	0.220851	-0.0280617	0.0704103	0.00249172	0.671565	0.123283	0.00383047	0.279976	0.218989	0.00767233	0.74671
3234	20	118	6678	CGTTTGGTACTGAGTCTATCTACATGAAGAATACAAGATAAGGAGTCTAAGAAGGTATTA	A_55_P2801325	Cep170	NM_001099637	ref|Mus musculus centrosomal protein 170 (Cep170), mRNA [NM_001099637]	8.01596	-0.13715	0.0908434	0.761386	0.108863	0.280942	2.27511e-09	0.160522	0.168757	2.4441e-08	0.286364	0.38778	4.35653e-08
3236	20	120	1599	GCTAGAAGCAGAAATCACTACCTGAGGGCTGGTGAGATGGCTCAGCGGGTAAGAGCACTG	A_55_P2157676	Wdr34	NM_001008498	ref|Mus musculus WD repeat domain 34 (Wdr34), mRNA [NM_001008498]	17.117	0.182886	0.294633	-0.0285758	0.0517876	0.00303534	0.751864	0.101557	0.00449798	0.302518	0.180391	0.00903399	0.813524
3239	20	123	825	CCCTTCTGCTCAAAAATATGAGTTGTGATCTCTCTCAGTGTGTCTGTCAGCCTCTGGTTT	A_51_P479230	Nat8	NM_023455	ref|Mus musculus N-acetyltransferase 8 (GCN5-related, putative) (Nat8), mRNA [NM_023455]	12.1756	-1.57496	-0.378355	-1.16358	1.0752e-05	0.19575	0.000418051	0.000433605	0.128749	0.000685178	0.000669103	0.292408	0.00144342
3252	20	136	6048	ATGTGCTCCTCCAAATACTTGGTCGGTGTTTATAAGCATATGCTCCATGCACTCTCAGAG	A_52_P108021	D430042O09Rik	NM_001081022	ref|Mus musculus RIKEN cDNA D430042O09 gene (D430042O09Rik), mRNA [NM_001081022]	10.456	0.216932	0.136633	0.0122369	0.00501379	0.0634479	0.863086	0.0224322	0.0534031	0.332672	0.0404788	0.115709	0.901116
3263	20	147	1292	GCTTCTATACAGCGTTAATATGTGGCCTAATGATTTGGAACCTCAAATACTAAGCTTAAA	A_55_P2911228	Gins4	NM_024240	ref|Mus musculus GINS complex subunit 4 (Sld5 homolog) (Gins4), mRNA [NM_024240]	10.3701	0.0134233	0.597956	0.470035	0.880556	5.42576e-07	1.87514e-05	0.50853	3.73247e-06	4.96423e-05	0.936676	6.52104e-06	9.95339e-05
3264	20	148	4509	GAGAATCAAAAACTCCAACATTTTGGATTCTTTACGGGCACATCCTGAGAACAAAAATAA	A_55_P1996553	Ttc17	NM_183106	ref|Mus musculus tetratricopeptide repeat domain 17 (Ttc17), mRNA [NM_183106]	10.8386	-0.0641898	0.275077	0.433569	0.405249	0.00133553	6.82595e-06	0.343546	0.00228928	2.09595e-05	0.624375	0.00453606	4.17452e-05
3265	20	149	2294	AATAAAGATGTAGCCTCGATACCTAGTGAATCTTCAACAGAATCTGTTAAAGATCTTCAG	A_52_P513477	Dzip3	NM_001110017	ref|Mus musculus DAZ interacting protein 3, zinc finger (Dzip3), transcript variant 1, mRNA [NM_001110017]	6.66178	0.0777918	-0.127091	-0.0138433	0.311089	0.103887	0.855445	0.29686	0.0788971	0.330541	0.536685	0.17341	0.895182
3266	20	150	2711	AGAACATGACTTCCATGAGATCGAGGGAGCCTGCAAGAGAGGGCTTCAGGAAATATTATA	A_52_P134642	9330182L06Rik	NM_172706	ref|Mus musculus RIKEN cDNA 9330182L06 gene (9330182L06Rik), mRNA [NM_172706]	6.11873	-0.11851	-0.0277376	-0.0048664	0.300842	0.806626	0.965724	0.291886	0.350447	0.357788	0.527571	0.859261	0.976126
3271	20	155	7503	GCATCTTGCCTCTGTACTGCTTGCTATTTTTTAATGATAGGAGAAAGCATAACAGTTTAT	A_55_P1997554	Kcnn3	NM_080466	ref|Mus musculus potassium intermediate/small conductance calcium-activated channel, subfamily N, member 3 (Kcnn3), mRNA [NM_080466]	6.04265	-0.119388	-0.0171766	-0.116337	0.0870598	0.799597	0.0949366	0.140331	0.348424	0.0626483	0.250879	0.853516	0.152939
3277	20	161	10649	GAAATGGCCTGTACATTTAAAAAACGTTGCCAAGTTATGTAAATCCACATCTCTGTAAAC	A_55_P2914518	Pdzd2	NM_001081064	ref|Mus musculus PDZ domain containing 2 (Pdzd2), mRNA [NM_001081064]	5.93511	-0.12471	-0.161925	-0.00349159	0.178197	0.0843155	0.969344	0.213762	0.0668982	0.358572	0.383572	0.146058	0.978578
3278	20	162	1451	GATGGTTCTCTTCACCTTTTCCTGGGGTGTCCTGTAACCCTCAATAAAGCTATCATCTAC	A_66_P109315	Snapc2	NM_133968	ref|Mus musculus small nuclear RNA activating complex, polypeptide 2 (Snapc2), mRNA [NM_133968]	11.2879	0.041463	0.082538	0.0332927	0.647673	0.366081	0.713444	0.438494	0.204431	0.292184	0.80434	0.476255	0.782712
3281	21	1	4205	AAGGAACTGTATGTGGAAAATGCCCACCTCATGAAAGCTGTTCAGCTCACAGAAGAGAAG	A_55_P2727639	Ninl	NM_207204	ref|Mus musculus ninein-like (Ninl), mRNA [NM_207204]	5.98849	-0.119492	0.114706	0.410848	0.535724	0.552059	0.0409665	0.398886	0.273066	0.0317059	0.729293	0.653142	0.0753265
3294	21	14	3739	TGTGATAGGGCTTTAAATAGTTGAGCTAATTCAGAAAAGTATGGAGGTTTCTTGGTAAAC	A_51_P300806	Tlr4	NM_021297	ref|Mus musculus toll-like receptor 4 (Tlr4), mRNA [NM_021297]	6.09373	-0.0955112	-0.0834731	0.0507	0.335648	0.39901	0.60676	0.3096	0.217758	0.260181	0.560733	0.509321	0.69071
3295	21	15	936	CCATTTATGGTGTTCATAATTGTACCTTTTATGGAGTTCTTGATACCAGTGTTTCTGAAG	A_51_P149960	Letm2	NM_173012	ref|Mus musculus leucine zipper-EF-hand containing transmembrane protein 2 (Letm2), mRNA [NM_173012]	6.14833	-0.166099	0.0612901	0.0234693	0.0233997	0.380459	0.735218	0.0612309	0.210307	0.297896	0.107649	0.49077	0.799738
3302	21	22	5826	GGAGTAACAAGTTCTTTGTGAATGTGTTCCCTCCTGGACATGCTGGAGACTAATAAAAAA	A_55_P2124115	Invs	NM_001281978	ref|Mus musculus inversin (Invs), transcript variant 3, mRNA [NM_001281978]	10.0191	-0.0429598	-0.388545	-0.861729	0.635169	0.000219798	1.02561e-09	0.434161	0.000511566	1.27137e-08	0.796102	0.0009853	2.23453e-08
3306	21	26	1614	TTCTGCAGAGTTGAGTGCCATGTGTGGGCAACTCCTGTCTCCACACAGACACACACACTC	A_51_P434776	Jmjd8	NM_028101	ref|Mus musculus jumonji domain containing 8 (Jmjd8), mRNA [NM_028101]	9.05186	-0.0256689	-0.450238	-0.690873	0.784165	5.99005e-05	1.09183e-07	0.480754	0.000173409	6.15605e-07	0.884237	0.000329755	1.1615e-06
3315	21	35	1888	CCTGCTGTCATAGAACAGCCCTTGGAGGAAGAAAGAATGCACATTGGAAAAAATACAGTC	A_55_P2080378	Ttc30a2	NM_001081228	ref|Mus musculus tetratricopeptide repeat domain 30A2 (Ttc30a2), mRNA [NM_001081228]	6.42151	-0.148034	-0.112808	0.0704899	0.0996043	0.20413	0.422677	0.151951	0.132872	0.200003	0.271526	0.302253	0.520857
3322	21	42	4214	AGTCTGTATTTCCATAAGCCAGAGGTTGTAAAGCCACTGATGTTTTTAGTGGTTAGGGCA	A_52_P57308	Cand1	NM_027994	ref|Mus musculus cullin associated and neddylation disassociated 1 (Cand1), mRNA [NM_027994]	12.153	-0.0269769	0.200007	0.132684	0.579152	0.000345169	0.0107695	0.415439	0.000742266	0.0106221	0.760204	0.0014377	0.0241652
3327	21	47	2204	ACTGGACTGTGGTGATCAAAGTGCTTATACGTTAGCGTCTCCTGTCTACAGAGAAGCTAT	A_51_P394154	Ddx51	NM_027156	ref|Mus musculus DEAD (Asp-Glu-Ala-Asp) box polypeptide 51 (Ddx51), mRNA [NM_027156]	9.82622	-0.061488	0.0529036	0.293467	0.3043	0.375406	4.07662e-05	0.293371	0.208222	9.54744e-05	0.530247	0.485888	0.00019417
3329	21	49	3119	CATTGACTTTTATAACCGAGACATGGCACTCTGGGCACTGTGTCGTCTCATTTTCAGAAC	A_51_P330369	Ssx2ip	NM_138744	ref|Mus musculus synovial sarcoma, X breakpoint 2 interacting protein (Ssx2ip), transcript variant 1, mRNA [NM_138744]	9.41965	-0.032882	0.261013	0.142554	0.623138	0.000597299	0.0411503	0.430322	0.00117283	0.0318161	0.788743	0.00229247	0.0756094
3330	21	50	1309	CCAGCCTAAGCAACACAGTGGGATTCTGTTCCATAGACAAGCAAACAAGCAAAAATAAAA	A_55_P2091461	Casp4	NM_007609	ref|Mus musculus caspase 4, apoptosis-related cysteine peptidase (Casp4), mRNA [NM_007609]	8.63302	0.0195811	0.0631054	0.181805	0.878121	0.621968	0.163062	0.507937	0.29603	0.0962773	0.935562	0.714262	0.240787
3332	21	52	959	CGCATCTCATTGCCTCTGCCATTGACTGAAGGAGCTTACATGGTCCCTAAACTCAAATAA	A_51_P114966	Prss37	NM_026317	ref|Mus musculus protease, serine 37 (Prss37), mRNA [NM_026317]	7.80909	4.87048e-05	-0.0868471	-0.189524	0.999633	0.414859	0.0827382	0.539851	0.223783	0.0561729	0.999703	0.525188	0.136589
3349	21	69	1681	TTGCATATAGAAGACACTCCCCATTGCTCTTAGGGACCTTCCCTGGGAACCAAATTCAAA	A_51_P501248	Sphk1	NM_025367	ref|Mus musculus sphingosine kinase 1 (Sphk1), transcript variant 2, mRNA [NM_025367]	7.2195	-0.301428	0.407874	0.504308	0.0336327	0.00552083	0.00094111	0.0770735	0.00733784	0.00137286	0.136725	0.0149123	0.00295557
3353	21	73	3537	AGAAAAGGATCTCATGGGACATCTGGAGATAGAAGCCTGCTTAGGCCGCCTTAATGAGGC	A_52_P219913	Cdan1	NM_026891	ref|Mus musculus congenital dyserythropoietic anemia, type I (human) (Cdan1), mRNA [NM_026891]	7.4668	-0.102855	0.0341615	0.233976	0.237557	0.690996	0.0110155	0.254336	0.317322	0.0108191	0.458884	0.771189	0.0246121
3359	21	79	77	CATGTCCCACAAACAAATCTACTATTCGGACAAATACGACGACGAGGAGTTCGAATACCG	A_66_P137121	Cks1b	NM_016904	ref|Mus musculus CDC28 protein kinase 1b (Cks1b), mRNA [NM_016904]	7.3515	-0.334393	-0.846164	-0.729065	0.0047579	4.24245e-08	5.18275e-07	0.0216272	4.68682e-07	2.32477e-06	0.0390162	7.98346e-07	4.49446e-06
3361	21	81	174	AAATCAGAATGTACTTGGCTTTGGAGGTTGACGCACCTGTTCTCTATCTGGGAAGTTAAA	A_55_P2921249	Tlr3	NM_126166	ref|Mus musculus toll-like receptor 3 (Tlr3), mRNA [NM_126166]	5.94969	0.047192	-0.158928	-0.1247	0.759563	0.307571	0.421412	0.473757	0.180339	0.199513	0.870582	0.416759	0.519358
3363	21	83	796	GCATAAGGTGTACGAACTTAGCCGGGAGCTTGGATCTACTGTGGGCCCAGCCACGGAAAA	A_51_P421876	Irf7	NM_016850	ref|Mus musculus interferon regulatory factor 7 (Irf7), transcript variant 1, mRNA [NM_016850]	9.23907	-0.416314	-0.0776023	-0.411835	0.00681093	0.586049	0.00734296	0.02738	0.284449	0.00773084	0.0490351	0.683033	0.0174375
3365	21	85	892	TGTCATTTCAACATGATGTGATTGTAGCTTTTTAACTATGAAACCCCTGAGAGATTGTAC	A_51_P264053	Pigf	NM_008838	ref|Mus musculus phosphatidylinositol glycan anchor biosynthesis, class F (Pigf), mRNA [NM_008838]	9.1776	0.289489	0.179919	-0.262458	0.00236817	0.0452543	0.0051152	0.0136427	0.0407386	0.00574267	0.0249936	0.0872099	0.0128197
3367	21	87	4956	TTTCAGTTTCAAGTATATATACCCTCTAGATTCCTCCACCTGGATTGAATATTGGCCCAC	A_55_P2597698	Hc	NM_010406	ref|Mus musculus hemolytic complement (Hc), mRNA [NM_010406]	14.8896	0.287397	0.120331	-0.0598404	0.00711001	0.229796	0.545767	0.0281715	0.145169	0.241114	0.0503241	0.330925	0.636899
3372	21	92	369	AGATCCCCTCTTGCCTGTGTGTGATAGATCTGGCAATATCAGTCATCAGCTCTCCCAGGA	A_55_P2080592	Spata31d1b	NM_001167593	ref|Mus musculus spermatogenesis associated 31 subfamily D, member 1B (Spata31d1b), mRNA [NM_001167593]	5.99506	-0.234038	-0.133654	0.13716	0.005266	0.0924008	0.0846403	0.0231997	0.0719513	0.0571679	0.0417438	0.157465	0.139136
3377	21	97	1852	GTCCACACAGCATTATTCACGGCTGAAATCATGGTTGTTGTTAATGAAAATTTTTCAAGA	A_55_P2804395	Zfp277	NM_172575	ref|Mus musculus zinc finger protein 277 (Zfp277), transcript variant 1, mRNA [NM_172575]	10.7084	0.0263938	0.209945	-0.0576832	0.768562	0.0263427	0.521603	0.476214	0.0263487	0.233241	0.875444	0.0554068	0.615516
3390	21	110	371	AAGCTTATCGGATAATGCCACCGCTTTCAGCAACAGATCCAAACAGCTTCGAAGGCAAAT	A_55_P2058992	Vamp4	NM_016796	ref|Mus musculus vesicle-associated membrane protein 4 (Vamp4), mRNA [NM_016796]	9.01173	0.0567846	-0.252274	-0.319772	0.380359	0.00056971	3.85055e-05	0.332159	0.00112708	9.0882e-05	0.602739	0.00220109	0.000184593
3394	21	114	272	TGTGCAGTTACTGCAGTGTTACCTTCAGGAGGATTACAGGGGTACTCGGGACTCACTAAA	A_55_P2017199	Nup188	NM_198304	ref|Mus musculus nucleoporin 188 (Nup188), mRNA [NM_198304]	6.67112	-0.0614166	-0.0555309	-0.112413	0.361334	0.408424	0.101448	0.32269	0.221381	0.0660238	0.585081	0.519	0.161465
3396	21	116	215	GTTGTTCATGAGCCGAACCAACCGGTCACCTCTGTCCCTGTCCCGCATGATCCGAAAGAT	A_52_P436621	Rpl18	NM_009077	ref|Mus musculus ribosomal protein L18 (Rpl18), mRNA [NM_009077]	14.3786	0.0817793	0.00925025	0.139391	0.108896	0.852181	0.00909307	0.160522	0.362744	0.00924498	0.286364	0.893945	0.0209578
3398	21	118	2232	GGTCCAGACTAGTTAAGAATCCATCTACAACATGGGCCAGGCTTATTTGCATTCGAGTAT	A_51_P235548	Mtmr9	NM_177594	ref|Mus musculus myotubularin related protein 9 (Mtmr9), mRNA [NM_177594]	7.96072	-0.165715	-0.252599	-0.197156	0.0145609	0.000509515	0.00451712	0.0449605	0.00102469	0.00517162	0.0791134	0.00200162	0.011508
3409	21	129	976	CTGCCCCTGAACCCACCGTCTCCCAGGGTTCCGTCTGAAGGTCTTTTAGCAGATGGAACT	A_66_P127717	Cnksr1	NM_001081047	ref|Mus musculus connector enhancer of kinase suppressor of Ras 1 (Cnksr1), mRNA [NM_001081047]	7.62643	-0.473697	-0.58386	-0.272965	0.00870544	0.00175157	0.112754	0.032379	0.00285846	0.0718356	0.0573216	0.00569389	0.176661
3421	21	141	482	ACAGGGAACAGCATCTCTGTCACCAAACGCTGTGTCCCGCTGGAGGAGTGCTTATCCACA	A_55_P2087989	Lypd6	NM_177139	ref|Mus musculus LY6/PLAUR domain containing 6 (Lypd6), transcript variant 1, mRNA [NM_177139]	6.0662	-0.0537118	-0.0279694	-0.136067	0.398758	0.658603	0.0396073	0.340606	0.307517	0.0308266	0.618698	0.744984	0.0732431
3423	21	143	1795	GGGCCAAAGACATAGATGTATTTAGGTTTCGGGTAACAATGTTCTGTCCCCAGAAGGCCC	A_51_P518298	Rnf187	NM_022423	ref|Mus musculus ring finger protein 187 (Rnf187), mRNA [NM_022423]	13.1419	-0.137825	-0.155595	-0.243042	0.0380353	0.0206154	0.000729946	0.0835527	0.0215979	0.0011081	0.148744	0.0452129	0.00237396
3426	21	146	896	ATCCACTGACTCTTACATGGTGATCATTGCTGTTCTGGTTGTCCTTGGAGCTGTGATCAT	A_51_P219789	H2-Q2	NM_010392	ref|Mus musculus histocompatibility 2, Q region locus 2 (H2-Q2), mRNA [NM_010392]	15.3965	-0.0626318	-0.0694549	-0.145868	0.448211	0.40099	0.0851601	0.362635	0.218532	0.0574473	0.66123	0.511223	0.139844
3428	21	148	7480	GGTATGTCTAGTTACCATGGAAAAGAATGTACTAAAAGCCCCTAGGCTTAATTAATAAGT	A_55_P1999666	Cntrl	NM_012018	ref|Mus musculus centriolin (Cntrl), transcript variant 1, mRNA [NM_012018]	10.864	0.107241	1.47054	1.84236	0.569478	3.93102e-08	6.03079e-10	0.411904	4.42147e-07	8.13696e-09	0.754018	7.51722e-07	1.43624e-08
3429	21	149	2100	TTTCTCGGCCCTTGGCTGTCTTCACTTCAGGAAAAGCCGCACTTTATACCCCAACTGCCT	A_51_P399960	Mier2	NM_027422	ref|Mus musculus mesoderm induction early response 1, family member 2 (Mier2), mRNA [NM_027422]	8.15573	0.153187	0.0185787	0.325119	0.135909	0.853115	0.00320705	0.182152	0.36294	0.00387426	0.326522	0.894594	0.00855012
3434	21	154	2574	TGTGTGTATGCGTGTGTTGTCTGCACCTGTATGTGTGCATGTATGTGTTTCTCTACTGAG	A_55_P2070441	Sp6	NM_031183	ref|Mus musculus trans-acting transcription factor 6 (Sp6), mRNA [NM_031183]	6.36206	0.606914	0.291242	-0.255259	0.00114386	0.0891027	0.133501	0.00838844	0.0699303	0.0820481	0.0153636	0.152855	0.203454
3438	21	158	5099	ATGAATTAGACAGCTGCTTAGAAGGTTGCCTTTTTCACCCAGTTTACACTATCTATTAGG	A_55_P2057941	1700049G17Rik	NM_028538	ref|Mus musculus RIKEN cDNA 1700049G17 gene (1700049G17Rik), mRNA [NM_028538]	6.66473	-0.0515094	-0.0279072	-0.10732	0.489309	0.70696	0.156448	0.379699	0.321886	0.0932499	0.693005	0.783729	0.232571
3443	21	163	206	ACAAATGTCTGCAAAGAAATGTCATGTTACAGTGACTTCCCATTCCGAGAAGATTACCCC	A_55_P2647282	Fmo4	NM_144878	ref|Mus musculus flavin containing monooxygenase 4 (Fmo4), mRNA [NM_144878]	6.24422	-0.00732333	0.23445	0.265548	0.96165	0.13294	0.0908577	0.530173	0.0955248	0.0605028	0.979695	0.212231	0.147492
3445	22	1	947	CAGGTCCCTTTCCAGCTGCTGACCTCACTTATGGACATTGACACGCTCATGACCAAATGG	A_66_P119621	Tdo2	NM_019911	ref|Mus musculus tryptophan 2,3-dioxygenase (Tdo2), mRNA [NM_019911]	16.5244	-0.136374	1.20024	1.14226	0.222104	7.18649e-11	1.9341e-10	0.244477	3.06154e-09	3.18265e-09	0.440231	4.96744e-09	5.61602e-09
3449	22	5	3145	CAAGGAATAAAAATCAAAACTCTTCACCAGGTTATAGCGTTGCTTCAATAAAGCGGTCTT	A_55_P2156293	Pcyox1	NM_025823	ref|Mus musculus prenylcysteine oxidase 1 (Pcyox1), mRNA [NM_025823]	12.1949	-0.271333	-0.264927	-0.250898	0.000320072	0.00041142	0.000711486	0.00350332	0.000860741	0.00108353	0.00642411	0.00167044	0.00232085
3450	22	6	2029	AGGAATTGGTGAGGCCTTGACTTAAAGCTTTCTTTGTACTGTGATTTCCTTTTGGGTGTA	A_51_P305997	Hnrnpf	NM_133834	ref|Mus musculus heterogeneous nuclear ribonucleoprotein F (Hnrnpf), transcript variant 1, mRNA [NM_133834]	13.4863	0.120098	0.0648443	0.0267438	0.0515923	0.279622	0.652329	0.101332	0.168127	0.274277	0.180065	0.386222	0.730134
3451	22	7	872	TTTGAGACCTACCTGGAAGGCTGCCCGCAACTCATTCTCCAGCTCTATGCCTTTCTGGAG	A_66_P135216	Xkr9	NM_001011873	ref|Mus musculus X Kell blood group precursor related family member 9 homolog (Xkr9), mRNA [NM_001011873]	9.08245	-0.592674	-0.920712	-0.593685	2.77374e-05	3.0729e-08	2.71276e-05	0.000712677	3.59267e-07	6.74441e-05	0.0011803	6.11559e-07	0.000136167
3453	22	9	9950	TGCTTGCTTTTGGTTGCTTCTGTCTGATGTCAGTAGTTTTGGTTTCCTTCAAAATAATTG	A_55_P2794235	Ptpn14	NM_008976	ref|Mus musculus protein tyrosine phosphatase, non-receptor type 14 (Ptpn14), mRNA [NM_008976]	5.93917	-0.266928	0.0882081	0.13793	0.000807145	0.217569	0.0592884	0.00659208	0.139387	0.0428791	0.0122324	0.31734	0.102943
3454	22	10	2265	GAAAAAGTTGTTGACTGTGACGGTTTCCGTAGAGTCTGCCCCGGTGGTTGAAAATGATAT	A_55_P2905311	Fam129a	NM_022018	ref|Mus musculus family with sequence similarity 129, member A (Fam129a), mRNA [NM_022018]	7.76593	0.0273991	-0.0969946	-0.226539	0.861428	0.538124	0.157599	0.503424	0.268475	0.0937858	0.927118	0.640936	0.234012
3458	22	14	4772	TACTCACTGGGACATTGTGGTGCAGACGCCGGGGGGTTGATGAACAGCAGTCTCAGGATT	A_55_P2931478	Rxra	NM_011305	ref|Mus musculus retinoid X receptor alpha (Rxra), transcript variant 1, mRNA [NM_011305]	15.92	0.104988	0.102038	0.0479177	0.0699755	0.0776613	0.395221	0.122839	0.0626636	0.190191	0.218163	0.136415	0.493888
3459	22	15	5434	AGCCTCTTTCGCAAGTTCAGAAATCTATGGGAAAGCAGTTTTTAATCATATTTTATGTCC	A_51_P363556	Abi2	NM_198127	ref|Mus musculus abl-interactor 2 (Abi2), transcript variant 3, mRNA [NM_198127]	6.76145	-0.00742944	-0.0500277	0.128448	0.950039	0.673649	0.284534	0.527254	0.312052	0.148275	0.973773	0.757175	0.380363
3460	22	16	530	CAAAACGCTGGGGTGCCCGCCCCCGAATCCCAGTTTTTAATTAAAGTTCCCACGACGGTT	A_55_P2015292	Ltc4s	NM_008521	ref|Mus musculus leukotriene C4 synthase (Ltc4s), mRNA [NM_008521]	9.13505	0.0486114	0.150471	-0.0467244	0.628743	0.142593	0.642063	0.431794	0.100854	0.271149	0.791725	0.22473	0.721322
3462	22	18	3424	AAACCCTAAGGTGCTTTTCAAAAGAGTAACGAAATTGTTCTGAGCTAAAACAGCAATACT	A_52_P24951	Ado	NM_001005419	ref|Mus musculus 2-aminoethanethiol (cysteamine) dioxygenase (Ado), mRNA [NM_001005419]	8.66788	-0.0103784	0.0908796	0.129515	0.823745	0.0602844	0.00971056	0.492747	0.0512414	0.00977093	0.907727	0.110847	0.0221842
3463	22	19	828	GCCATACTGGATAACCTGTTGACTGAGAATAGGACCACCTGGGACCCTGTCCAAGCACCC	A_66_P128963	Cyp2d9	NM_010006	ref|Mus musculus cytochrome P450, family 2, subfamily d, polypeptide 9 (Cyp2d9), mRNA [NM_010006]	15.511	-0.28668	0.0519237	-0.300887	0.0771131	0.740865	0.0644075	0.130375	0.332081	0.0459152	0.231846	0.811349	0.110518
3464	22	20	959	TCCAAATATAAGACCAGTGTTCGGAGGAAGACCCTGAACCCTGAGTTCAATGAGGAATTC	A_51_P359137	Doc2g	NM_021791	ref|Mus musculus double C2, gamma (Doc2g), mRNA [NM_021791]	7.59181	0.0445678	-0.0266354	-0.498681	0.511745	0.694116	1.09807e-07	0.389381	0.318295	6.17667e-07	0.710673	0.773849	1.16465e-06
3467	22	23	1426	GGACCCAAAACTTAAAAGAAGAGGCGTCTTAAAGGTTCATATGTAGTCGAACTATAAATG	A_51_P268508	Mrfap1	NM_026242	ref|Mus musculus Morf4 family associated protein 1 (Mrfap1), mRNA [NM_026242]	14.4192	0.0836427	-0.0716392	-0.0167207	0.150143	0.215117	0.768875	0.193602	0.13822	0.307358	0.346653	0.314605	0.827444
3468	22	24	3993	TGCTTTTCAAAACACTTGTCTTTGGTAGTGCTTCTACTGCCACTAAATTAAGATGCTATT	A_51_P281433	Sun1	NM_024451	ref|Mus musculus Sad1 and UNC84 domain containing 1 (Sun1), transcript variant 1, mRNA [NM_024451]	10.1863	0.277996	0.373686	0.227685	0.011454	0.00117669	0.0344106	0.038538	0.00206368	0.027503	0.0678523	0.0040827	0.0649351
3470	22	26	1530	AAACTTATTTGGAAACCTGAGAAACTATGACGGGAAGAATAATTATCCCAAAATGTGTGG	A_51_P427530	Pgm1	NM_025700	ref|Mus musculus phosphoglucomutase 1 (Pgm1), mRNA [NM_025700]	6.40979	-0.193933	-0.266918	0.0561941	0.00416834	0.00021312	0.36795	0.0198463	0.000498964	0.179998	0.0360155	0.000961142	0.465897
3471	22	27	4626	GCTCTGGTAGAGTCTAATTTTGTGTCAAGATGATTGATGAAGATTGCAGTGGAATTAGTG	A_51_P266224	Limd1	NM_013860	ref|Mus musculus LIM domains containing 1 (Limd1), mRNA [NM_013860]	10.469	0.0586171	0.162776	0.0364554	0.316704	0.00906365	0.530809	0.299939	0.0110249	0.23628	0.542582	0.0227797	0.623989
3486	22	42	2846	TGGTCCGAGGGAAGGTCTAGATTCCTAAGTACCTGGTTTCCCAAAGGAAACAACAGTAAA	A_66_P134523	Tomm40l	NM_001037170	ref|Mus musculus translocase of outer mitochondrial membrane 40 homolog-like (yeast) (Tomm40l), mRNA [NM_001037170]	8.5763	-0.427616	-0.521576	-0.62247	0.00754793	0.00159601	0.000282692	0.0294426	0.00264905	0.000491381	0.0524028	0.00526064	0.00102711
3489	22	45	1400	CTGTCCCCTTGTCTCTCTGGTTGAGTTAAGTTTTATGAACTTGAAATTCTTGAAGTTTTT	A_55_P2106394	Knstrn	NM_026412	ref|Mus musculus kinetochore-localized astrin/SPAG5 binding (Knstrn), mRNA [NM_026412]	10.5128	-0.00931041	-0.0902374	-0.281363	0.947703	0.526701	0.0566128	0.526508	0.264436	0.0412899	0.972407	0.630192	0.0989519
3496	22	52	2697	ATTGCATCAAGCTCTTGATAGCAGATACACTCTTACGTTTCTAACCCCAGTCTAGGAGTG	A_66_P117190	Calu	NM_007594	ref|Mus musculus calumenin (Calu), transcript variant 1, mRNA [NM_007594]	10.09	0.0397159	-0.298699	-0.307287	0.675422	0.00396073	0.00317113	0.447841	0.00559879	0.00383788	0.822335	0.0112947	0.00846392
3499	22	55	1562	GCAGGAAAGTCCCACCCGCTGACAACGTGTTCCTTCTATTGATTGCACTATTATTTTGAG	A_51_P106799	Pparg	NM_011146	ref|Mus musculus peroxisome proliferator activated receptor gamma (Pparg), transcript variant 2, mRNA [NM_011146]	10.0436	-1.06846	-0.573232	-0.244688	0.000493093	0.0409267	0.365522	0.00470367	0.037582	0.179139	0.00864307	0.0802008	0.463541
3501	22	57	1060	GAACAAGAAGGACTGAGCTAGATCTGATGCCAGCCCCAAAGGGGCTTTTTGACCTGTGTG	A_51_P333349	Tmem120a	NM_172541	ref|Mus musculus transmembrane protein 120A (Tmem120a), mRNA [NM_172541]	13.002	-0.303192	1.1293	1.87514	0.00376081	1.39814e-11	2.25322e-16	0.0185253	8.34683e-10	9.94233e-14	0.0336218	1.4253e-09	1.59641e-13
3505	22	61	2113	CTCTGCTTTACCTTCTTAAGCCACCTAATTGTTGGCCCCACTACGGGTAGCCAGAGGCTT	A_51_P103222	Slc39a4	NM_028064	ref|Mus musculus solute carrier family 39 (zinc transporter), member 4 (Slc39a4), mRNA [NM_028064]	14.5858	0.228062	-0.0891131	-0.341501	0.182878	0.59692	0.0510534	0.217244	0.288074	0.0379674	0.390151	0.692626	0.0905838
3506	22	62	2035	CCCCCTTGTATTCGGCTTTTCTGCACATACTTATGTTGAGATTTAATTTATAAATTAGGC	A_55_P2076631	Gypc	NM_001048207	ref|Mus musculus glycophorin C (Gypc), mRNA [NM_001048207]	10.5128	0.0535971	-0.667623	-1.08452	0.646301	5.78847e-06	1.6473e-09	0.438091	2.58154e-05	1.88164e-08	0.803623	4.71937e-05	3.32984e-08
3513	22	69	2897	GAGAAGCAAGTGGTGTGAGATAACCTCTTAGTCTATGGTGTTTGTTTGTTTTTGTTTTTT	A_55_P1993820	Kdm1a	NM_133872	ref|Mus musculus lysine (K)-specific demethylase 1A (Kdm1a), mRNA [NM_133872]	10.3826	0.031399	0.0947109	0.0883753	0.693894	0.241269	0.273314	0.454136	0.150632	0.143742	0.833685	0.344046	0.368037
3521	22	77	4302	GTGAAATTTGCACAGTTGTCTTTCAAAGGATAGGATCTATCTTTTTTGGACTTCAGATTG	A_55_P2053838	Tnfaip3	NM_009397	ref|Mus musculus tumor necrosis factor, alpha-induced protein 3 (Tnfaip3), transcript variant 1, mRNA [NM_009397]	7.46917	0.0275037	-0.0175494	0.0170175	0.874895	0.919966	0.922383	0.507091	0.38013	0.347403	0.934021	0.943537	0.945328
3523	22	79	853	GATTATTTTTGCTGTAACCCTGGGGAAGATCTGAAGGTGCCAGCCATATCTGTCCAAGTT	A_51_P280446	Sdf2l1	NM_022324	ref|Mus musculus stromal cell-derived factor 2-like 1 (Sdf2l1), mRNA [NM_022324]	11.1216	0.326569	-2.68844	-2.70661	0.144051	6.18957e-12	5.37783e-12	0.188852	4.31483e-10	1.81239e-10	0.338228	7.30885e-10	3.05236e-10
3529	22	85	2618	CGTCACTCTGCCAGAGTGTGACTTTTTACAGATTAAATAAAGCTGTATATGTCTCATTGT	A_55_P1993293	Ndrg3	NM_180956	ref|Mus musculus N-myc downstream regulated gene 3 (Ndrg3), transcript variant 1, mRNA [NM_180956]	10.1774	0.0130078	0.423833	0.282995	0.881964	5.53234e-05	0.00328763	0.508843	0.000162798	0.00395437	0.937331	0.000308878	0.00873373
3530	22	86	1293	GAGGGGTGGCCATGGTGTTTTGTGATACTTTGAAGACAATAAAGTTTTGGTCTATGAGGT	A_55_P2486704	Akr1cl	NM_027582	ref|Mus musculus aldo-keto reductase family 1, member C-like (Akr1cl), mRNA [NM_027582]	6.73029	0.161625	0.104436	0.200548	0.101302	0.28178	0.0450738	0.153543	0.169135	0.034278	0.274099	0.388809	0.0816017
3531	22	87	610	GGTGGAAACAGCTCTACTTTCTGAAATGATTCAGATACACTAACTTTCCATACTTTATTC	A_55_P2151143	Dynlt1c	NM_001166630	ref|Mus musculus dynein light chain Tctex-type 1C (Dynlt1c), mRNA [NM_001166630]	11.6685	0.199531	-0.112363	-0.0495162	0.0574985	0.272288	0.624982	0.108547	0.164819	0.265847	0.192796	0.378304	0.706783
3536	22	92	1411	GTAAATACTATGCCTAATGTGTGCACATAAATCACTTGGAATAAATTTCTGATGTAGGTT	A_55_P2799128	Rdh14	NM_023697	ref|Mus musculus retinol dehydrogenase 14 (all-trans and 9-cis) (Rdh14), mRNA [NM_023697]	10.4677	0.149235	0.109405	0.10672	0.11138	0.237398	0.248775	0.162533	0.148877	0.133675	0.29012	0.339653	0.340757
3541	22	97	1425	AGAAAGTAGCTGACATGGACCAGAGAAGTTGCTTCTGAGAAGGCATTTATCTCTGTGCCT	A_55_P1996893	Zpbp2	NM_001166494	ref|Mus musculus zona pellucida binding protein 2 (Zpbp2), transcript variant 3, mRNA [NM_001166494]	6.26927	-0.162356	-0.106245	0.154523	0.0840094	0.249669	0.099095	0.137173	0.154419	0.0648393	0.245244	0.353322	0.158539
3544	22	100	803	GGAGCCCTCACAGCAAGCCTTGGGTCCTGAACAGAAGCAGGCATCAAGGTCAAGAAGTGA	A_51_P366770	Rims1	NM_001012625	ref|Mus musculus regulating synaptic membrane exocytosis 1 (Rims1), transcript variant 5, mRNA [NM_001012625]	6.45684	0.00383334	-0.00838362	-0.087502	0.966302	0.92639	0.339564	0.531417	0.381634	0.169437	0.981838	0.947726	0.437182
3545	22	101	1080	AATGTGACTTCAGAGTTTGGGTACGTGAACACAGTATATGGCTCTTTTTGGGTACATGTA	A_55_P2502287	Hmgn1	NM_008251	ref|Mus musculus high mobility group nucleosomal binding domain 1 (Hmgn1), mRNA [NM_008251]	13.6825	0.0165245	-0.220371	-0.331155	0.730938	0.000104336	3.33274e-07	0.465244	0.000274298	1.59388e-06	0.85502	0.000522786	3.04089e-06
3547	22	103	2143	TACATGTTTTTCCCCAAGATATATGCTGCTGTGAAGATAGACTGAGTGGGTGGACCAACC	A_55_P2805379	Tm9sf4	NM_133847	ref|Mus musculus transmembrane 9 superfamily protein member 4 (Tm9sf4), mRNA [NM_133847]	9.07152	0.0607101	0.111837	0.0776669	0.420815	0.144413	0.305164	0.35085	0.10187	0.156396	0.638431	0.227092	0.401919
3548	22	104	3488	GTGGTGTTAACTGTTTTTGTATAAGAAAAACAAAAAACAAAAACCCTCCTGTTGCAAGGG	A_52_P93284	Mycl	NM_008506	ref|Mus musculus v-myc myelocytomatosis viral oncogene homolog, lung carcinoma derived (avian) (Mycl), transcript variant 1, mRNA [NM_008506]	7.59651	-0.303411	0.365326	0.995341	0.013029	0.00357794	5.72399e-09	0.0420051	0.00515267	5.1697e-08	0.0736239	0.0103574	9.30149e-08
3551	22	107	383	CTTACAGTCAACAAAGGGTTGAGCAACCGTTTCCAGGTGACCCACACAGTAGCCCTCGGC	A_52_P495318	Tomm40	NM_016871	ref|Mus musculus translocase of outer mitochondrial membrane 40 homolog (yeast) (Tomm40), transcript variant 2, mRNA [NM_016871]	9.10322	-0.176913	-0.202459	-0.19268	0.0783589	0.0460199	0.056643	0.131634	0.0412966	0.0413	0.234646	0.0884207	0.0989803
3554	22	110	3713	CTTAATCATCTTCAGGTGTTTAGAGTTATGGTGTGTGTGTGTGTGTGTGTGTGTGTGTGT	A_55_P1966372	Srek1	NM_172592	ref|Mus musculus splicing regulatory glutamine/lysine-rich protein 1 (Srek1), mRNA [NM_172592]	15.7144	-0.0550212	0.974375	0.466451	0.78065	4.32116e-05	0.0252093	0.479919	0.000132824	0.021352	0.882192	0.000251668	0.0497168
3555	22	111	993	ATGCCAAGATAATCACAGCCTTCTTTAATTATTGGATCACGCAGATTCTTCCTGAAAAAA	A_66_P119815	Erich1	NM_001034862	ref|Mus musculus glutamate rich 1 (Erich1), mRNA [NM_001034862]	8.12882	0.0171402	0.15978	0.308398	0.83216	0.0572793	0.000761948	0.495138	0.0491755	0.00114878	0.912421	0.106172	0.00246615
3560	22	116	1540	AGCGGGCTCAGGACATCACCCTTGCAATGCAAGCCCTGTAAATAAAACATGAATTTTTCG	A_55_P2905331	Pold2	NM_008894	ref|Mus musculus polymerase (DNA directed), delta 2, regulatory subunit (Pold2), mRNA [NM_008894]	10.366	0.00851166	-0.923278	-0.980595	0.923906	2.04415e-10	6.12458e-11	0.520473	6.72916e-09	1.28012e-09	0.960944	1.10555e-08	2.21391e-09
3563	22	119	1718	CCAGGTCATCAGTCTGAAACAAGTGCCAAGAAATGCCCAAGGGTAATACTGTCTCTCATA	A_51_P361120	Dus2	NM_025518	ref|Mus musculus dihydrouridine synthase 2 (Dus2), transcript variant 1, mRNA [NM_025518]	9.69214	0.0184483	-0.524879	-0.219788	0.823222	1.22055e-06	0.0127853	0.492635	7.19957e-06	0.0122603	0.907574	1.26704e-05	0.028062
3576	22	132	4412	GTGTATATCAGCTATTATTTAAGCTACCTTGTGATATTGTTTCCACGGTACTGAGAGATA	A_55_P2103837	Gbp4	NM_001256005	ref|Mus musculus guanylate binding protein 4 (Gbp4), transcript variant 1, mRNA [NM_001256005]	7.44499	-0.0165038	-0.432714	-0.257593	0.895342	0.00191277	0.0488885	0.512929	0.003078	0.0366572	0.945944	0.00613351	0.0873252
3577	22	133	2078	GAAAGTGGCCACATATTTACAGTTAATGATCAATTCACATCTAAACTACACAGAGTCAAG	A_52_P47645	Cul3	NM_016716	ref|Mus musculus cullin 3 (Cul3), mRNA [NM_016716]	9.18318	-0.079325	0.309569	0.383557	0.271161	0.000193997	1.35934e-05	0.275389	0.000461655	3.77944e-05	0.498287	0.000890201	7.55368e-05
3581	22	137	776	AATCCAGATGAAGCAAGAAGTCTGAAGGCCTATGGAGAACTTCCAGAACATGCCAAAATC	A_55_P2055168	Gm2016	NM_001122662	ref|Mus musculus predicted gene 2016 (Gm2016), mRNA [NM_001122662]	9.36283	-0.118329	-0.225194	0.123836	0.211861	0.0224084	0.192041	0.238003	0.0230794	0.109474	0.429051	0.0483666	0.275707
3584	22	140	1236	AGGTTCCTATAATATGGATGAGAATTTTTATGAATGAAGCACCAGCACATTGCTTTGATG	A_51_P212782	Il1b	NM_008361	ref|Mus musculus interleukin 1 beta (Il1b), mRNA [NM_008361]	7.70686	-0.261885	-0.320555	0.978017	0.470862	0.378737	0.0115218	0.372077	0.209648	0.0112386	0.678267	0.489262	0.0256101
3585	22	141	205	ACAACGTCCTGTACAGACTGACCATGACGCTGACTCTGGGGGGCACTGCCTACTGCTTAT	A_51_P148612	Cox7a1	NM_009944	ref|Mus musculus cytochrome c oxidase subunit VIIa 1 (Cox7a1), mRNA [NM_009944]	10.5729	-0.00977743	-0.317643	-0.19382	0.959788	0.110932	0.322603	0.529749	0.0830497	0.163091	0.979136	0.183142	0.419884
3601	22	157	1816	CGTACACGGTTGTCATTCGTGAATGTGCTGGGTGTCACAAGAGTGTGAATAAGCTTTGTA	A_51_P188911	Galnt12	NM_172693	ref|Mus musculus UDP-N-acetyl-alpha-D-galactosamine:polypeptide N-acetylgalactosaminyltransferase 12 (Galnt12), mRNA [NM_172693]	5.79922	-0.0161483	0.0700151	-0.0110603	0.851467	0.419925	0.897932	0.500953	0.225589	0.341497	0.923552	0.529578	0.927315
3609	23	1	977	TAGACAAGGTAGGGGCTAGTTGGGGTACAGCTGTCATTCATTCATGAGCCCATCAATAAA	A_51_P158772	Elof1	NM_170777	ref|Mus musculus elongation factor 1 homolog (ELF1, S. cerevisiae) (Elof1), mRNA [NM_170777]	13.0398	0.129764	-0.171559	-0.267987	0.0519329	0.0123948	0.000299629	0.10174	0.0142257	0.000515332	0.180675	0.02959	0.00107815
3623	23	15	1742	ATTCCTCCAGACCAAAAGGCAGATGTAACCATATCACCTGGGAGTATTTGGTGAGGTTTG	A_55_P2804199	Nfe2	NM_001302338	ref|Mus musculus nuclear factor, erythroid derived 2 (Nfe2), transcript variant 1, mRNA [NM_001302338]	6.54963	-0.016144	-1.75743	-1.36139	0.938374	1.07127e-08	8.26937e-07	0.523939	1.54481e-07	3.47388e-06	0.967452	2.62628e-07	6.74594e-06
3624	23	16	2350	TGCCTGCATTACTCGTTAACCTGTTCTGTTATCAACGGCAGTAGTTTCCTTCAAAGAGGG	A_66_P140652	Plxdc1	NM_001163608	ref|Mus musculus plexin domain containing 1 (Plxdc1), transcript variant 1, mRNA [NM_001163608]	5.984	-0.232831	-0.0966038	-0.268535	0.0760345	0.449164	0.0428569	0.129509	0.236754	0.0329131	0.230497	0.558459	0.078232
3627	23	19	3629	ACCACAGGGAGGGCTGCTCTAAAAGAGTCCAGACAGGGAAGTTTAGGAGGCAGCCAGATT	A_52_P583031	Arvcf	NM_033474	ref|Mus musculus armadillo repeat gene deleted in velo-cardio-facial syndrome (Arvcf), transcript variant 1, mRNA [NM_033474]	8.0559	0.318519	0.0626709	-0.441333	0.000492195	0.435775	9.69213e-06	0.00470367	0.231726	2.82737e-05	0.00864307	0.54573	5.61937e-05
3637	23	29	283	TATACAGGAAGAAGTATGTCATCTACATCGAACGAGTCCAGCGAGAGAAGGCTAATGGCA	A_55_P2178525	Rpl26	NM_009080	ref|Mus musculus ribosomal protein L26 (Rpl26), mRNA [NM_009080]	15.0458	0.192389	-0.10224	-0.0715709	0.000414765	0.0395865	0.140653	0.00418576	0.0365811	0.0855349	0.00768265	0.077968	0.212411
3640	23	32	1286	GACGTACGCAGAAATGCCAGATTCAAATCCATTGTTTTTAACCAAAAGAAATAAAGATGG	A_65_P19623	Ssu72	NM_026899	ref|Mus musculus Ssu72 RNA polymerase II CTD phosphatase homolog (yeast) (Ssu72), mRNA [NM_026899]	12.3994	-0.0353144	-0.142137	-0.243991	0.540134	0.0196061	0.000251162	0.400421	0.0207427	0.000443695	0.732552	0.0434442	0.000925127
3644	23	36	2132	CCTGTTACTGAGCAATTTGGCAAGCAGCTTTTAAAAACATATGAAAATATTTTCCCCAAG	A_55_P2126552	Zdhhc13	NM_028031	ref|Mus musculus zinc finger, DHHC domain containing 13 (Zdhhc13), mRNA [NM_028031]	9.386	0.126264	0.676736	1.23575	0.275967	3.65637e-06	8.97563e-11	0.278044	1.75689e-05	1.74728e-09	0.503111	3.19622e-05	3.04999e-09
3645	23	37	1752	CCTGGGGTAGTGTGGAGAGGTTCCCACTCATACCTTAGCACCGTCCAGTGTTGATGGCTT	A_52_P609120	Pdxp	NM_020271	ref|Mus musculus pyridoxal (pyridoxine, vitamin B6) phosphatase (Pdxp), mRNA [NM_020271]	7.13921	-0.248881	-1.78087	-1.53722	0.0983537	7.66063e-12	1.5337e-10	0.150814	5.1743e-10	2.66747e-09	0.269413	8.8253e-10	4.66364e-09
3654	23	46	379	TGGCCACACTGAGGGAGCTATCCAAGCAGAGACTCATCCCTGTCACACATGAGCAGGGTA	A_51_P404377	Rnd2	NM_009708	ref|Mus musculus Rho family GTPase 2 (Rnd2), mRNA [NM_009708]	8.29167	-0.720119	-1.17899	-1.22344	9.07379e-07	1.27178e-10	6.04635e-11	0.000103152	4.69658e-09	1.2727e-09	0.000136012	7.66857e-09	2.20563e-09
3657	23	49	849	CTGAGTGAGTCAGAAAGCGACAGTGAGGACTGAAGCAGTATCAAGCTACAGAGAAAACAT	A_51_P323583	Eaf2	NM_134111	ref|Mus musculus ELL associated factor 2 (Eaf2), transcript variant 1, mRNA [NM_134111]	6.51115	-0.784103	-0.73902	-0.359339	1.06119e-07	2.8574e-07	0.00223749	2.74663e-05	2.2225e-06	0.00285712	3.34155e-05	3.8488e-06	0.00624337
3659	23	51	989	CTACTTGCGAGAAGAGCACCTGTATTGCATTTGGTGTGGGACAGCCTATGAAGATAAAGA	A_51_P195240	Gpatch11	NM_181649	ref|Mus musculus G patch domain containing 11 (Gpatch11), mRNA [NM_181649]	10.506	0.00945725	-0.376365	-0.341258	0.899949	3.62464e-05	0.000119918	0.514046	0.000115046	0.000237994	0.948094	0.000215985	0.000490685
3669	23	61	469	ATGAATGGCTAGCAATGTTTTTGTTGGACAGTCCTGATTTAAGTAAAACTGACTTGTCAT	A_55_P2020153	Cycs	NM_007808	ref|Mus musculus cytochrome c, somatic (Cycs), mRNA [NM_007808]	14.9265	-0.0983662	0.0559769	0.318363	0.187716	0.447831	0.000197341	0.220609	0.236257	0.00036126	0.395927	0.557134	0.000751701
3680	23	72	238	CAATTGGGAAGACAGTAATATTGAAGAACATTGTGAAAGCTCCAGAAGACATGGAAGGTA	A_55_P2649862	Zfp932	NM_145563	ref|Mus musculus zinc finger protein 932 (Zfp932), mRNA [NM_145563]	7.80415	0.0867825	-0.575758	-0.740037	0.370853	3.03944e-06	5.27375e-08	0.327419	1.51577e-05	3.37253e-07	0.593986	2.74149e-05	6.34372e-07
3683	23	75	175	GCAGAAGACGTGAATGTTACTTTCGAAGATCAGCAAAAAATAAACAAATTTGCTCGGAAT	A_51_P423791	Pfdn4	NM_001013369	ref|Mus musculus prefoldin 4 (Pfdn4), transcript variant 2, mRNA [NM_001013369]	7.1161	-0.116511	-0.0540408	0.157628	0.164744	0.512574	0.0643875	0.204006	0.259704	0.0459064	0.365783	0.618195	0.11051
3692	23	84	1747	GTCAGCTTACATAATCTTTGTCTTTGCCCTGATATTGACCAGAATATACCTTGCAATTCT	A_51_P137452	Cyp2g1	NM_013809	ref|Mus musculus cytochrome P450, family 2, subfamily g, polypeptide 1 (Cyp2g1), mRNA [NM_013809]	6.24464	0.182223	-0.09996	-0.998359	0.336	0.595141	1.60875e-05	0.309762	0.287566	4.35695e-05	0.560924	0.691241	8.71404e-05
3694	23	86	1450	GTGACAACCAAAGGACTAGAGAATGTTTCTAGCATCCAGATTCTACAATAAAGTTTGTGG	A_55_P2001048	Rom1	NM_009073	ref|Mus musculus rod outer segment membrane protein 1 (Rom1), mRNA [NM_009073]	9.37404	0.142974	0.722644	0.501294	0.159301	1.41345e-07	3.3053e-05	0.200309	1.2526e-06	7.98106e-05	0.358756	2.17427e-06	0.000161615
3697	23	89	100	TAAAAGCTGTTTTGGTGGATCTCAATGGCACACTTCACATTGAAGATGCAGCTGTGCCAG	A_55_P2167160	Hdhd2	NM_001039202	ref|Mus musculus haloacid dehalogenase-like hydrolase domain containing 2 (Hdhd2), transcript variant 3, mRNA [NM_001039202]	8.01787	-0.0330802	-0.241945	-0.224824	0.56122	0.000241455	0.000522709	0.408638	0.000552309	0.000830227	0.748177	0.00106454	0.00175936
3698	23	90	2491	CATCCCCTTTTCTCACTGAATATGTATGGGTCTGTATTTTGTCTAAACGAACCTGGTCTG	A_51_P382512	Zfp418	NM_146179	ref|Mus musculus zinc finger protein 418 (Zfp418), mRNA [NM_146179]	6.73774	-0.156819	0.000607696	0.223684	0.006131	0.990803	0.000255447	0.0256138	0.397898	0.000449865	0.0461879	0.994055	0.000938229
3699	23	91	2562	TGCTGTACCAGATGCCGGCCACCACCGGCCAAGCCTGATGTGAGTCAGGTCAATAAAAAA	A_55_P2147736	Dpysl4	NM_011993	ref|Mus musculus dihydropyrimidinase-like 4 (Dpysl4), mRNA [NM_011993]	5.91222	-0.373335	0.0168875	-0.0458012	6.27131e-07	0.764301	0.418898	8.76002e-05	0.338593	0.19868	0.000112487	0.828817	0.5171
3702	23	94	3691	AGGCCCACTGGCTCATCAGCCACACCAGGGCACCCCAGCCAATAAACAGAAAGTGTTACA	A_55_P2006703	Bmp1	NM_009755	ref|Mus musculus bone morphogenetic protein 1 (Bmp1), transcript variant 1, mRNA [NM_009755]	14.0884	-0.0283953	0.373728	0.143096	0.712818	5.35935e-05	0.0727503	0.460006	0.000158495	0.0507097	0.84404	0.000300641	0.122723
3706	23	98	2697	AATCCGTAATTAAGATTGAGAGACTTAGTTGGATGTGGTGGCTCATGTCCTCTGGGCCTA	A_55_P2009895	Gm5113	NM_001033540	ref|Mus musculus predicted gene 5113 (Gm5113), mRNA [NM_001033540]	7.02063	-0.0366628	0.185152	0.0718721	0.646242	0.0275013	0.371242	0.438091	0.0272942	0.181304	0.80362	0.0574429	0.469437
3708	23	100	323	ATGCCATGTAACAAACGAAGTAGCTCAGCTCATTCAGGGAGGACGACTTATCAACTACGA	A_51_P444301	Mpc1	NM_018819	ref|Mus musculus mitochondrial pyruvate carrier 1 (Mpc1), mRNA [NM_018819]	14.8282	-0.165572	0.154778	0.0497437	0.0178123	0.0257035	0.452062	0.0512537	0.0258279	0.210262	0.089758	0.0542509	0.549951
3711	23	103	3847	GAGCATTTGGAACTAGTTACCTAACACTGGTTTCTGAAGGCTAAATGTTTTTACGCATAT	A_51_P197596	Afap1l2	NM_146102	ref|Mus musculus actin filament associated protein 1-like 2 (Afap1l2), transcript variant 3, mRNA [NM_146102]	6.34983	-0.40068	-0.741248	-0.249355	0.00878609	2.07372e-05	0.0885174	0.0325415	7.3161e-05	0.0592225	0.0576384	0.000136166	0.144171
3715	23	107	651	CAGGGCCTCTGTTTTTTACAAGTTGTTTTACAGGTATGGGACCTACATCCTGAGCGAGAT	A_51_P234044	1190005I06Rik	NM_197988	ref|Mus musculus RIKEN cDNA 1190005I06 gene (1190005I06Rik), mRNA [NM_197988]	11.0707	0.23746	0.843024	0.563488	0.0607925	3.23142e-07	9.68276e-05	0.11244	2.44202e-06	0.000198722	0.199651	4.23582e-06	0.000407862
3728	23	120	912	AGTCTGTGTGTTGACTTCATGCATAATTGTGTCCAATGCTGAGGTCCTGCTCCGGAAATA	A_51_P441837	Tmem53	NM_026837	ref|Mus musculus transmembrane protein 53 (Tmem53), transcript variant 2, mRNA [NM_026837]	12.348	-0.0362333	-0.0884717	0.154053	0.62789	0.242295	0.0476491	0.431548	0.151076	0.0358927	0.791284	0.345126	0.0854776
3738	23	130	1298	AACTGAAGACTGCCGTCATGCACTCATGAAGGTGTTTCCCATTAGAACCGCTTTTCCATT	A_55_P2801312	Loh12cr1	NM_026371	ref|Mus musculus loss of heterozygosity, 12, chromosomal region 1 homolog (human) (Loh12cr1), transcript variant 2, mRNA [NM_026371]	9.38656	-0.154121	-0.239038	-0.347278	0.0517127	0.00407923	0.000111427	0.101489	0.00574082	0.000223826	0.180317	0.0115954	0.000461807
3741	23	133	869	TCCTGTTTGCTGCTTCAATCCACCCAGTTACCTCACCACTGGCCAGCTCCAGGTGGAAAA	A_51_P477540	Lyzl4	NM_026915	ref|Mus musculus lysozyme-like 4 (Lyzl4), mRNA [NM_026915]	6.33292	-0.092688	-0.0324197	-0.106341	0.255026	0.686972	0.193478	0.265769	0.316031	0.110116	0.480547	0.768043	0.277404
3742	23	134	1093	TTTTTTCTTGAGCAGTAAACTGCAATTTTCTAGGATCCTTTGCTGTGGACACATGCCCAT	A_51_P186053	Rrp15	NM_026041	ref|Mus musculus ribosomal RNA processing 15 homolog (S. cerevisiae) (Rrp15), mRNA [NM_026041]	9.50822	-0.0366827	-0.304228	0.043985	0.701601	0.00370137	0.646146	0.456762	0.00529631	0.272284	0.838015	0.0106567	0.72453
3743	23	135	3251	CACTGGCTTCAAACAATTCAGTTCAGTACTGTTACTTTCAGTCTCGTCACGCCGTGGTTA	A_52_P621739	Shoc2	NM_019658	ref|Mus musculus soc-2 (suppressor of clear) homolog (C. elegans) (Shoc2), transcript variant 1, mRNA [NM_019658]	7.92993	-0.272975	0.257006	0.391975	0.00750304	0.0111732	0.000324143	0.029313	0.0130831	0.000551129	0.0521935	0.0271382	0.0011552
3753	23	145	1182	TAGTTTGCGTTGATGGAGGGTGTTGAGTCAGCATCAGCATCTCTTCCAAATTATGTCTGG	A_51_P384879	Mdh2	NM_008617	ref|Mus musculus malate dehydrogenase 2, NAD (mitochondrial) (Mdh2), mRNA [NM_008617]	16.1223	-0.00595305	0.0527592	0.182784	0.931596	0.449541	0.0136136	0.522424	0.236898	0.0128944	0.964375	0.558756	0.0295908
3757	23	149	5525	GTCATAAGTATGTGGAATCCTTTTCCTTTTGAGACTGTATATCATATACCAGACTGAATC	A_52_P476029	Nol4l	NM_001001986	ref|Mus musculus nucleolar protein 4-like (Nol4l), transcript variant 1, mRNA [NM_001001986]	6.98805	0.0283177	0.0223091	0.187331	0.802103	0.843438	0.106654	0.486062	0.36034	0.068717	0.89396	0.887072	0.168495
3761	23	153	1702	CTCCAAACACTTTTGTCTGATTTCTAAGAAGTCTTTCACTGTTATGTGCCAGAGATTAAA	A_55_P2917066	Gpr19	NM_001167700	ref|Mus musculus G protein-coupled receptor 19 (Gpr19), transcript variant 2, mRNA [NM_001167700]	8.4185	-0.016414	-0.0385537	-0.33053	0.842254	0.640814	0.000464668	0.498281	0.30187	0.000751145	0.918724	0.730341	0.00158735
3763	23	155	1005	TGTAAATAGACTAAAAAGCATGTAGAGGACAAAGCTATTCCCGCTCGGGACTTTTGAAGG	A_66_P115260	Zc3h8	NM_020594	ref|Mus musculus zinc finger CCCH type containing 8 (Zc3h8), mRNA [NM_020594]	8.18011	-0.15146	-0.126095	-0.0937667	0.0853949	0.148276	0.27766	0.138682	0.104024	0.145463	0.247819	0.232386	0.372757
3764	23	156	2464	CTTAGCATCTGGTGAGACTGGGGAACTGGGGCATATTCAAGCCAAGAGCCAGCCTGGACT	A_51_P259009	Cacnb3	NM_007581	ref|Mus musculus calcium channel, voltage-dependent, beta 3 subunit (Cacnb3), transcript variant 1, mRNA [NM_007581]	5.70654	-0.0417196	-0.0795424	0.0737291	0.562665	0.27413	0.309883	0.409182	0.165611	0.158164	0.749198	0.380266	0.406766
3765	23	157	2967	AGGGGAGAAAAACCTGATTCACCGGCCCCAGCTTCTAGGGCTCCTGCAGGAGAATGAGAT	A_52_P435699	Zfp651	NM_001166644	ref|Mus musculus zinc finger protein 651 (Zfp651), mRNA [NM_001166644]	6.08477	0.00686169	0.0568329	-0.0893877	0.920676	0.412773	0.202286	0.519728	0.223043	0.114028	0.95966	0.523106	0.287907
3772	23	164	88	AACCCCGAGAACCAGGCGCTGGCTAGGTTTTACTGCCACACAGAGAAAACCATCGCGAAG	A_55_P2143336	Rpp21	NM_026308	ref|Mus musculus ribonuclease P 21 subunit (Rpp21), mRNA [NM_026308]	9.48593	-0.050988	-0.0858303	-0.290147	0.555911	0.324725	0.00236932	0.406555	0.187721	0.00299751	0.744332	0.434911	0.00655857
3773	24	1	2503	AGATGGACCTGGAGCCCAATGAAGTCCGACTGGAACAGCAGAGTGTACCAGCTGCTGTGT	A_51_P392147	Xab2	NM_026156	ref|Mus musculus XPA binding protein 2 (Xab2), mRNA [NM_026156]	10.1382	0.191217	0.130266	0.0495952	0.0867648	0.23556	0.647375	0.140022	0.147988	0.272696	0.250501	0.337671	0.725678
3783	24	11	264	ACTGCTCAGACAAGGAAGTGGTGTCCTTGGCCAAAGTCCTCATTAAAAACTGGAAGCGGC	A_52_P161297	Tcea3	NM_011542	ref|Mus musculus transcription elongation factor A (SII), 3 (Tcea3), mRNA [NM_011542]	11.5234	-0.0332101	-0.903555	-1.34419	0.823068	2.38074e-06	2.76667e-09	0.49261	1.24092e-05	2.82204e-08	0.907506	2.23115e-05	5.02611e-08
3784	24	12	857	TAGAATATTTCTAGTAATTGGCTATGCTGCTCTAAGCCCCTTTGTCCTGCTAATAAAGGA	A_51_P154585	Vmn1r195	NM_134223	ref|Mus musculus vomeronasal 1 receptor 195 (Vmn1r195), mRNA [NM_134223]	6.22841	0.118294	0.0394218	-0.0970277	0.1657	0.638051	0.252434	0.204771	0.300916	0.135244	0.367041	0.727817	0.344836
3786	24	14	3500	TCCTCCACAAGAAGAATTAAATGCCTTTCCTGGTAGCAGAGTTTAGTGCTTTGCAGAGCC	A_51_P352594	St5	NM_001001326	ref|Mus musculus suppression of tumorigenicity 5 (St5), transcript variant 1, mRNA [NM_001001326]	9.32337	-0.0318565	0.226643	0.887987	0.803097	0.0854983	2.9278e-07	0.486464	0.0676513	1.4243e-06	0.894857	0.147637	2.71511e-06
3789	24	17	632	CTGGGAGAGACTGGGGAAGCTGCACTGGTTGGTGACTCAGAACGTGGACGCTTTGCACTC	A_66_P134658	Sirt4	NM_001167691	ref|Mus musculus sirtuin 4 (Sirt4), transcript variant 1, mRNA [NM_001167691]	6.68541	-0.248106	-0.297007	-0.231819	0.00818827	0.0020821	0.0126968	0.0310326	0.00330036	0.012189	0.0552125	0.00658703	0.0278892
3795	24	23	3008	GCAAAATCACCAGGCTTTAGAGACAATATCAAATGCAAGACATTGTGTGTTGAAATATCT	A_55_P2063396	Zfand2a	NM_133349	ref|Mus musculus zinc finger, AN1-type domain 2A (Zfand2a), transcript variant 1, mRNA [NM_133349]	10.1518	-0.0192181	0.32328	0.355155	0.891014	0.0285919	0.0172328	0.511632	0.0281683	0.0156413	0.943341	0.0593274	0.0361386
3797	24	25	1460	AATACAAAAACAATGTAACAAATGGTCTTTTCTGTAACCTAAGAGGCCCCATGAATAAGG	A_51_P321886	Cmtm3	NM_024217	ref|Mus musculus CKLF-like MARVEL transmembrane domain containing 3 (Cmtm3), mRNA [NM_024217]	8.80391	-0.160497	-0.193882	-0.0764679	0.158013	0.091095	0.494148	0.199346	0.071164	0.224307	0.356707	0.155633	0.5895
3798	24	26	2832	TGGACATACGGCATTCAGCAGTGGGTTTGGAACATAGTGAATCCGAATGGATCTCATGAA	A_51_P477046	Tlk2	NM_001294331	ref|Mus musculus tousled-like kinase 2 (Arabidopsis) (Tlk2), transcript variant F, mRNA [NM_001294331]	9.03917	-0.13128	0.372772	0.419151	0.154002	0.000335258	8.94839e-05	0.196339	0.000725503	0.000185866	0.351571	0.00140302	0.000380891
3800	24	28	4690	GGCCATCACCGTGGCCTGGGTATGTGCTGAAAGCCAAACTTTTAAATTTTTTGGTTTTTT	A_55_P2742176	Zcchc14	NM_080855	ref|Mus musculus zinc finger, CCHC domain containing 14 (Zcchc14), mRNA [NM_080855]	11.2527	0.123625	0.0406634	-0.0908456	0.0516051	0.506845	0.145277	0.101338	0.257556	0.0878645	0.180065	0.612432	0.218417
3804	24	32	1606	TATTGTGGTAAAGGCTTTCACGATGCCTTCGATCTCAAGCGTCACATGAGGACTCACACT	A_55_P1999287	Ovol3	NM_001289817	ref|Mus musculus OVO homolog-like 3 (Drosophila) (Ovol3), mRNA [NM_001289817]	6.55769	0.38452	-0.694079	-0.885378	0.00981528	3.55767e-05	1.12535e-06	0.0348992	0.000113503	4.48849e-06	0.061784	0.00021321	8.73763e-06
3807	24	35	1343	ACATTAAAAGGCATTATTTCCTACTCAATTGTGCCTTACCCACCCCCAACTTGACTGATA	A_55_P2613491	Cldn18	NM_001194922	ref|Mus musculus claudin 18 (Cldn18), transcript variant A1.2, mRNA [NM_001194922]	6.80792	-0.0344636	0.0133425	-0.0171593	0.706777	0.884058	0.851257	0.458377	0.371114	0.329489	0.840751	0.917333	0.892051
3812	24	40	615	TACCACAGACCAGTCTCCTTCCTTCTCACCAAGGGACACGATGAGGAGTCACAAGAATAG	A_55_P1982986	1810043G02Rik	NM_026431	ref|Mus musculus RIKEN cDNA 1810043G02 gene (1810043G02Rik), mRNA [NM_026431]	7.80326	0.182107	0.130388	-0.279892	0.0395636	0.132168	0.00269708	0.0857124	0.0950853	0.00334677	0.152632	0.211142	0.00735944
3817	24	45	3749	AAGGCATACCTAACCTCAATACTCAAGAACCTCATGAGCCCTGGCAATCTGCCCTTTCCA	A_51_P347169	Actl11	NM_026338	ref|Mus musculus actin-like 11 (Actl11), mRNA [NM_026338]	5.77722	-0.073217	0.0778439	0.0635178	0.42771	0.399502	0.490709	0.353636	0.217895	0.223162	0.643885	0.509622	0.586285
3825	24	53	5196	ATCCAGATGCCCAGAAAAGTAATATGGTTTGTCGGAGTAGTCACACTCTAGATCTGCCCA	A_52_P657800	Cep152	NM_001081091	ref|Mus musculus centrosomal protein 152 (Cep152), mRNA [NM_001081091]	7.51265	-0.0882116	0.0438449	0.0414746	0.32116	0.61919	0.63817	0.302166	0.295301	0.269913	0.546661	0.71188	0.717916
3827	24	55	679	GAGGCCCTTCCCAAAGTATTAATGTTGTGCACCCAAATTACATTAAAAAATAGTTCGATA	A_55_P2010097	Mup2	NM_001045550	ref|Mus musculus major urinary protein 2 (Mup2), transcript variant 2, mRNA [NM_001045550]	18.3209	-0.0848867	0.0955441	-0.0494338	0.352646	0.29665	0.586054	0.318224	0.17546	0.25396	0.576751	0.404808	0.672584
3831	24	59	922	GTCTTTTCATGGAGTGGATTCTCCAGGTTTTTCAATTAAACGGATTATTTTTTCAGACCT	A_55_P2000224	Cd63	NM_001282966	ref|Mus musculus CD63 antigen (Cd63), transcript variant 3, mRNA [NM_001282966]	11.1763	0.395114	0.380154	0.299993	0.00222387	0.00305505	0.0157124	0.0131036	0.00451987	0.0144943	0.0239091	0.0090774	0.0334101
3840	24	68	1338	CCCCAAGATAAATATCCACAACACACAGTTATTGTCTGGTTCACTGACAGTTTTATTGAC	A_52_P606826	Pigh	NM_029988	ref|Mus musculus phosphatidylinositol glycan anchor biosynthesis, class H (Pigh), mRNA [NM_029988]	6.62863	-0.0322173	-0.310177	-0.149381	0.696827	0.000882676	0.0799789	0.455102	0.00162453	0.0547457	0.835367	0.00319886	0.132845
3849	24	77	455	GCCCTGAGGTGGCCCTGTAGGGATTACCCGCCAGCCTGTGGACCTATCAGTGAAATAAAA	A_51_P519276	Ndufb7	NM_025843	ref|Mus musculus NADH dehydrogenase (ubiquinone) 1 beta subcomplex, 7 (Ndufb7), mRNA [NM_025843]	15.3088	-0.0591104	-0.0438009	-0.0874548	0.200202	0.338759	0.0631078	0.229591	0.193625	0.0451644	0.412588	0.449196	0.108629
3865	24	93	846	TTGCCCTTGTCCTGAAGAGTAGTAATGGTTCTTGAAAAAGATTTCAAATAAAGCCTGCAC	A_55_P1985569	Tomm6	NM_001164729	ref|Mus musculus translocase of outer mitochondrial membrane 6 homolog (yeast) (Tomm6), transcript variant 1, mRNA [NM_001164729]	14.6906	-0.099345	-0.188114	-0.112936	0.105	0.00393846	0.0674585	0.157118	0.00557335	0.047637	0.280251	0.011238	0.115028
3868	24	96	4236	GACCCTTTAGTGCCTGTGGAAGAACCCATTGTTTCTTTTTCGCTTTCTTCAAAACCAAAA	A_51_P202596	Sh3tc2	NM_172628	ref|Mus musculus SH3 domain and tetratricopeptide repeats 2 (Sh3tc2), mRNA [NM_172628]	6.57525	0.00327216	-0.281755	-0.329657	0.963354	0.000531909	9.48455e-05	0.530664	0.00106316	0.000195361	0.980726	0.00207463	0.000401062
3872	24	100	3448	CTGGAAGGCATGTAGTTCCAACTTGTAACAAAATATTTGTAGTCTTCAATAAACTGTGGT	A_55_P2741434	Ubap2l	NM_001165985	ref|Mus musculus ubiquitin-associated protein 2-like (Ubap2l), transcript variant 5, mRNA [NM_001165985]	10.3976	0.101951	0.317599	0.467162	0.196176	0.00036933	2.74352e-06	0.2269	0.000784261	9.5965e-06	0.407478	0.00152178	1.90474e-05
3874	24	102	729	ACAGACCCAGTTTGATGTTAAGAATGACCGTTACATTGTCAATGGATCTCATGAGGCGAA	A_52_P533304	Eif5	NM_173363	ref|Mus musculus eukaryotic translation initiation factor 5 (Eif5), transcript variant 1, mRNA [NM_173363]	13.548	-0.0595204	0.440827	0.547037	0.320511	9.56309e-08	1.94052e-09	0.301871	9.04676e-07	2.14231e-08	0.546133	1.554e-06	3.8097e-08
3875	24	103	2570	ACCTCATCTTTGAGAAAGCCATTTCAGAGCCCAACTTCTCTGTGGCTTATGCCAACATGT	A_55_P2734057	Eif4g1	NM_001304432	ref|Mus musculus eukaryotic translation initiation factor 4, gamma 1 (Eif4g1), transcript variant 3, mRNA [NM_001304432]	12.0773	0.221172	0.0344246	-0.00469786	0.00418693	0.626755	0.946957	0.0198949	0.297473	0.35323	0.0360662	0.718015	0.96265
3879	24	107	2176	GTTTGCTGCTGAAAAACGGAATGAACTGTAAGACGTGAAGGGCCAGGGTGAGAAAACTAT	A_51_P138760	Abcd4	NM_008992	ref|Mus musculus ATP-binding cassette, sub-family D (ALD), member 4 (Abcd4), mRNA [NM_008992]	10.4445	-0.080692	0.852767	0.158583	0.471879	5.92527e-08	0.163771	0.372446	6.09643e-07	0.0966093	0.679006	1.03784e-06	0.241682
3880	24	108	2293	TGTCTATTTTATTTCTCTGCACTCTATTGTAGCCTTTGTGGTCCCTGATCAAAATGTTTG	A_55_P1984113	Nup62	NM_053074	ref|Mus musculus nucleoporin 62 (Nup62), mRNA [NM_053074]	11.8294	-0.09762	0.262306	-0.0122632	0.132243	0.000329031	0.846436	0.179528	0.000714635	0.328209	0.321659	0.00138185	0.888576
3881	24	109	1369	CACTACATGTCAGGTTCGGGAGGATGACTAGAAAGTCCTAAGGTTTCATTACCAAAACTT	A_51_P345080	Kdelr2	NM_025841	ref|Mus musculus KDEL (Lys-Asp-Glu-Leu) endoplasmic reticulum protein retention receptor 2 (Kdelr2), mRNA [NM_025841]	12.2403	0.144646	-0.462833	-0.543547	0.0812121	5.29704e-06	4.54057e-07	0.134262	2.40516e-05	2.07899e-06	0.239787	4.39456e-05	4.00373e-06
3882	24	110	1435	CCCTGCCCTTCCTAAGTTTATGGACCTATGCTCATCTGCTTAACATATCTGTTTGCTAAT	A_55_P2792618	Sfr1	NM_026377	ref|Mus musculus SWI5 dependent recombination repair 1 (Sfr1), mRNA [NM_026377]	12.9587	-0.00911112	0.239745	0.3039	0.902841	0.00343934	0.000395391	0.514812	0.00498612	0.00065307	0.950112	0.0100237	0.00137456
3883	24	111	2259	AGCTGTACCCTCTCTCTTACAAAATTAATAAATCTCTTGGCTATATGAGCCCAAGGACTC	A_55_P2935845	Ilvbl	NM_173751	ref|Mus musculus ilvB (bacterial acetolactate synthase)-like (Ilvbl), mRNA [NM_173751]	11.6513	0.289053	0.903437	1.00491	0.00430891	6.69757e-10	8.17553e-11	0.0203155	1.71195e-08	1.63151e-09	0.0368036	2.84999e-08	2.83939e-09
3885	24	113	2493	CCTACCCTCTCAGGAAATGGGTTGTCCTGTAGAGTTCTCTACCCTTTTAAAGGCAAAAGT	A_51_P453475	Slc1a5	NM_009201	ref|Mus musculus solute carrier family 1 (neutral amino acid transporter), member 5 (Slc1a5), mRNA [NM_009201]	8.57726	0.488038	-0.0959696	-0.0431335	0.00153695	0.488926	0.754818	0.0103089	0.251476	0.303275	0.0188233	0.596708	0.816035
3886	24	114	823	ACAACTGAATTCCTGTATGCAGAAGTAAAAGAAGCCGTCTCTATGAGCACAGCTTACACG	A_51_P348022	Nudt21	NM_026623	ref|Mus musculus nudix (nucleoside diphosphate linked moiety X)-type motif 21 (Nudt21), mRNA [NM_026623]	9.6346	-0.0701227	-0.116984	0.171156	0.3132	0.0985759	0.0190449	0.298101	0.0757503	0.016982	0.538865	0.166277	0.0393276
3890	24	118	6005	AAAGACAGAGGCTTTATGAAGCCAGACCGTTTCTATTTTTGTCCACTGTTATTCCAGCGT	A_51_P236197	Polr1a	NM_009088	ref|Mus musculus polymerase (RNA) I polypeptide A (Polr1a), mRNA [NM_009088]	10.5389	0.13929	0.379358	0.304668	0.0721362	3.05903e-05	0.000395362	0.125221	9.9991e-05	0.00065307	0.222163	0.000187647	0.00137456
3892	24	120	2624	TTGTTTGCAGATAAAAGGACACCGATCTTTCTCAAGAGCAGTGAGCTCTGGAAGTCAGTG	A_51_P317321	Iffo1	NM_001039669	ref|Mus musculus intermediate filament family orphan 1 (Iffo1), transcript variant 1, mRNA [NM_001039669]	8.29897	0.192141	0.460715	0.297752	0.0161464	2.08056e-06	0.000514686	0.0481499	1.11248e-05	0.000819108	0.0844574	1.98931e-05	0.00173563
3895	24	123	5314	CATGTCACTAAGTTGTCATCCCACATAAATTGATGTCCAGCATAGGGTATTAAATTTACA	A_55_P2805240	Sp4	NM_009239	ref|Mus musculus trans-acting transcription factor 4 (Sp4), transcript variant 1, mRNA [NM_009239]	6.96295	0.172809	0.00463809	-0.271127	0.0766074	0.960798	0.0078083	0.130051	0.39049	0.00815232	0.231406	0.973439	0.0184283
3901	24	129	1285	TGACCAAGGAAATGAAGGGAAGGAGGGAAAGCCAGGTAGCCCTGGACTTCCTGGATCTCG	A_55_P1982400	Scara5	NM_001168318	ref|Mus musculus scavenger receptor class A, member 5 (putative) (Scara5), transcript variant 2, mRNA [NM_001168318]	6.22805	-0.0316989	0.653888	0.239841	0.777002	4.30795e-06	0.0403828	0.478952	2.01514e-05	0.0313366	0.880121	3.67954e-05	0.0744406
3904	24	132	854	CTACAAAGACCCAACATTGATGTTCACATTTTGGAAATATTTTGTGTCCCACAAAGTAAG	A_55_P2040371	Rnaset2a	NM_001083938	ref|Mus musculus ribonuclease T2A (Rnaset2a), mRNA [NM_001083938]	14.2768	0.0729994	0.0132216	-0.465667	0.277636	0.842235	2.55269e-07	0.279098	0.359991	1.26139e-06	0.504889	0.886069	2.39996e-06
3906	24	134	705	ATTTCTTGGTGTCCTTGCTCAAGAAAAACTGGCAAAACGTGCGGGCTCTGTACATCAAGA	A_55_P1981499	Rpl10a	NM_011287	ref|Mus musculus ribosomal protein L10A (Rpl10a), mRNA [NM_011287]	15.8624	0.153927	-0.127284	0.0657556	0.0126083	0.0353715	0.260644	0.0411245	0.0334278	0.138646	0.0721272	0.0709835	0.35414
3908	24	136	8636	GAAATGGACTTGATGCGTATTCTGTGGCCGCTCTCTGTGCACGGCGGCATTCTGTCATTT	A_51_P286814	Ncor2	NM_011424	ref|Mus musculus nuclear receptor co-repressor 2 (Ncor2), transcript variant 1, mRNA [NM_011424]	12.6877	0.532808	-0.284119	-0.553693	0.00304679	0.0915818	0.0022203	0.0160937	0.0714416	0.0028376	0.0292897	0.156314	0.00620179
3916	24	144	414	TCAAGAAAAGCCCAGCTAGTCTTGTTTTGTCTGATCCTGGACACCCTTCTCTGATTGTCT	A_66_P101930	Lce3b	NM_025501	ref|Mus musculus late cornified envelope 3B (Lce3b), mRNA [NM_025501]	5.67301	-0.205186	-0.107502	0.0874088	0.00866034	0.147189	0.235073	0.0322522	0.103487	0.127928	0.0570777	0.231047	0.324879
3918	24	146	3042	CTGGGCTCCTGACTATTGTGTGTTACTTATAAACTGTCTAAAATGCACCTTTGTGCCGGA	A_52_P646034	Nfatc2ip	NM_010900	ref|Mus musculus nuclear factor of activated T cells, cytoplasmic, calcineurin dependent 2 interacting protein (Nfatc2ip), mRNA [NM_010900]	7.72828	0.167944	0.0281773	-0.28792	0.0582125	0.741469	0.00230382	0.109478	0.332215	0.00292733	0.194372	0.811823	0.00640033
3919	24	147	429	AAGAAGATTCATGAATGGGTTCCACCTTTGACACCTTACAAGTGACCGCAGTGAAGACTG	A_52_P724940	Ndufa12	NM_025551	ref|Mus musculus NADH dehydrogenase (ubiquinone) 1 alpha subcomplex, 12 (Ndufa12), mRNA [NM_025551]	14.4708	-0.00024565	-0.0331636	-0.0886075	0.99633	0.5363	0.106662	0.53911	0.267792	0.0687187	0.997527	0.639168	0.168495
3924	24	152	1685	CCCACCCTCAGGCCATATGGTGAATAAGACGAAAATAATAAAACGGCTTTATTTTCTGGT	A_55_P2002963	Coro1a	NM_001301374	ref|Mus musculus coronin, actin binding protein 1A (Coro1a), transcript variant 1, mRNA [NM_001301374]	9.14469	-0.213021	-0.426777	0.114766	0.163245	0.00821358	0.445938	0.202905	0.0101886	0.208165	0.363882	0.021016	0.544173
3933	24	161	2487	GTTTGTGAGAAGGTACTAATCAGTGCAGTAAGGTTAAATACATCCTGATTTTCCTTCACT	A_51_P442206	Ankrd42	NM_028665	ref|Mus musculus ankyrin repeat domain 42 (Ankrd42), mRNA [NM_028665]	5.81081	-0.0704023	-0.0884538	-0.173614	0.452223	0.346589	0.0716958	0.364367	0.196734	0.0501028	0.664444	0.456775	0.121146
3940	25	4	1256	GCAGGCTTGGGTACAAGGCCCTAAGAAAGAGAAAAAGGAAAATAAATTCTCACGTGTCCC	A_55_P2129311	2210016L21Rik	NM_028211	ref|Mus musculus RIKEN cDNA 2210016L21 gene (2210016L21Rik), mRNA [NM_028211]	9.42063	0.0100376	-0.28994	-0.445556	0.897209	0.000939754	5.69617e-06	0.513113	0.00170911	1.79967e-05	0.946364	0.0033713	3.56514e-05
3941	25	5	5827	CTGAAAAACATTGATTCCCTGTTCACTGCATTATCAAATACTCAGCCAAGATTTACTCTT	A_55_P2075313	Zfp619	NM_001004139	ref|Mus musculus zinc finger protein 619 (Zfp619), mRNA [NM_001004139]	6.08148	0.134452	0.176941	0.0112166	0.180765	0.0821907	0.909398	0.215695	0.0655514	0.344297	0.387451	0.143112	0.936611
3956	25	20	334	GGGCGGCAGGAACTTGAAATCGTAATTGGGGATGAACACATTTCTTTTACCACGTCAAAA	A_55_P2643633	Magohb	NM_025564	ref|Mus musculus mago-nashi homolog B (Drosophila) (Magohb), mRNA [NM_025564]	8.83856	0.00498723	-0.375964	-0.152449	0.952509	0.00013554	0.0782501	0.527762	0.000341562	0.0537383	0.974939	0.000652157	0.130371
3958	25	22	5792	CCACCCCCACCCCTGTTGGTTTCTTTTTCTCTCATAAATAAAATAAATGGTCTTTGTTTC	A_55_P1963374	Klhdc7a	NM_173427	ref|Mus musculus kelch domain containing 7A (Klhdc7a), mRNA [NM_173427]	11.4616	-0.294341	0.0395836	0.0804018	0.11374	0.827144	0.657879	0.164775	0.355851	0.275933	0.293623	0.87487	0.735069
3969	25	33	2244	TTGCTGTTGGGTGGTGTACAGTGCTGTACTGGGTCGATTCTGTAAGGATTGAAGTGCTGC	A_66_P100561	Bnip2	NM_016787	ref|Mus musculus BCL2/adenovirus E1B interacting protein 2 (Bnip2), transcript variant beta, mRNA [NM_016787]	12.5963	-0.0310186	-0.158569	-0.475708	0.586504	0.00952404	1.19127e-08	0.417895	0.0114852	9.6025e-08	0.764912	0.0237724	1.74564e-07
3970	25	34	893	AAATGAGAGATTACGAACACGCTGCACTGACCTGCTAAATGACCTGGAGAAACTGAGGAA	A_55_P2096933	Cntln	NM_177385	ref|Mus musculus centlein, centrosomal protein (Cntln), transcript variant 2, mRNA [NM_177385]	7.26237	0.278078	0.1715	-0.00988083	0.00387445	0.06029	0.910498	0.0188477	0.0512414	0.344571	0.0342062	0.110847	0.937342
3973	25	37	3853	TACACCTTTCCTCATTTTAGGGAGCTAGCTACTCTGAAAACACCTGTCTTTGCTCAGGAG	A_55_P2146520	Carns1	NM_134148	ref|Mus musculus carnosine synthase 1 (Carns1), mRNA [NM_134148]	7.08212	-0.113866	-0.408791	-0.0379102	0.335805	0.00173076	0.746493	0.309696	0.00283161	0.301068	0.560862	0.00563791	0.80901
3974	25	38	401	ACAGTTTTACCAGGCCCTGAACCTCTCTCTGCCTCAGCCTGGCTTCCATGCTCATAAGGT	A_51_P369443	Ly6g5b	NM_148939	ref|Mus musculus lymphocyte antigen 6 complex, locus G5B (Ly6g5b), mRNA [NM_148939]	7.96036	0.147327	-0.0383205	-0.167226	0.112008	0.671639	0.0733536	0.163044	0.31155	0.0510427	0.29106	0.756107	0.12352
3977	25	41	967	TTGCTATATGCCTGAGAAGCCCAAACATGCATATGGCTGCCTTTGGACTTCATGATATCC	A_51_P450278	2010003K11Rik	NM_027237	ref|Mus musculus RIKEN cDNA 2010003K11 gene (2010003K11Rik), mRNA [NM_027237]	10.9656	-0.82632	1.00131	3.23873	0.000508833	5.88178e-05	3.97942e-14	0.00480707	0.000170882	4.05212e-12	0.00880861	0.000324425	6.7129e-12
3978	25	42	2823	GCATCAGATTCGTTGGCTAATTCTGTCTGTAGATAGTCTAGCTTCAGCTGTTTATGGTGA	A_52_P664899	Elavl2	NM_207685	ref|Mus musculus ELAV (embryonic lethal, abnormal vision, Drosophila)-like 2 (Hu antigen B) (Elavl2), transcript variant 1, mRNA [NM_207685]	5.58575	1.02585	-0.00528609	-0.639057	7.02613e-06	0.976767	0.0016013	0.000339729	0.394532	0.00215322	0.000529576	0.984549	0.00467844
3980	25	44	4202	TGAACTCCGCTACTCTCAGAGTTTAGTTGCTGATGTTCTGTGGTAGTGGTAGTGGTAGAT	A_66_P126147	Spink5	NM_001081180	ref|Mus musculus serine peptidase inhibitor, Kazal type 5 (Spink5), mRNA [NM_001081180]	5.85783	0.0232024	0.16237	1.20764	0.846689	0.18409	3.60893e-10	0.499427	0.122582	5.34774e-09	0.920979	0.277299	9.41777e-09
3990	25	54	320	AACCTCGGCGGAGGAGTCGTGACCATCGAACGCAGCAAGAGCAAGATCACTGTCACTTCA	A_51_P387878	Rpl22	NM_009079	ref|Mus musculus ribosomal protein L22 (Rpl22), transcript variant 1, mRNA [NM_009079]	14.4922	0.158837	0.0394071	-0.00195307	0.00784881	0.478618	0.971838	0.0301617	0.247796	0.359182	0.0536912	0.586781	0.979999
3998	25	62	1312	CACTCCTCCCTAGAAGTTATGAACACTACACACAGTCAATAAAGCGAATGGACCTTGCTG	A_55_P1956557	Rab3a	NM_001166399	ref|Mus musculus RAB3A, member RAS oncogene family (Rab3a), transcript variant 1, mRNA [NM_001166399]	9.38527	-0.0966809	-0.28789	-0.5668	0.319895	0.00586187	3.84455e-06	0.301516	0.00772184	1.28588e-05	0.545564	0.0157256	2.54523e-05
3999	25	63	1629	CACATGAATGAACTTTCAGCCTCATTCTAATTTATGAGCCACCTTCTAAACACTGATTTG	A_51_P302856	Ugt2b37	NM_053215	ref|Mus musculus UDP glucuronosyltransferase 2 family, polypeptide B37 (Ugt2b37), mRNA [NM_053215]	13.8747	0.02489	0.176231	-0.114735	0.846312	0.178123	0.375412	0.499305	0.119399	0.182927	0.920709	0.269716	0.474032
4000	25	64	479	GCCCTGCAATACCTAAACTTCCCCATCCATTTCGACCCTTGTACAATAATAAAGTTGTTT	A_55_P1989276	Romo1	NM_025946	ref|Mus musculus reactive oxygen species modulator 1 (Romo1), transcript variant 1, mRNA [NM_025946]	14.748	-0.0552797	-0.176171	-0.253643	0.212575	0.000430585	4.66849e-06	0.23838	0.00089395	1.51799e-05	0.4297	0.00173878	3.00693e-05
4013	25	77	2529	GTTGTGTGGAGGACTGCTTCCATAGGAACTTGTGAGAATAAACCGCTTTGCAGACTTTTC	A_51_P149313	Cep63	NM_001081122	ref|Mus musculus centrosomal protein 63 (Cep63), transcript variant 1, mRNA [NM_001081122]	10.7337	0.0702513	0.263407	0.265866	0.202999	5.28773e-05	4.70808e-05	0.231655	0.000156768	0.000107784	0.41652	0.000297448	0.000219452
4018	25	82	3469	GGAGCAGAACTCATCCAAACTGAACAAATATGCCTTTATGTAGGAGCAGAGGGAAATTTG	A_55_P1965030	Slc5a12	NM_001003915	ref|Mus musculus solute carrier family 5 (sodium/glucose cotransporter), member 12 (Slc5a12), transcript variant 1, mRNA [NM_001003915]	5.54578	0.6812	-0.0586091	-0.514026	2.60927e-05	0.659406	0.000656912	0.00068851	0.307759	0.00101259	0.00114025	0.745713	0.00216224
4023	25	87	2155	AGCACATTGATGGCAGAAGTGATTTTGTTTGGTGTGGTAAATCTCTGACGCCTGAAGCAC	A_52_P20727	Nhlrc1	NM_175340	ref|Mus musculus NHL repeat containing 1 (Nhlrc1), mRNA [NM_175340]	7.9083	-0.528606	-0.652674	-0.326597	0.00506669	0.000853252	0.068655	0.0225759	0.0015775	0.0483472	0.0407232	0.00310492	0.116816
4025	25	89	527	ATCTCCAGTGTGTGTTCCTCAAGCTCCTGCCTATTAAGAACTGTATAGAAAACCACAATG	A_51_P155503	Klk1b8	NM_008457	ref|Mus musculus kallikrein 1-related peptidase b8 (Klk1b8), mRNA [NM_008457]	8.57842	-0.6426	-1.00437	-0.967326	4.04105e-05	4.61962e-08	8.84991e-08	0.00089127	5.02683e-07	5.21077e-07	0.00149508	8.5793e-07	9.81246e-07
4028	25	92	2273	CTCTCTCTCTCTCTCTCTCTGTATGTGTATTCCATACACACACAGAAACATTAAAATTTA	A_55_P2001023	Lrrc19	NM_175305	ref|Mus musculus leucine rich repeat containing 19 (Lrrc19), mRNA [NM_175305]	12.5568	0.1164	0.0227715	-0.0748427	0.349763	0.853566	0.545518	0.316776	0.363073	0.241049	0.573761	0.894868	0.636773
4029	25	93	1270	GGTTTGTGCATGTTTTCTGCTGGGTGGGATCTGAGGGTGATTTCTCTTTTACCTGTACAT	A_55_P2786052	Ahsa1	NM_146036	ref|Mus musculus AHA1, activator of heat shock protein ATPase 1 (Ahsa1), mRNA [NM_146036]	15.8212	0.0113515	-0.215845	0.040599	0.885912	0.0109732	0.608765	0.510117	0.0128987	0.260822	0.940046	0.026744	0.692644
4034	25	98	223	ACAGAGATGACATCGGGAGGAATGCTGTGGATGCCTTTCGGGTCAATGTCATTCATGCAC	A_65_P19250	Ap2m1	NM_001302970	ref|Mus musculus adaptor-related protein complex 2, mu 1 subunit (Ap2m1), transcript variant 2, mRNA [NM_001302970]	8.68462	-0.123857	-0.391849	-0.227925	0.125193	3.90873e-05	0.00743983	0.174019	0.000122457	0.00781694	0.311226	0.000230874	0.0176351
4036	25	100	1020	GATCTTAAAATTATATCCTTGGAGATACATTTCTAAGGAGGATATTGCCGAAGAATGTGG	A_55_P2830884	Asnsd1	NM_133728	ref|Mus musculus asparagine synthetase domain containing 1 (Asnsd1), transcript variant 1, mRNA [NM_133728]	7.18632	-0.0604524	-0.139352	-0.177762	0.422312	0.072054	0.0244942	0.351465	0.0591496	0.0208501	0.639402	0.128461	0.0484956
4047	25	111	3029	CACTGCATCCTTTATGGTCATGGTTTTGAGAAAAGCAAATATCATTTTTGGCTGCATTAA	A_55_P2132512	Ngef	NM_001111314	ref|Mus musculus neuronal guanine nucleotide exchange factor (Ngef), transcript variant 1, mRNA [NM_001111314]	12.1558	0.191398	-0.12878	-0.651116	0.0938645	0.251982	4.03627e-06	0.146782	0.155562	1.33798e-05	0.262288	0.356026	2.65278e-05
4052	25	116	3049	TTTTGAATTCTTACTCAGTTACTCACTGCCATTTAAAATGGTCATAGTAGCTTTGCTGGA	A_51_P367434	Tmed5	NM_028876	ref|Mus musculus transmembrane emp24 protein transport domain containing 5 (Tmed5), mRNA [NM_028876]	11.8896	0.0394113	1.45817	1.90717	0.716338	9.28849e-13	2.63456e-15	0.460772	9.28744e-11	5.13533e-13	0.8456	1.64522e-10	8.94873e-13
4054	25	118	1858	AACCCCTCATGTGCCTGTCTATAGGTAGCAAGCAATCTCTCCATTTGATCCTGTTCCAAA	A_51_P451588	Plekhb1	NM_013746	ref|Mus musculus pleckstrin homology domain containing, family B (evectins) member 1 (Plekhb1), transcript variant 1, mRNA [NM_013746]	11.9396	-0.448488	0.119861	-0.0436316	0.0121808	0.475591	0.794157	0.0401696	0.246552	0.314177	0.0706517	0.583575	0.847306
4061	25	125	6218	GCCAGCTTTCTTTTAGGATTGGTTTAGTTTTTCTTTTCAGAAGTTTTCTCTCAACAGTCC	A_52_P218379	Kif26a	NM_001097621	ref|Mus musculus kinesin family member 26A (Kif26a), mRNA [NM_001097621]	6.1094	-0.0389451	0.00302468	0.0228562	0.66216	0.972875	0.797357	0.443343	0.393617	0.314988	0.81321	0.981909	0.849343
4062	25	126	939	TGCTTTTATGGCCCTGCTTCACAGGGAGAAGAGTGGAGCACAGGCGAACCTCCTCAGTCT	A_52_P436628	Vegfb	NM_011697	ref|Mus musculus vascular endothelial growth factor B (Vegfb), transcript variant 1, mRNA [NM_011697]	10.2335	-0.00474265	-0.302515	-0.354182	0.968801	0.0187719	0.00697079	0.532148	0.0200271	0.00740114	0.983163	0.0419291	0.0166851
4067	25	131	488	TTAAGCTCAACAAGGCTTCAATTAACATGCTGCGGATTGTGGAGCCATACATTGCATGGG	A_55_P2909620	Rpl7	NM_011291	ref|Mus musculus ribosomal protein L7 (Rpl7), mRNA [NM_011291]	15.6046	0.142162	-0.135326	-0.0915847	0.00875153	0.0120285	0.0783292	0.0324408	0.0138986	0.0537865	0.0574649	0.0289183	0.130487
4068	25	132	3104	GGAGGGTTGGGGGGTTATTTTTGTTTTTAAGAGGAAAGTTGGAAGGTAATTTTGTTTTAT	A_55_P2155062	Naa40	NM_027643	ref|Mus musculus N(alpha)-acetyltransferase 40, NatD catalytic subunit, homolog (S. cerevisiae) (Naa40), mRNA [NM_027643]	8.44667	0.0760333	0.195755	0.181136	0.294294	0.0108921	0.0174191	0.288704	0.0128183	0.0157695	0.521595	0.0265692	0.0364052
4069	25	133	9615	CCCTGCCTAGCAATAACTACGTTAGTTTTAGTGAAGCTTTTGCGTATTTCCTTCTATGGT	A_52_P644774	Zzef1	NM_001045536	ref|Mus musculus zinc finger, ZZ-type with EF hand domain 1 (Zzef1), mRNA [NM_001045536]	10.6542	0.0183903	0.0902385	-0.114636	0.81133	0.247908	0.145525	0.488954	0.153599	0.0879761	0.900772	0.351356	0.218732
4082	25	146	517	ATCCCGAGCGTGAGGTCACTTTCCTAGAGGCTTCTCGCTTTGCTCAGGAGAATGAGCTGA	A_51_P258620	Rab4b	NM_029391	ref|Mus musculus RAB4B, member RAS oncogene family (Rab4b), mRNA [NM_029391]	9.01104	0.0315237	-0.220604	-0.637651	0.721126	0.018499	1.53629e-07	0.462165	0.0198104	8.19293e-07	0.84863	0.0414829	1.55384e-06
4086	25	150	2091	CTGGCAAGGTCATGTGCCTTCTCTGATGCCAAAACCCTTTATGGGGGTGATGGAGTACTT	A_55_P1991906	Acadvl	NM_017366	ref|Mus musculus acyl-Coenzyme A dehydrogenase, very long chain (Acadvl), mRNA [NM_017366]	16.2394	-0.091886	0.420257	0.673983	0.152988	5.62247e-07	1.05065e-10	0.195585	3.83895e-06	1.96502e-09	0.350031	6.68937e-06	3.43827e-09
4087	25	151	1086	TTGGGGATGTTTTCATTCGGGAGTTCTACAGTGTGTTTGACAGAGCCAACAATCGTGTTG	A_55_P2046563	Cym	NM_001111143	ref|Mus musculus chymosin (Cym), mRNA [NM_001111143]	5.65328	0.324968	-0.188107	-0.612036	0.00164386	0.0511298	6.63892e-07	0.0107791	0.044878	2.8783e-06	0.0197782	0.0966124	5.58639e-06
4088	25	152	3083	CCCAATAAAGAAACGGATCAGCCTATAAGTGACTAATGTCATTGACAAAAATCATAAGAG	A_51_P345316	Cep76	NM_001081073	ref|Mus musculus centrosomal protein 76 (Cep76), mRNA [NM_001081073]	7.04309	-0.169634	-0.00779038	0.172865	0.0251365	0.913556	0.0227501	0.0642102	0.378524	0.0196575	0.113075	0.938997	0.0455838
4092	25	156	562	AACACACCGGAAGAGCCCCTTATAGTCACGAAGTTCTACTTCCAGGAAGACCAATAGTAC	A_55_P1962400	Il1rn	NM_001039701	ref|Mus musculus interleukin 1 receptor antagonist (Il1rn), transcript variant 2, mRNA [NM_001039701]	6.21617	-0.137638	0.409003	1.60005	0.238073	0.00145702	4.54187e-13	0.254642	0.00245936	2.69208e-11	0.459417	0.00488546	4.46933e-11
4096	25	160	1864	ATGGTACCCCCTGCTCCAAAAGTAAGTTCTGTGATCAAGGAGCTTGCAGTGGAAGTTTAT	A_51_P234233	Adam6b	NM_001009545	ref|Mus musculus a disintegrin and metallopeptidase domain 6B (Adam6b), mRNA [NM_001009545]	6.14057	0.0417999	-0.0167467	-0.162112	0.686666	0.871427	0.12641	0.451466	0.367861	0.0785775	0.829018	0.908484	0.194202
4104	26	4	1443	CTTTTCTCGACGAGTTATAACACATGCGTGTATTTAAAGCTCAGCCCAGACCAGCAAGCA	A_51_P128648	Uqcrc2	NM_025899	ref|Mus musculus ubiquinol cytochrome c reductase core protein 2 (Uqcrc2), mRNA [NM_025899]	14.7742	-0.0536132	0.0227144	0.0459761	0.280926	0.644458	0.353593	0.280825	0.302963	0.174677	0.507953	0.733371	0.451451
4105	26	5	2965	CTGAGTCTGTTGCCTTCCCATGCTTTTAAGAGAATTTGAACACTTACAAAGAGAATATTT	A_55_P2049086	Map3k7	NM_009316	ref|Mus musculus mitogen-activated protein kinase kinase kinase 7 (Map3k7), transcript variant B, mRNA [NM_009316]	10.5698	-0.102784	0.0247582	0.00152651	0.225859	0.76719	0.985423	0.247012	0.3394	0.362293	0.445405	0.830841	0.990016
4107	26	7	119	GGGCTCCTCCTCCTGCTTGTCATCATCCTGTTCATCTGCTTGTGCCGGTTCAGTCAGAGA	A_55_P2044953	Lst1	NM_010734	ref|Mus musculus leukocyte specific transcript 1 (Lst1), mRNA [NM_010734]	10.2655	-0.184187	-0.444066	-0.204441	0.106677	0.000476105	0.0751112	0.158356	0.000968927	0.0519963	0.282525	0.00189081	0.125986
4108	26	8	1574	AATACAGTCATACTTTCCGAGATGCCCTAAGAGAAGAAGTATTGATGCTCATGGCCAGGG	A_55_P2565400	Ptcd3	NM_027275	ref|Mus musculus pentatricopeptide repeat domain 3 (Ptcd3), mRNA [NM_027275]	8.13904	-0.226984	-0.222357	-0.0783296	0.00133243	0.00160148	0.222214	0.00938417	0.00265642	0.122457	0.0171098	0.00527374	0.310377
4115	26	15	2020	TGAGATGCCCTGTCACTTCTCTGTGCAGAGTCTTGTCCTTGGAGCAGGAAATAAAGCATT	A_51_P254262	Nxph3	NM_130858	ref|Mus musculus neurexophilin 3 (Nxph3), mRNA [NM_130858]	5.69184	-0.23229	-0.243561	-0.031529	0.00474178	0.00329155	0.676369	0.0215705	0.00480446	0.281319	0.0389513	0.00966258	0.750756
4119	26	19	1515	TGAAATCGGGCGGGGTTGGTAGTAAAGTTTACATATCCTAGCGGCACACGCTAGCGGAGG	A_51_P238734	Mfsd11	NM_178620	ref|Mus musculus major facilitator superfamily domain containing 11 (Mfsd11), mRNA [NM_178620]	8.15156	-0.0752629	-0.0619223	-0.219367	0.285885	0.378082	0.00402378	0.283709	0.209348	0.00468605	0.512677	0.488549	0.0103894
4128	26	28	363	GCAGCTAAGCAACTTCAATCAGCTTTAAAACCCAAACAACTTGTAAATCAACCATAGATT	A_55_P2146171	Cox20	NM_025511	ref|Mus musculus COX20 Cox2 chaperone (Cox20), mRNA [NM_025511]	11.8637	-0.0201269	-0.366793	-0.435946	0.778885	2.69057e-05	2.38191e-06	0.479604	9.04909e-05	8.52434e-06	0.881252	0.000169371	1.68506e-05
4132	26	32	6524	TTCCTTGTATTCAGTCCATTACCAAAGAGGTGTTTGCACTTTGTAATGATACCTTTCAGT	A_55_P2856618	Pxdn	NM_181395	ref|Mus musculus peroxidasin homolog (Drosophila) (Pxdn), mRNA [NM_181395]	9.50731	-0.0303645	-0.133794	-0.290151	0.781363	0.228167	0.0130453	0.480066	0.144359	0.0124634	0.882576	0.32897	0.0285486
4135	26	35	1461	CTCCTGGCCTCTGCAGGTATTGTTTTGTGTATAAACTTACACAGAAACATAATTGAAATA	A_55_P2095153	Pdf	NM_026513	ref|Mus musculus peptide deformylase (mitochondrial) (Pdf), mRNA [NM_026513]	10.7265	-0.0525596	-0.215461	-0.156497	0.474327	0.00652002	0.0406294	0.373457	0.00841618	0.0314918	0.681043	0.0172367	0.0748288
4136	26	36	5571	GGACACCATGCTTTTTTCAGTTCATTATGCTTAACCAAACACCAATAAAAAGCTGAACAA	A_55_P2042918	Trim37	NM_197987	ref|Mus musculus tripartite motif-containing 37 (Trim37), mRNA [NM_197987]	7.10207	0.0408859	-0.0782547	-0.185763	0.607267	0.328801	0.0263989	0.425361	0.189397	0.0221842	0.779216	0.438657	0.0518178
4140	26	40	7497	AGAAATCAGAAAAGCAGCTGGGTTTAGTGCTTGCCTGTGATCCTAACCAGAAGATCTGGA	A_55_P2835190	Ago3	NM_153402	ref|Mus musculus argonaute RISC catalytic subunit 3 (Ago3), mRNA [NM_153402]	8.38802	-0.0116922	0.0347705	-0.0227675	0.876832	0.645528	0.762972	0.507612	0.303312	0.305644	0.934984	0.734237	0.822841
4145	26	45	6937	TCTCCGTGTGTGTGTGTGTGTGTGTGTGTGTGTTTCAAGTGATTTCTCAAAACGTGTATG	A_55_P1994603	Itsn1	NM_010587	ref|Mus musculus intersectin 1 (SH3 domain protein 1A) (Itsn1), transcript variant 1, mRNA [NM_010587]	16.8993	0.0662859	0.700329	0.276874	0.639822	4.10591e-05	0.059343	0.43573	0.000127379	0.042909	0.799002	0.000240715	0.103025
4149	26	49	5126	TGAGTTTACATGTCTAAATCAAGTGTAAGTTATATGCGTTGTGTTGGAACCTTTTCTACG	A_51_P187346	Sgms2	NM_028943	ref|Mus musculus sphingomyelin synthase 2 (Sgms2), mRNA [NM_028943]	9.23273	0.394748	0.263847	0.0181225	0.00209583	0.0301352	0.875523	0.0126023	0.0293692	0.335877	0.0229151	0.0619742	0.910517
4157	26	57	4427	CCTGTGTATTCATTTCCCTCCTAAGGTGTGCTCCTAAATGAAGGTTTCTATGTACGCGGA	A_66_P100440	Vezf1	NM_016686	ref|Mus musculus vascular endothelial zinc finger 1 (Vezf1), mRNA [NM_016686]	10.0334	0.0253465	0.223829	0.0968053	0.647545	0.000422752	0.0897483	0.438444	0.000880211	0.0599178	0.804322	0.00171203	0.145958
4165	26	65	2072	TGTTCTGCGTGGCTAGCAGTGTAGGTACAGAACTGTAGTTAGTTGTGCATTGGTGATCTT	A_51_P252725	Gpc4	NM_008150	ref|Mus musculus glypican 4 (Gpc4), mRNA [NM_008150]	11.3429	0.138667	0.0321309	-0.518204	0.0787828	0.674299	4.32206e-07	0.131973	0.312235	1.99272e-06	0.235447	0.757597	3.83251e-06
4167	26	67	2319	GGATACTACTTTCTAACAAGGTGTATCTAGTAGGAGAGAAAGCCACCACAATAAATATAT	A_55_P2163659	Rspo3	NM_028351	ref|Mus musculus R-spondin 3 homolog (Xenopus laevis) (Rspo3), mRNA [NM_028351]	9.19668	0.183731	-0.0334092	0.0606448	0.189781	0.808237	0.659993	0.222131	0.350908	0.276576	0.398872	0.860384	0.736798
4168	26	68	1846	ATTTCGAAAGTCATCGGAGGAGGCAGAGGAGCAGCTTCAGAGCCTAAAGGAATTTTATCT	A_51_P132170	Ccdc141	NM_001025576	ref|Mus musculus coiled-coil domain containing 141 (Ccdc141), mRNA [NM_001025576]	6.90496	0.31847	0.281176	0.0297247	0.00684686	0.0152774	0.784763	0.0274564	0.0168905	0.311584	0.0491241	0.0352	0.839779
4170	26	70	741	TGTATCCTAAGTCAATACAATATTGGACCATGTCCTTGTGTACAAAAGTGCCAGACAACC	A_51_P164203	Nme4	NM_019731	ref|Mus musculus NME/NM23 nucleoside diphosphate kinase 4 (Nme4), mRNA [NM_019731]	7.80036	0.095163	-0.660279	-0.515583	0.392504	3.10493e-06	8.55644e-05	0.337692	1.54429e-05	0.000178929	0.613444	2.79123e-05	0.000366461
4174	26	74	1873	GTCTCCCCAGCACACTTGGGGAAGCTGAGGTAAGAGGGTTAGCCTAGACTAGTAACAAGA	A_52_P590665	Tmem161a	NM_145597	ref|Mus musculus transmembrane protein 161A (Tmem161a), transcript variant 1, mRNA [NM_145597]	9.74823	0.0325549	-0.304789	-0.398328	0.728124	0.00307116	0.000245241	0.464356	0.00453675	0.000434847	0.853111	0.0091157	0.000907091
4175	26	75	5517	GCCTGTAGAGTTAGTATTTCTGGTTTTTATATGTTGCACACTGAATTGAAGAAATGTTGG	A_55_P2746459	Thbs1	NM_011580	ref|Mus musculus thrombospondin 1 (Thbs1), mRNA [NM_011580]	5.88748	-0.24307	-0.242626	0.19518	0.250585	0.251429	0.353863	0.262975	0.155289	0.174757	0.475246	0.355386	0.451651
4181	26	81	711	GGTCTTTCACAAGCTGATGATTGTTGCATTTTGGAGTTGCAACAACATTAAAACAGTTTC	A_52_P376214	Cstf3	NM_001037326	ref|Mus musculus cleavage stimulation factor, 3' pre-RNA, subunit 3 (Cstf3), transcript variant 3, mRNA [NM_001037326]	9.82717	-0.0814111	-0.689124	-0.81863	0.334357	1.52888e-08	6.04991e-10	0.308863	2.05255e-07	8.15353e-09	0.559295	3.45679e-07	1.43838e-08
4189	26	89	2355	TCTGACCAATTGTTGATAAGCACTATGATTCTCATATAAAAATCAAAGATGCAGAACGCG	A_51_P384318	C1ra	NM_023143	ref|Mus musculus complement component 1, r subcomponent A (C1ra), mRNA [NM_023143]	14.3972	0.199949	0.1156	-0.256506	0.00717941	0.10223	0.000942124	0.0283762	0.0779428	0.00137384	0.050714	0.17131	0.0029581
4192	26	92	3168	TTTTTGAGACAGGGCCTTACTATGTAGCTCTGGCTGTCCTGGAACTCATTATGTAGACCA	A_55_P2046867	Gata5	NM_008093	ref|Mus musculus GATA binding protein 5 (Gata5), mRNA [NM_008093]	8.31943	-0.171492	-0.251299	-0.177438	0.0889533	0.0157893	0.079041	0.142139	0.017352	0.054194	0.254009	0.0362147	0.131488
4197	26	97	478	TGCCGGCAGTATGAGATGGGGGAATGCACCCGAGGTGGCTTCTGCAACTTTATGCACCTA	A_51_P509140	U2af1l4	NM_170760	ref|Mus musculus U2 small nuclear RNA auxiliary factor 1-like 4 (U2af1l4), mRNA [NM_170760]	10.3763	-0.00964891	-0.259257	-0.0875549	0.871044	0.000187747	0.149574	0.506124	0.000448911	0.089927	0.93217	0.000864318	0.223808
4198	26	98	2645	TTTTTCCTGCTCTGGGTGGTGGTGGCAAACGGGCGGATGAGTATTTAATAAAAGTTGCAA	A_55_P2113359	Zfp523	NM_172617	ref|Mus musculus zinc finger protein 523 (Zfp523), mRNA [NM_172617]	11.2043	0.178922	-0.141935	-0.504535	0.00314574	0.0155663	2.21882e-09	0.0164436	0.0171528	2.39878e-08	0.0298902	0.0357902	4.28348e-08
4202	26	102	2103	TTTTTTAAACCAACATGTTCATTTGGGTTTGCTTCCTTGATCCTGTGGAAATTCCCACGG	A_52_P493810	Srpk1	NM_016795	ref|Mus musculus serine/arginine-rich protein specific kinase 1 (Srpk1), mRNA [NM_016795]	8.75093	-0.14067	-0.198351	-0.0605443	0.101374	0.0244043	0.470499	0.153626	0.0247536	0.2164	0.274188	0.0519076	0.566534
4204	26	104	8058	ATAGCACTGTGCCATATTTTTACATTGGCGATATTGCTGGTATATTGTGGTATATTTGAC	A_51_P253732	Il17rd	NM_134437	ref|Mus musculus interleukin 17 receptor D (Il17rd), mRNA [NM_134437]	6.02956	0.0225464	0.0779664	0.108741	0.820265	0.434789	0.278908	0.491802	0.231353	0.146014	0.906148	0.544623	0.374255
4205	26	105	986	TGTCCTTGCAGTAGTGATGCTGTATTGGTGGCATCAGTCCACGGTGTATGTCATGCAGTA	A_66_P112882	Paqr3	NM_198422	ref|Mus musculus progestin and adipoQ receptor family member III (Paqr3), mRNA [NM_198422]	6.80063	-0.359637	0.244593	0.904067	0.00100634	0.0177358	1.62129e-09	0.00767411	0.019133	1.86086e-08	0.0141187	0.0400376	3.29609e-08
4208	26	108	581	ACAACCAAGAGCAGATAGGTTAGTGAAATTAAAATTAACTCGGCACTCTCAGGTGACAGC	A_51_P211325	Nudt2	NM_025539	ref|Mus musculus nudix (nucleoside diphosphate linked moiety X)-type motif 2 (Nudt2), mRNA [NM_025539]	8.99259	-0.0887237	-0.866358	-0.83745	0.340884	1.38854e-09	2.64334e-09	0.312196	3.0118e-08	2.71718e-08	0.564951	5.09729e-08	4.84555e-08
4213	26	113	5933	CTTTTTCCCTCCTTGTATATAAGAATGTATATTTGATGCCTCATAAAAGACCTTGTGCTC	A_55_P1991964	Iqsec2	NM_001114664	ref|Mus musculus IQ motif and Sec7 domain 2 (Iqsec2), transcript variant 1, mRNA [NM_001114664]	8.64955	-0.129425	0.0598568	-0.103164	0.203034	0.550682	0.307265	0.231681	0.272705	0.157178	0.416533	0.652166	0.404115
4214	26	114	370	ATCAGCTATTACGACATGAACGCTGCCAACGTGGGCTGGAACGGTTCCACCTTCGCTTGA	A_55_P2068265	Mif	NM_010798	ref|Mus musculus macrophage migration inhibitory factor (Mif), mRNA [NM_010798]	15.2257	0.380336	-0.255159	-0.180777	0.000269868	0.00860878	0.0538748	0.00312688	0.0105852	0.0396669	0.00577647	0.021834	0.0948094
4226	26	126	6098	ATGTGTCCTTGTGTCTAGTGCTCTGTAACGCATGTAAACAGAAGATTACCAGTTTAACAG	A_66_P101484	Zfp142	NM_029888	ref|Mus musculus zinc finger protein 142 (Zfp142), mRNA [NM_029888]	7.74862	0.190411	0.254952	0.130874	0.00776379	0.000696339	0.0572801	0.0299271	0.00133355	0.0416695	0.0533263	0.00261104	0.099921
4233	26	133	3525	GCTCTACCTCCAGGTGTTTTGCCATCTTCCCTGTAGGGGTTTTGTTTGTTTATTTCTTTT	A_55_P2146279	Nop9	NM_026403	ref|Mus musculus NOP9 nucleolar protein (Nop9), mRNA [NM_026403]	6.25375	-0.179065	0.104092	0.249894	0.04126	0.221983	0.0060668	0.0880224	0.141512	0.00659715	0.156618	0.322345	0.0148218
4238	26	138	3481	GTAAACTAGCCTCTCCAAAGAGACTGGTGATCCAAACATGAGGTAAAATTTCCATTCGGC	A_55_P2020256	Sik2	NM_178710	ref|Mus musculus salt inducible kinase 2 (Sik2), mRNA [NM_178710]	8.49401	-0.0193926	0.606978	0.601012	0.796199	2.19127e-08	2.61299e-08	0.484497	2.72051e-07	1.85301e-07	0.891326	4.58645e-07	3.42834e-07
4239	26	139	3271	GACATGATCAGGTGGTTGCTAAAGATGTTTAATGCAATTAAGAAGATAAGAGAGTGTTCA	A_51_P250788	Ubr2	NM_146078	ref|Mus musculus ubiquitin protein ligase E3 component n-recognin 2 (Ubr2), transcript variant 1, mRNA [NM_146078]	7.27999	0.11209	-0.0368484	-0.230443	0.215131	0.679248	0.015102	0.240098	0.313797	0.0140279	0.432766	0.761648	0.0323012
4249	26	149	2128	ACATGAGTTGTGTAAGTGGCCTGCAGATTTAGTTCAGTGGAGTAGTGTGTGCAAGCATGT	A_55_P2184541	Cdadc1	NM_027986	ref|Mus musculus cytidine and dCMP deaminase domain containing 1 (Cdadc1), transcript variant 2, mRNA [NM_027986]	12.2465	0.0875259	0.126927	-0.169823	0.149566	0.0410757	0.00808046	0.193217	0.0376774	0.00838577	0.345847	0.0804149	0.0189695
4252	26	152	512	CAGGATTTGGACCACAGACCCTAGTGAGCACAGTGGTTCTGACAAGCCCAAATAAAAATT	A_51_P193130	Mrpl23	NM_011288	ref|Mus musculus mitochondrial ribosomal protein L23 (Mrpl23), mRNA [NM_011288]	13.4654	0.111005	-0.229522	-0.396145	0.0607906	0.000444779	2.96668e-07	0.11244	0.000917427	1.44086e-06	0.199651	0.00178643	2.74757e-06
4260	26	160	4975	AGTCCCTCCTGGGGACTGTCATGGTGAGCAAATGGTCAGAACAAATAAAATCCAGTTATC	A_55_P2111533	Itga10	NM_001302471	ref|Mus musculus integrin, alpha 10 (Itga10), mRNA [NM_001302471]	8.28031	-0.00592388	0.417652	0.548711	0.963893	0.003621	0.000290163	0.530793	0.00520376	0.000501607	0.980993	0.0104649	0.00104968
4269	27	5	3259	CCTTTTCCAAACACTTGATATTTCTATAGGACCTTAGGTCCTAAGCAACCTCTTTTCTAT	A_51_P303739	Afap1l1	NM_178928	ref|Mus musculus actin filament associated protein 1-like 1 (Afap1l1), mRNA [NM_178928]	7.67652	-0.377788	-0.189402	-0.135592	0.0116371	0.183511	0.336636	0.0389531	0.122273	0.16835	0.0685076	0.27656	0.434123
4271	27	7	2733	GATTACTGACGATAGTGATATCTGGCTGTTTGGGGCCCGGCATGTCTATAAGAATTTTTT	A_55_P2813008	Ercc5	NM_011729	ref|Mus musculus excision repair cross-complementing rodent repair deficiency, complementation group 5 (Ercc5), mRNA [NM_011729]	8.82367	0.132793	0.390474	0.238522	0.145656	0.00018127	0.012479	0.190162	0.000435102	0.0120226	0.340305	0.000837769	0.0274875
4272	27	8	531	CAGCTTTAATGATCACGGTTCCTATCGGCTTGTATTTTACAACGAAAGCTTATATATTTG	A_55_P2119441	Vma21	NM_001290781	ref|Mus musculus VMA21 vacuolar H+-ATPase homolog (S. cerevisiae) (Vma21), transcript variant 3, mRNA [NM_001290781]	10.151	-0.0700703	-0.194809	-0.342447	0.258724	0.00369861	8.09607e-06	0.267875	0.0052937	2.42044e-05	0.484015	0.0106545	4.81213e-05
4276	27	12	6313	ACATGGGAAGTGCACCTGTATTCTTATAGTATCCTAACACCAATACTTAACGTATTTAGG	A_51_P424810	Ncapg2	NM_133762	ref|Mus musculus non-SMC condensin II complex, subunit G2 (Ncapg2), mRNA [NM_133762]	5.9173	-0.00920968	-0.28152	0.00161021	0.92831	0.0104312	0.987448	0.521729	0.012371	0.362679	0.963392	0.0256216	0.991226
4277	27	13	865	GAGACGCAGGAACTGCAGAAGACACAGGAGCCTCCAAGTTATGAGAAGTGATATTTGAAT	A_51_P391432	Ifi27l2b	NM_145449	ref|Mus musculus interferon, alpha-inducible protein 27 like 2B (Ifi27l2b), mRNA [NM_145449]	9.74993	0.0821654	-0.184159	0.134258	0.771075	0.515813	0.63498	0.477017	0.260797	0.269002	0.876686	0.620992	0.715407
4297	27	33	382	CTGAAATTGCACTGGAACTGCTGATGGCTGCAAACTTCCTAGATTGTTAAATAAAATAAA	A_55_P2171373	Tceb1	NM_026456	ref|Mus musculus transcription elongation factor B (SIII), polypeptide 1 (Tceb1), mRNA [NM_026456]	12.6562	-0.0320456	-0.0161886	-0.0168445	0.623546	0.803804	0.796037	0.430395	0.349641	0.314689	0.788756	0.857028	0.848428
4317	27	53	2215	ATTTAGTCGGTCGGACTGCCCAGTTTCTATGAATAAAGTTCTCTTGACAGCTCTAAAAAA	A_55_P1962641	Rnf26	NM_153762	ref|Mus musculus ring finger protein 26 (Rnf26), mRNA [NM_153762]	11.952	-0.013912	-0.278484	-0.0908404	0.85313	0.00100165	0.233628	0.501494	0.00180253	0.127338	0.924351	0.00355546	0.323292
4324	27	60	628	TGAAGATGGTGTGACTCCATTCATGATTTTCTTTAAGGATGGCTTAGAGATGGAGAAATG	A_55_P2075013	Tpt1	NM_009429	ref|Mus musculus tumor protein, translationally-controlled 1 (Tpt1), mRNA [NM_009429]	16.4841	0.121783	-0.0707591	0.0492265	0.0279459	0.186602	0.353642	0.068446	0.123945	0.174677	0.12084	0.280725	0.451451
4327	27	63	248	GTTCTGGATATCCGCTACTTAGCCCACGAAATGATCTGCAACTGTTAAATAAAGCATTTA	A_66_P116561	Rps28	NM_016844	ref|Mus musculus ribosomal protein S28 (Rps28), mRNA [NM_016844]	16.0934	0.27397	0.0881906	0.132382	5.99189e-06	0.0753554	0.0101622	0.000309263	0.0612198	0.0101437	0.000476995	0.13313	0.0230397
4331	27	67	1513	CATTAGGGCTCCCAGGTTAAAGTCCTTCAGTATTTATGGCCACCCCCACTCCATGTGAGT	A_51_P381381	Tubb3	NM_023279	ref|Mus musculus tubulin, beta 3 class III (Tubb3), mRNA [NM_023279]	6.59447	-0.236035	-0.198703	0.0150081	0.0266312	0.0582798	0.881859	0.0665408	0.049858	0.337381	0.117488	0.10781	0.915129
4333	27	69	291	GTGGTGATATAAAGAAGATCATCATGGGTCTGGATAAAATGAAGAAAACAGCATGTGGGT	A_52_P83321	Ncbp2	NM_026554	ref|Mus musculus nuclear cap binding protein subunit 2 (Ncbp2), mRNA [NM_026554]	8.50962	-0.187345	-0.138792	-0.190774	0.00436678	0.0284485	0.00379972	0.0204936	0.0280526	0.00447242	0.0370818	0.0590819	0.00990788
4336	27	72	4692	GACTGAGAAGTGTTTGGGGAAGAGCCAAAATAAAGAGCAATAAAATAAGCCGTCCACGGG	A_55_P2074656	Padi2	NM_008812	ref|Mus musculus peptidyl arginine deiminase, type II (Padi2), mRNA [NM_008812]	6.18085	-0.0232252	-0.0281927	0.186828	0.873536	0.846812	0.207954	0.506688	0.361308	0.116434	0.9334	0.889738	0.294388
4341	27	77	2299	GAAGGAGATCATTAAAAAGCTGATAGAAAGAAAACAAGCCCAGATTCGAAAAGTCTACCC	A_52_P87955	Kat2b	NM_020005	ref|Mus musculus K(lysine) acetyltransferase 2B (Kat2b), transcript variant 1, mRNA [NM_020005]	8.71135	0.127947	0.188976	-0.00916981	0.204405	0.0659289	0.926281	0.232461	0.0550541	0.348342	0.418376	0.119388	0.947871
4343	27	79	470	TTTGAGTGAAGCCAGCCAGCCTGTAGCCCTCAATAAAGGCAGCTGCCTCTGCTCCCCATA	A_51_P465281	Lgals1	NM_008495	ref|Mus musculus lectin, galactose binding, soluble 1 (Lgals1), mRNA [NM_008495]	11.1732	-1.25751	-0.821251	-0.790857	0.000144579	0.00705776	0.00911574	0.00205981	0.00897172	0.00926328	0.0037268	0.0184246	0.020993
4347	27	83	210	AGGCCGGTTTAATGGCCAGTTTAAAACCTATGGCATCTGCGGGGCCATTCGCAGGATGGG	A_51_P489959	Rps21	NM_025587	ref|Mus musculus ribosomal protein S21 (Rps21), mRNA [NM_025587]	15.8423	0.16617	-0.0338777	-0.0467594	0.00839646	0.563606	0.426872	0.0316038	0.276997	0.201548	0.0560687	0.663699	0.525278
4350	27	86	4616	AAGCAGGTGTGATTGCTTTTTGCTCGTAGATATTATCCTAAGTTGAAATCCCCTAAATCT	A_52_P35377	Plagl2	NM_018807	ref|Mus musculus pleiomorphic adenoma gene-like 2 (Plagl2), mRNA [NM_018807]	7.84856	0.0467692	0.170897	0.191278	0.66516	0.122435	0.0857472	0.444253	0.0896583	0.0577648	0.814634	0.198456	0.140629
4351	27	87	623	TACTATGACAGACATCTCCATGAACGTATTTATGTTAACGAACTAATGAGTGTCGCCTCA	A_51_P325592	2410004B18Rik	NM_025555	ref|Mus musculus RIKEN cDNA 2410004B18 gene (2410004B18Rik), mRNA [NM_025555]	9.31528	-0.0798268	0.168503	0.328726	0.196608	0.00985491	1.28189e-05	0.227161	0.011811	3.60277e-05	0.408075	0.0244414	7.19383e-05
4353	27	89	1494	TATCTGGAACCTGGGCTGCTAGAACACACCGTCTCCCCATCTACAGCTGATGTGCTGGTG	A_55_P2062262	Aspscr1	NM_026877	ref|Mus musculus alveolar soft part sarcoma chromosome region, candidate 1 (human) (Aspscr1), transcript variant 1, mRNA [NM_026877]	11.5861	-0.0334888	-0.0688077	-0.0755083	0.764619	0.539657	0.501257	0.475176	0.269096	0.226567	0.873269	0.642492	0.596123
4357	27	93	1451	AGGTTACTGATGGGTTGTGGCTTGCAAAGCAGAAATAAAGTCTGGATATGTTTCCTTGCC	A_55_P2059110	Skap1	NM_001033186	ref|Mus musculus src family associated phosphoprotein 1 (Skap1), transcript variant 1, mRNA [NM_001033186]	6.46349	-0.190985	-0.200958	-0.10752	0.0863639	0.0720682	0.32407	0.139632	0.0591576	0.16368	0.249597	0.12847	0.421485
4366	27	102	1432	CTACCCATGTTGTACAACAGATACCTTCTATTTTAGTTGCTAATAAAGGGCTACACAACT	A_51_P172801	Memo1	NM_133771	ref|Mus musculus mediator of cell motility 1 (Memo1), mRNA [NM_133771]	11.2249	0.0851944	-0.221144	-0.477839	0.269378	0.00724908	1.49595e-06	0.274206	0.00917912	5.70133e-06	0.496088	0.0188719	1.1192e-05
4368	27	104	10908	TAGCTAATAGCAATGTCCCTTGTGGCCAAGACCCTGCTGTAACACAGGGACAGAATTATT	A_51_P220323	Kmt2c	NM_001081383	ref|Mus musculus lysine (K)-specific methyltransferase 2C (Kmt2c), mRNA [NM_001081383]	11.1179	0.153708	0.412987	0.0675113	0.0279919	1.71512e-06	0.314458	0.0684696	9.52228e-06	0.160013	0.120907	1.69243e-05	0.411704
4369	27	105	2389	TTGAAGGATGTATCCGACAAAACAAAGATGAAAGATATTCCATCAAAGACCTTTTGAACC	A_52_P82209	Wnk1	NM_198703	ref|Mus musculus WNK lysine deficient protein kinase 1 (Wnk1), transcript variant 1, mRNA [NM_198703]	8.65059	0.227175	0.0649203	-0.0276355	0.00178695	0.325402	0.672906	0.0113869	0.188029	0.280338	0.0207891	0.435652	0.747556
4383	27	119	2396	AGAAATGCTGCAAGGCACCACTATAGTGGAAGGAATGAGAGGTGGCCAGAGAAGGGTCAT	A_51_P341647	Fancc	NM_007985	ref|Mus musculus Fanconi anemia, complementation group C (Fancc), transcript variant 1, mRNA [NM_007985]	7.5942	-0.167668	-0.172943	0.208289	0.0787108	0.0703116	0.0317	0.131923	0.0579859	0.0257547	0.235302	0.125845	0.0605295
4386	27	122	952	CTGTGAATGCTGTGCGCGGCTTCCCCATGAGTGCGGCCATGTTCCTCGGGTATGAGCTCT	A_66_P124422	Slc25a48	NM_177809	ref|Mus musculus solute carrier family 25, member 48 (Slc25a48), mRNA [NM_177809]	7.6138	0.109733	0.0972054	-0.21533	0.316279	0.373604	0.0559968	0.299681	0.207485	0.040916	0.542116	0.484042	0.098033
4393	27	129	1153	GGCTTCATCTCTCCCCTTTTGTATGAAACCAGTTACTATAAATAAATGGCCAGACCACCT	A_55_P2159807	Rfc4	NM_145480	ref|Mus musculus replication factor C (activator 1) 4 (Rfc4), mRNA [NM_145480]	8.78888	0.0420948	-0.57599	-0.566959	0.621297	4.46183e-07	5.75177e-07	0.429892	3.18131e-06	2.54835e-06	0.78758	5.52865e-06	4.94254e-06
4394	27	130	1340	GCTTTGTCTCTAGCTGTCCACTAGGAAATGTTACATGTTGAACTGCTGCCCTCAAAGCAA	A_51_P160514	Bin3	NM_021328	ref|Mus musculus bridging integrator 3 (Bin3), mRNA [NM_021328]	10.7858	0.158922	0.265492	0.167579	0.0434303	0.00158278	0.0340147	0.0908141	0.00263009	0.0272652	0.161524	0.00522308	0.064351
4396	27	132	404	AAGTGAGGACTCTTTATCTCTCGGTGGATCCTTACATGCCCTGTAAAATGAACGAGGACA	A_55_P2931966	Ptgr2	NM_001252625	ref|Mus musculus prostaglandin reductase 2 (Ptgr2), transcript variant 2, mRNA [NM_001252625]	9.21705	-0.150621	-0.0787157	-0.180116	0.0197411	0.204058	0.00640021	0.0547187	0.132844	0.0068955	0.0961278	0.302206	0.0155054
4398	27	134	2015	GGGCCACCTTTCCTTCTGCATTGCCTATTTAAGCTGTCCTTTAAAATAAATAAATGTATT	A_55_P2082688	Ak1	NM_001198790	ref|Mus musculus adenylate kinase 1 (Ak1), transcript variant 2, mRNA [NM_001198790]	6.5274	-0.091139	-0.113267	-0.228727	0.265337	0.169228	0.00859754	0.2717	0.114774	0.00882059	0.491095	0.258151	0.0199682
4401	27	137	1833	TCACTTGACAGATGGGTCTACTTTAGGACGTCACGAAATAAAGGATCACTTTTCAGAAGC	A_55_P2024858	Fars2	NM_024274	ref|Mus musculus phenylalanine-tRNA synthetase 2 (mitochondrial) (Fars2), transcript variant 1, mRNA [NM_024274]	12.6395	-0.0337147	-0.0548295	-0.258918	0.629691	0.434814	0.000989337	0.432175	0.231357	0.00143077	0.792316	0.544623	0.00308176
4406	27	142	325	GAAAATCCAAGTCCAGCTAGTTCGTGAATTGGAGAAAAAGTTCAGTGGCAAGCACGTGGT	A_55_P2055411	Rps7	NM_011300	ref|Mus musculus ribosomal protein S7 (Rps7), mRNA [NM_011300]	14.2691	0.185846	-0.0266883	0.0274874	0.0017481	0.617611	0.607178	0.0112125	0.29476	0.260273	0.0205055	0.710422	0.691005
4407	27	143	6538	AAATGCACTTCCATACAAGCTAGCTGGGGGTTCAGGAGCATGGGGGAATAAAATGTTCAT	A_55_P1970105	Ltbp2	NM_013589	ref|Mus musculus latent transforming growth factor beta binding protein 2 (Ltbp2), mRNA [NM_013589]	7.27686	-0.0732796	0.089977	0.0723965	0.692635	0.627717	0.696142	0.453652	0.297788	0.287213	0.832621	0.718768	0.767712
4414	27	150	2620	TTACCACCGGCACTTAATGCTAGTCTTTCTGCTAGGGATACTGACAGTCTATTTGCTTCC	A_52_P386627	Irak3	NM_028679	ref|Mus musculus interleukin-1 receptor-associated kinase 3 (Irak3), mRNA [NM_028679]	6.34978	-0.079053	0.104301	0.725309	0.702254	0.614404	0.00163333	0.456874	0.293663	0.0021891	0.838044	0.707468	0.00475682
4421	27	157	1177	TTCAGATGGCATCACTAGTGTTTGTAGTGTAATCGTGATACATGCAGTTGTAAATAAAAG	A_51_P176425	Txnl1	NM_016792	ref|Mus musculus thioredoxin-like 1 (Txnl1), mRNA [NM_016792]	13.0809	-0.0475202	-0.133137	0.0860164	0.473557	0.052511	0.199941	0.373134	0.0458495	0.112904	0.680594	0.0988156	0.284998
4424	27	160	8091	TTCGTGGTTCGGCAGAGAAGGGGCAAGGAGACCTTAAGGAGCAGTCCTCACAAAAAGGCC	A_55_P2053551	Mast4	NM_175171	ref|Mus musculus microtubule associated serine/threonine kinase family member 4 (Mast4), mRNA [NM_175171]	6.91928	0.102373	-0.0207506	-0.167966	0.226782	0.803604	0.0530185	0.247498	0.3496	0.0391405	0.446319	0.856879	0.0934999
4433	28	5	2743	GATGGATCAAATCTTTTATGAAGCCTTCAGGGGGACTCAGTATTGCTGGCCTTTGTTGTA	A_66_P139089	Ftsj3	NM_025310	ref|Mus musculus FtsJ homolog 3 (E. coli) (Ftsj3), mRNA [NM_025310]	12.756	0.00903439	0.218817	0.384635	0.908663	0.00975454	4.91766e-05	0.516476	0.0117155	0.000111894	0.953125	0.0242452	0.000227797
4436	28	8	1085	CTGGTGGTCATGTTGATGTGTGCTAGGAAATACCCAGCATTGGCTTACAGCTAAATTTAT	A_51_P124606	Nat2	NM_010874	ref|Mus musculus N-acetyltransferase 2 (arylamine N-acetyltransferase) (Nat2), transcript variant 1, mRNA [NM_010874]	10.2402	-0.13485	-0.0817043	-0.00275504	0.0698699	0.261604	0.969396	0.122744	0.160009	0.35858	0.217952	0.366717	0.978578
4444	28	16	3236	GGATGCTGTGAAGACCCCATAGGTGATCCTGTGTCTAGCTGTCAGAAAGATTATAGAACT	A_51_P473940	Slc22a15	NM_001039371	ref|Mus musculus solute carrier family 22 (organic anion/cation transporter), member 15 (Slc22a15), mRNA [NM_001039371]	7.76992	-0.868149	0.411171	0.417899	0.00926579	0.192667	0.185743	0.033546	0.127111	0.106733	0.05941	0.288441	0.268377
4449	28	21	4599	TTCTAGTACATTTCACTCTAGACAGGCATGGTGCAATCCTAGTACTTAGGAGCCTGAGCA	A_55_P1984243	Naip2	NM_010872	ref|Mus musculus NLR family, apoptosis inhibitory protein 2 (Naip2), transcript variant 1, mRNA [NM_010872]	8.51882	-0.181567	-0.0404383	-0.0470159	0.104063	0.709983	0.665636	0.156127	0.322851	0.278225	0.278693	0.786403	0.741735
4452	28	24	2348	GGAAAAACGAACCCGGTTCTACAAGAATGTACAGCAAAATAAAACATGTGAAACACTGTT	A_55_P2506505	Pdcd4	NM_011050	ref|Mus musculus programmed cell death 4 (Pdcd4), transcript variant 1, mRNA [NM_011050]	12.4882	0.0345362	-0.470528	-0.84205	0.546012	1.51468e-08	1.25138e-13	0.402662	2.03771e-07	9.31789e-12	0.737087	3.43409e-07	1.54192e-11
4453	28	25	1032	CCTGGAGCATTTTGCTACTTGTGACATGGCCTAACGTGCAGAGGAAGATCCATGAGGAGC	A_52_P595871	Cyp1a2	NM_009993	ref|Mus musculus cytochrome P450, family 1, subfamily a, polypeptide 2 (Cyp1a2), mRNA [NM_009993]	12.643	0.19463	-0.58329	-1.56107	0.240442	0.0014146	9.954e-10	0.256118	0.00239925	1.24177e-08	0.462226	0.0047635	2.18679e-08
4456	28	28	5822	CGCTCAGAGTAGAGTTCATGACCTAGGAAACCCTTCTCCTGGTAGCTTACTGAACTTATT	A_52_P390944	Chst3	NM_016803	ref|Mus musculus carbohydrate (chondroitin 6/keratan) sulfotransferase 3 (Chst3), mRNA [NM_016803]	5.99178	-0.268306	-0.230344	-0.00373932	0.00888794	0.0222124	0.968666	0.0327396	0.0229137	0.358449	0.0579577	0.0479947	0.978029
4459	28	31	2028	GCCCTGTGGGGACATGAGTGTCTCTGTTGTGCCTGTTTCACAATAAAGACTGTGTGCCCT	A_55_P2121185	Omp	NM_011010	ref|Mus musculus olfactory marker protein (Omp), mRNA [NM_011010]	6.17012	0.0756876	-0.358931	-0.32659	0.457863	0.00152119	0.00336014	0.366878	0.00255084	0.00403019	0.668713	0.00506705	0.00890271
4460	28	32	1625	TGTTTGTGCTTTTCTTAAGTGAGCTCCTGGAAGCACCAAGAAATAAAATGCTGAAACTTC	A_55_P1961014	Selenbp1	NM_009150	ref|Mus musculus selenium binding protein 1 (Selenbp1), mRNA [NM_009150]	15.8564	0.269808	-0.7477	-1.55687	0.142865	0.000320175	6.47506e-09	0.187787	0.000698896	5.74831e-08	0.33628	0.00134946	1.03557e-07
4462	28	34	3062	CTCGGCCAGCCGATGGCAGTGAACGCCACTGTCCATCGAATGTGCCATTCTGATCCAAAT	A_52_P417846	Tbkbp1	NM_198100	ref|Mus musculus TBK1 binding protein 1 (Tbkbp1), mRNA [NM_198100]	8.23209	-0.109805	-0.0670265	0.158216	0.219643	0.449171	0.0818824	0.242977	0.236754	0.0557476	0.437707	0.558459	0.135404
4467	28	39	5794	GTAAACTCTTTATACAAGACTATCTAGTTCTTACATCATAGGTTTCATTACTCAGCGCAC	A_52_P916539	Zbtb34	NM_001085507	ref|Mus musculus zinc finger and BTB domain containing 34 (Zbtb34), transcript variant 1, mRNA [NM_001085507]	6.15279	-0.143126	0.101408	0.303491	0.247805	0.409599	0.0191605	0.261218	0.221788	0.0170684	0.471757	0.520027	0.039526
4473	28	45	5362	CAAAGGAAACAGGAAAAGAAAGGCATCACTGACCAGGAGTGTCTGGGTTTTAACGATACC	A_55_P2118391	Lrp6	NM_008514	ref|Mus musculus low density lipoprotein receptor-related protein 6 (Lrp6), mRNA [NM_008514]	11.8182	0.19031	0.719405	0.729662	0.0181955	1.15019e-09	8.76063e-10	0.051954	2.58008e-08	1.12107e-08	0.0909774	4.34619e-08	1.97672e-08
4475	28	47	561	CAAGTTTAAAAACCTCACAGCTTGTACAATGTAATCAATTGGGGTCCGCTTTTAACTTGG	A_55_P2862638	Eif1	NM_011508	ref|Mus musculus eukaryotic translation initiation factor 1 (Eif1), mRNA [NM_011508]	15.5077	-0.020738	0.536399	0.612892	0.74977	1.51119e-08	1.26503e-09	0.470954	2.03689e-07	1.51623e-08	0.865518	3.43409e-07	2.65958e-08
4486	28	58	1158	CTCTGGATGGGCCTGTCTGTTTTGGACAACTTCTGGGCATGTGTGACCATGTCTCCCTGG	A_52_P251699	Prodh2	NM_019546	ref|Mus musculus proline dehydrogenase (oxidase) 2 (Prodh2), mRNA [NM_019546]	14.3612	-0.168151	-0.108945	-0.321299	0.0664179	0.224786	0.00119624	0.118778	0.142776	0.00168162	0.211548	0.325223	0.00363438
4487	28	59	1207	TATGAGGCCCTGAGTTCAATCCCTGATACCACCAAATACATAATAAAGAAATTTATATGG	A_55_P1956403	Smco1	NM_183283	ref|Mus musculus single-pass membrane protein with coiled-coil domains 1 (Smco1), mRNA [NM_183283]	6.46804	0.123294	0.107738	-0.0437069	0.110412	0.160418	0.562258	0.161691	0.1104	0.246517	0.288608	0.2474	0.651553
4492	28	64	1546	GAGAACTACCAGTTGTTTGCTGGGCTCTACAATTCATTCCTTTTGGACAATGGAGTCTAT	A_52_P45797	Trmt10a	NM_175389	ref|Mus musculus tRNA methyltransferase 10A (Trmt10a), mRNA [NM_175389]	7.35534	-0.216296	-0.21157	0.106262	0.012106	0.0138645	0.194852	0.0400506	0.0156037	0.110712	0.0704198	0.0324996	0.279148
4497	28	69	994	CAAATATTACAAGATAAACGGCACCACCACCACTCGAACTCTCATCAAAGCCTATGGGAT	A_51_P498526	P2rx2	NM_153400	ref|Mus musculus purinergic receptor P2X, ligand-gated ion channel, 2 (P2rx2), transcript variant 1, mRNA [NM_153400]	7.31897	0.403744	-0.0559167	-0.102771	0.0125583	0.711869	0.498713	0.0410216	0.323358	0.225708	0.0719868	0.788	0.593596
4498	28	70	1061	CACCCTCCCCAGTAATGTTCCCCTTGAACAAGTATACCAAGATGTAGCCCAGAAATAGTT	A_66_P114152	Ms4a18	NM_001251849	ref|Mus musculus membrane-spanning 4-domains, subfamily A, member 18 (Ms4a18), mRNA [NM_001251849]	6.77251	-0.0625872	-0.158733	0.0809306	0.528289	0.117683	0.416128	0.396353	0.0870324	0.197669	0.72414	0.192383	0.514291
4509	28	81	756	GAAGTTGGCATTGCATCTTGCCGAGATTCCAAACAGGGAAAAAGAAAATCAGATGCTGCT	A_52_P622694	Adal	NM_029475	ref|Mus musculus adenosine deaminase-like (Adal), transcript variant 1, mRNA [NM_029475]	7.12651	-0.124627	-0.121213	-0.00648288	0.0466885	0.0525262	0.914026	0.0951075	0.0458597	0.345391	0.169071	0.098831	0.939554
4510	28	82	5909	AAGTCTAGGGTCTATTTGACCAATGATAAGATTCAGAACCTCTTACATGGAAAGAAACAC	A_52_P763562	Zc3h12c	NM_001162921	ref|Mus musculus zinc finger CCCH type containing 12C (Zc3h12c), mRNA [NM_001162921]	7.38799	-0.190219	0.231998	0.49263	0.0070976	0.00147579	7.43631e-08	0.0281413	0.00248783	4.4949e-07	0.0503071	0.00493904	8.45008e-07
4511	28	83	1178	TTCCCCTGCTCCATGAAAGTTACAAATGCTGTTGCCCGTTACATAAAAGACATGTGCTAG	A_55_P2073104	Gm438	NM_001126316	ref|Mus musculus predicted gene 438 (Gm438), mRNA [NM_001126316]	6.49063	-0.236471	-0.0777808	0.158064	0.00804469	0.351186	0.0652428	0.0306734	0.198511	0.0463554	0.0545645	0.461111	0.111667
4515	28	87	2192	TCTCTTGCTGGTAAAATCACTGGCATGCTGTTGGAGATTGATAACTCAGAATTACTTCAC	A_66_P115406	Pabpc1	NM_008774	ref|Mus musculus poly(A) binding protein, cytoplasmic 1 (Pabpc1), mRNA [NM_008774]	14.0053	-0.0361472	0.30377	0.373489	0.59573	0.000141904	1.03359e-05	0.42105	0.000355128	2.98882e-05	0.771266	0.000678402	5.94157e-05
4517	28	89	6253	GGGGAGGAGGTGCAGCAATAAACATTTGTTAAAAAGACTGATAGAATAAATAAAACTACC	A_66_P120723	Orc3	NM_015824	ref|Mus musculus origin recognition complex, subunit 3 (Orc3), transcript variant 1, mRNA [NM_015824]	7.55817	0.287847	0.263858	-0.00660606	0.000695443	0.00156446	0.929581	0.00597071	0.00260664	0.349098	0.0110476	0.00517954	0.949618
4524	28	96	496	GGAGACCAACAACTACAATATGCATTTTGATGTAGATGGTGAATTGAGAAAATGAATGTC	A_55_P2725249	Gm16404	NM_001220497	ref|Mus musculus predicted gene 16404 (Gm16404), mRNA [NM_001220497]	5.81489	-0.18321	-0.119883	-0.0450341	0.110562	0.289041	0.687401	0.161836	0.172217	0.284586	0.28884	0.396745	0.760558
4525	28	97	301	TCCTCTGGATTCACCCTCAGTGACGGATGTGAGAAAAGAGTTACATGCGAATATGAGTCA	A_55_P2604911	Ndufc1	NM_025523	ref|Mus musculus NADH dehydrogenase (ubiquinone) 1, subcomplex unknown, 1 (Ndufc1), mRNA [NM_025523]	14.9472	-0.0843273	-0.146283	-0.0253473	0.085976	0.00482027	0.595347	0.139285	0.00656055	0.256772	0.24901	0.0133041	0.680932
4526	28	98	136	CTGGGTCTGGTTGTGATTCCTCCAACTCTGGCTCAGAATGAAAGGTACGAAAAATTCCTA	A_52_P98778	Ang4	NM_177544	ref|Mus musculus angiogenin, ribonuclease A family, member 4 (Ang4), mRNA [NM_177544]	12.9226	0.870381	0.145682	0.129578	3.87275e-05	0.408113	0.461192	0.000866089	0.22125	0.213322	0.0014673	0.518698	0.558317
4528	28	100	993	GGCACTGCGCTTGGATTTCAGCAACAATGGCTGGCTTTAATGACAAGCAGGAGACGCCTG	A_51_P465161	Hoga1	NM_026152	ref|Mus musculus 4-hydroxy-2-oxoglutarate aldolase 1 (Hoga1), mRNA [NM_026152]	12.4912	-0.155	-0.364415	-0.589896	0.0734291	0.000191012	2.33142e-07	0.126534	0.000455467	1.16755e-06	0.224874	0.000877356	2.21571e-06
4534	28	106	3094	AATTCTCCAGACTCAAACGCACATAGTTCAGTCACTGGAAACGCTTGTCTTTGCACCTGA	A_55_P2123957	Acvr1b	NM_007395	ref|Mus musculus activin A receptor, type 1B (Acvr1b), mRNA [NM_007395]	5.85283	-0.0665902	-0.0119617	-0.0848938	0.373999	0.872094	0.25951	0.328853	0.368011	0.138209	0.59673	0.909046	0.352938
4540	28	112	456	CTCCCCTTCTGTTACCTCCCAAGGCTTCTGTCTCCACTGAGAGACAAACCAGGGATGTGA	A_52_P646515	Clnk	NM_013748	ref|Mus musculus cytokine-dependent hematopoietic cell linker (Clnk), mRNA [NM_013748]	6.10747	-0.171147	-0.0533046	0.0233943	0.0409431	0.507414	0.770272	0.0875863	0.25777	0.307638	0.155798	0.612963	0.828377
4546	28	118	1248	TGAAGAAGCAGTGGAGAAATTCCAGGATGAAATGACTTCATACACCCTCATCTCGACTGC	A_51_P130824	Cog8	NM_139229	ref|Mus musculus component of oligomeric golgi complex 8 (Cog8), mRNA [NM_139229]	7.7929	-0.0856603	-0.0538802	0.0551201	0.297213	0.509087	0.499479	0.290037	0.258369	0.225918	0.523949	0.614617	0.594259
4547	28	119	1545	CACAGCAGCTTTGTCCTTGGCTACAAACTGTTACAACGTCACACAATGAAGGCACAAAGT	A_52_P452689	Atf3	NM_007498	ref|Mus musculus activating transcription factor 3 (Atf3), mRNA [NM_007498]	7.11385	-0.180661	-0.188639	0.603059	0.364051	0.34363	0.00503154	0.323834	0.195588	0.00566691	0.587006	0.453881	0.0126391
4556	28	128	1390	TATCAAAATAGTGCTGATTCAAGGGCTGGGAATGGAGTTTCATTGTCAAGTCCTTGACTG	A_51_P451574	Acot1	NM_012006	ref|Mus musculus acyl-CoA thioesterase 1 (Acot1), mRNA [NM_012006]	14.8185	-0.498555	3.20421	4.25914	0.038034	4.23582e-13	8.06034e-16	0.0835527	5.30943e-11	2.34217e-13	0.148744	9.37837e-11	3.93845e-13
4562	28	134	3149	CCTGTGCATTTGAATCAAATTGGGATGTAACTCCACTGAATCACCGTTGACTCTCTGGTT	A_51_P411264	Txndc16	NM_172597	ref|Mus musculus thioredoxin domain containing 16 (Txndc16), mRNA [NM_172597]	7.62111	0.0788512	-0.144551	-0.402174	0.488125	0.209073	0.00147243	0.379131	0.135233	0.00200515	0.69195	0.307567	0.00435239
4564	28	136	2834	TATGTGTTACCATAGATGTGTGAAACCTTATAGCGTCCTTGAAAGTGTTAAATTGAGAAC	A_51_P342716	Ppp1cb	NM_172707	ref|Mus musculus protein phosphatase 1, catalytic subunit, beta isoform (Ppp1cb), mRNA [NM_172707]	12.2606	0.000930616	0.129626	0.222371	0.988438	0.0525627	0.00185152	0.537251	0.0458791	0.00243231	0.993768	0.0988402	0.00529576
4572	28	144	2506	GTTGTCAATTGCCTTCCTGTTCTGTGGGTCTTCATACTGAGAGATTTGTATATTTTATAT	A_55_P1956847	Nolc1	NM_001039352	ref|Mus musculus nucleolar and coiled-body phosphoprotein 1 (Nolc1), transcript variant 3, mRNA [NM_001039352]	10.9686	0.0607501	-0.00202549	0.00673498	0.648079	0.987831	0.959554	0.438637	0.397204	0.356378	0.804633	0.992102	0.972008
4574	28	146	3154	AGATTCTGGTTCTACCCCATATGCACTGTATGTTAATAAAGTCTACATATGCTTTCAACT	A_55_P1984881	1700024P16Rik	NM_001285952	ref|Mus musculus RIKEN cDNA 1700024P16 gene (1700024P16Rik), transcript variant 1, mRNA [NM_001285952]	9.7053	-0.270821	-0.128042	0.227298	0.0673995	0.374068	0.120952	0.119883	0.207628	0.0759299	0.213371	0.484422	0.18725
4578	28	150	8231	AGAGTGAAGAGGAAGACTTGGAAGTTGGACCTGGATTAGAAGAAGACCTCTCAGGCTCAC	A_52_P117408	Tg	NM_009375	ref|Mus musculus thyroglobulin (Tg), mRNA [NM_009375]	5.59389	-0.269453	0.513351	0.563002	0.087106	0.00237032	0.00104905	0.140356	0.00367414	0.00150236	0.250879	0.00735438	0.00324564
4580	28	152	2044	TATACCCAGGACAGAGCTGTTTTGTATCAATAAACAGCAAGATATTGTCCACACTGATTT	A_55_P2041708	Gas2	NM_008087	ref|Mus musculus growth arrest specific 2 (Gas2), mRNA [NM_008087]	10.0868	-0.475656	-0.264627	-0.301521	0.0178208	0.169799	0.119884	0.0512537	0.115063	0.0754099	0.089769	0.258892	0.1859
4581	28	153	1647	GTGGAAATGAGAATATTTATCATGTCTATGATCTGGTAATTTTTATGTACCAGATTACAC	A_52_P153055	Sco1	NM_001040026	ref|Mus musculus SCO cytochrome oxidase deficient homolog 1 (yeast) (Sco1), mRNA [NM_001040026]	7.89774	-0.040523	-0.125854	-0.228361	0.626917	0.1393	0.0105388	0.43125	0.099093	0.0104467	0.790627	0.220643	0.0237421
4582	28	154	1701	CATTTAAACATAATTGGGAGACAACTGACATTCTACAGTCAACTGCCAGGGCCTTAGACT	A_51_P509211	Rnf34	NM_030564	ref|Mus musculus ring finger protein 34 (Rnf34), mRNA [NM_030564]	9.44745	-0.0594436	0.0141155	-0.105942	0.348368	0.822246	0.101188	0.316016	0.354528	0.0659049	0.572387	0.87099	0.161123
4583	28	155	3906	ACTCAGCTAAGGAGTGCTCAGTGTCATTCCAATGGAGGTTCCTATGGCATCAATGAATGA	A_51_P244303	Smc1b	NM_080470	ref|Mus musculus structural maintenance of chromosomes 1B (Smc1b), mRNA [NM_080470]	6.49053	-0.155169	0.0150091	0.0994396	0.309471	0.920832	0.51213	0.296099	0.38039	0.230137	0.535172	0.944265	0.606408
4584	28	156	3195	GATGTCTCCTACAATGCGGTGAGCAGAACCGACTTGTTACCTGAATAAAGAATCGATTTG	A_55_P2074536	Ppm1b	NM_011151	ref|Mus musculus protein phosphatase 1B, magnesium dependent, beta isoform (Ppm1b), transcript variant 2, mRNA [NM_011151]	14.1577	-0.0132661	0.218098	0.183015	0.853647	0.00531678	0.0167281	0.501622	0.0071156	0.0152517	0.924351	0.0144543	0.0352105
4592	28	164	7204	TTTTTTGTAGTGTGTCTGGGCGCATGTGCAAGAAAGTAGGAAAAATGTTTCTGAAACAAA	A_51_P511949	Setd7	NM_080793	ref|Mus musculus SET domain containing (lysine methyltransferase) 7 (Setd7), mRNA [NM_080793]	9.64121	0.276437	-0.16643	0.00269784	0.0307471	0.179667	0.98231	0.0726872	0.120233	0.361583	0.128673	0.271677	0.987957
4603	29	11	460	CTTCCTATCTAGGAACACTGAAGATGCTCTCTGGGGCAACATAGTATACCTCTCATGTGT	A_51_P166886	Saa2	NM_011314	ref|Mus musculus serum amyloid A 2 (Saa2), mRNA [NM_011314]	14.1916	-0.257263	-0.576674	-0.39271	0.67844	0.356199	0.527814	0.448688	0.200466	0.235289	0.823663	0.465849	0.621292
4612	29	20	468	GCATAATTCGGCTCATCTCACTAGCTGCCCAGAAATTCATCTCAGATATTGCCAATGATG	A_66_P129029	Taf10	NM_020024	ref|Mus musculus TAF10 RNA polymerase II, TATA box binding protein (TBP)-associated factor (Taf10), mRNA [NM_020024]	12.3101	-0.0169375	-0.189615	-0.192234	0.820836	0.0170762	0.015767	0.492069	0.0185227	0.0145345	0.906606	0.0387399	0.0335111
4617	29	25	1153	ACCTAGGGAACAAAGGCTACCTGGTGTTTGGTCTCATCCTCTTCGTTTGGGAACTGCTGC	A_52_P135276	Gpr137	NM_207220	ref|Mus musculus G protein-coupled receptor 137 (Gpr137), transcript variant 1, mRNA [NM_207220]	8.38606	-0.235315	-0.332024	-0.560361	0.0060749	0.00028335	2.11773e-07	0.0254747	0.000632383	1.07798e-06	0.0459446	0.00122038	2.04555e-06
4625	29	33	2167	TGATACACAGGCAAATCCCCGAGAGCCACCTGGGCCTTAACTCAGACACGGTGCCTTCAT	A_51_P517012	Tysnd1	NM_027912	ref|Mus musculus trypsin domain containing 1 (Tysnd1), transcript variant 1, mRNA [NM_027912]	13.3649	-0.28324	-0.0357632	-0.135473	2.54181e-05	0.517925	0.0203002	0.000680919	0.261541	0.0178739	0.0011362	0.622794	0.0413831
4631	29	39	3618	ACCAATGCGCTATTCTCATTCTACCGCCACTCTGAGCTTAAGGAACTTAATTCTATAAAA	A_51_P138939	Robo4	NM_028783	ref|Mus musculus roundabout homolog 4 (Drosophila) (Robo4), mRNA [NM_028783]	11.5064	-0.0699241	0.380575	0.369313	0.537194	0.00232026	0.00297002	0.399393	0.00360821	0.00362694	0.730002	0.00721802	0.00798276
4635	29	43	613	GTGCTGAGCCCGAGTGTTTACTAGATGCATGGAAAGGAAACTTCCCTTCCTAACTGAATA	A_51_P157595	Snrpc	NM_011432	ref|Mus musculus U1 small nuclear ribonucleoprotein C (Snrpc), mRNA [NM_011432]	12.3232	0.0113668	-0.229763	-0.0978069	0.840475	0.000397344	0.0927662	0.497712	0.00083464	0.0615261	0.917599	0.00161932	0.150057
4636	29	44	3535	CATGTTTGCAGGGAAGGATGCCAAGCAGGGCCTGCCCTGACAGTTCCACTTTACTCCCAT	A_52_P600547	Src	NM_009271	ref|Mus musculus Rous sarcoma oncogene (Src), transcript variant 1, mRNA [NM_009271]	6.12424	-0.227272	-0.152635	-0.131546	0.0129937	0.084077	0.133444	0.0419353	0.0667414	0.0820212	0.0735809	0.145716	0.203388
4637	29	45	2797	AAACAGAAAAAGCTGAAAAGAAAACCAAGATTTGTTAGTTTACTGTGAAATGAACTGTAT	A_66_P104422	Ckap4	NM_175451	ref|Mus musculus cytoskeleton-associated protein 4 (Ckap4), mRNA [NM_175451]	5.87894	-0.190769	-0.289175	-0.0391695	0.00803139	0.000200412	0.558288	0.0306558	0.000474723	0.245128	0.0545645	0.000915003	0.647589
4638	29	46	3595	CATAAATGAAGGTCTGAATTTTTCCTAACAGTTGTCATGGCTCAGATTGGTGGGAAATCA	A_55_P2129047	Tlr7	NM_001290755	ref|Mus musculus toll-like receptor 7 (Tlr7), transcript variant 1, mRNA [NM_001290755]	6.58769	-0.316344	0.0318115	0.17209	0.0282256	0.816314	0.216109	0.0687672	0.352974	0.119948	0.121456	0.86639	0.303429
4645	29	53	1078	TATTAAACCCAGGGCAAGTCCCACAGTAAGGTTCACAATAAAGTTTATTGTTTCAGAATC	A_55_P2115955	Raet1e	NM_198193	ref|Mus musculus retinoic acid early transcript 1E (Raet1e), mRNA [NM_198193]	8.71633	-1.5163	-0.568742	-0.147926	3.99442e-06	0.0355491	0.567705	0.000246676	0.0335712	0.248238	0.000372375	0.0713095	0.656469
4650	29	58	2421	CCTTGGTTTGTTTTTGTGCTTTCTGTATTTAAAACTTGAACTGTACTAGGCAAATGCAAG	A_55_P2498583	Zranb2	NM_017381	ref|Mus musculus zinc finger, RAN-binding domain containing 2 (Zranb2), mRNA [NM_017381]	10.9839	0.0367942	0.119765	0.20027	0.630505	0.125852	0.0139682	0.432515	0.0915707	0.0131594	0.792958	0.203089	0.0301951
4652	29	60	2608	AACATTGCACAGGCTGTCAAGTTTACTTCTCTAGAAGATAGTATCTCTGCACTGGGTGCT	A_51_P265806	Clca3a2	NM_030601	ref|Mus musculus chloride channel calcium activated 3A2 (Clca3a2), mRNA [NM_030601]	8.49027	-0.173765	0.525972	0.968091	0.181811	0.000350637	6.83884e-08	0.216517	0.000752029	4.20848e-07	0.388986	0.00145577	7.93014e-07
4653	29	61	681	TTTTTGGCAAGCAAAGGCCACAATGAAAGGGAGATTGCTGAAGCCATCAAGAACCATGAG	A_55_P2055232	Sdf4	NM_001302469	ref|Mus musculus stromal cell derived factor 4 (Sdf4), transcript variant 4, mRNA [NM_001302469]	11.1275	-0.192143	-0.0642001	-0.137894	0.00219157	0.263006	0.0213998	0.0129582	0.160655	0.0186778	0.0236516	0.368188	0.0432822
4656	29	64	2450	GTGAATCTGTACGATATCTTTAAAGTAGTAACTACGTAGTCAAATGTGTTCTTGACGTTG	A_55_P1964960	Il33	NM_001164724	ref|Mus musculus interleukin 33 (Il33), transcript variant 1, mRNA [NM_001164724]	6.74389	-0.189366	-0.554969	-0.281947	0.0515065	3.38501e-06	0.00549612	0.101264	1.64714e-05	0.00608602	0.17999	2.98851e-05	0.0135988
4662	29	70	782	CTGTGGATGGATGAACCAACTGTCGGCTACCATTACAAAATGGATCATCATGAGAAAAAG	A_51_P426875	Gdpd3	NM_024228	ref|Mus musculus glycerophosphodiester phosphodiesterase domain containing 3 (Gdpd3), mRNA [NM_024228]	5.93079	0.00135744	0.00527234	0.0460308	0.989671	0.959897	0.661302	0.537432	0.390222	0.276937	0.993966	0.972665	0.737847
4663	29	71	3435	GACCAGCCACTGATTTTCACTGTTGTGAAAGTGATTTGACTTAGAATTAAATGGTTTTAC	A_55_P2117711	Rnf185	NM_145355	ref|Mus musculus ring finger protein 185 (Rnf185), transcript variant 1, mRNA [NM_145355]	11.9156	0.00302393	0.225976	0.199017	0.958529	0.000636154	0.00204737	0.529474	0.00123388	0.00265388	0.978563	0.00241476	0.00579528
4665	29	73	1145	AAGAGGTTCCTCCAGCCTCCACAGAGTTCCCGAAGTCTCAGGTTCCCTATACCACCAGGA	A_55_P1959784	Mef2b	NM_008578	ref|Mus musculus myocyte enhancer factor 2B (Mef2b), transcript variant 1, mRNA [NM_008578]	6.13276	-0.089477	-0.0331676	0.0642176	0.224205	0.647896	0.379447	0.245952	0.304072	0.184396	0.443404	0.736163	0.477978
4670	29	78	1917	CTTTGTCTTTGTGTGTGCTCTAACTGTCCTAAACTGTCAATAAAGGTGTTTCCGTTGTAA	A_55_P2108837	Tuba1c	NM_009448	ref|Mus musculus tubulin, alpha 1C (Tuba1c), mRNA [NM_009448]	14.2909	-0.535708	-1.39021	-0.202727	3.68901e-07	2.08085e-15	0.014952	6.24301e-05	1.18462e-12	0.0139125	7.68724e-05	1.73445e-12	0.0320286
4674	29	82	1381	ACCAGTTCAAACGATTGAAATACTATTATGCAGTAGCGGAGTGTGATTCTCCTGAAACAG	A_52_P217172	Esf1	NM_001081090	ref|Mus musculus ESF1, nucleolar pre-rRNA processing protein, homolog (S. cerevisiae) (Esf1), mRNA [NM_001081090]	9.17376	0.0414554	0.152495	0.342482	0.476834	0.0137623	3.69666e-06	0.374292	0.0155075	1.24445e-05	0.682844	0.0322922	2.46386e-05
4675	29	83	1147	TCGCCTTCATGGAACGCCTTCAAAGAATATTAAAAAGTCTTCAGGGGCTCCACCTTCAAT	A_55_P2075587	Gpatch2	NM_026367	ref|Mus musculus G patch domain containing 2 (Gpatch2), mRNA [NM_026367]	8.28398	0.0180246	0.145341	0.232803	0.795295	0.0449866	0.00243104	0.484187	0.0405453	0.00306398	0.890645	0.0868123	0.00671368
4679	29	87	110	ATGAACACGGAGGAAATACCGGTTGCTCCTCCGCTCCGTGGAGTTACACCTGCTTTACAA	A_55_P2142990	Pifo	NM_029604	ref|Mus musculus primary cilia formation (Pifo), transcript variant 2, mRNA [NM_029604]	6.20485	-0.160687	-0.135375	0.059004	0.0866847	0.145376	0.518072	0.139918	0.102411	0.232141	0.250371	0.228379	0.612318
4680	29	88	2009	CTGGGAACCAGCAGAAGGAATTTTCACCTAAGAGGGATAACTTGTTGCTTCCAATGAATG	A_51_P120093	Snx10	NM_028035	ref|Mus musculus sorting nexin 10 (Snx10), transcript variant 1, mRNA [NM_028035]	10.5975	-0.191629	0.0682358	0.494627	0.0697158	0.50545	5.37793e-05	0.122542	0.257072	0.000120821	0.217593	0.611135	0.00024622
4681	29	89	7397	CCTCATTTAGATGGAACTTAATTGAGGAACTCAAATGCCTGTACTCGAACCAACTTCTAT	A_52_P14456	Srrm4	NM_026886	ref|Mus musculus serine/arginine repetitive matrix 4 (Srrm4), mRNA [NM_026886]	7.50683	0.427525	1.32201	1.01065	0.106745	2.63783e-05	0.000582053	0.15837	8.89236e-05	0.000910628	0.282567	0.000166346	0.00193881
4682	29	90	2905	ACCGTTTCATTGAGAGTGACTTGGGAAGGTGTGTGGCCTTCTTCAACTTTGCTCAGTATT	A_51_P118443	Ppp1r18	NM_175242	ref|Mus musculus protein phosphatase 1, regulatory subunit 18 (Ppp1r18), transcript variant 1, mRNA [NM_175242]	8.60742	-0.376722	-0.317194	0.102335	0.0062703	0.0186952	0.423696	0.025979	0.0199665	0.200357	0.0466895	0.0418105	0.521897
4687	29	95	7087	CACACAGATCATCTCCTGTAAATCTTAGGCCATGTTGACATTTGAATACCTAAAAAAGAT	A_55_P2112185	Nhsl1	NM_173390	ref|Mus musculus NHS-like 1 (Nhsl1), transcript variant 1, mRNA [NM_173390]	9.03123	0.272338	-0.120849	0.174308	0.0185529	0.27339	0.118993	0.0525711	0.16534	0.0749685	0.0920602	0.379537	0.184741
4689	29	97	101	GATCTAAGAAAGCCATCTCTAAGGCGCAGAAGAAGGATGGCAAGAAGCGCAAGCGCAGCC	A_66_P103247	Hist1h2bb	NM_175664	ref|Mus musculus histone cluster 1, H2bb (Hist1h2bb), mRNA [NM_175664]	7.07812	-0.325872	-0.17662	0.255434	0.00608101	0.115978	0.0268367	0.0254887	0.0860203	0.0224874	0.0459562	0.189968	0.0525897
4694	29	102	2504	TCTCATTGTTCACAAGAGAAGCCGCTTCATTCAAGTTGGTGTGATTAGCTGGGGAGTAGT	A_51_P413866	Cfb	NM_008198	ref|Mus musculus complement factor B (Cfb), transcript variant 1, mRNA [NM_008198]	16.4603	0.139443	-0.00729756	-0.173219	0.0407286	0.910808	0.0128943	0.0873014	0.377866	0.0123438	0.15535	0.936994	0.0282573
4697	29	105	1604	GTTGCCTTGAGTCCTATCTCCTAGGTTGTTTTCAAATCATATTTAAGTATGATTTTAGGC	A_51_P234140	Cdkl1	NM_183294	ref|Mus musculus cyclin-dependent kinase-like 1 (CDC2-related kinase) (Cdkl1), mRNA [NM_183294]	6.0176	0.164598	-0.0688995	-0.187025	0.0601066	0.416943	0.034478	0.111651	0.224552	0.0275531	0.198257	0.527038	0.065051
4701	29	109	673	CTGGACTGTGAAGCCTAAATTCACATGGCAGCAGTTCCATAGAGGACTCCACATTCATTT	A_51_P376149	N6amt2	NM_026526	ref|Mus musculus N-6 adenine-specific DNA methyltransferase 2 (putative) (N6amt2), mRNA [NM_026526]	10.6362	-0.115477	-0.751212	-0.203727	0.14094	6.0697e-10	0.0129198	0.186257	1.58885e-08	0.0123643	0.33352	2.64639e-08	0.0283046
4706	29	114	851	CTCTGAAGCTAAACTCTGCACGCCTTAGCCTGTTTCATGACAATAAAGTGGAAAAGCAAG	A_55_P2487834	1700112E06Rik	NM_028275	ref|Mus musculus RIKEN cDNA 1700112E06 gene (1700112E06Rik), mRNA [NM_028275]	7.2926	-0.72547	0.259199	0.0319808	0.0228828	0.393578	0.915526	0.0602817	0.215553	0.345727	0.105964	0.503807	0.940618
4712	29	120	1903	GCTCTGTTTCCTTCAACTGTATTTATTGCTGCGTTTCTCAGCATAAACTTATCCCATTGT	A_55_P2040863	Cnn3	NM_028044	ref|Mus musculus calponin 3, acidic (Cnn3), mRNA [NM_028044]	11.6445	0.169262	-0.162734	-0.508158	0.029282	0.0354519	3.42603e-07	0.0705174	0.0334897	1.62942e-06	0.124838	0.0711247	3.11397e-06
4714	29	122	2718	GAGCCACACTTAGACTCTTTCCAAAGATGTGGAGGGAACAGATGGACTCATCTATGATCT	A_51_P279100	Ptgs1	NM_008969	ref|Mus musculus prostaglandin-endoperoxide synthase 1 (Ptgs1), mRNA [NM_008969]	10.2989	-0.0794462	-0.277036	-0.311482	0.57704	0.0603043	0.0363824	0.414572	0.051244	0.0287644	0.758855	0.110847	0.0680939
4715	29	123	2514	GAATTCCATCGCCTCCCCGCGCCGCGTCGTACACATTATTCTAATAAAGAGGACAAGGTT	A_55_P2129373	Capn11	NM_001013767	ref|Mus musculus calpain 11 (Capn11), mRNA [NM_001013767]	8.71262	-0.0822704	-0.092411	-0.182673	0.567008	0.520585	0.209742	0.41096	0.262437	0.117156	0.752502	0.625408	0.296168
4718	29	126	1066	CGGAGTGTGTGGGAACTGCGTGGATACGAATCAGTTTCTTTGGATCCTTACATACTGTAA	A_51_P199168	Cidea	NM_007702	ref|Mus musculus cell death-inducing DNA fragmentation factor, alpha subunit-like effector A (Cidea), mRNA [NM_007702]	6.30572	-1.00946	1.11563	0.764126	0.00481608	0.00217545	0.0272461	0.0218183	0.00342358	0.022776	0.0393563	0.00683809	0.0532666
4719	29	127	464	GCTGAGAACCTAGCTTTGAAATGAAGACTATAACAAAAGCACAATCCCAACTTGGAAACC	A_52_P425839	Retnlg	NM_181596	ref|Mus musculus resistin like gamma (Retnlg), mRNA [NM_181596]	5.82936	-0.235948	-0.260963	0.23128	0.349432	0.301708	0.358875	0.316557	0.177774	0.176617	0.573416	0.410209	0.45665
4731	29	139	3401	TTCAGGTTTTTACATATATGCATTAGTCAACCTATTGCAAAATCACCTGACGAACAGAAG	A_66_P104972	Tcerg1	NM_001039474	ref|Mus musculus transcription elongation regulator 1 (CA150) (Tcerg1), transcript variant 1, mRNA [NM_001039474]	7.16873	-0.185909	-0.163878	0.244465	0.023971	0.0441157	0.00413966	0.062254	0.0399118	0.00479756	0.109359	0.0854043	0.010644
4734	29	142	915	CTCCTCCTAAATCCTGTGCCTGAGAACCACTGCTGCACATATATAAATATATATATATTT	A_55_P1988498	Naa20	NM_026425	ref|Mus musculus N(alpha)-acetyltransferase 20, NatB catalytic subunit (Naa20), transcript variant 2, mRNA [NM_026425]	10.5934	-0.0570542	-0.0167354	0.216097	0.498942	0.842094	0.0157048	0.383781	0.359978	0.0144895	0.700139	0.88606	0.0334039
4736	29	144	525	AGTGGTCTCAGATATCATAAAAGAACCCATACTGGAGAGAAACCTTATGAATGTAATCAA	A_55_P1959152	2410141K09Rik	NM_001290196	ref|Mus musculus RIKEN cDNA 2410141K09 gene (2410141K09Rik), transcript variant 1, mRNA [NM_001290196]	6.57112	0.785014	0.128205	-0.53383	9.61005e-05	0.452884	0.004066	0.00155173	0.238124	0.0047255	0.00276216	0.561892	0.0104841
4737	29	145	1534	AAGACTGGAATGACTTCCTGCAGCAGGTGTGCTCCCAGATCGACTCCAGCGAGAAGAGCA	A_55_P2094222	Ulk4	NM_177589	ref|Mus musculus unc-51-like kinase 4 (Ulk4), mRNA [NM_177589]	6.5061	-0.05077	0.458915	0.0594302	0.605441	8.2584e-05	0.545791	0.424623	0.000226027	0.241116	0.77794	0.00043086	0.636899
4739	29	147	1727	TTTGCTTATTTTTTATCAGAGAAATCATAGAAACCAGAGCCTCCTCCCCAGGCCCGCACT	A_55_P2056212	Gpr3	NM_008154	ref|Mus musculus G-protein coupled receptor 3 (Gpr3), mRNA [NM_008154]	8.33518	-0.110262	0.107253	0.154908	0.236592	0.24926	0.101037	0.253749	0.154254	0.0658368	0.457805	0.35298	0.160937
4742	29	150	632	TTCAGACTTGATGCTGCTAAGCACATGTGGCCTGGAGACATAAAGGCAGTTTTGGACAAA	A_55_P2139402	Amy2a5	NM_001042711	ref|Mus musculus amylase 2a5 (Amy2a5), mRNA [NM_001042711]	11.6783	-0.164213	0.110206	-0.145304	0.179436	0.362597	0.23296	0.214672	0.203038	0.127098	0.385418	0.472466	0.32262
4746	29	154	2293	ATTTGACCAAATCAGAAGAGAGAGAGAACCTCTATGCTTCAAGTAAGCGTCATAAATTTT	A_65_P20015	Elovl6	NM_130450	ref|Mus musculus ELOVL family member 6, elongation of long chain fatty acids (yeast) (Elovl6), mRNA [NM_130450]	12.5856	-1.36372	-3.66037	-1.11867	1.77438e-06	9.03811e-15	2.90418e-05	0.00015578	3.36631e-12	7.13984e-05	0.0002147	4.74333e-12	0.000144141
4747	29	155	841	GTATACAACTTCTGCAGCAAGCCTTGGGTGTTTTCTCAGCTCATTAAGATCTTCCATTCC	A_55_P2593149	Syn3	NM_001164495	ref|Mus musculus synapsin III (Syn3), transcript variant 2, mRNA [NM_001164495]	5.67063	-0.189706	-0.265482	-0.0875142	0.011033	0.000761091	0.215959	0.0376266	0.00143652	0.119892	0.0664445	0.00282005	0.303284
4748	29	156	1040	CTACTTCCTGGTGCTGGCAGCTCTCTGCCCTCCTTGGATAGCAGAGAGCAAGCCAATTCT	A_51_P456366	Pard6a	NM_001047436	ref|Mus musculus par-6 family cell polarity regulator alpha (Pard6a), transcript variant 3, mRNA [NM_001047436]	8.38013	0.0281773	0.16409	-0.158734	0.708445	0.0374017	0.0434829	0.458894	0.0349989	0.0332875	0.841792	0.0743522	0.0791664
4752	29	160	825	CCCCTTGATTGCTCTCTGGGATGATCAAGTAGAAGTCAATAAACATGCAGCCTGAGCCGT	A_55_P1990919	Msrb1	NM_013759	ref|Mus musculus methionine sulfoxide reductase B1 (Msrb1), mRNA [NM_013759]	16.5875	-0.148989	-0.161591	-0.114897	0.0280214	0.018126	0.0838773	0.0684902	0.0194693	0.0567555	0.120907	0.0407395	0.138102
4754	29	162	1966	ATCCTGCAGCCCACCCTGTATGACCCAGACTTCCCACAGTCTCTGAACTACGGGGGTATT	A_51_P234893	Ecel1	NM_021306	ref|Mus musculus endothelin converting enzyme-like 1 (Ecel1), transcript variant 2, mRNA [NM_021306]	6.65544	0.0652331	0.244673	0.175046	0.453779	0.0087209	0.0521591	0.365002	0.0106878	0.0386353	0.665332	0.0220591	0.0922369
4758	30	2	1113	TATCTTGGTTTGGTGCAGTCAGGGAGTGGTGCTCCGATATGATTGGGGTGTTTGGGGAAA	A_51_P279062	Treml1	NM_027763	ref|Mus musculus triggering receptor expressed on myeloid cells-like 1 (Treml1), transcript variant 1, mRNA [NM_027763]	6.21279	-0.235637	-0.17736	0.14794	0.280906	0.414539	0.495211	0.280825	0.223691	0.224691	0.507953	0.524887	0.590579
4760	30	4	1857	CTCCCTCCTGGAAACCATTTTTACAGTTGTATGGCTTGAACAAATTAAAGCTAGTTTTGG	A_55_P2024215	Ctnnbl1	NM_025680	ref|Mus musculus catenin, beta like 1 (Ctnnbl1), mRNA [NM_025680]	11.4708	0.00258092	0.394204	0.460593	0.975202	6.98761e-05	9.13002e-06	0.534036	0.000196825	2.6831e-05	0.986657	0.000375624	5.33715e-05
4763	30	7	535	AGCCAAGACCCAGTTCTCTCGCAGCCGCTGCTCCTGTTGCTGAATAAACAACTAGTGTTA	A_55_P2002846	Cystm1	NM_001081365	ref|Mus musculus cysteine-rich transmembrane module containing 1 (Cystm1), mRNA [NM_001081365]	7.60704	-0.0902548	-0.197503	0.180439	0.405525	0.0762629	0.103465	0.343587	0.0617992	0.0670579	0.624665	0.134535	0.164159
4765	30	9	161	TACTTCCCTCACTTTGATGTAAGCCACGGCTCTGCCCAGGTCAAGGGTCACGGCAAGAAG	A_55_P1962303	Hba-a1	NM_008218	ref|Mus musculus hemoglobin alpha, adult chain 1 (Hba-a1), mRNA [NM_008218]	16.0036	-0.417875	-0.41499	0.323388	0.21056	0.213624	0.329388	0.237011	0.137521	0.16565	0.426967	0.313035	0.426794
4769	30	13	842	TTTACGAAAGATAAACACGCTGGAGATCAATGGTGACCTCACCTTGTCCTACGTCCACAT	A_55_P2723654	Lgals6	NM_010707	ref|Mus musculus lectin, galactose binding, soluble 6 (Lgals6), mRNA [NM_010707]	9.95967	-0.0712988	1.90337	1.90839	0.602763	4.45447e-13	4.20977e-13	0.423435	5.52284e-11	2.54589e-11	0.775692	9.71075e-11	4.23067e-11
4770	30	14	844	TAGGACCCAGGGAGAATTGACTTGGATCTGAGTTGAGCCTGGTGGTGACACCAACCCACT	A_51_P436878	Sertad1	NM_018820	ref|Mus musculus SERTA domain containing 1 (Sertad1), mRNA [NM_018820]	9.35684	-0.214852	-0.0709755	-0.0240326	0.0861581	0.559911	0.843022	0.139419	0.275736	0.32744	0.249272	0.660391	0.886436
4778	30	22	3962	GAAAAAGAAACTACAAGAGCAAACAGAAGCCATGGGAAGGGAAGTAGACACTGTGTGCTT	A_52_P524426	Epb4.1l1	NM_001006664	ref|Mus musculus erythrocyte protein band 4.1-like 1 (Epb4.1l1), transcript variant 3, mRNA [NM_001006664]	6.53652	0.286772	-0.0644751	0.0243829	0.0113593	0.543331	0.817607	0.0383178	0.270297	0.320652	0.0674945	0.645672	0.866509
4780	30	24	3130	GGGAAGAATATATCTGAATCCTATTCAATACATTTGCTGGATGTGAAGAAAAATACAGCC	A_55_P2911022	Fam134b	NM_001277315	ref|Mus musculus family with sequence similarity 134, member B (Fam134b), transcript variant 3, mRNA [NM_001277315]	11.3903	0.168439	1.57618	1.3567	0.488366	8.32709e-07	7.80901e-06	0.379268	5.27463e-06	2.34758e-05	0.692166	9.24724e-06	4.66893e-05
4781	30	25	731	CATCCTCTCACAAAATTGATGCCAAGACCTACCGCGAGTACTTAAATCTCTACCTACAGG	A_66_P123040	Gsto1	NM_010362	ref|Mus musculus glutathione S-transferase omega 1 (Gsto1), mRNA [NM_010362]	13.6793	0.211736	0.272585	0.274969	0.00681338	0.000848298	0.000780191	0.02738	0.00156924	0.00117228	0.0490351	0.00309007	0.00251715
4788	30	32	3298	GTCGGTCCCCTTGTAATAAAGGTGGTAGATTTCATTAAGGTTTTAGATCAAAACTTTGAA	A_55_P2114133	Garnl3	NM_178888	ref|Mus musculus GTPase activating RANGAP domain-like 3 (Garnl3), mRNA [NM_178888]	5.91009	0.0629638	0.109068	0.0249779	0.533953	0.285179	0.804445	0.398325	0.170618	0.317059	0.728071	0.392596	0.855601
4792	30	36	2645	TCTAATGGTGTTTTCTAGAAGGTATCTCTAACATCCGTTCATGCTGGAGAGCCCAAGCCA	A_55_P2501080	Mroh6	NM_001282443	ref|Mus musculus maestro heat-like repeat family member 6 (Mroh6), mRNA [NM_001282443]	5.71743	-0.283002	-0.252091	-0.216463	0.0527628	0.0820343	0.13219	0.102763	0.0654547	0.0814356	0.182528	0.142927	0.201803
4808	30	52	787	CCGGCACTCTCAAATATAGGTGTTCCCCAGATTTTTAAATATGGAGAAACCTGTTTTCCC	A_51_P141264	Zfp191	NM_021559	ref|Mus musculus zinc finger protein 191 (Zfp191), mRNA [NM_021559]	8.37302	0.0153242	0.374945	0.285143	0.784818	5.54768e-07	2.95221e-05	0.480919	3.80429e-06	7.23852e-05	0.884433	6.63941e-06	0.000146422
4811	30	55	5479	AAGGGAGCTTCTCGAATAGATGAAAAATCATCAAAGGCCAAAGTAAATGATTTCTTAGCT	A_52_P478539	Ckap5	NM_029437	ref|Mus musculus cytoskeleton associated protein 5 (Ckap5), transcript variant 2, mRNA [NM_029437]	6.23279	0.0237672	-0.0871184	-0.158508	0.8586	0.515488	0.241487	0.50273	0.260724	0.130708	0.925762	0.620848	0.33251
4816	30	60	804	CTTCAAGAGAAGTTGATTTCCCTTTTTTATGCTGTATTGATGCCCATGCTGAATCCTATG	A_66_P137223	Olfr452	NM_001011869	ref|Mus musculus olfactory receptor 452 (Olfr452), mRNA [NM_001011869]	5.83816	0.00812089	0.128426	0.0293241	0.929445	0.169927	0.749419	0.521966	0.115108	0.30183	0.963511	0.258994	0.811334
4817	30	61	857	GGGGGTGGCCGAAGCGGACCGGACTCAGTCACTCTGCAGCCCTCGGGCGCCTGGCTCTGA	A_55_P2174027	Frat2	NM_177603	ref|Mus musculus frequently rearranged in advanced T cell lymphomas 2 (Frat2), mRNA [NM_177603]	6.29968	-0.10937	0.225405	0.237274	0.170454	0.00764235	0.00531213	0.208277	0.00957846	0.00591914	0.373692	0.0197325	0.0132174
4818	30	62	1661	AACCCTGCACTAGGTAACTGTCCCCTGCCTTTCAGTAAATAACCACAAGCGTTTATTTTC	A_55_P2037797	1700019O17Rik	NM_027966	ref|Mus musculus RIKEN cDNA 1700019O17 gene (1700019O17Rik), mRNA [NM_027966]	8.45951	-0.264855	-0.211406	-0.101485	0.00657447	0.0258669	0.265374	0.0267666	0.0259585	0.140566	0.0480932	0.0545438	0.359395
4824	30	68	2890	AATAGCGTGCGACCATCTGATAGATGACTTACTAATGGCTCAGAAGGAAATCCTATCCCA	A_52_P675039	Fhad1	NM_177868	ref|Mus musculus forkhead-associated (FHA) phosphopeptide binding domain 1 (Fhad1), mRNA [NM_177868]	8.16317	0.22948	0.173788	-0.379772	0.120071	0.234057	0.0134814	0.169919	0.147293	0.0127887	0.303173	0.335993	0.0293307
4833	30	77	2729	GAGGAGTCAGACCAGGCCTTCCTAGGACACATCTTCCCACGGTGTTCTCCTGTGACCTTA	A_51_P444005	Shroom1	NM_027917	ref|Mus musculus shroom family member 1 (Shroom1), transcript variant 1, mRNA [NM_027917]	12.0002	-0.105633	-0.51926	-0.499072	0.365914	0.000137787	0.00021556	0.324654	0.000346458	0.000389577	0.588737	0.000661397	0.000812364
4838	30	82	3729	GCAAGCAAGGGGGTGACATTCGCCGGGGATATTGGCAGGATGTGAATTCAGACCAGAAGT	A_51_P486217	Wnk4	NM_175638	ref|Mus musculus WNK lysine deficient protein kinase 4 (Wnk4), mRNA [NM_175638]	7.11845	0.78818	0.492352	-0.275101	4.63499e-08	5.4702e-05	0.0115639	1.51068e-05	0.000161297	0.0112723	2.05243e-05	0.000306011	0.0256835
4839	30	83	2975	TCTCAACGCACTCTGAAGCAACAGTGAGCTTGGTTTTAAACAGCAGAGTATTTAGGCAGT	A_51_P170008	Napg	NM_028017	ref|Mus musculus N-ethylmaleimide sensitive fusion protein attachment protein gamma (Napg), mRNA [NM_028017]	9.40545	-0.0026411	-0.0563891	-0.140697	0.960967	0.301554	0.0145373	0.530007	0.177707	0.0136087	0.979352	0.410078	0.031268
4841	30	85	17452	CCCACTATGGTCGTGTATCTTTTAGTAAGTTCTAGAAGCGTCCTTTGTTATTTTCTTTAT	A_51_P393518	Hmcn1	NM_001024720	ref|Mus musculus hemicentin 1 (Hmcn1), mRNA [NM_001024720]	5.94752	-0.294786	-0.19947	0.0396219	0.0324772	0.1376	0.762891	0.0752608	0.0980995	0.305633	0.133431	0.218366	0.822817
4842	30	86	5385	CTACTGAGAGGACTGCATTGATCCTAATTTTCTTCTTTCATGGTCATCTTTTTGCTTTGT	A_55_P1955472	Bbs1	NM_001033128	ref|Mus musculus Bardet-Biedl syndrome 1 (human) (Bbs1), mRNA [NM_001033128]	6.69434	0.273025	0.147351	0.022239	0.00337618	0.0918442	0.793238	0.017231	0.0715992	0.313916	0.0313591	0.156667	0.846591
4843	30	87	5898	TCCTGCAGTGGAGGGGGCCTTGAGACAGGCAACAGTGAAGAAGAAGAAGATGCACCTGCT	A_55_P2171897	Notch1	NM_008714	ref|Mus musculus notch 1 (Notch1), mRNA [NM_008714]	8.66934	0.522976	0.174852	-0.195416	0.000105103	0.134179	0.0960193	0.00165459	0.0962024	0.0632261	0.00297861	0.213919	0.15449
4857	30	101	6037	GAGTGTACAGAAGAGAGAATTCAAACAAGATATTGCTGTTCTTCAGTTTTGTTTGTGGAA	A_55_P2008884	Cltc	NM_001003908	ref|Mus musculus clathrin, heavy polypeptide (Hc) (Cltc), mRNA [NM_001003908]	13.2211	0.179661	0.0578087	0.0915763	0.0245006	0.447423	0.233005	0.063191	0.236119	0.12711	0.111024	0.556774	0.32265
4861	30	105	2270	TTTTTGGTTTTTCGAGACAGGGTTTCTCTGTATAGCCCTGGCTGTCCTGGAACTCACTTT	A_55_P2893745	Slc3a2	NM_001161413	ref|Mus musculus solute carrier family 3 (activators of dibasic and neutral amino acid transport), member 2 (Slc3a2), transcript variant 1, mRNA [NM_001161413]	12.072	-0.037074	-0.282458	-0.288277	0.754451	0.0239749	0.0214923	0.472359	0.0243943	0.0187379	0.868346	0.0511637	0.0434382
4862	30	106	3047	TGATGACCAATGTCAGGAAAAAGGAGGGGAACCTGGCCTGTGCGGATCTGGGGTTGGACA	A_55_P2743475	Cdh22	NM_174988	ref|Mus musculus cadherin 22 (Cdh22), mRNA [NM_174988]	5.88292	0.101325	0.0983851	-0.0461421	0.139746	0.151079	0.493381	0.185236	0.105511	0.224057	0.331748	0.235926	0.588745
4863	30	107	1936	AAAGAACTTGATGATGCCTTGGATGAACTTTCTGACAGTCTTGGACAAAGGCCGCCTGAT	A_52_P279658	Cast	NM_009817	ref|Mus musculus calpastatin (Cast), transcript variant 2, mRNA [NM_009817]	8.19353	-0.118875	0.0160284	0.372861	0.101273	0.820201	1.75027e-05	0.153512	0.353996	4.68275e-05	0.274071	0.869408	9.37668e-05
4864	30	108	2718	GTAGCTCTGCAATTTCCAGACCAGTTTTCTCATTTTTAAGTTCATTACATGCCTGTATAT	A_55_P1990780	Ptp4a1	NM_011200	ref|Mus musculus protein tyrosine phosphatase 4a1 (Ptp4a1), mRNA [NM_011200]	14.1697	0.0632978	0.68103	0.467018	0.513217	2.24971e-07	5.43341e-05	0.390014	1.8341e-06	0.000121723	0.711712	3.16254e-06	0.000247959
4868	30	112	5866	TCATCACCTAACCTCACCTGCTTCTCGCCTGTCATTTGAATAAACAGTGTTTGTACAGAG	A_55_P2030204	Supt6	NM_009297	ref|Mus musculus suppressor of Ty 6 (Supt6), mRNA [NM_009297]	12.4671	0.0332021	0.294083	0.278558	0.532383	8.99908e-06	1.88892e-05	0.397845	3.67404e-05	4.99094e-05	0.727229	6.77921e-05	0.00010006
4869	30	113	1101	TATCGTCATTTCAAGCTGGTGCTGAAAGCCTACCGAGACACTATAAAGATACTGCAACTA	A_51_P242591	Shq1	NM_181590	ref|Mus musculus SHQ1 homolog (S. cerevisiae) (Shq1), mRNA [NM_181590]	6.90879	-0.00370866	-0.158537	0.0715191	0.965293	0.0723866	0.404875	0.531179	0.0593666	0.193648	0.981528	0.128924	0.503385
4872	30	116	3512	ACGGTTAGCACAGCAGAAGTGGACCCACACTACTACTCCATGAGGGACTTCAGTCCCCAG	A_51_P496741	Nphs1	NM_019459	ref|Mus musculus nephrosis 1, nephrin (Nphs1), mRNA [NM_019459]	5.51167	0.445737	-0.0679422	-0.402546	0.000409382	0.537782	0.00111273	0.00415047	0.268345	0.00158007	0.00760267	0.640636	0.00341582
4874	30	118	1176	TGCGGCCCAAAGCCTTGCTGGACAACTGCTTCCGGGTCATGGAACTGCTGTACTGTTCTT	A_66_P124871	Il34	NM_029646	ref|Mus musculus interleukin 34 (Il34), transcript variant 2, mRNA [NM_029646]	6.81541	-0.251943	0.330021	0.184212	0.00606547	0.000610303	0.037618	0.0254539	0.00119297	0.0295199	0.0459368	0.00233288	0.0700088
4878	30	122	1162	CTGTCCCCATGTGCCCAGCAGCCTGACACTAAGAAATCTCTCAATAAAGGCATCCTGCTG	A_55_P2074035	Haao	NM_025325	ref|Mus musculus 3-hydroxyanthranilate 3,4-dioxygenase (Haao), mRNA [NM_025325]	15.4355	-0.378066	-0.734217	-0.962304	0.000223765	1.26495e-08	7.01707e-11	0.00279908	1.76362e-07	1.4227e-09	0.00515568	2.99237e-07	2.4628e-09
4880	30	124	4078	GGTACCTGTCCTTGTGTGCTGTGTGATCTGGGATCCTCAAATGAAACAATGAAGCATCTT	A_65_P01437	Pnmal2	NM_001099636	ref|Mus musculus PNMA-like 2 (Pnmal2), mRNA [NM_001099636]	6.25433	0.0537508	0.0278857	-0.112922	0.384687	0.650089	0.0751669	0.334283	0.304808	0.0520198	0.60695	0.738122	0.126034
4882	30	126	1862	ATCAGATCAATTCTACGAGGGACTTTGAAAGCATCCGATTGGCACACGACCACTTCCTAA	A_52_P550491	Tubgcp4	NM_153387	ref|Mus musculus tubulin, gamma complex associated protein 4 (Tubgcp4), transcript variant 1, mRNA [NM_153387]	7.0213	-0.146151	-0.266615	-0.320103	0.0558951	0.00122426	0.000191426	0.106595	0.00213105	0.000352326	0.189301	0.00421471	0.000733111
4887	30	131	2545	TTTATGATTCACATGTGCCCGTCGACAAAGCAGCATTTTGCCCGTGAGTATGACTGCTAT	A_51_P362399	Lig4	NM_176953	ref|Mus musculus ligase IV, DNA, ATP-dependent (Lig4), mRNA [NM_176953]	7.72366	-0.19098	-0.104432	0.065469	0.0297078	0.218343	0.435849	0.071196	0.139746	0.204699	0.125998	0.318272	0.534301
4888	30	132	1574	TCCTGTGTGGTCACCAGAAAATAAGCCATTCCTCATATCAGTGGGATAAACTCCTTGTAC	A_51_P342669	Pgam1	NM_023418	ref|Mus musculus phosphoglycerate mutase 1 (Pgam1), mRNA [NM_023418]	14.0207	-0.271056	-0.245382	-0.124221	4.98903e-05	0.000163316	0.033225	0.00101302	0.00039891	0.02674	0.00172006	0.000765525	0.063063
4890	30	134	1836	CCTGGCAATCCTTGCCCGACTTTGGCATCTCCTATGTGATGGTCAGGTTCAAGGGCAGCA	A_52_P38639	Fermt3	NM_153795	ref|Mus musculus fermitin family homolog 3 (Drosophila) (Fermt3), mRNA [NM_153795]	6.74445	-0.392973	-0.257689	0.00644176	0.0152948	0.0996515	0.9662	0.0465106	0.0763837	0.357872	0.0816949	0.167763	0.97632
4892	30	136	3333	CTACCCAGGCCACAGCCACTCTTGGGTTCCATCTTGCTAATAAATGCTGGCTCTGGGACT	A_55_P1998442	Sema3f	NM_011349	ref|Mus musculus sema domain, immunoglobulin domain (Ig), short basic domain, secreted, (semaphorin) 3F (Sema3f), mRNA [NM_011349]	9.82798	0.0674872	-0.257324	-0.0053935	0.494653	0.0142176	0.956259	0.382026	0.0159187	0.355667	0.697228	0.0331628	0.970095
4897	30	141	1038	TGTTGCATGTTTGAAATTCGGTCTGTTTAAAGTGGCAGTCATGTATGTGGTTTGGAGGCA	A_55_P2714414	Sat1	NM_001291865	ref|Mus musculus spermidine/spermine N1-acetyl transferase 1 (Sat1), transcript variant 2, mRNA [NM_001291865]	11.8659	-0.0411552	0.492484	0.636674	0.672525	3.08312e-05	7.66688e-07	0.446532	0.000100605	3.25797e-06	0.819898	0.000188961	6.33182e-06
4915	30	159	531	TTTGCCTCGTGCTCTAGCAGGGGTGTAATTTTTGCCAGCAGCAGATAGTTTCTGAATTAG	A_55_P2890023	Zfp27	NM_001285797	ref|Mus musculus zinc finger protein 27 (Zfp27), transcript variant 3, mRNA [NM_001285797]	8.97229	0.305559	0.151261	-0.0842849	4.38812e-05	0.021221	0.182162	0.000933	0.0220939	0.105117	0.00157417	0.0462619	0.263985
4916	30	160	2614	TTTCCTAGGTCTGTGTTATGTCTGCTCTGATGATTTCTCATGTATGTTTCTAGCTTTCCC	A_51_P203620	Slc18a1	NM_153054	ref|Mus musculus solute carrier family 18 (vesicular monoamine), member 1 (Slc18a1), mRNA [NM_153054]	7.4426	-0.159854	0.234262	0.297807	0.00974956	0.000394757	2.32855e-05	0.0347427	0.000830143	5.94934e-05	0.061553	0.00161202	0.000119853
4917	30	161	3010	CGGCCACACCCTGTGTTTACAATCAATGTTAACATTCAAATAAATGGAAATAAGCATTTC	A_55_P2916011	Rdh13	NM_001290411	ref|Mus musculus retinol dehydrogenase 13 (all-trans and 9-cis) (Rdh13), transcript variant 3, mRNA [NM_001290411]	9.72089	-0.0611784	0.401689	0.387744	0.599606	0.00187828	0.0025315	0.422375	0.00303036	0.00317169	0.77395	0.00604068	0.0069599
4918	30	162	1169	CGAGTTTATCTACATGGTAGGCTTGGAAGAAGTTGTACAGAGTGTCATTGACAGCCAAGG	A_55_P2735230	Gatad2b	NM_139304	ref|Mus musculus GATA zinc finger domain containing 2B (Gatad2b), mRNA [NM_139304]	7.7326	0.123599	0.317959	0.193223	0.179101	0.00158999	0.0406843	0.214407	0.00263972	0.0315274	0.384991	0.00524321	0.0749086
4927	31	7	2352	GTGAATGTCGACAGACCAATCCTTGATGTCCCCTGAACAGACACACCCTCCAGTGTCCAC	A_55_P1975973	Syt3	NM_016663	ref|Mus musculus synaptotagmin III (Syt3), transcript variant 1, mRNA [NM_016663]	7.60617	-0.346735	-0.024828	-0.7274	0.0328185	0.872499	7.83912e-05	0.075832	0.368104	0.000166328	0.134404	0.909402	0.00034032
4941	31	21	2054	GGCAATCTTTAGAATCCCTTTGTCACACCTATCCTTTCCCCCCAATCTCTAAAGGACCAA	A_51_P412461	Antxrl	NM_172808	ref|Mus musculus anthrax toxin receptor-like (Antxrl), mRNA [NM_172808]	5.83436	-0.0463854	-0.018373	-0.0613104	0.605259	0.837406	0.495417	0.424575	0.358586	0.224754	0.777915	0.882656	0.590765
4944	31	24	520	TGATGTTGCAAAGAAACTAGAAGAGTTGTGGAACAACAGTGCAGCAGATGACAAGCAGCC	A_55_P2131483	Hmgb1	NM_010439	ref|Mus musculus high mobility group box 1 (Hmgb1), mRNA [NM_010439]	10.4101	0.110212	0.0578703	-0.168045	0.1001	0.378042	0.0154365	0.152397	0.209335	0.0142906	0.272091	0.488541	0.032932
4948	31	28	1786	CCTTGGAGAAGTATACTGCATGTAGAGAGCTCGCCAGAAGACTGAAAATAGAAGCCAGTT	A_51_P173906	Mto1	NM_026658	ref|Mus musculus mitochondrial translation optimization 1 homolog (S. cerevisiae) (Mto1), mRNA [NM_026658]	8.96819	-0.0746055	-0.110951	0.0155823	0.188109	0.0552772	0.779625	0.220924	0.0477784	0.310139	0.396476	0.103117	0.835594
4955	31	35	1335	ATTACCTACAGTTCAACACCAGCAGCCGCTGAGCTCAGGATGGTCACCTTCCTTCTCACA	A_51_P217706	Ribc1	NM_025660	ref|Mus musculus RIB43A domain with coiled-coils 1 (Ribc1), mRNA [NM_025660]	7.47537	0.19419	-0.559775	-0.438058	0.037425	1.46054e-06	4.50702e-05	0.0827333	8.32152e-06	0.0001039	0.147202	1.47512e-05	0.000211472
4960	31	40	776	CCTTAGTGATGCCCACCTTGCGACAGGCTGCTGAGGACAAGTCTTGGCGTGTTCGCTACA	A_66_P109169	Ppp2r1a	NM_016891	ref|Mus musculus protein phosphatase 2, regulatory subunit A, alpha (Ppp2r1a), mRNA [NM_016891]	7.74807	-0.309828	-0.197007	0.0798581	0.0595007	0.220529	0.614768	0.111038	0.140769	0.262646	0.197067	0.320732	0.697536
4961	31	41	1019	CCTCCGTGGCACTAAGGGTATGGGAGAATGATTAGGGTACCTCCCTGTATGGTTTCCCCC	A_66_P123297	Elovl3	NM_007703	ref|Mus musculus elongation of very long chain fatty acids (FEN1/Elo2, SUR4/Elo3, yeast)-like 3 (Elovl3), mRNA [NM_007703]	14.0325	-0.759121	1.5662	0.82729	0.219443	0.0156594	0.182082	0.242909	0.0172371	0.10508	0.437661	0.0359697	0.263907
4965	31	45	2125	GTATGCCAAACTAACTTCCTGTATGTTTAGATAACTTCTGAACAAGTGTCCTTCAAACAT	A_55_P1973723	Etfdh	NM_025794	ref|Mus musculus electron transferring flavoprotein, dehydrogenase (Etfdh), mRNA [NM_025794]	14.2234	-0.203843	1.01519	1.35934	0.0536571	4.09219e-10	1.03602e-12	0.103858	1.13987e-08	5.27476e-11	0.18441	1.88881e-08	8.84364e-11
4966	31	46	2934	GTGTATGTATGTGATTCATGTCCCTTTTTATAAAACAGAATGTACTTTACCTATGCCCTC	A_55_P1977418	Ugt2b34	NM_153598	ref|Mus musculus UDP glucuronosyltransferase 2 family, polypeptide B34 (Ugt2b34), mRNA [NM_153598]	14.6381	0.138836	-0.179518	-0.535715	0.180706	0.0873042	1.86565e-05	0.215654	0.0688379	4.9459e-05	0.387383	0.150407	9.92351e-05
4967	31	47	594	CCCCCGGACTTTGCCATTAAGCCTTTAAATTTTCAACAAATTGTAACACATTTATTTAGG	A_55_P1956195	Gm10094	NM_001142441	ref|Mus musculus predicted gene 10094 (Gm10094), mRNA [NM_001142441]	12.9641	-0.0083496	-0.052036	-0.0367844	0.873498	0.325918	0.485181	0.506682	0.188269	0.221303	0.9334	0.436219	0.581151
4971	31	51	2239	GGACTCTGGGATCAAATGGCTCTTTTTCCCTTTTGTTTAAAATTTGATTGTTTAAAGCCT	A_55_P2809260	Clptm1l	NM_146047	ref|Mus musculus CLPTM1-like (Clptm1l), mRNA [NM_146047]	12.9814	0.088982	-0.465391	-0.543944	0.17666	1.62572e-07	1.05906e-08	0.212635	1.40351e-06	8.69947e-08	0.381551	2.42745e-06	1.57539e-07
4974	31	54	898	AGACCTAAAATCAGAACTGTCGGGAAACTTTGAGAAGACTATCCTGGCCCTGATGAAGAC	A_55_P2084820	Anxa11	NM_013469	ref|Mus musculus annexin A11 (Anxa11), mRNA [NM_013469]	6.09664	-0.0628183	-0.109053	-0.238699	0.497571	0.243499	0.0151177	0.383204	0.151653	0.0140414	0.699185	0.346598	0.0323299
4979	31	59	3433	ATTTTTATTGACTCTCTGAGAATTTCACATCATACATCCTCGTCACACTTCCCAGTCCTT	A_55_P2045602	Gpkow	NM_173747	ref|Mus musculus G patch domain and KOW motifs (Gpkow), mRNA [NM_173747]	9.19315	-0.0273495	0.0169025	-0.0417721	0.658932	0.784749	0.501387	0.44236	0.344238	0.226599	0.811425	0.842869	0.596198
4986	31	66	1860	ACATCAGTGCAGCAAAGGTATCCCTCACTAATCACTGTTGGCTCAAGAAAATTCTTTGGA	A_51_P197883	Exo5	NM_028457	ref|Mus musculus exonuclease 5 (Exo5), transcript variant 1, mRNA [NM_028457]	8.63635	-0.11548	0.00728162	0.175781	0.393187	0.95673	0.19814	0.338006	0.389328	0.112169	0.614153	0.970496	0.282914
4988	31	68	4043	ATGATTATTTCCAGATTAGCTGTGGAAATGAGTCTTGTAAGGTCCCTGAGGTTTATCCTC	A_52_P480544	Tnpo2	NM_145390	ref|Mus musculus transportin 2 (importin 3, karyopherin beta 2b) (Tnpo2), transcript variant 1, mRNA [NM_145390]	8.61571	-0.125423	0.11336	0.209512	0.239388	0.286337	0.0552114	0.255433	0.171083	0.0404708	0.460887	0.393846	0.096873
4993	31	73	936	ACAGGTTTTTACAGTGGAAATTCCTACCCAGAACCAACTTTTTATAACCCAATTCCTTGG	A_51_P312482	Ccdc34	NM_026613	ref|Mus musculus coiled-coil domain containing 34 (Ccdc34), mRNA [NM_026613]	6.19122	-0.203614	-0.370528	-0.312291	0.0244474	0.000206999	0.00117134	0.0630909	0.000487171	0.00165207	0.110854	0.000938618	0.00357251
4997	31	77	917	AAGGTGCCTCTCATCCCTTCTCCGTCAAATAAACTGCTCCCTCGGGGAGAGATGCTAGGC	A_55_P2085806	BC029214	NM_153557	ref|Mus musculus cDNA sequence BC029214 (BC029214), mRNA [NM_153557]	11.8795	0.0785701	-1.28252	-1.5093	0.609181	1.18971e-08	5.54696e-10	0.425827	1.67665e-07	7.63108e-09	0.780055	2.85248e-07	1.3436e-08
4998	31	78	749	TGATTGGCTGCTCTCCTAGGCTCTTGCTTGGGTTCAAAATAAAATGATTTCACAAGTAAA	A_55_P2139014	Lcn6	NM_001276448	ref|Mus musculus lipocalin 6 (Lcn6), transcript variant 1, mRNA [NM_001276448]	7.05435	-0.0208514	-0.17883	-0.334549	0.836466	0.0861619	0.00268399	0.49647	0.0680813	0.00333365	0.914986	0.148602	0.00733043
5001	31	81	91	TTCAGAGCCTGGACATGTCGCGATTGAGGAGATACGAGGTGGCGCTGGAAGCGGAGGAGG	A_55_P2068733	Gm20878	NM_001270431	ref|Mus musculus predicted gene, 20878 (Gm20878), mRNA [NM_001270431]	7.48583	0.04626	0.111484	0.18283	0.533165	0.140642	0.0197128	0.398159	0.0998045	0.0174444	0.727626	0.222298	0.0404066
5006	31	86	1085	GGGAAAGGGAGGGAGAGTTCTTGGGACACCGTCTGTTGCCCTGTCCAATGTGAGGACTGC	A_66_P131226	Ctdnep1	NM_026017	ref|Mus musculus CTD nuclear envelope phosphatase 1 (Ctdnep1), mRNA [NM_026017]	10.8483	-0.0280953	-0.0568797	0.0103735	0.719039	0.468305	0.894206	0.461668	0.24389	0.340559	0.847171	0.576531	0.924681
5009	31	89	1163	AAGAGCAATGTCTGGATGTGCTCAGACTGATTGATGCTAAGTGATGACAGACACTTTGAG	A_51_P139716	Fam26e	NM_178908	ref|Mus musculus family with sequence similarity 26, member E (Fam26e), mRNA [NM_178908]	5.88638	-0.00234234	0.0957106	0.422161	0.989937	0.607312	0.0306695	0.537534	0.291334	0.0250821	0.994146	0.701515	0.0589043
5014	31	94	1552	CAACCCTGTTTTCAGTGATCCTTTAAGCCAAATCAGAACTGATTGGATGACTTCTGCAAG	A_51_P484764	Fam3a	NM_025473	ref|Mus musculus family with sequence similarity 3, member A (Fam3a), mRNA [NM_025473]	10.0171	-0.00803176	-0.191736	-0.21693	0.895063	0.00401594	0.00143974	0.51287	0.00566761	0.00196818	0.945719	0.0114361	0.00427247
5016	31	96	4077	TGACTGGTGGAGTGAAGGTGTGTGCTGTAAGTCCTCACCTTTAGTTTATTTAATAAATCC	A_55_P2096422	Inhbb	NM_008381	ref|Mus musculus inhibin beta-B (Inhbb), mRNA [NM_008381]	7.62455	0.0340018	1.0621	1.12951	0.837222	1.05269e-06	3.95525e-07	0.496673	6.37678e-06	1.84574e-06	0.915488	1.11818e-05	3.53156e-06
5019	31	99	3011	CATCTTACTGTAAATAAGTCTGGTGTAAATGTATGTACAGAAGCCATGCTCTCTTTCATA	A_55_P2098935	Sh2d3c	NM_013781	ref|Mus musculus SH2 domain containing 3C (Sh2d3c), transcript variant 1, mRNA [NM_013781]	10.3673	-0.162178	-0.194043	-0.50549	0.134612	0.0762786	6.49418e-05	0.181389	0.0618038	0.000141522	0.325115	0.134535	0.000288743
5021	31	101	2373	AAAGTCTGAGAATGTAATTATGTGTTTGGACACTGTGTATAGAGAAAACTGCCACTAGAA	A_51_P448814	Zfp90	NM_011764	ref|Mus musculus zinc finger protein 90 (Zfp90), mRNA [NM_011764]	7.52906	0.0369445	-0.082427	-0.0592009	0.659903	0.330098	0.482124	0.442674	0.19001	0.220301	0.812197	0.440069	0.578124
5024	31	104	3517	TGAGGGACATGTGTGTCCCGCCTCACCCCTTCTTACCCCTTCCTGTTCCCAAAGAGTAAA	A_55_P1973926	Ipo13	NM_146152	ref|Mus musculus importin 13 (Ipo13), mRNA [NM_146152]	10.6716	-0.325825	-0.369007	-0.267544	0.00104658	0.000301112	0.00536864	0.00788464	0.000664854	0.00596926	0.0144757	0.00128401	0.0133369
5027	31	107	1915	GGCAAGGCCTGGTAAAGTTAGTAAGTTTCAACCCTGAATGCTGCACCAGATCTAGAACTT	A_52_P292632	Wdr20rt	NM_027614	ref|Mus musculus WD repeat domain 20, retrogene (Wdr20rt), mRNA [NM_027614]	5.8235	-0.0469346	-0.00758031	0.0360742	0.565746	0.925843	0.658443	0.41044	0.381517	0.27609	0.751708	0.947371	0.735642
5030	31	110	2809	CCCTCTTCTGGTGTGTCTGAAGACAGCTACAGTGTATTCACATACATTAAATAAATAAAT	A_55_P2065731	Medag	NM_027519	ref|Mus musculus mesenteric estrogen dependent adipogenesis (Medag), mRNA [NM_027519]	18.0052	0.0539354	-0.051431	-0.102897	0.334276	0.356778	0.0723383	0.30882	0.200688	0.0504727	0.559295	0.466421	0.122115
5040	31	120	6339	TCTTTGATTTGGATTAGATGTGTGAAGTACTGTCTTTCGCCAAAAACCTCAAATTTCCTG	A_52_P80806	Syncrip	NM_019796	ref|Mus musculus synaptotagmin binding, cytoplasmic RNA interacting protein (Syncrip), transcript variant 2, mRNA [NM_019796]	8.9638	0.00147445	0.379042	0.341941	0.98466	4.24073e-05	0.000146676	0.53634	0.000130753	0.000281895	0.991446	0.000247594	0.000581046
5051	31	131	590	TGTCACCCAACTGTTAGTCTACAATGGTGTTTATCAATACACATCTCCAGATTTTCTCTA	A_55_P2616841	Insig2	NM_001271532	ref|Mus musculus insulin induced gene 2 (Insig2), transcript variant 4, mRNA [NM_001271532]	12.9407	-0.810996	2.11556	2.92473	1.60149e-05	4.75408e-13	3.75656e-16	0.000530822	5.79198e-11	1.49183e-13	0.00084676	1.02069e-10	2.41957e-13
5053	31	133	2572	GCTATGGTCAAAGATTGATTTTCCCAACACTGTCCAAAATTGGATGAAAACTTTGAACTA	A_55_P1956593	Plekha4	NM_148927	ref|Mus musculus pleckstrin homology domain containing, family A (phosphoinositide binding specific) member 4 (Plekha4), mRNA [NM_148927]	7.33247	0.17737	0.395548	0.366426	0.0795649	0.000428398	0.000913547	0.132698	0.0008904	0.00134053	0.237005	0.00173242	0.00288563
5054	31	134	8017	GACACACAAGGAAACTTGTATTTTCTATCTTGGGAATGAAGATGCAGTACTCAGGACAAA	A_51_P506755	Tep1	NM_009351	ref|Mus musculus telomerase associated protein 1 (Tep1), mRNA [NM_009351]	9.81597	-0.0198439	-0.191158	-0.176372	0.848392	0.0749804	0.0987777	0.499996	0.0609759	0.0646709	0.921769	0.132636	0.158165
5055	31	135	1585	GCAGTGCCTACTACATCATGTTTTTTGGAAGTTCCCCTGCCAATTAGATAAGAAGCAACG	A_55_P2904196	Mss51	NM_029104	ref|Mus musculus MSS51 mitochondrial translational activator (Mss51), mRNA [NM_029104]	7.50459	0.0932265	-0.0288141	-0.174499	0.368002	0.779159	0.0988065	0.325866	0.342745	0.0646825	0.591157	0.839213	0.158184
5056	31	136	763	TGAGGGCCGTTGAGACAGAACAGTTGGGTTTGTTGCCTTTAGACGGTAGTACAGATTTAT	A_52_P512427	Mkrn2os	NM_001101431	ref|Mus musculus makorin, ring finger protein 2, opposite strand (Mkrn2os), mRNA [NM_001101431]	11.3103	-0.22271	-0.737166	-0.23368	0.00751741	9.78283e-10	0.00534462	0.0293626	2.28957e-08	0.00594978	0.0522678	3.8475e-08	0.0132842
5059	31	139	2157	TGCATGCTTACAGCATCTACACAGACCAGTGACGAGCAGCCAGACCACTAAATGATTTAA	A_51_P454691	4930430F08Rik	NM_175128	ref|Mus musculus RIKEN cDNA 4930430F08 gene (4930430F08Rik), mRNA [NM_175128]	9.34851	-0.0695121	-0.0460135	-0.364181	0.374767	0.554994	8.1214e-05	0.329173	0.274018	0.00017122	0.597574	0.656012	0.000350534
5064	31	144	5016	CTCATCTACTTCAAAAACAAGTTCTCAGGAACAATCCTCAATGTGCCCGACACCTCGGAC	A_51_P475395	Cdc42bpb	NM_183016	ref|Mus musculus CDC42 binding protein kinase beta (Cdc42bpb), mRNA [NM_183016]	7.04852	0.105255	-0.00777774	0.00264436	0.236497	0.929252	0.975917	0.253728	0.382283	0.359986	0.457805	0.949625	0.982923
5068	31	148	1630	AATAAACCCTGTTCTCTGAAGTGTGTCCTGCCTCAGTGTTGGGGGTGGAAGTTGGGGTGG	A_51_P292016	Uts2r	NM_145440	ref|Mus musculus urotensin 2 receptor (Uts2r), mRNA [NM_145440]	7.17514	0.230128	0.0830539	-0.176795	0.0142676	0.349713	0.0535727	0.0444473	0.197945	0.0394836	0.0781324	0.459733	0.0943481
5069	31	149	1097	TCCTACTCCATAACAAGGCTGTTATCTGCTGTAGGCAAGTGGTCACCTGGCCCCCCACCT	A_55_P1996319	Wdr38	NM_029687	ref|Mus musculus WD repeat domain 38 (Wdr38), mRNA [NM_029687]	6.59864	-0.285408	-0.150747	0.0192714	0.00954149	0.149732	0.850709	0.034216	0.1048	0.329372	0.0605476	0.234235	0.891807
5071	31	151	4143	CAAAAATATTGGGACCAAAAATGCACTTGTTTCTTGCCCACATATATAGAGAGAGATGTA	A_55_P2052261	Zfp280c	NM_153532	ref|Mus musculus zinc finger protein 280C (Zfp280c), transcript variant 1, mRNA [NM_153532]	7.95293	0.106912	0.0555926	0.101655	0.193138	0.492963	0.215178	0.224492	0.253001	0.119531	0.402879	0.600439	0.302247
5072	31	152	7114	CTCGGGACTCTTTCACTGACTCTTGTATATTAGCAATTATGTTTGTACACGCAAAACTGC	A_51_P467971	Ank3	NM_146005	ref|Mus musculus ankyrin 3, epithelial (Ank3), transcript variant 2, mRNA [NM_146005]	9.97188	0.392867	-0.355387	-1.0051	0.00124241	0.00294139	1.79087e-09	0.00888529	0.00438417	2.00903e-08	0.0163009	0.00880056	3.56914e-08
5076	31	156	3326	GGATCTGTCAGATTGCTATGTGAGAGCTGTGAGAAGCTAAACAATTAAAACATTTCTGCC	A_55_P2811630	Tmem194b	NM_001142647	ref|Mus musculus transmembrane protein 194B (Tmem194b), transcript variant 1, mRNA [NM_001142647]	6.11073	0.197687	0.299107	0.167557	0.0274259	0.00161687	0.0580342	0.0676622	0.00267686	0.0421229	0.119439	0.00531827	0.101075
5081	31	161	2072	AGAAGTGACGTTTTGTTATTCAAACCCGGAGACTTGAAGGAGACTGACATCTCGTTGAAA	A_51_P251915	Irgq	NM_153134	ref|Mus musculus immunity-related GTPase family, Q (Irgq), mRNA [NM_153134]	7.22795	0.0885223	-0.508624	0.142065	0.622907	0.00859815	0.431865	0.430314	0.0105761	0.203213	0.788726	0.0218148	0.530289
5082	31	162	17652	TTGGGCCTGGGGGCAGTTTTACTTGGCCAGAAAGCAGTGTTTGAATACTTGAAATCATGT	A_51_P419078	Mdn1	NM_001081392	ref|Mus musculus midasin homolog (yeast) (Mdn1), mRNA [NM_001081392]	9.21082	0.20424	-0.0812091	0.124233	0.0427771	0.403317	0.205462	0.0899531	0.219452	0.115349	0.159897	0.513754	0.291548
5083	31	163	7690	TCTTTGAAGGGTAACTTGTGTTATCACTCTGGCTAGATTGCAGATATAACCATGTCGAAT	A_52_P685422	Myo10	NM_019472	ref|Mus musculus myosin X (Myo10), mRNA [NM_019472]	10.1564	-0.0228826	-0.406049	-0.444853	0.813986	0.000302009	0.000108397	0.489789	0.000666382	0.000218885	0.902588	0.00128667	0.000450701
5090	32	6	4450	CGCGGGTGAAGAATGAGAAGCGCGTTTCCAGATGTTTCTTTCTGTAAATATGGTGCCAAT	A_51_P490795	Mxd1	NM_010751	ref|Mus musculus MAX dimerization protein 1 (Mxd1), mRNA [NM_010751]	7.86596	0.0929182	0.307443	-0.117334	0.386646	0.00755141	0.276537	0.335241	0.00948998	0.145027	0.608685	0.0195408	0.3716
5094	32	10	1930	CAAAGAATATCCCATGTGAGGTTACAGGCAATTCCATGTGACCATGTTGTCCCTCCTGAT	A_52_P211185	Gnat1	NM_008140	ref|Mus musculus guanine nucleotide binding protein, alpha transducing 1 (Gnat1), mRNA [NM_008140]	7.4662	0.119822	-0.191662	0.879063	0.460695	0.242146	1.18693e-05	0.368193	0.151018	3.36539e-05	0.671196	0.344999	6.70606e-05
5098	32	14	1196	AAATGAAGATGGTGAGGTAGATAACCTCAAACATCCTATAGGAAGTGACTTTGACCCTGA	A_52_P168319	Mia2	NM_177321	ref|Mus musculus melanoma inhibitory activity 2 (Mia2), mRNA [NM_177321]	8.01885	0.201416	0.313226	-0.253013	0.0346013	0.00192015	0.00961312	0.0785287	0.00308797	0.00968691	0.13925	0.006153	0.0219742
5106	32	22	2485	GGAGGGAACAACATCCTGAACTATTTTACAACTGTAAATAGGGGACAAATGGAAAATATT	A_55_P2485559	Galnt18	NM_173739	ref|Mus musculus UDP-N-acetyl-alpha-D-galactosamine:polypeptide N-acetylgalactosaminyltransferase 18 (Galnt18), mRNA [NM_173739]	7.25275	-0.209807	0.169223	0.574997	0.0941337	0.172575	7.35878e-05	0.147044	0.116479	0.00015737	0.262677	0.262521	0.000322195
5107	32	23	1915	CCCTAGCTAAGAACAACAGAATCCTCTTTCCTGCCTTCCAGAGACTGATCCCAAGCAGGG	A_51_P127527	Slc22a8	NM_031194	ref|Mus musculus solute carrier family 22 (organic anion transporter), member 8 (Slc22a8), transcript variant 1, mRNA [NM_031194]	6.2587	0.0545323	-0.0935818	-0.240939	0.686259	0.489645	0.083417	0.45134	0.251746	0.0565532	0.828798	0.597354	0.137508
5115	32	31	1709	AGGGGTTATCTTCCTGGGTCTCACAGACTTTCATGGTTTTCCTTACCCCTTCTTTTCTTT	A_55_P2040628	Gid8	NM_029607	ref|Mus musculus GID complex subunit 8 homolog (S. cerevisiae) (Gid8), transcript variant 1, mRNA [NM_029607]	12.1424	-0.115492	-0.0659827	-0.138777	0.0297668	0.199231	0.0104917	0.0713083	0.130426	0.0104091	0.126102	0.296296	0.023667
5116	32	32	3103	CCCTTCCCCCACCCCCCAAATTTTTCATAATGATTTTTGTTTGTATATATTTGAGGGTCT	A_55_P2796630	Zcchc24	NM_001101433	ref|Mus musculus zinc finger, CCHC domain containing 24 (Zcchc24), mRNA [NM_001101433]	12.7434	-0.466825	-0.0637474	0.137893	0.00476723	0.674743	0.367268	0.0216504	0.312356	0.179767	0.039053	0.757856	0.465324
5117	32	33	2918	GTTAACTTTTCAGTGTTGTTAATTTTTCTTGTGAAAGTATACTCTATGTGTGAAATTTGA	A_52_P277695	Zmym5	NM_144842	ref|Mus musculus zinc finger, MYM-type 5 (Zmym5), transcript variant 1, mRNA [NM_144842]	8.43727	0.207835	0.698732	0.32476	0.0142701	4.79666e-09	0.000381211	0.0444473	8.12069e-08	0.000632454	0.0781324	1.37868e-07	0.00133147
5120	32	36	1002	GCCAAGTGATTTTATTCCAAATATTATTTAGTTGCCCTCATTGGGATCTCCTTTCTGTAA	A_55_P1984830	Fgl1	NM_145594	ref|Mus musculus fibrinogen-like protein 1 (Fgl1), mRNA [NM_145594]	15.5059	1.14222	0.907877	1.01291	1.49778e-05	0.000248526	7.02683e-05	0.000517903	0.000566001	0.000151194	0.000816291	0.00109028	0.000309128
5123	32	39	2207	TGTGTGTGTGGGAGTGTGCGTGTGTTGTGTGTGCTAGTCTCGTGTAAATAAAGTACACAA	A_55_P1982156	Nelfcd	NM_020580	ref|Mus musculus negative elongation factor complex member C/D, Th1l (Nelfcd), mRNA [NM_020580]	13.9512	0.285365	0.767596	0.256447	0.0457013	7.78339e-06	0.0703349	0.0938568	3.27621e-05	0.0493262	0.166689	6.01367e-05	0.119245
5127	32	43	4159	GTTTGTTTGTTTGTTTGGGGAGTTACTTGGGGGGAGGTTGGTTTTGTTTATAAATATAAA	A_55_P2186110	R3hdm2	NM_001168293	ref|Mus musculus R3H domain containing 2 (R3hdm2), transcript variant 3, mRNA [NM_001168293]	12.2989	0.174663	0.15917	-0.00980731	0.00386634	0.00760994	0.858999	0.0188291	0.00954794	0.331538	0.0341986	0.0196668	0.898172
5128	32	44	1484	AGTAACCAGGATGGTGGCCCAGCTTTTGATACAAGGAAAAAGCTGTGATACTTTCTAGTA	A_52_P43994	Hspbap1	NM_175111	ref|Mus musculus Hspb associated protein 1 (Hspbap1), mRNA [NM_175111]	8.19941	-0.166425	-0.465769	-0.187522	0.14393	0.000296874	0.10165	0.188749	0.000657836	0.0661263	0.338056	0.00127014	0.16175
5142	32	58	4800	CAGCTACGGAAGAACCAAAATCACGCAAACATCACAGAGAGACAGTGCAGTGTAGCTTTA	A_51_P386182	Magi2	NM_001170746	ref|Mus musculus membrane associated guanylate kinase, WW and PDZ domain containing 2 (Magi2), transcript variant 1, mRNA [NM_001170746]	6.06784	0.237722	0.00942214	-0.0879077	0.00722471	0.908316	0.288343	0.0284803	0.377268	0.149814	0.0508687	0.935449	0.384439
5144	32	60	1750	ACCACATTTCCTGGTACCCACACTGATGGAATTTCTGACTTTTCTATCAAATAAAGACCA	A_51_P440238	Ggt6	NM_027819	ref|Mus musculus gamma-glutamyltransferase 6 (Ggt6), mRNA [NM_027819]	12.4185	-0.251293	-0.607581	-0.29024	0.0137787	1.21844e-06	0.00525958	0.0435381	7.19037e-06	0.00587267	0.0765061	1.26578e-05	0.0131166
5147	32	63	2112	AGGAAGTAGTTCCCTCCAGTCTTCACTCACAGTTCCAAGAACATCTTCTTTAGCGACTGT	A_55_P2499178	Wwox	NM_019573	ref|Mus musculus WW domain-containing oxidoreductase (Wwox), mRNA [NM_019573]	8.55026	-0.334233	-0.341083	-0.604354	0.021548	0.0192682	0.000170672	0.0581494	0.0204479	0.000319959	0.102217	0.0428285	0.000661973
5152	32	68	2277	CAGTGCTGTCCCGTGTGTCCAGAGAAACAACGCAGTAGAGACCTCCCCAGCCTACCAAAT	A_51_P215975	Chrd	NM_009893	ref|Mus musculus chordin (Chrd), transcript variant 1, mRNA [NM_009893]	6.72998	0.0882817	-0.0669578	-0.22084	0.392272	0.515047	0.0393669	0.337624	0.260601	0.0306661	0.613234	0.620544	0.0728521
5154	32	70	1924	TGTGCGTTGAGCTTTTGTTTCACTTTAGGTATGAAACTCTTGTTAAATGACCAAGTCATA	A_51_P335094	Zcchc4	NM_001308144	ref|Mus musculus zinc finger, CCHC domain containing 4 (Zcchc4), transcript variant 2, mRNA [NM_001308144]	6.82475	0.0926454	0.254787	0.1394	0.204343	0.00148333	0.061319	0.232421	0.00249764	0.0440898	0.418371	0.00495727	0.105988
5156	32	72	697	GGGCTGCAGGCTCTTATCTGTCGGGAACTTGTTCTGTAGGTTGGCCTTGAACTCAGAGAT	A_55_P2029203	Dopey2	NM_026700	ref|Mus musculus dopey family member 2 (Dopey2), transcript variant 2, mRNA [NM_026700]	7.57655	-0.382108	-0.503245	-0.230482	0.0205712	0.00327843	0.147761	0.0562464	0.00478798	0.0890885	0.0987782	0.00963003	0.221493
5163	32	79	2043	CTCCATCTACTGTCCAGACCCACACTGTGTATATATTTTTCTTCTTCTTCTTCTGGTCAG	A_51_P433192	Bcas1	NM_029815	ref|Mus musculus breast carcinoma amplified sequence 1 (Bcas1), transcript variant 1, mRNA [NM_029815]	5.88511	0.11169	-0.152313	-0.0612573	0.272929	0.139053	0.544064	0.276291	0.098957	0.240532	0.500116	0.220277	0.635407
[truncated: 12,935 more rows]

## Sheet: Fig 2F
All bars shown in bar plots throughout the paper represent the mean of replicates and errors bars represent the standard error of the mean
			Fig 2F
[truncated: 13 more rows]

## Sheet: Fig 2H
All bars shown in bar plots throughout the paper represent the mean of replicates and errors bars represent the standard error of the mean
[truncated: 14 more rows]
