# Supplementary material for: Liver gene expression and its rewiring in hepatic steatosis are controlled by PI3Kα-dependent hepatocyte signaling
Source: PLoS Biol. 2025 Apr 14;23(4):e3003112. doi: 10.1371/journal.pbio.3003112 (PMC12021288; doi:10.1371/journal.pbio.3003112)
Supplement: S3 Data — (XLSX) [file pbio.3003112.s014.xlsx]

## Sheet: Fig 3A
All bars shown in bar plots throughout the paper represent the mean of replicates and errors bars represent the standard error of the mean
			Fig 3A
			Glucose (mg/dL)
	p110αLWT	Fed + Glucose	163.02
	p110αLWT	Fed + Glucose	54.34
	p110αLWT	Fed + Glucose	66.66
	p110αLWT	Fed + Glucose	101.86
	p110αLWT	Fed + Glucose	62.48
	p110αLWT	Fed + Glucose	67.1
	p110αLWT	Fed + Glucose	69.85
	p110αLWT	Fed + Glucose	83.82
	p110αLWT	Fasted	58.19
	p110αLWT	Fasted	n.d
	p110αLWT	Fasted	65.89
	p110αLWT	Fasted	62.15
	p110αLWT	Fasted	87.01
	p110αLWT	Fasted	83.82
	p110αLWT	Fasted	82.17
	p110αLWT	Fasted	75.9
	p110αLKO	Fed + Glucose	357.17
	p110αLKO	Fed + Glucose	374.22
	p110αLKO	Fed + Glucose	469.26
	p110αLKO	Fed + Glucose	224.51
	p110αLKO	Fed + Glucose	297.88
	p110αLKO	Fed + Glucose	299.53
	p110αLKO	Fed + Glucose	191.4
	p110αLKO	Fed + Glucose	176.22
	p110αLKO	Fasted	39.05
	p110αLKO	Fasted	48.62
	p110αLKO	Fasted	51.15
	p110αLKO	Fasted	26.73
	p110αLKO	Fasted	35.86
	p110αLKO	Fasted	32.01
	p110αLKO	Fasted	48.62
	p110αLKO	Fasted	49.06

## Sheet: Fig 3B
All bars shown in bar plots throughout the paper represent the mean of replicates and errors bars represent the standard error of the mean
			Fig 3B
			ChREBPa/TBP	ChREBPb/TBP	Lpk/TBP	Gck/TBP	Acly/TBP	Fasn/TBP
	p110αLWT	Fed + Glucose	35.1689	9.69712	202.017	3.95292	226.923	299.451
	p110αLWT	Fed + Glucose	32.6286	6.82565	179.098	6.49807	153.485	233.499
	p110αLWT	Fed + Glucose	30.3592	7.03057	145.588	6.46179	197.587	216.85
	p110αLWT	Fed + Glucose	38.366	7.93417	149.975	4.79247	183.953	201.295
	p110αLWT	Fed + Glucose	47.1974	7.55488	154.424	7.4006	174.065	221.461
	p110αLWT	Fed + Glucose	17.737	3.35439	84.732	3.10921	56.9859	69.4227
	p110αLWT	Fed + Glucose	36.5523	5.45727	133.219	4.31922	100.954	136.601
	p110αLWT	Fed + Glucose	33.1238	5.78963	145.301	4.08262	117.227	131.507
	p110αLWT	Fasted	27.7306	0.791358	27.1066	1.44725	5.01073	5.66055
	p110αLWT	Fasted	16.094	1.04219	30.4187	1.57699	5.96256	6.63484
	p110αLWT	Fasted	19.6643	1.12186	18.9295	0.215967	5.0882	4.91063
	p110αLWT	Fasted	31.8283	1.14359	30.9479	1.41979	6.40666	6.18242
	p110αLWT	Fasted	21.1605	1.20307	50.0871	1.28441	9.10789	9.59986
	p110αLWT	Fasted	25.2846	1.14277	20.6762	0.232283	5.60484	5.45633
	p110αLWT	Fasted	27.439	1.61336	65.1386		13.2003	13.8088
	p110αLWT	Fasted	25.1624	1.28776	61.5299	1.4867	11.707	12.0693
	p110αLKO	Fed + Glucose	32.4038	8.26466	108.447	0.614689	30.7877	42.8448
	p110αLKO	Fed + Glucose	33.2496	5.48311	140.071	0.559479	25.0696	51.2616
	p110αLKO	Fed + Glucose	37.8955	4.60479	120.926	1.26568	29.7289	86.3549
	p110αLKO	Fed + Glucose	42.1209	3.13654	105.23	2.89286	21.7764	48.4867
	p110αLKO	Fed + Glucose	24.6151	1.22845	91.1808	0.461896	31.0274	46.7529
	p110αLKO	Fed + Glucose	31.5725	5.3024	129.518	0.928795	23.6419	48.7854
	p110αLKO	Fed + Glucose	44.5508	5.05122	127.505	1.40511	67.0781	95.9916
	p110αLKO	Fed + Glucose	49.6264	6.85285	156.328	2.37263	90.1565	136.646
	p110αLKO	Fasted	25.585	0.711719	13.6624	1.403	4.23357	4.0686
	p110αLKO	Fasted	26.9102	0.798822	12.408	0.618241	4.34225	3.79831
	p110αLKO	Fasted	22.9093	0.673927	14.1259	1.54743	4.58054	4.61033
	p110αLKO	Fasted	21.9246	0.592807	9.9344	1.87912	4.10303	4.58579
	p110αLKO	Fasted	15.6652	0.365376	13.7811	0.810981	5.24857	5.12091
	p110αLKO	Fasted	18.0409	0.838898	11.2184	0.108587	4.76948	4.17841
	p110αLKO	Fasted	24.7412	0.817677	11.4076	1.0852	4.86066	3.09795
	p110αLKO	Fasted	27.7236	0.673705	9.52442	0.905541	3.69731	3.14889

## Sheet: Fig 3C
All bars shown in bar plots throughout the paper represent the mean of replicates and errors bars represent the standard error of the mean
			Fig 3C
			Water consumption (mL/mice/day)				Sucrose consumption (mL/mice/day)
			J0-J1	J1-J2	J2-J3	J3-J4	J0-J1	J1-J2	J2-J3	J3-J4
	LWT	Cage 1	1.3	0.775	0.5	0.8	8.85	9.125	9.825	10.9
		Cage 2	0.975	0.7	0.55	0.95	8.95	8.425	8.65	9.875
		Cage 3	1.325	0.75	0.7	0.85	11.775	12.075	11.675	12.95
		Cage 4	1.175	1.15	0.85	0.85	9.925	9.925	10.65	10.825
		Cage 5	1.05	0.9	0.775	0.775	10.875	10.95	12.025	12.25
		Cage 6	1.05	0.825	0.775	0.85	12.225	9.75	11.1	11.275
	LKO	Cage 7	1.05	0.6	0.6	0.85	11.6	12.8	11.625	12.4
		Cage 8	1.1	0.6	0.8	0.7	11.85	10.2	10.5	10.775
		Cage 9	0.875	0.575	0.75	0.8	9.95	10.475	10.775	10.75
		Cage 10	1	0.925	0.85	0.925	12.25	11.55	10.7	12.775
		Cage 11	1.175	0.625	0.875	1.1	10.35	9.475	9.375	10.3
		Cage 12	1.15	0.8	0.875	0.725	12.075	13.125	13.875	12.875
			Fig 3C
			Glycemia
		Genotype	Day 1	Day 2	Day 3	Day 4
		p110aLWT	167	186	170	113
		p110aLWT	187	192	185	185
		p110aLWT	183	175	155	142
		p110aLWT	182	157	177
		p110aLWT	157	163	209	125
		p110aLWT	144	156	153	138
		p110aLWT	135	160	207	150
		p110aLWT	193	190	212	151
		p110aLWT	144	158	157	129
		p110aLWT	154	190	184	108
		p110aLWT	174	212	196	151
		p110aLWT	202	153	158	106
		p110aLWT	153	214	265	106
		p110aLWT	180	159	146	127
		p110aLWT	163	180	141	140
		p110aLWT	170	167	166	139
		p110aLWT	159	160	151	143
		p110aLWT	161	216	155	113
		p110aLWT	152	157	140	115
		p110aLWT	178	205	159	132
		p110aLWT	190	157	153	119
		p110aLWT	151	171	178	130
		p110aLWT	238	228	198	165
		p110aLWT	187	168	157	133
		p110aLKO	162	189	138	119
		p110aLKO	158	177	173	164
		p110aLKO	200	164	216	112
		p110aLKO	161	122	192	125
		p110aLKO	200	185	141	151
		p110aLKO	183	231	189	122
		p110aLKO	162	167	197	129
		p110aLKO	184	187	199	124
		p110aLKO	196	199	161	166
		p110aLKO	138	227	182	115
		p110aLKO	167	177	268	149
		p110aLKO	197	146	180	114
		p110aLKO	154	155	138	132
		p110aLKO	177	191	186	127
		p110aLKO	152	170	182	132
		p110aLKO	177	180	162	118
		p110aLKO	198	190	184	111
		p110aLKO	225	136	146	134
		p110aLKO	250	159	21	179
		p110aLKO	177	216	181	175
		p110aLKO	190	149	152	166
		p110aLKO	191	154	177	149
		p110aLKO	158	177	142	118
		p110aLKO	192	175	191	101

## Sheet: Fig 3D
All bars shown in bar plots throughout the paper represent the mean of replicates and errors bars represent the standard error of the mean
			Fig 3D
	Genotype	Condition	FGF21 (ng/mL)
	LWT	Water	0.13133
	LWT	Water	0.216374
	LWT	Water	0.195384
	LWT	Water	0.117195
	LWT	Water	0.0950933
	LWT	Water	0.196618
	LWT	Water	1.2734
	LWT	Water	0.274532
	LWT	Water	0.0742443
	LWT	Water	0.126412
	LWT	Water	0.0472995
	LWT	Water	0.116581
	LWT	Water	0.0362883
	LWT	Water	0.0607668
	LWT	Water	0.0289513
	LWT	Water	0.0283401
	LWT	Water	0.0326194
	LWT	Water	0.0570929
	LWT	Water	0.0368999
	LWT	Water	0.0148973
	LWT	Water	0.0191734
	LWT	Water	0.0246728
	LWT	Water	0.0411813
	LWT	Water	0.0197844
	LWT	SUCR	0.934249
	LWT	SUCR	0.626124
	LWT	SUCR	3.69211
	LWT	SUCR	1.07852
	LWT	SUCR	1.34468
	LWT	SUCR	3.30782
	LWT	SUCR	2.70177
	LWT	SUCR	2.19221
	LWT	SUCR	1.13614
	LWT	SUCR	0.631808
	LWT	SUCR	0.827375
	LWT	SUCR	1.87949
	LWT	SUCR	0.538545
	LWT	SUCR	0.160865
	LWT	SUCR	0.227496
	LWT	SUCR	0.206493
	LWT	SUCR	0.202789
	LWT	SUCR	0.244811
	LWT	SUCR	0.319204
	LWT	SUCR	1.80368
	LWT	SUCR	0.885539
	LWT	SUCR	0.0632165
	LWT	SUCR	0.153477
	LWT	SUCR	0.0436283
	LKO	Water	0.510907
	LKO	Water	0.15717
	LKO	Water	0.267716
	LKO	Water	0.13256
	LKO	Water	0.0895721
	LKO	Water	0.144246
	LKO	Water	0.0509714
	LKO	Water	0.0675043
	LKO	Water	0.247286
	LKO	Water	0.262761
	LKO	Water	0.275151
	LKO	Water	0.178733
	LKO	Water	0.038123
	LKO	Water	0.0472995
	LKO	Water	0.0338423
	LKO	Water	0.0332309
	LKO	Water	0.0258952
	LKO	Water	0.0460757
	LKO	Water	0.0521955
	LKO	Water	0.110439
	LKO	Water	0.0155081
	LKO	Water	0.11351
	LKO	Water	0.0100115
	LKO	Water	0.0014647
	LKO	SUCR	2.55857
	LKO	SUCR	0.77575
	LKO	SUCR	1.8889
	LKO	SUCR	0.480803
	LKO	SUCR	0.598357
	LKO	SUCR	0.765569
	LKO	SUCR	0.791669
	LKO	SUCR	0.744587
	LKO	SUCR	0.542946
	LKO	SUCR	2.15406
	LKO	SUCR	0.956079
	LKO	SUCR	0.679246
	LKO	SUCR	0.131945
	LKO	SUCR	0.698888
	LKO	SUCR	0.196618
	LKO	SUCR	0.124569
	LKO	SUCR	0.90283
	LKO	SUCR	0.395148
	LKO	SUCR	0.836951
	LKO	SUCR	0.399515
	LKO	SUCR	0.399515
	LKO	SUCR	0.143015
	LKO	SUCR	0.129486
	LKO	SUCR	0.171337

## Sheet: Fig 3E
All bars shown in bar plots throughout the paper represent the mean of replicates and errors bars represent the standard error of the mean
			Fig 3E
			Insulin concentration	Glycemia (mg/dL)	Glycogen content (umol/ug prot/mg liver)
	p110αLWT	FASTED	0.502439	92	18.2241
			0.383046	71	4.35153
			0.75118	77	16.9869
			0.334288	96	15.3334
			1.91668	90	13.2852
			outlier	71	22.6568
		REFED	2.37926	169	458.51
			3.29789	110	332.263
			8.78395	141	268.339
			6.41336	113	553.489
			9.88107	125	704.41
			5.17349	130	305.901
	p110αLKO	FASTED	1.92513	71	2.24036
			1.71937	77	4.38849
			0.48225	70	5.10508
			0.534701	62	1.93346
			1.15884	68	3.77614
			0.8992	77	5.75612
		REFED	9.54501	183	524.437
			10.976	164	527.136
			10.2269	167	658.474
			11.07	184	574.587
			11.0673	137	837.7
			10.6971	179	557.085

## Sheet: Fig 3G
All bars shown in bar plots throughout the paper represent the mean of replicates and errors bars represent the standard error of the mean
			Fig 3G
			TBP	Vnn1	Vnn1/TBP	Cyp4a14	Cyp4a14/TBP	FGF21	FGF21/TBP
	p110αLWT	FASTED	0.000300598	0.00511884	17.0288	0.0615053	204.61	0.000335433	1.11588
			0.000312448	0.00499233	15.9781	0.0886038	283.58	0.000324999	1.04017
			0.000309687	0.00441475	14.2555	0.0970505	313.382	0.00125246	4.04428
			0.000311897	0.00578301	18.5414	0.0674792	216.351	0.000600507	1.92534
			0.000310864	0.00497843	16.0148	0.0462123	148.658	0.000522058	1.67938
			0.00033134	0.00493763	14.902	0.0740107	223.368	0.000744231	2.24612
		REFED	0.000890267	0.00334006	3.75175	0.0019036	2.13824	0.000519227	0.583226
			0.0009733	0.00413898	4.25252	0.0196947	20.235	0.000199808	0.205289
			0.000860796	0.00122711	1.42555	0.031826	36.9728	0.000156618	0.181946
			0.000928025	0.00562268	6.05876	0.0141591	15.2572	0.000387304	0.417342
			0.000830874	0.00477876	5.75149	0.010269	12.3593	0.000452595	0.544722
			0.000825532	0.00323326	3.91658	0.014404	17.4481	0.000606734	0.734962
	p110αLKO	FASTED	0.000298505	0.00861436	28.8584	0.112384	376.489	0.000955161	3.19982
			0.000272524	0.00712198	26.1334	0.107584	394.77	0.000793138	2.91034
			0.000321798	0.00697492	21.6748	0.114071	354.481	0.000985909	3.06375
			0.000308187			0.0809836	262.775	0.00103285	3.35137
			0.000389853	0.0090817	23.2952	0.166464	426.991	0.00162671	4.17262
			0.000259888	0.00568852	21.8883	0.108874	418.927	0.00113433	4.36467
		REFED	0.000931967	0.00514648	5.52217	0.0420174	45.0847	0.000260912	0.279958
			0.000478728	0.00390404	8.15503	0.022301	46.5839	0.000111465	0.232835
			0.000315193	0.00379909	12.0532	0.0358956	113.885	7.88949e-05	0.250306
			0.000424509	0.00269503	6.34857	0.0245376	57.8024	0.000187975	0.442805
			0.000315771	0.00273452	8.65984	0.0278281	88.1273	0.00011199	0.354654
			0.000276937	0.00160567	5.79796	0.0170746	61.6554	0.000117789	0.425328

## Sheet: Fig 3H
All bars shown in bar plots throughout the paper represent the mean of replicates and errors bars represent the standard error of the mean
			LWT FASTED		LWT REFED		LKO FASTED		LKO REFED		LKO REFED
			1-1	1-2	2-1	2-2	3-1	3-2	4-1	4-2	5-1	5-2
	Fig 3H	Carnitine	12.8	11.9	7.17	6.78	12.4	11.8	6.37	5.8	7.64	8.06
		Sum SCAC	6.61	6.49	11.75	10.5	5.79	6.11	9.62	8.67	12.15	11.48
		Sum LCAC	0.12	0.15	1.03	1.25	0.17	0.14	1.08	0.96	1.1	1.14

## Sheet: Fig 3I
All bars shown in bar plots throughout the paper represent the mean of replicates and errors bars represent the standard error of the mean
		Fig 3I								Fig 3I
	Glycemia	Fed	Fasted	Refed					Ketonemia	Fed	Fasted	Refed
		ZT10	ZT1	5min	10min	15min	30min			ZT10	ZT1	5min	10min	15min	30min
	LWT	136	100	111	161	192	206		LWT	0.4	1.8	1.7	1	0.7	0.4
	LWT	156	79	117	250	229	266		LWT	0.4	2.1	1.9	1.2	0.6	0.2
	LWT	199	99	115	146	184	134		LWT	0.5	2.8	2.8	2.1	1.7	1.3
	LWT	161	112	132	151	150	198		LWT	0.4	2.8	2.3	1.3	0.9	0.8
	LWT	161	120	138	147	159	178		LWT	0.4	1.5	1.6	1	0.7	0.5
	LWT	161	99	129	162	183	199		LWT	0.5	1.8	1.7	1.2	1.1	0.7
	LKO	131	130	144	139	197	269		LKO	0.5	1.6	1.7	0.9	0.6	0.4
	LKO	144	105	121	189	206	216		LKO	0.4	2.2	1.8	1.3	0.8	0.4
	LKO	137	129	120	147	181	230		LKO	0.6	3	2.1	1.7	0.9	0.4
	LKO	153	106	126	213	286	335		LKO	0.3	1.8	1.8	1.2	0.7	0.3
	LKO	162	89	126	159	197	220		LKO	0.3	2.3	1.8	1.2	0.8	0.3
	LKO	204	107	149	200	216	223		LKO	0.2	2	1.7	1.1	0.7	0.4

## Sheet: Fig 3J
All bars shown in bar plots throughout the paper represent the mean of replicates and errors bars represent the standard error of the mean
			Fig 3J
	Genotype	Diet	Glycemia (mg/dL)	Ketonemia (mmol/L)
	p110αLWT	CTRL	184	0.3
			136	0.2
			125	0.2
			140	0.2
			139	0.2
	p110αLWT	CTRL	149	0.2
			128	0.2
			141	0.2
			140	0.2
	p110αLWT	KD	96	1.2
			122	0.5
			152	1.2
			118	1.7
	p110αLWT	KD	114	0.9
			123	1
			110	1.6
			128	0.7
			118	1.1
	p110αLKO	CTRL	136	0.3
			247	0.3
			141	0.3
			180	0.1
			105	0.3
	p110αLKO	CTRL	166	0.3
			137	0.2
			150	0.3
			121	0.3
			436	0.3
	p110αLKO	KD	111	0.8
			73	3.1
			126	1.5
			133	1.6
			123	0.6
	p110αLKO	KD	144	0.6
			108	0.8
			61	2.4
			104	1.3
			41	5.2
			152	1.1
