# Supplementary material for: Liver gene expression and its rewiring in hepatic steatosis are controlled by PI3Kα-dependent hepatocyte signaling
Source: PLoS Biol. 2025 Apr 14;23(4):e3003112. doi: 10.1371/journal.pbio.3003112 (PMC12021288; doi:10.1371/journal.pbio.3003112)
Supplement: S4 Data — (XLSX) [file pbio.3003112.s015.xlsx]

## Sheet: Fig 5A
All bars shown in bar plots throughout the paper represent the mean of replicates and errors bars represent the standard error of the mean
					Fig 5A : OGTT																		Fig 5A : AUC
	Genotype	Diet	Weight (g)	glucose(µl)*	T-15min	0	15	30	45	60	90	120			Genotype	Diet	0/15	15/30	30/45	45/60	60/90	90/120	Sum AUC
	LWT	CTRL	39.5	158	152	176	332	280	273	277	216	183			LWT	CTRL	3810	4590	4147.5	4125	7395	5985	30052.5
	LWT	CTRL	28.3	113.2	145	175	268	188	195	186	173	167			LWT	CTRL	3322.5	3420	2872.5	2857.5	5385	5100	22957.5
	LWT	CTRL	34.3	137.2	172	208	410	363	289	331	274	279			LWT	CTRL	4635	5797.5	4890	4650	9075	8295	37342.5
	LWT	CTRL	38.9	155.6	165	158	302	211	219	221	207	202			LWT	CTRL	3450	3847.5	3225	3300	6420	6135	26377.5
	LWT	CTRL	33.1	132.4	221	192	365	246	235	233	188	196			LWT	CTRL	4177.5	4582.5	3607.5	3510	6315	5760	27952.5
	LWT	CTRL	37.1	148.4	159	156	284	213	208	219	189	169			LWT	CTRL	3300	3727.5	3157.5	3202.5	6120	5370	24877.5
	LWT	CTRL	27.4	109.6	187	176	310	232	248	218	207	178			LWT	CTRL	3645	4065	3600	3495	6375	5775	26955
	LWT	CTRL	29.5	118	201	219	384	284	270	279	240	199			LWT	CTRL	4522.5	5010	4155	4117.5	7785	6585	32175
	LKO	CTRL	28.7	114.8	157	160	483	418	447	458	413	354			LKO	CTRL	4822.5	6757.5	6487.5	6787.5	13065	11505	49425
	LKO	CTRL	30.8	123.2	118	125	475	405	331	340	314	253			LKO	CTRL	4500	6600	5520	5032.5	9810	8505	39967.5
	LKO	CTRL	34.7	138.8	213	221	586	522	475	480	433	357			LKO	CTRL	6052.5	8310	7477.5	7162.5	13695	11850	54547.5
	LKO	CTRL	29	116	176	198	600	511	420	432	435	348			LKO	CTRL	5985	8332.5	6982.5	6390	13005	11745	52440
	LKO	CTRL	30.3	121.2	151	163	487	499	447	464	416	330			LKO	CTRL	4875	7395	7095	6832.5	13200	11190	50587.5
	LKO	CTRL	30.5	122	160	172	322	232	235	214	264	208			LKO	CTRL	3705	4155	3502.5	3367.5	7170	7080	28980
	LKO	CTRL	32.4	129.6	186	188	435	334	317	311	266	201			LKO	CTRL	4672.5	5767.5	4882.5	4710	8655	7005	20032.5
	LWT	HFD	35.7	142.8	287	334	568	600	596	600	494	381			LWT	HFD	6765	8760	8970	8970	16410	13125	63000
	LWT	HFD	37.5	150	349	427	600	600	600	600	537	519			LWT	HFD	7702.5	9000	9000	9000	17055	15840	67597.5
	LWT	HFD	44.6	178.4	222	286	501	499	516	420	367	282			LWT	HFD	5902.5	7500	7612.5	7020	11805	9735	49575
	LWT	HFD	40	160	187	241	454	506	396	399	327	251			LWT	HFD	5212.5	7200	6765	5962.5	10890	8670	44700
	LWT	HFD	37.6	150.4	255	290	591	600	600	572	415	305			LWT	HFD	6607.5	8932.5	9000	8790	14805	10800	58935
	LWT	HFD	44.5	178	208	226	483	490	417	337	277	275			LWT	HFD	5317.5	7297.5	6802.5	5655	9210	8280	42562.5
	LWT	HFD	45.6	182.4	273	317	600	600	600	600	555	460			LWT	HFD	6877.5	9000	9000	9000	17325	15225	66427.5
	LWT	HFD	35.9	143.6	218	234	414	458	339	277	230	201			LWT	HFD	4860	6540	5977.5	4620	7605	6465	36067.5
	LKO	HFD	39.4	157.6	450	477	600	600	600	600	565	525			LKO	HFD	8077.5	9000	9000	9000	17475	16350	68902.5
	LKO	HFD	38.7	154.8	199	206	468	519	477	438	367	294			LKO	HFD	5055	7402.5	7470	6862.5	12075	9915	48780
	LKO	HFD	36.6	146.4	446	458	600	600	600	600	585	469			LKO	HFD	7935	9000	9000	9000	17775	15810	68520
	LKO	HFD	31.4	125.6	219	279	596	600	600	600	493	464			LKO	HFD	6562.5	8970	9000	9000	16395	14355	64282.5
	LKO	HFD	39.9	159.6	185	196	433	596	496	455	373	389			LKO	HFD	4717.5	7717.5	8190	7132.5	12420	11430	51607.5
	LKO	HFD	39	156	230	237	495	595	600	535	446	407			LKO	HFD	5490	8175	8962.5	8512.5	14715	12795	58650
	LKO	HFD	36.9	147.6	182	205	400	463	477	390	437	262			LKO	HFD	4537.5	6472.5	7050	6502.5	12405	10485	47452.5
	LKO	HFD	35.3	141.2	295	280	557	600	550	519	434	404			LKO	HFD	6277.5	8677.5	8625	8017.5	14295	12570	58462.5

## Sheet: Fig 5B
All bars shown in bar plots throughout the paper represent the mean of replicates and errors bars represent the standard error of the mean
					Fig 5B : ITT																		Fig 5B : AUC
	Genotype	Diet	Weight (g)	Insulin (µl)*	-15	0	15	30	45	60	90	120			Genotype	Diet	0/15	15/30	30/45	45/60	60/90	90/120	Sum AUC
	LWT	CTRL	40	120	196	229	188	122	127	158	161	153			LWT	CTRL	3187.5	3127.5	2325	1867.5	4275	4785	19567.5
	LWT	CTRL	29.9	89.7	185	188	127	99	126	149	173	191			LWT	CTRL	2797.5	2362.5	1695	1687.5	4125	4830	17497.5
	LWT	CTRL	34.5	103.5	224	284	278	197	194	228	255	282			LWT	CTRL	3810	4215	3562.5	2932.5	6330	7245	28095
	LWT	CTRL	39.8	119.4	167	189	124	91	124	140	180	195			LWT	CTRL	2670	2347.5	1612.5	1612.5	3960	4800	17002.5
	LWT	CTRL	33.6	100.8	180	166	94	88	114	130	160	168			LWT	CTRL	2595	1950	1365	1515	3660	4350	15435
	LWT	CTRL	37.9	113.7	209	186	137	129	138	152	166	157			LWT	CTRL	2962.5	2422.5	1995	2002.5	4350	4770	18502.5
	LWT	CTRL	30.1	90.3	220	181	113	109	118	145	167	201			LWT	CTRL	3007.5	2205	1665	1702.5	3945	4680	17205
	LKO	CTRL	28.6	85.8	175	150	166	184	242	254	265	228			LKO	CTRL	2437.5	2370	2625	3195	7440	7785	25852.5
	LKO	CTRL	30.9	92.7	119	122	144	153	141	167	200	207			LKO	CTRL	1807.5	1995	2227.5	2205	4620	5505	18360
	LKO	CTRL	34.8	104.4	158	170	175	149	197	220	193	198			LKO	CTRL	2460	2587.5	2430	2595	6255	6195	22522.5
	LKO	CTRL	28.8	86.4	196	174	128	123	135	152	171	169			LKO	CTRL	2775	2265	1882.5	1935	4305	4845	18007.5
	LKO	CTRL	31.1	93.3	165	147	188	145	164	190	165	189			LKO	CTRL	2340	2512.5	2497.5	2317.5	5310	5325	20302.5
	LKO	CTRL	31.5	94.5	220	180	141	95	109	118	123	128			LKO	CTRL	3000	2407.5	1770	1530	3405	3615	15727.5
	LKO	CTRL	32.5	97.5	177	209	228	205	201	238	257	235			LKO	CTRL	2895	3277.5	3247.5	3045	6585	7425	26475
	LKO	CTRL	34.2	102.6	190	168	138	110	153	174	162	152			LKO	CTRL	2685	2295	1860	1972.5	4905	5040	18757.5
	LWT	HFD	36.4	109.2	199	246	257	217	214	221	228	250			LWT	HFD	3772.5	3555	3232.5	3262.5	6735	7170	27727.5
	LWT	HFD	38.3	114.9	221	298	359	297	279	308	314	391			LWT	HFD	4927.5	4920	4320	4402.5	9330	10575	38475
	LWT	HFD	46.4	139.2	211	263	359	304	286	288	310	352			LWT	HFD	4665	4972.5	4425	4305	8970	9930	37267.5
	LWT	HFD	42.1	126.3	151	194	256	196	198	194	204	193			LWT	HFD	3375	3390	2955	2940	5970	5955	24585
	LWT	HFD	38.2	114.6	181	205	295	307	329	289	237	190			LWT	HFD	3750	4515	4770	4635	7890	6405	31965
	LWT	HFD	46.2	138.6	260	305	280	217	224	243	276	288			LWT	HFD	4387.5	3727.5	3307.5	3502.5	7785	8460	31170
	LWT	HFD	37.6	112.8	240	254	282	237	233	252	243	261			LWT	HFD	4020	3892.5	3525	3637.5	7425	7560	30060
	LKO	HFD	40.2	120.6	464	431	600	507	533	542	555	582			LKO	HFD	7732.5	8302.5	7800	8062.5	16455	17055	65407.5
	LKO	HFD	37.5	112.5	441	462	525	478	537	552	532	595			LKO	HFD	7402.5	7522.5	7612.5	8167.5	16260	16905	63870
	LKO	HFD	32.6	97.8	232	254	268	251	268	277	256	261			LKO	HFD	3915	3892.5	3892.5	4087.5	7995	7755	31537.5
	LKO	HFD	41.4	124.2	221	297	295	256	273	316	306	339			LKO	HFD	4440	4132.5	3967.5	4417.5	9330	9675	35962.5

## Sheet: Fig 5C
All bars shown in bar plots throughout the paper represent the mean of replicates and errors bars represent the standard error of the mean
			Fig 5C
	Genotype	Diet	Fasted Insulin (ng/mL)
	LWT	CTRL	-0.0236321
			0.867465
			0.410388
			0.892719
			-0.0244822
			-0.0275998
		HFD	2
			4.44018
			5.77351
			7.37344
			1.64045
			13.4642
	LKO	CTRL	4.21947
			2.11965
			4.57397
			4.77903
			0.270745
			1.28056
		HFD	24.7428
			15.4586
			30.9273
			14.0318
			12.4959
			18.0202

## Sheet: Fig 5E
All bars shown in bar plots throughout the paper represent the mean of replicates and errors bars represent the standard error of the mean
			Fig 5E
	Genotype	Diet	Δ Body weight	Liver/BW
	LWT	CTRL	-4.9	4.83784
			4.8	5.03049
			12.4	4.42897
			9	5.28302
			3.8	3.88489
			2	5.1875
		HFD	19.3	7.03046
			8.9	6.97286
				6.23153
			11.9	7.03896
			9.9	6.63286
			23
	LKO	CTRL	3.8	3.22684
			4.5	2.39748
			0	2.9393
			12.2	3.26531
			5.3	3.04709
			4.3	2.98667
		HFD	13.2	3.16456
			9	3.40796
			12.9	2.24771
			14.1	3.43454
			10.2	3.19383
				3.79747

## Sheet: Fig 5F
All bars shown in bar plots throughout the paper represent the mean of replicates and errors bars represent the standard error of the mean
			Fig 5F
	Genotype	Diet	Hepatic TG (ug/mg liver)
	LWT	CTRL	412.014
			225.504
			235.286
			451.284
			151.762
			468.688
		HFD	843.899
			966.793
			704.856
			857.931
			779.593
	LKO	CTRL	37.0196
			23.4496
			38.3227
			38.2144
			47.5981
			33.6618
		HFD	54.5641
			237.365
			75.3975
			168.205
			121.83
			54.5354

## Sheet: Fig 5G
All bars shown in bar plots throughout the paper represent the mean of replicates and errors bars represent the standard error of the mean
			Fig 5G
	Genotype	Diet	ALT (U/mL)
	LWT	CTRL	80
			74
			44
			62
			28
			59
		HFD	225
			176
			119
			177
			163
	LKO	CTRL	23
			22
			25
			33
			31
			29
		HFD	32
			52
			38
			64
			49
			31

## Sheet: Microarray Fig6A-C
	Row	Col	Start	Sequence	ProbeName	GeneName	SystematicName	Description	Amean	logFC_LWT_HFD_FED-LWT_CTRL_FED	logFC_LKO_HFD_FED-LKO_CTRL_FED	logFC_LKO_CTRL_FED-LWT_CTRL_FED	logFC_LKO_HFD_FED-LWT_HFD_FED	P.value_LWT_HFD_FED-LWT_CTRL_FED	P.value_LKO_HFD_FED-LKO_CTRL_FED	P.value_LKO_CTRL_FED-LWT_CTRL_FED	P.value_LKO_HFD_FED-LWT_HFD_FED	adj.P.Val_LWT_HFD_FED-LWT_CTRL_FED	adj.P.Val_LKO_HFD_FED-LKO_CTRL_FED	adj.P.Val_LKO_CTRL_FED-LWT_CTRL_FED	adj.P.Val_LKO_HFD_FED-LWT_HFD_FED	q.value_LWT_HFD_FED-LWT_CTRL_FED	q.value_LKO_HFD_FED-LKO_CTRL_FED	q.value_LKO_CTRL_FED-LWT_CTRL_FED	q.value_LKO_HFD_FED-LWT_HFD_FED
4	1	4	6947	ACGGAGCCAGGGACTTGGAACCTTTAGGAACAATCAGTGCATCCGGTGACAGCCTGGGTT	A_51_P399985	Myo9b	NM_015742	ref|Mus musculus myosin IXb (Myo9b), transcript variant 3, mRNA [NM_015742]	11.0421	0.355923	-0.0757543	-0.149983	-0.581661	0.000373377	0.565285	0.150614	3.15763e-08	0.000533351	0.622223	0.175707	5.19594e-08	0.000291397	0.426072	0.102965	2.35164e-08
9	1	9	2489	ATTAAGCTCAACTTTTTCTGAGTTCAGTTCCCTAGATATGTATAGAGAAAGAGAAAAGGC	A_51_P211903	Golga5	NM_013747	ref|Mus musculus golgi autoantigen, golgin subfamily a, 5 (Golga5), transcript variant 2, mRNA [NM_013747]	9.60893	0.10708	0.00332492	0.068386	-0.0353695	0.339173	0.98549	0.584162	0.75951	0.37749	0.988756	0.61844	0.778278	0.206242	0.677059	0.362407	0.352242
11	1	11	4945	AGAGGGAGGTGCTGCTTGCAGTCCCTTAGTACATGGGTGCTCTGGATTCCAGGGAGACAA	A_51_P226429	Rhobtb2	NM_153514	ref|Mus musculus Rho-related BTB domain containing 2 (Rhobtb2), mRNA [NM_153514]	7.48753	-0.210741	0.0498479	0.0540728	0.314662	0.0850804	0.787256	0.725048	0.00523479	0.104019	0.823929	0.75387	0.00683408	0.056831	0.564192	0.441769	0.00309305
13	1	13	3266	CAGGATGATTGTACAGAATCATTGCTTATGCCATGATAGCTTTCTACACTGTATTACATA	A_55_P2737159	App	NM_001198823	ref|Mus musculus amyloid beta (A4) precursor protein (App), transcript variant 1, mRNA [NM_001198823]	11.6369	0.481615	0.163236	0.394702	0.0763235	0.000160759	0.265449	0.00178224	0.561128	0.000234285	0.320057	0.00250301	0.589985	0.000128002	0.219162	0.00146677	0.267022
14	1	14	1634	GGACTTCTAATGCACTTCGTTAGCTTGTGTTGTATATTACATGTGTTTGAAGTGGATTTT	A_55_P2728466	2310057M21Rik	NM_026655	ref|Mus musculus RIKEN cDNA 2310057M21 gene (2310057M21Rik), mRNA [NM_026655]	7.34687	-0.159671	-0.0491311	0.00476437	0.115304	0.177386	0.776795	0.976004	0.304573	0.207305	0.814959	0.980449	0.334524	0.113261	0.55805	0.574545	0.151403
15	1	15	2848	GAAGAGACTGCAGGCTGACTGACTCAACAAGATTACATTGCTTTATTATTTACTATTACA	A_55_P2101526	L1td1	NM_001081202	ref|Mus musculus LINE-1 type transposase domain containing 1 (L1td1), mRNA [NM_001081202]	7.61714	-0.0304905	-0.0409638	0.157127	0.146654	0.849856	0.838179	0.249154	0.229385	0.869384	0.867745	0.281387	0.257401	0.47499	0.594196	0.164894	0.116498
17	1	17	2904	CGCGCAGATGTCCAAAAGTCTAAATAAATGCATTCAGAGGTTTTTGGGGTCCATGGCCAA	A_66_P135936	Eef2	NM_007907	ref|Mus musculus eukaryotic translation elongation factor 2 (Eef2), mRNA [NM_007907]	15.5638	-0.290502	-0.200686	0.0798303	0.169646	2.51167e-05	0.00380605	0.268161	0.00610747	3.81649e-05	0.0054665	0.301701	0.00791001	2.08515e-05	0.00374323	0.176797	0.00358
20	1	20	4158	AAATCAGCCTAGTGTCAATGTTTGGTTTGGGGGTGGAATTAAATGCCGATGTTTTTGTTA	A_55_P2909714	Fam102a	NM_153560	ref|Mus musculus family with sequence similarity 102, member A (Fam102a), mRNA [NM_153560]	12.3075	0.0627298	0.294317	-0.704052	-0.472465	0.78514	0.154815	0.000199407	0.00591152	0.810443	0.191858	0.00030107	0.00765395	0.442787	0.131377	0.000176428	0.00346411
23	1	23	2084	GGCATTGCCTATGTTGAAACGTAGCCAAGATGTGAATTGAAAATAGTACTTCTCTTTATT	A_55_P2091691	Nudt3	NM_019837	ref|Mus musculus nudix (nucleotide diphosphate linked moiety X)-type motif 3 (Nudt3), transcript variant 1, mRNA [NM_019837]	11.7251	-0.0453591	-0.13654	0.0634932	-0.0276883	0.656824	0.159761	0.531667	0.774271	0.689623	0.198004	0.57023	0.791816	0.376777	0.135585	0.334156	0.358369
25	1	25	1122	CAGTGGATTGGACAGCAAATTGGACAGCAGAGTGTCACTATTAAATGATCTTGGTCACAG	A_66_P137157	Arl6ip4	NM_144509	ref|Mus musculus ADP-ribosylation factor-like 6 interacting protein 4 (Arl6ip4), mRNA [NM_144509]	13.0078	-0.0612011	-0.0550537	0.0301076	0.036255	0.386566	0.511955	0.713199	0.596038	0.426651	0.572554	0.742903	0.623831	0.233102	0.392061	0.435342	0.282341
27	1	27	418	CCCAACATCCAGGCCGTGCTGCTGCCCAAGAAGACCGAGAGCCACCACAAGGCCAAGTGA	A_55_P2084656	Hist1h2ah	NM_175659	ref|Mus musculus histone cluster 1, H2ah (Hist1h2ah), mRNA [NM_175659]	14.5102	0.205847	0.151115	-0.402346	-0.457077	0.00390777	0.0505417	2.71457e-07	4.67907e-09	0.00535598	0.0652021	4.76549e-07	7.9272e-09	0.00292625	0.0446477	2.79259e-07	3.58779e-09
28	1	28	2962	CCACTGAATTTAGTACATTGATGAAGCTAGAACCTAAAGTTTGTATGCTTCAATACTCTC	A_55_P2021266	Hpse	NM_152803	ref|Mus musculus heparanase (Hpse), mRNA [NM_152803]	8.24829	0.324071	0.104905	0.323963	0.104797	0.000790452	0.372288	0.000882957	0.263546	0.00113175	0.433963	0.00129278	0.293237	0.000618334	0.29716	0.000757574	0.132717
30	1	30	2962	GGCAGCAGAAGATAACCCCACATTCTACATTGCTACTGTTTTGTATGAAATAAATTGATA	A_55_P1994204	Ythdc1	NM_177680	ref|Mus musculus YTH domain containing 1 (Ythdc1), mRNA [NM_177680]	11.3768	-0.0529584	0.0276548	0.0149147	0.0955279	0.628049	0.853096	0.911581	0.298355	0.663312	0.880675	0.924299	0.328232	0.362402	0.603049	0.541641	0.148555
44	1	44	6010	TCCACCTTCTAGTATGTTGGCATGGAACTTTAGAAAAATCTGACAATACAGAATAAAGAC	A_52_P222685	Pum2	NM_001160219	ref|Mus musculus pumilio RNA-binding family member 2 (Pum2), transcript variant 1, mRNA [NM_001160219]	10.8886	0.2033	0.073763	0.173285	0.0437481	0.073729	0.638112	0.143307	0.724747	0.0909067	0.688361	0.168132	0.746233	0.0496671	0.471361	0.0985259	0.337739
51	1	51	979	TGTGATTGGTGGAGAGCGAGATCGACTTTACCGGGCTCGGAAGAAGTGCCAGTTCCTGCT	A_51_P290601	Znhit2	NM_013859	ref|Mus musculus zinc finger, HIT domain containing 2 (Znhit2), mRNA [NM_013859]	11.2364	-0.193281	0.0230385	-0.170423	0.0458961	0.0657847	0.895522	0.116793	0.68632	0.0815924	0.915548	0.139283	0.710254	0.0445782	0.626929	0.08162	0.321455
52	1	52	3091	GTGCACAGTTACTGTGAAATTAACAAAGAATGGTGACTGGTTATATGTTTATAACTGGCA	A_52_P100381	Zbtb42	NM_001100460	ref|Mus musculus zinc finger and BTB domain containing 42 (Zbtb42), mRNA [NM_001100460]	5.78124	-0.244016	-0.315477	0.172218	0.100756	0.111396	0.0519909	0.295736	0.516416	0.134169	0.0669585	0.329748	0.547203	0.0733032	0.0458504	0.193233	0.24766
55	1	55	13701	CCGTATTACGGTAATAACATGGTTTCGAAAACTTTCTGTTTTTATTTTGTCACAGAGCTG	A_55_P2123841	Zfhx4	NM_030708	ref|Mus musculus zinc finger homeodomain 4 (Zfhx4), mRNA [NM_030708]	7.58691	0.0641283	0.0767393	-0.00675451	0.00585649	0.612385	0.602517	0.965634	0.964003	0.648524	0.657339	0.970975	0.968083	0.354322	0.450119	0.568993	0.438147
56	1	56	2590	ATTTTTCAGAGTGACCTTCAGAGGGCAGCAGCCATTCCCACCACACGAAGGGCTGGTCCT	A_51_P359603	Itgb7	NM_013566	ref|Mus musculus integrin beta 7 (Itgb7), mRNA [NM_013566]	7.52162	-0.0578849	-0.475903	0.128798	-0.289221	0.852123	0.0736687	0.674016	0.219374	0.871742	0.0933111	0.704095	0.246967	0.476278	0.0638955	0.412601	0.111775
57	1	57	3380	CCCCACCCCCACCCCCTGCATAGACCTTTGCTGAATTAAAGTTTGTAAGTAAACGGTTTT	A_55_P2081571	Raver1	NM_027911	ref|Mus musculus ribonucleoprotein, PTB-binding 1 (Raver1), mRNA [NM_027911]	14.6258	-0.119102	-0.0166709	0.175031	0.277462	0.329348	0.932354	0.140343	0.00838677	0.367242	0.946935	0.164805	0.0108092	0.200643	0.648422	0.0965761	0.00489214
60	1	60	3271	TCTATTAGGAATACTGGGAATTGTATCTACCAGGCCAATTGCCTGTTTAGCTCTGTGGTC	A_52_P641477	Wars2	NM_027462	ref|Mus musculus tryptophanyl tRNA synthetase 2 (mitochondrial) (Wars2), mRNA [NM_027462]	7.31308	0.0500849	0.237125	-0.0973054	0.0897347	0.680956	0.0290062	0.396551	0.380277	0.713135	0.0378867	0.434783	0.411003	0.389623	0.0259432	0.254784	0.186017
61	1	61	6405	CTGTCATGAGAAGCAGTTGACAAAAATAAGTTTTATGGTTTACAGTGTGGTTTACGTAGA	A_52_P152219	Rpgrip1l	NM_173431	ref|Mus musculus Rpgrip1-like (Rpgrip1l), mRNA [NM_173431]	5.89252	-0.0256256	-0.0704569	0.00869626	-0.036135	0.820339	0.547895	0.946522	0.711498	0.843711	0.606892	0.955068	0.733831	0.460963	0.415575	0.559671	0.332126
65	1	65	982	AGGCCCCCAGCAACTGTATCATCTGGATGCCACTGTTCCCCTGAGGATCAACAGTGAGGC	A_66_P122652	Pih1d1	NM_029406	ref|Mus musculus PIH1 domain containing 1 (Pih1d1), transcript variant 1, mRNA [NM_029406]	11.8545	-0.027879	-0.0473615	0.220396	0.200913	0.749578	0.630445	0.00202367	0.00254444	0.777977	0.681317	0.00283147	0.00336642	0.425049	0.466538	0.00165925	0.00152362
72	1	72	1977	CGTGTGTTGTTTCTGTTGCTGTTGCTTTTGTTGTTTTATATACTGCATGTGTTCACTAAA	A_55_P2902822	Serpine2	NM_009255	ref|Mus musculus serine (or cysteine) peptidase inhibitor, clade E, member 2 (Serpine2), mRNA [NM_009255]	10.7164	-1.77635	-1.29575	-0.33577	0.144828	0.000164058	0.00762337	0.539566	0.780416	0.000238955	0.0105649	0.577055	0.797558	0.000130554	0.00723444	0.338155	0.360969
76	1	76	1500	GTGCCCTGGGGGAATGCTGTGAGAAATGCCAACTTAAAAAACCTGGGGTTGTGTGCAGAG	A_52_P227469	Adam28	NM_183366	ref|Mus musculus a disintegrin and metallopeptidase domain 28 (Adam28), transcript variant 2, mRNA [NM_183366]	5.38738	-0.0432591	0.10761	-0.0633835	0.0874855	0.766427	0.470955	0.665862	0.465523	0.793883	0.534217	0.696152	0.497822	0.43374	0.36581	0.407946	0.22531
79	1	79	3742	TTAAATAGGATACTTTTATATGATGGGTGCTTTGAGTGTGAATGCAGCAGGCTCTATCTC	A_51_P147085	Nfatc3	NM_010901	ref|Mus musculus nuclear factor of activated T cells, cytoplasmic, calcineurin dependent 3 (Nfatc3), mRNA [NM_010901]	10.0017	-0.133228	0.0530508	0.0316549	0.217934	0.112328	0.644441	0.767714	0.00452085	0.13525	0.694521	0.793278	0.00592982	0.073894	0.475579	0.464862	0.00268379
82	1	82	2056	CTGCTAAATGGTGTTTGGTCATGTGGTGGACCTGTGTAAATATGTATATTTGTCTTTTTA	A_55_P2000062	Irf1	NM_008390	ref|Mus musculus interferon regulatory factor 1 (Irf1), transcript variant 1, mRNA [NM_008390]	11.1595	0.0810555	0.0582826	0.212693	0.18992	0.777149	0.877584	0.412935	0.411928	0.803209	0.901297	0.450696	0.443381	0.438835	0.61717	0.264109	0.200671
83	1	83	613	TGAATTTGCTCTCCTCTCTTCTGATAGTCCTTGGATTATATGTCCTGATTCTGATAGCCA	A_55_P2112403	Olfr1008	NM_146866	ref|Mus musculus olfactory receptor 1008 (Olfr1008), mRNA [NM_146866]	5.96497	0.0184496	0.0428615	0.131504	0.155916	0.862091	0.724107	0.131035	0.0446184	0.881303	0.767676	0.154314	0.0541317	0.481501	0.525673	0.0904281	0.0244996
85	1	85	2718	TGGGATGCGGTGACATTAAAGAGCCACACTGACAAAATACCCGGGACTGGAAGGTTCTGT	A_51_P198645	Parvb	NM_133167	ref|Mus musculus parvin, beta (Parvb), mRNA [NM_133167]	5.65674	-0.110273	-0.0071134	-0.126538	-0.0233789	0.373133	0.970437	0.312201	0.859262	0.413004	0.977364	0.347364	0.872042	0.225646	0.669258	0.203556	0.394679
93	1	93	1993	ATCATCAACCATATCAGGTTTGGCTTCATCTTCAACAAGACTGACCCTGCTGTCCACAAA	A_51_P376333	Fstl4	NM_177059	ref|Mus musculus follistatin-like 4 (Fstl4), mRNA [NM_177059]	5.40382	-0.049889	0.0752621	0.00784982	0.133001	0.824749	0.781207	0.975021	0.464132	0.847843	0.81884	0.979311	0.496388	0.463221	0.560708	0.573878	0.224661
95	1	95	1226	ACCTGGATGTTGTCTGTGAGGAGTCTAAATGGACACAAATAAAGCCAATATATTTACACT	A_66_P105032	Gm13889	NM_001145034	ref|Mus musculus predicted gene 13889 (Gm13889), mRNA [NM_001145034]	9.3663	0.242847	0.029782	0.440199	0.227134	0.135667	0.912336	0.00558543	0.131183	0.161931	0.92918	0.00754723	0.151769	0.0884713	0.636264	0.00442269	0.0686896
98	1	98	2783	TCTGTGTTCTGAGACTGAGGACCTAGTCCAGGACTTGTCTGTCAAAAAGTTTCCCTATCA	A_55_P2743485	Csf2rb	NM_007780	ref|Mus musculus colony stimulating factor 2 receptor, beta, low-affinity (granulocyte-macrophage) (Csf2rb), mRNA [NM_007780]	6.38965	0.0444527	0.0767034	-0.111687	-0.0794368	0.73671	0.601551	0.354909	0.473718	0.76597	0.656316	0.391675	0.50621	0.418489	0.449418	0.229523	0.229107
102	1	102	1846	AAATAGAAATGGTCTTGATCATCTTAAGTCAAAGGCTTTTCATGGACAGATAAACTCCCC	A_52_P232453	Nars2	NM_153591	ref|Mus musculus asparaginyl-tRNA synthetase 2 (mitochondrial)(putative) (Nars2), mRNA [NM_153591]	8.37947	0.0469547	0.0964342	-0.0549222	-0.00544262	0.710391	0.466756	0.6756	0.965013	0.740512	0.530401	0.705397	0.969228	0.40458	0.363196	0.413364	0.438665
103	1	103	2459	CACTCCAGCAGTGGCAATTTCATTGTCTCCTCCTATGACTCTTCCTCGGACACGGCCTGA	A_55_P2021065	E130308A19Rik	NM_153158	ref|Mus musculus RIKEN cDNA E130308A19 gene (E130308A19Rik), transcript variant 1, mRNA [NM_153158]	7.15431	-0.0915642	-0.0205463	0.0710956	0.142113	0.520003	0.925315	0.648901	0.245546	0.561742	0.940864	0.680902	0.274501	0.306909	0.644264	0.39901	0.124237
105	1	105	4720	CAAGCCATGTAACTGGATTGTCATTTATGAAGCTTTATGTAGCCTGTTATGTTGGTAATA	A_55_P2108938	Hps5	NM_001005247	ref|Mus musculus Hermansky-Pudlak syndrome 5 homolog (human) (Hps5), transcript variant 1, mRNA [NM_001005247]	9.09502	0.201879	0.13267	-0.215296	-0.284505	0.00964669	0.128581	0.00613899	0.000152531	0.0127142	0.15963	0.00826142	0.000215297	0.00694644	0.109308	0.00484121	9.74416e-05
108	1	108	2588	CTTGAGTAGTGGGATAAGTCACTGTTTTCTTTACAAAACAAAACAGTCCTGTTGGGAATG	A_52_P304858	Gnb1	NM_008142	ref|Mus musculus guanine nucleotide binding protein (G protein), beta 1 (Gnb1), transcript variant 1, mRNA [NM_008142]	8.91304	0.229701	0.06748	-0.0240222	-0.186243	0.000848907	0.430845	0.79257	0.00370097	0.0012129	0.494955	0.815591	0.00486545	0.000662672	0.338925	0.477938	0.00220206
111	1	111	1504	TTCATACAGTTACTGACTTATGAATGATTGATTTTGACAGAGACCCCAAGCTGCCCATTT	A_51_P169745	Tuba1a	NM_011653	ref|Mus musculus tubulin, alpha 1A (Tuba1a), mRNA [NM_011653]	9.04738	0.529015	0.19432	-0.0633251	-0.39802	0.000687607	0.288103	0.752496	0.00595671	0.000984075	0.345956	0.779066	0.0077062	0.000537651	0.236896	0.456534	0.00348776
115	1	115	858	GTGATAAAGAGGATCTTTACCGGACCTTCGATGCCTTTTCCACCTTCTACCTGAATTCCA	A_52_P180565	2310061I04Rik	NM_001033630	ref|Mus musculus RIKEN cDNA 2310061I04 gene (2310061I04Rik), mRNA [NM_001033630]	10.7615	-0.182461	-0.0127981	-0.030881	0.138782	0.10639	0.946057	0.83757	0.192807	0.128347	0.95778	0.858256	0.218555	0.0701229	0.655848	0.50294	0.0989163
116	1	116	2394	AGAGGAAATAACCCTTTCCTCCTTACATTACATTTGGTTATGGTGTTTTGTCACAGCATT	A_55_P2132942	Adal	NM_001290811	ref|Mus musculus adenosine deaminase-like (Adal), transcript variant 2, mRNA [NM_001290811]	9.0051	0.191977	0.226189	-0.033283	0.000929691	0.0170514	0.00756975	0.74995	0.992433	0.0221546	0.010471	0.776615	0.993379	0.0121042	0.00717011	0.455098	0.449595
117	1	117	4161	ACAGATACGGATGGATGAACAGAGAAGACACAAACAGCTTTGGACACACCTGTCCTAGAA	A_55_P2106039	Map3k6	NM_016693	ref|Mus musculus mitogen-activated protein kinase kinase kinase 6 (Map3k6), mRNA [NM_016693]	8.13927	0.0327784	-0.318335	0.294008	-0.0571052	0.917715	0.243374	0.24753	0.833443	0.929185	0.295669	0.279548	0.8468	0.507662	0.202462	0.163816	0.383255
124	1	124	201	TCACCAAACGAGGACTAAAAATTTGTGCTGATCCAGAAGCCAAATGGGTGAAAGCAGCGA	A_51_P234956	Xcl1	NM_008510	ref|Mus musculus chemokine (C motif) ligand 1 (Xcl1), mRNA [NM_008510]	5.30344	0.109947	-0.16688	0.231841	-0.0449866	0.509279	0.352258	0.135327	0.786701	0.551017	0.413838	0.159041	0.803279	0.301049	0.283379	0.0931983	0.363558
133	1	133	4784	ACTCACTTGGATGTATATCTGAATGTTGCATTGTATTGTACAGTATGCTTATTGTCTGTG	A_52_P26357	Arhgef7	NM_001113517	ref|Mus musculus Rho guanine nucleotide exchange factor (GEF7) (Arhgef7), transcript variant 1, mRNA [NM_001113517]	5.42905	-0.0473269	-0.0187507	0.126606	0.155182	0.74089	0.926706	0.328509	0.16527	0.769777	0.942139	0.364176	0.188947	0.420569	0.645137	0.213408	0.0855157
136	1	136	2204	TTGTTTACTGTTTGGAAGTCGTTTTACTCGATAGCAGCCTCCATATACTTTGGGGGGATC	A_55_P2504051	Bcl2l11	NM_001284410	ref|Mus musculus BCL2-like 11 (apoptosis facilitator) (Bcl2l11), transcript variant 4, mRNA [NM_001284410]	6.87298	0.0921762	0.00542892	0.234823	0.148076	0.363362	0.97229	0.0123564	0.0925432	0.403064	0.978631	0.0161445	0.10882	0.220215	0.670125	0.00946069	0.0492509
140	1	140	2157	CCTGCTTGGGCCACCCCGGTCCTTGCACACAACTTTGACAAACTCCATGGAAGTAAAAAA	A_55_P1983368	Sh3d21	NM_001162533	ref|Mus musculus SH3 domain containing 21 (Sh3d21), transcript variant 1, mRNA [NM_001162533]	8.0363	-0.00762102	0.0236382	-0.192453	-0.161193	0.968886	0.92088	0.192916	0.229571	0.974836	0.93707	0.222345	0.257706	0.532604	0.641667	0.130295	0.116636
142	1	142	225	TGATTATGGAAGATTCCCACAAGAGTAACACGACAGAGACTGCATCTCAGCCTGGTTCAA	A_55_P2721419	Atf1	NM_007497	ref|Mus musculus activating transcription factor 1 (Atf1), mRNA [NM_007497]	8.49988	-0.0976336	0.027841	0.107414	0.232888	0.251076	0.825047	0.212059	0.00201134	0.286284	0.857413	0.242636	0.00266634	0.156412	0.587121	0.142185	0.00120676
148	1	148	4259	GTCTGCGTGTGTAAGATCTGCTCTAACCAGGCGTAGAATAAATGTGCATGACCATGTTTC	A_55_P2759760	Rrp12	NM_199447	ref|Mus musculus ribosomal RNA processing 12 homolog (S. cerevisiae) (Rrp12), mRNA [NM_199447]	10.1891	-0.259358	-0.238318	0.056672	0.077712	0.0820674	0.149586	0.768174	0.621909	0.1005	0.186069	0.79374	0.647748	0.0549085	0.127412	0.465133	0.293166
151	1	151	353	CTGACTGACTGCTCACGCTTAAAACCTGGAGTGCACTTCACTCACAGCAGTATTTTAGAA	A_51_P408162	Bola3	NM_175277	ref|Mus musculus bolA-like 3 (E. coli) (Bola3), mRNA [NM_175277]	13.4531	0.188763	0.139155	-0.192485	-0.242093	0.0141807	0.101998	0.013198	0.000901798	0.0185104	0.128406	0.0171852	0.00122505	0.0101132	0.0879268	0.0100706	0.000554448
154	1	154	1493	CTGTCTTCCAAGTGCTGGGATTAAAGGCATGCACTACCGCCACCTACAAAAAAGAAAAAA	A_55_P2091756	Nxnl1	NM_145598	ref|Mus musculus nucleoredoxin-like 1 (Nxnl1), mRNA [NM_145598]	6.94445	-0.25876	0.117532	-0.16985	0.206443	0.030433	0.432755	0.182444	0.0665103	0.0390167	0.496548	0.210883	0.0793411	0.0213169	0.340015	0.123578	0.0359092
157	1	157	1007	GGTGTATCCAAGCTACATATGTAATGTAGGAGGTTTCATATCTTTCTCATGTTTCAAAGA	A_55_P2728038	Commd8	NM_178599	ref|Mus musculus COMM domain containing 8 (Commd8), mRNA [NM_178599]	9.46521	0.161285	-0.0580338	0.026493	-0.192826	0.050182	0.601955	0.810725	0.011572	0.0629334	0.65679	0.832227	0.0147337	0.0343838	0.449743	0.487686	0.00666834
159	1	159	2341	GTTCTAGGTCAGTCTGCTTTACAGAGTGAGTTATAGGACTACACAGAGAAATCCAAAAAA	A_55_P1983523	Cd300ld	NM_145437	ref|Mus musculus CD300 molecule-like family member d (Cd300ld), mRNA [NM_145437]	9.47217	0.346397	-0.0498182	0.216119	-0.180096	0.10226	0.885498	0.350531	0.38854	0.123594	0.908273	0.387401	0.419327	0.0675258	0.621947	0.227018	0.189784
168	2	4	1407	TATTTTCTCTGCTTATGCTAGTCCCTTGGAATTGAACAATCGGAACTAATAAAACTTAGC	A_51_P403693	Uba5	NM_025692	ref|Mus musculus ubiquitin-like modifier activating enzyme 5 (Uba5), mRNA [NM_025692]	10.6548	-0.0305097	-0.246041	0.256639	0.0411081	0.849131	0.0725174	0.0448424	0.769508	0.868694	0.0920144	0.0559922	0.78752	0.474613	0.0630076	0.0328115	0.356425
178	2	14	3408	CTAAAGCTGACACAATTTGCATTTCATAAATACATAGTTTACAGAACCATTTGCAGCCTC	A_51_P141274	Sec24d	NM_027135	ref|Mus musculus Sec24 related gene family, member D (S. cerevisiae) (Sec24d), mRNA [NM_027135]	10.2375	0.0815839	-0.234087	0.292951	-0.0227193	0.663937	0.195612	0.0713631	0.902836	0.696458	0.239207	0.0880629	0.912097	0.380511	0.163799	0.051605	0.412808
182	2	18	737	CTGCTGTTTCATTTCCTGAAATAAAAAAGGACCCCTTTGGTGATGGTCTAATAAATACTT	A_55_P2048855	Sprr2a2	NM_001164787	ref|Mus musculus small proline-rich protein 2A2 (Sprr2a2), mRNA [NM_001164787]	5.22694	0.598955	0.449945	0.0217613	-0.127248	0.000592511	0.0136717	0.930446	0.472449	0.000846273	0.018439	0.941684	0.504927	0.000462363	0.0126262	0.551829	0.228526
184	2	20	6761	AGTGAAATTGGAACTCCTTTGAGATTCCCGAACAGGATCTGGCATTCTCTTGAAAGCTGA	A_51_P246727	Mlxip	NM_133917	ref|Mus musculus MLX interacting protein (Mlxip), transcript variant 2, mRNA [NM_133917]	7.21512	-0.109809	-0.0804887	0.0601885	0.0895092	0.475198	0.684103	0.732746	0.532496	0.516717	0.730835	0.760928	0.562327	0.282309	0.500445	0.445905	0.254505
189	2	25	1893	GCCAGTTATCTGCCTTGAGTATTTTGTAGACTTTCTGAATAAAGTCAAGTTCTCTTTTTC	A_52_P608322	Maff	NM_010755	ref|Mus musculus v-maf musculoaponeurotic fibrosarcoma oncogene family, protein F (avian) (Maff), transcript variant 1, mRNA [NM_010755]	8.06573	1.0456	0.0990776	0.729145	-0.217375	1.17543e-06	0.73181	0.000309165	0.258092	1.88085e-06	0.775467	0.000464696	0.287653	1.0276e-06	0.531008	0.000272313	0.130189
205	2	41	1545	CCCCCAACCAGTGGGCCCTTTATTTATGACGACTTTATTTATTGTATTAAGATTTAATAG	A_55_P2797255	Zfp36	NM_011756	ref|Mus musculus zinc finger protein 36 (Zfp36), mRNA [NM_011756]	10.8897	0.340003	-0.282375	0.32059	-0.301787	0.207707	0.368726	0.249624	0.225395	0.240165	0.430577	0.281919	0.253242	0.131214	0.294841	0.165205	0.114615
209	2	45	1512	AAACCTCAACAACCTTTGTGTTTACCATTACAACTTACTGGTCATGCTAGTGACTGGGTT	A_51_P395293	Ccz1	NM_177682	ref|Mus musculus CCZ1 vacuolar protein trafficking and biogenesis associated (Ccz1), mRNA [NM_177682]	11.1583	0.00910876	-0.10181	0.0797895	-0.0311288	0.928139	0.244735	0.340109	0.706119	0.938704	0.297221	0.377153	0.728869	0.512863	0.203525	0.221012	0.32988
211	2	47	6898	TTCTATGGAGTACACCTACCAGAGACTACCAGTGTAAAGTGATAAATAAAAATACAACCT	A_55_P1963585	Mbd5	NM_029924	ref|Mus musculus methyl-CpG binding domain protein 5 (Mbd5), transcript variant 1, mRNA [NM_029924]	6.96875	0.112591	0.143658	-0.144407	-0.11334	0.457842	0.39404	0.341044	0.410998	0.498664	0.456952	0.378012	0.442347	0.272446	0.312901	0.221515	0.200203
219	2	55	6662	GGTGAACAGAGCTCATAATGGAAGTGTAAGGTGTGCCGCTGTGTAATATTTCTAATAAAT	A_51_P153982	Specc1	NM_001029936	ref|Mus musculus sperm antigen with calponin homology and coiled-coil domains 1 (Specc1), transcript variant 2, mRNA [NM_001029936]	7.36699	0.319242	0.0987807	0.124113	-0.0963482	0.0342512	0.638522	0.476393	0.540341	0.0437692	0.688894	0.515078	0.569814	0.0239134	0.471726	0.301837	0.257893
224	2	60	2860	TTTCACAGGTGTCCCCTAAGACGGTTAAAAAACATAGATATTTCCACTCTGACTGGTAAC	A_66_P124292	Ggta1	NM_010283	ref|Mus musculus glycoprotein galactosyltransferase alpha 1, 3 (Ggta1), transcript variant 1, mRNA [NM_010283]	6.21724	0.17581	0.249641	0.00612206	0.0799534	0.15128	0.051469	0.971393	0.51419	0.178774	0.0663124	0.975896	0.545165	0.0976734	0.045408	0.571877	0.246737
237	2	73	1399	TGTATATAAGACTATGACCGATTGTATTTCTATAAGGGAGACGATGGCATCTCTGCCGCC	A_51_P144264	Klf2	NM_008452	ref|Mus musculus Kruppel-like factor 2 (lung) (Klf2), mRNA [NM_008452]	9.96769	-0.0595772	-0.418654	0.134283	-0.224794	0.838693	0.0984731	0.635349	0.323516	0.85986	0.124171	0.667756	0.354473	0.469786	0.0850271	0.391306	0.160432
238	2	74	280	ACTGACTACGGAGTCAGCCATGAAGAAAATAGAGGACAACAACACTCTTGTGTTCATTGT	A_55_P2109875	Rpl23a	NM_207523	ref|Mus musculus ribosomal protein L23A (Rpl23a), mRNA [NM_207523]	13.342	-0.189033	-0.177914	0.127586	0.138705	0.00999542	0.0228377	0.0942604	0.0440094	0.0131684	0.0301519	0.114504	0.0533818	0.00719461	0.0206468	0.0670996	0.0241602
242	2	78	1867	CATTCACTTCTGTCATTGTGATCTTTGCTGTTAGAAAAAGAAATGATGGAAAGATAAGGG	A_52_P206613	Adss	NM_007422	ref|Mus musculus adenylosuccinate synthetase, non muscle (Adss), mRNA [NM_007422]	9.80468	0.168113	-0.0876317	-0.00641661	-0.262162	0.0410169	0.386019	0.956896	0.000755674	0.0519998	0.448879	0.963703	0.00102467	0.0284102	0.307373	0.564732	0.000463756
245	2	81	2803	CACCAGGGAAATACACAGAACTAGCTCAGCAATGTGAGTAGACTCACAGAAAGGACCTTA	A_51_P402160	Zfp750	NM_178763	ref|Mus musculus zinc finger protein 750 (Zfp750), mRNA [NM_178763]	8.68862	0.20736	0.000878644	-0.0228876	-0.229369	0.132952	0.99706	0.905072	0.0690454	0.158899	0.997932	0.918413	0.0822723	0.086815	0.683342	0.538192	0.0372358
247	2	83	2169	TGTAGCCTTATGGGGAGTCAGAACCAAAGGGGAAGGTGGATTTCTCCAGGAATTTCTTAT	A_51_P355852	Prkch	NM_008856	ref|Mus musculus protein kinase C, eta (Prkch), mRNA [NM_008856]	6.02366	0.13506	0.0893214	0.0599289	0.0141904	0.337275	0.616007	0.716057	0.926586	0.375226	0.668173	0.745662	0.933454	0.205006	0.457537	0.436959	0.422474
248	2	84	1662	GAAGTCTGCAGAACTATTTGCTCTATGAAGAGGTTTTAAGAATGAATGAGATTCTAGAAC	A_52_P127932	Asb3	NM_023906	ref|Mus musculus ankyrin repeat and SOCS box-containing 3 (Asb3), mRNA [NM_023906]	7.22455	-0.00845669	-0.195093	0.116992	-0.0696451	0.943327	0.0407396	0.219915	0.440057	0.952088	0.0525202	0.251134	0.471886	0.520175	0.0359636	0.147165	0.213572
256	2	92	3008	CAGAGCTCTGGTCTGTGTGCTTTCATGTCGCTGCTTTATTAAATCTTGCCTTCTACATTT	A_55_P2844759	Wdr92	NM_178909	ref|Mus musculus WD repeat domain 92 (Wdr92), mRNA [NM_178909]	16.8447	0.384784	0.335462	0.0953856	0.0460636	6.41274e-05	0.000655655	0.362205	0.64786	9.74999e-05	0.000960915	0.399055	0.673125	5.32693e-05	0.000657995	0.233847	0.304651
262	2	98	348	TGACTACACTTCCAGTTTTGGCTACCATCGTTTCTTACAAGCTCTTTGTAACAGATGCTT	A_52_P676063	Tmem126b	NM_026734	ref|Mus musculus transmembrane protein 126B (Tmem126b), mRNA [NM_026734]	9.32729	0.00497323	-0.138382	-0.136416	-0.279771	0.974049	0.281462	0.248167	0.00603876	0.979145	0.337657	0.280198	0.00781317	0.534958	0.231214	0.164196	0.00353618
263	2	99	2762	CTTATAGTTGGGGATATCTCAAACTCAAAGGCTGTGTCTTTATACCAGGGATGTGTTTAC	A_66_P105238	Ctage5	NM_146034	ref|Mus musculus CTAGE family, member 5 (Ctage5), transcript variant 1, mRNA [NM_146034]	13.5539	-0.0997263	-0.278139	-0.299962	-0.478375	0.329475	0.00491453	0.0016618	7.46828e-07	0.367335	0.00698141	0.00233671	1.17259e-06	0.200694	0.00478058	0.00136932	5.30706e-07
265	2	101	2058	AATTGAAGCCATCACGAGCTCAGGACAGATGAGCTCTTTCATACGTCTGAAGCAGTTCTT	A_55_P2722794	Gle1	NM_028923	ref|Mus musculus GLE1 RNA export mediator (yeast) (Gle1), mRNA [NM_028923]	8.51409	0.117804	-0.187819	0.114465	-0.191158	0.216496	0.0558776	0.243612	0.0236244	0.249264	0.0715843	0.275446	0.0294542	0.136186	0.0490179	0.161412	0.0133307
268	2	104	491	TGCCAAGGAAGCAAAAAAGGCTAAGCAGGCATCAAAGAAGACAGCAATGGCTGCTGCCAA	A_55_P2004333	Rpl24	NM_024218	ref|Mus musculus ribosomal protein L24 (Rpl24), mRNA [NM_024218]	14.8413	-0.139802	-0.136475	0.080665	0.0839922	0.00804505	0.0145239	0.147746	0.0925316	0.0107192	0.0195343	0.173008	0.108797	0.00585645	0.0133763	0.101383	0.0492408
271	2	107	1323	GTACACGTGTGAGTGCGGTATATAGTTTGGAGTGGAGAAAATTATTCTTCAGCTTTCCCA	A_52_P529486	Wdr77	NM_027432	ref|Mus musculus WD repeat domain 77 (Wdr77), mRNA [NM_027432]	9.08643	-0.192781	-0.226387	0.01258	-0.0210256	0.0704979	0.0468792	0.934383	0.864272	0.0871689	0.0604025	0.944989	0.876673	0.0476249	0.0413611	0.553765	0.396775
275	2	111	3222	GAGAAGTGTATTTCTACGTTGCTTATATCTGATCACTTTTGTATTTGTTGATTTAAAGCC	A_66_P119174	Cmtm6	NM_026036	ref|Mus musculus CKLF-like MARVEL transmembrane domain containing 6 (Cmtm6), mRNA [NM_026036]	12.1564	-0.312767	-0.190313	-0.256458	-0.134004	0.000661229	0.0543111	0.00517117	0.121999	0.000949138	0.069696	0.00698081	0.141927	0.000518563	0.0477249	0.00409077	0.0642351
278	2	114	2785	CCTTTCGTTCGAGCCAGTATCTTTGTTCCCGTTTGTAATAAAGCTTCTGTTTTAAGAGCT	A_55_P1953650	Zdhhc18	NM_001017968	ref|Mus musculus zinc finger, DHHC domain containing 18 (Zdhhc18), mRNA [NM_001017968]	12.4184	-0.0460171	0.0212728	0.0880437	0.155334	0.610797	0.866419	0.302331	0.0320977	0.646891	0.891573	0.336805	0.0393984	0.35343	0.610512	0.197368	0.0178314
283	2	119	1360	CTTGGCTTGTTCAACCAAGTAGTGAATACTGACAACTTCACTCACTATCAATAATAAATC	A_55_P1998411	Chchd3	NM_025336	ref|Mus musculus coiled-coil-helix-coiled-coil-helix domain containing 3 (Chchd3), mRNA [NM_025336]	12.9274	0.133588	0.0688701	-0.154602	-0.21932	0.0867573	0.482462	0.0487998	0.00234957	0.10582	0.545626	0.0606256	0.00311435	0.0578148	0.373622	0.0355267	0.00140953
286	2	122	631	GGAGATGCAGCTGAAGGAAGCCAAGCACATCGCTGAGGACTCAGACCGCAAATATGAGGA	A_55_P2121408	Tpm2	NM_001277875	ref|Mus musculus tropomyosin 2, beta (Tpm2), transcript variant Tpm2.3, mRNA [NM_001277875]	9.53884	1.13765	1.26642	-1.09357	-0.964803	0.00169876	0.000862091	0.00268913	0.00438581	0.00240235	0.00126692	0.00371445	0.00576126	0.00131253	0.000867533	0.00217668	0.0026075
287	2	123	2807	TGTTTCCATGTTGCTGCAGTGATCTGGAATGTGCTTTACTAAGACAAATATTACAGAACC	A_55_P2141786	Pard6g	NM_053117	ref|Mus musculus par-6 family cell polarity regulator gamma (Pard6g), mRNA [NM_053117]	7.31539	0.201483	-0.198997	0.517552	0.117072	0.0990438	0.138455	3.44938e-05	0.323752	0.119963	0.171695	5.45881e-05	0.354785	0.0655419	0.117569	3.19887e-05	0.160573
288	2	124	412	TCAAAACACCACGTGGAGCTATTTAATCTGTTATGCCATATTTTCAGTAAACCTGAAAAC	A_55_P2169721	Rps17	NM_009092	ref|Mus musculus ribosomal protein S17 (Rps17), mRNA [NM_009092]	14.4385	-0.117952	-0.163592	0.15637	0.11073	0.091524	0.0250947	0.0241452	0.0875045	0.111303	0.0331676	0.0310386	0.103174	0.0608108	0.0227118	0.0181887	0.0466956
290	2	126	2694	GTGGTCAGGAGGATTGCTGGATGTGCTCGGGTGCTCAATAAATGTTGATTCTTGTCATTA	A_55_P2493828	Hps1	NM_019424	ref|Mus musculus Hermansky-Pudlak syndrome 1 homolog (human) (Hps1), mRNA [NM_019424]	10.4451	0.198196	-0.119967	-0.3269	-0.645063	0.14264	0.472414	0.013257	1.25608e-06	0.169733	0.535764	0.0172645	1.99075e-06	0.0927338	0.366869	0.010117	9.00998e-07
293	2	129	1983	ACTGCCTCAGCCCTGCAATGCCCGAAAGCTTGGCAACTACTGCCACGAAGCGTAAACATG	A_55_P2000039	Prf1	NM_011073	ref|Mus musculus perforin 1 (pore forming protein) (Prf1), mRNA [NM_011073]	6.62781	-0.0129793	-0.0434534	-0.0121055	-0.0425796	0.943343	0.841647	0.95164	0.781243	0.952244	0.870895	0.959026	0.798261	0.52026	0.596352	0.561991	0.361286
297	2	133	2340	CTGGGAAGCGCCGACTCCTGCATCTCAAAAGACAGACTTAGACTCAACTGCAGTCTGCAC	A_52_P573543	Pde4c	NM_201607	ref|Mus musculus phosphodiesterase 4C, cAMP specific (Pde4c), mRNA [NM_201607]	7.25105	-0.0328958	-0.0841652	0.620003	0.568734	0.817925	0.576783	4.38713e-07	7.79547e-07	0.841263	0.633437	7.21117e-07	1.22997e-06	0.459626	0.433752	4.22576e-07	5.56677e-07
299	2	135	766	ATAGTGCCTTGATTCTTGTGCACCAGGGAATATTGGAAGACTCTGTGATCATGGGTTACA	A_51_P143805	Tmem42	NM_025339	ref|Mus musculus transmembrane protein 42 (Tmem42), transcript variant 1, mRNA [NM_025339]	11.0332	-0.00204068	0.0894222	-0.111424	-0.0199616	0.988335	0.499121	0.327795	0.867523	0.991158	0.560758	0.363122	0.879419	0.541521	0.383983	0.21279	0.398018
301	2	137	442	TTGAGGTTGAAGTCACCATTGCAGATGCCTAAGACAACTGAATAAATCGTCTTAATGGTC	A_55_P2121543	Rps20	NM_026147	ref|Mus musculus ribosomal protein S20 (Rps20), mRNA [NM_026147]	16.4046	-0.0962223	-0.274849	0.163446	-0.015181	0.270614	0.0013415	0.0507645	0.873101	0.305876	0.00196395	0.0631116	0.885341	0.167116	0.00134483	0.0369835	0.400698
308	2	144	1745	AGGCCTTTTCTCTGTGGGATCAGGATCAGAGAGAAAAACAAGTGGGGGTGGATGACCACT	A_51_P149623	Gabrd	NM_008072	ref|Mus musculus gamma-aminobutyric acid (GABA) A receptor, subunit delta (Gabrd), mRNA [NM_008072]	6.43053	-0.226754	0.0938441	-0.520078	-0.199481	0.435132	0.820655	0.0536998	0.457755	0.476606	0.852694	0.0666164	0.489791	0.260395	0.583889	0.0390373	0.221675
316	2	152	380	ATGGAAAGAGACCCCTTGTATGCCCAATGTTGCTGTAAAAAACGAACAAGAAGATTTGAA	A_52_P545954	Atf7ip	NM_019426	ref|Mus musculus activating transcription factor 7 interacting protein (Atf7ip), mRNA [NM_019426]	6.16277	-0.122937	-0.0320121	-0.162633	-0.0717073	0.2492	0.841647	0.121418	0.487919	0.284334	0.870903	0.144453	0.520054	0.155347	0.596358	0.0846495	0.235372
317	2	153	1459	CACAATGCACCAAGACGACCTGGCTTTATTGAAGGACATTTTGAATAGACCTGTGGATCC	A_51_P193711	Supv3l1	NM_181423	ref|Mus musculus suppressor of var1, 3-like 1 (S. cerevisiae) (Supv3l1), mRNA [NM_181423]	7.77158	-0.0497317	0.0248122	-0.0100995	0.0644444	0.649568	0.869745	0.94034	0.500011	0.682456	0.894955	0.950296	0.531071	0.372861	0.612828	0.556875	0.240359
321	2	157	1497	CGTATGGGACCTACACTTAATCTCTATGCTTTACACTAGCTTCTGCATTTAATAGGTTAG	A_51_P151484	Atp1b1	NM_009721	ref|Mus musculus ATPase, Na+/K+ transporting, beta 1 polypeptide (Atp1b1), mRNA [NM_009721]	10.9148	-0.243151	-0.288684	0.371297	0.325764	0.367482	0.332755	0.156264	0.169734	0.40734	0.392875	0.18189	0.193969	0.222551	0.269024	0.106588	0.0877888
325	2	161	1584	GAGAAGCCCTTCAAGTGCAAGCATTGTGGTAAAGCCTTTGCATCTCATGCTGCCCACGAC	A_66_P138895	Prdm14	NM_001081209	ref|Mus musculus PR domain containing 14 (Prdm14), mRNA [NM_001081209]	5.57562	0.0613427	-0.220261	0.129287	-0.152317	0.721508	0.168019	0.418478	0.269434	0.751101	0.20737	0.456928	0.299267	0.410366	0.141998	0.267761	0.135446
332	3	4	2479	CATGCACATGTGGTGTAGGAACTTTTTTCTACCATAAGTGACACCAATAAATGTTTGTTA	A_55_P2076772	Hspa5	NM_022310	ref|Mus musculus heat shock protein 5 (Hspa5), transcript variant 2, mRNA [NM_022310]	15.3137	-0.0353209	-0.243018	0.341253	0.133556	0.933655	0.563257	0.329387	0.698872	0.943416	0.620214	0.365321	0.722538	0.515437	0.424697	0.214079	0.327015
335	3	7	1777	AGTGACCGCCGCACACACTTAGTATTTATAAATGAACCTTTATTAAAGACACTTTATGCC	A_52_P71544	Slc25a26	NM_026255	ref|Mus musculus solute carrier family 25 (mitochondrial carrier, phosphate carrier), member 26 (Slc25a26), mRNA [NM_026255]	8.72217	0.0752107	0.0658473	-0.127408	-0.136772	0.49205	0.626012	0.225829	0.141601	0.533933	0.676991	0.256946	0.163495	0.291715	0.463575	0.150571	0.0739967
336	3	8	1035	GGCAACCCATACAGCCATCCCCAGTACACCGCCTACAATGAGGCTTGGAGATTCAGCAAC	A_55_P2075127	Pax2	NM_011037	ref|Mus musculus paired box 2 (Pax2), mRNA [NM_011037]	10.5811	-1.52679	0.466361	-0.865052	1.1281	0.00666894	0.526737	0.145248	0.0322308	0.00892464	0.586972	0.170101	0.0395839	0.004876	0.401934	0.0996794	0.0179154
339	3	11	612	CACTGCTGCAAGAAAAAGGCAGAGGCTTCAGTTTTCTCTCGCCCAAGTCCCTTGCTCCTC	A_51_P199098	Tmem107	NM_025838	ref|Mus musculus transmembrane protein 107 (Tmem107), transcript variant 1, mRNA [NM_025838]	7.54801	-0.131951	-0.258926	0.236574	0.1096	0.350523	0.0680696	0.0774371	0.404075	0.389579	0.0865348	0.095255	0.435205	0.212847	0.0592554	0.0558196	0.19697
341	3	13	1611	AGGGGTCTTCTGTGTACTTCTCTAGGAGCAGTTACTTCCAGACTGTGTCAGTCAACTAAA	A_52_P445387	Clk4	NM_007714	ref|Mus musculus CDC like kinase 4 (Clk4), transcript variant 1, mRNA [NM_007714]	11.0695	0.121179	0.216777	0.135962	0.231561	0.159976	0.0135818	0.117096	0.00300068	0.188237	0.01834	0.139618	0.00396916	0.102844	0.0125584	0.0818161	0.00179641
349	3	21	5969	ACCAGGAGAGGAAACGAGGCTTCATTTGTTCCTTCCAGAAGGGCTGGGGGCCGTAGAGTT	A_51_P362429	Myh11	NM_013607	ref|Mus musculus myosin, heavy polypeptide 11, smooth muscle (Myh11), transcript variant 1, mRNA [NM_013607]	6.48487	0.256859	-0.2448	0.405598	-0.0960606	0.5132	0.604839	0.286636	0.808751	0.55473	0.659135	0.320865	0.82389	0.303078	0.451348	0.188027	0.372886
350	3	22	1364	TGACCACATCAGGAGACCACAAAGCAAAAGTATTTTGTGTCCAGAGACCTGACCGTTAAC	A_52_P624362	Aamp	NM_146110	ref|Mus musculus angio-associated migratory protein (Aamp), transcript variant 2, mRNA [NM_146110]	11.0053	-0.15011	-0.0566619	0.114116	0.207564	0.0365752	0.549417	0.12944	0.00208961	0.0466209	0.608286	0.152663	0.00276882	0.0254714	0.416529	0.0894605	0.00125314
351	3	23	273	AGAACGGTCCTCAGAACATATACAACCTGTACGAGCAAGTCAGCTACAACTGTTTCATCG	A_55_P2502711	Rnasek	NM_173742	ref|Mus musculus ribonuclease, RNase K (Rnasek), mRNA [NM_173742]	11.4147	-0.1248	-0.17726	0.0765951	0.0241349	0.227282	0.100852	0.501997	0.831186	0.260832	0.127128	0.54085	0.844547	0.142506	0.0870517	0.316939	0.382235
352	3	24	574	GCTCGGACACACGAGTCAATCAACTTGCCTCTCTGGGAACCTTGTTTCTCTTTGTGGCCC	A_52_P272854	Olfr1375	NM_146516	ref|Mus musculus olfactory receptor 1375, pseudogene 1 (Olfr1375-ps1), mRNA [NM_146516]	5.59761	-0.106423	0.0980402	-0.185263	0.0192005	0.57286	0.675235	0.305565	0.921456	0.611704	0.723852	0.340077	0.9286	0.334206	0.495664	0.199286	0.420277
353	3	25	3035	AGTGAGATACTGCTCTTTTGAGATAAATATGCCTCCTTTTCAGTGTCTTGATGTCCTAAT	A_52_P64356	Sparcl1	NM_010097	ref|Mus musculus SPARC-like 1 (Sparcl1), mRNA [NM_010097]	9.37843	0.153833	-0.123464	0.387215	0.109918	0.611944	0.749346	0.16003	0.699375	0.647964	0.791526	0.18582	0.723058	0.354017	0.542004	0.108891	0.32725
357	3	29	3079	TGGGTAAGTGTTGGATGAGGTCCTCTGTGCTGATGGGCTAATGTTGTGGGCAGATGCAGT	A_51_P237752	Ptrf	NM_008986	ref|Mus musculus polymerase I and transcript release factor (Ptrf), mRNA [NM_008986]	10.054	0.273385	0.074455	0.0187989	-0.180132	0.0563279	0.722057	0.927293	0.189056	0.0703995	0.765788	0.938507	0.21467	0.0384629	0.52438	0.549967	0.0971577
360	3	32	430	AAGACACAGAAGCACGTCAGCAGGGCCTATGATGGCTCCATGTGTGCCAAGTGTGTCCGT	A_55_P2024358	Rpl34	NM_026724	ref|Mus musculus ribosomal protein L34 (Rpl34), transcript variant 1, mRNA [NM_026724]	14.6787	-0.13327	-0.0912073	0.0934059	0.135469	0.0232159	0.172495	0.131138	0.0137039	0.0301638	0.212756	0.154452	0.0173271	0.01648	0.145687	0.0905093	0.00784208
363	3	35	2729	GCTGGGAAACCTTAGATCTTATCAATTACAATGCTGCTGGGTTTTATATTCTGATATCAA	A_55_P2009762	Mapkapk3	NM_178907	ref|Mus musculus mitogen-activated protein kinase-activated protein kinase 3 (Mapkapk3), mRNA [NM_178907]	7.84928	0.113525	-0.211481	-0.00506778	-0.330074	0.619884	0.37849	0.985444	0.0725199	0.655344	0.440181	0.988046	0.086258	0.358049	0.301418	0.578997	0.0390397
365	3	37	4842	TTCATCCTTGAGGAATTCTAGTCCCGTAAGAATGGCTAAGATTACTCATGTTGAGGGCAA	A_52_P25812	Prdm2	NM_001081355	ref|Mus musculus PR domain containing 2, with ZNF domain (Prdm2), transcript variant 1, mRNA [NM_001081355]	6.59918	-0.34027	-0.0909668	-0.0517946	0.197509	0.00235575	0.535567	0.714845	0.0597115	0.00329685	0.594827	0.744588	0.071635	0.00180124	0.407313	0.43633	0.0324214
393	3	65	93	AACGCACAGCAAGTGGTGCTGGTGTGTGCCCGCGGCGAGCGCTTCCTGACCGGGTCTGCG	A_66_P117353	Amdhd1	NM_027908	ref|Mus musculus amidohydrolase domain containing 1 (Amdhd1), mRNA [NM_027908]	9.58362	-0.151167	0.128969	0.356861	0.636998	0.222251	0.369196	0.00254564	1.87597e-07	0.255223	0.431036	0.00352876	2.98494e-07	0.139441	0.295156	0.00206786	1.35096e-07
396	3	68	2874	ATTCACAGATCTAGACCTAGTAATTAGGAAGTAGCTGCCCAGATGAACAAAGGGGCATGG	A_55_P2233296	Tmem260	NM_172600	ref|Mus musculus transmembrane protein 260 (Tmem260), mRNA [NM_172600]	7.82108	-0.00536379	0.124457	-0.0329802	0.0968407	0.975935	0.426535	0.847371	0.448149	0.980012	0.49098	0.867624	0.480217	0.535432	0.336202	0.50843	0.217342
398	3	70	3663	AAACAGAGAGTTCTTCAATGACCTGGATTTGCTCATGGGACCTGTCACCCTGCACAGCAG	A_51_P388329	Aff3	NM_001290814	ref|Mus musculus AF4/FMR2 family, member 3 (Aff3), mRNA [NM_001290814]	5.25577	0.118647	0.0628808	0.217312	0.161546	0.553605	0.819525	0.252828	0.356221	0.593866	0.851618	0.285301	0.387274	0.32446	0.583153	0.167187	0.175277
400	3	72	2239	TCCTAAAAGATGTGGAGCAAAAAGAGCAAAAACTACAGCTCCTGACAGAAGAGGCTGAGC	A_55_P2114367	Ccdc162	NM_001303469	ref|Mus musculus coiled-coil domain containing 162 (Ccdc162), mRNA [NM_001303469]	5.58958	0.0840899	0.0123192	-0.163273	-0.235043	0.470934	0.945361	0.13755	0.0159308	0.512267	0.957076	0.161561	0.0200046	0.279878	0.655366	0.0946753	0.00905392
404	3	76	917	ATTGACAGAGGCATTCCCTACAGACGTGGCTACCTTCTTTATGGGCCCCCTGGTTGTGGA	A_66_P101017	Bcs1l	NM_025784	ref|Mus musculus BCS1-like (yeast) (Bcs1l), transcript variant 1, mRNA [NM_025784]	8.46558	0.0316142	-0.0121984	-0.111995	-0.155808	0.801173	0.942665	0.305695	0.0967668	0.825366	0.95485	0.340249	0.113627	0.45094	0.653841	0.199386	0.0514265
406	3	78	1550	TGGAAACTTTAGGAGAAGGCTATCTACATTTAGAAAGCATTCTTTGTCCAGTATGACTTA	A_51_P140017	Cysltr1	NM_021476	ref|Mus musculus cysteinyl leukotriene receptor 1 (Cysltr1), transcript variant 1, mRNA [NM_021476]	5.91862	0.271958	0.201874	0.0473238	-0.0227607	0.0176193	0.113048	0.750291	0.864988	0.0228763	0.141786	0.777065	0.877292	0.0124985	0.0970894	0.455361	0.397055
411	3	83	4214	CCAAGAAAGAGTATTTGTGTGTATGTGTGTGTATGAGTGCGTGCAAGAGGGTATATGTGT	A_55_P2018457	Hdac7	NM_001204276	ref|Mus musculus histone deacetylase 7 (Hdac7), transcript variant 2, mRNA [NM_001204276]	9.60226	-0.068247	-0.217417	0.353455	0.204285	0.660983	0.139733	0.0073272	0.0998191	0.693793	0.173464	0.0097996	0.116971	0.379055	0.118781	0.00574259	0.0529403
412	3	84	6269	CATGTTGATTTCCCCATGAAATTGGCAGCATGGTCCTGTAAAGAAATAGTTATTGAAAAA	A_55_P2819657	Atrnl1	NM_181415	ref|Mus musculus attractin like 1 (Atrnl1), mRNA [NM_181415]	10.1687	-0.280293	0.00520888	0.0510688	0.33657	0.00257874	0.974076	0.660377	0.000163612	0.00357644	0.97967	0.691456	0.000230156	0.001954	0.670837	0.405194	0.000104167
430	3	102	3262	AGCTTGCTTTGCTTTTCTTAAACATCCTTAATAAGATGTAGTTTGCTGTCATAAAATTGA	A_66_P115671	Tmem72	NM_178768	ref|Mus musculus transmembrane protein 72 (Tmem72), mRNA [NM_178768]	5.45543	0.0203418	0.00344248	0.108839	0.0919397	0.911126	0.988173	0.48584	0.508968	0.923639	0.990769	0.524883	0.540161	0.504632	0.678437	0.307583	0.244473
438	3	110	3063	CCTCTTCTGGTGTGCCTGAAGACAGCTAGAGTGTACTTATGTATATTAATAAATAAATCT	A_55_P2159740	Mfsd2b	NM_001033488	ref|Mus musculus major facilitator superfamily domain containing 2B (Mfsd2b), mRNA [NM_001033488]	16.3784	-0.0011362	-0.0324922	0.0177522	-0.0136038	0.989033	0.714924	0.82959	0.847948	0.991792	0.759065	0.850616	0.860242	0.541867	0.519776	0.498463	0.389339
446	3	118	1271	TTCTGAAGACTAGCTGTTGATAATGAGAATTAATTAGCCAAGCCTTCACTCCTTGTTCTG	A_51_P320539	Otulin	NM_001013792	ref|Mus musculus OTU deubiquitinase with linear linkage specificity (Otulin), mRNA [NM_001013792]	11.2543	-0.16047	-0.0780636	0.100403	0.182809	0.0337783	0.404777	0.216983	0.00951308	0.0431769	0.468229	0.24785	0.0121878	0.0235898	0.320624	0.145241	0.00551608
450	3	122	1352	GTGAGTTCACTGAAGAAGTCTGGGGAGCTGTGGCTGGATGCTTACCTCCATAAATGAAGC	A_51_P364609	Fads2	NM_019699	ref|Mus musculus fatty acid desaturase 2 (Fads2), mRNA [NM_019699]	12.7742	0.283037	0.0801412	-0.690324	-0.89322	0.271921	0.834107	0.00442621	0.000119013	0.307218	0.864494	0.00599304	0.000169413	0.167849	0.591969	0.00351193	7.6675e-05
459	3	131	879	CTACGAGAGATTGTGATCGGTGTCCTTCATCAGTTGAAAAACCAACTCTACTGATTGCCC	A_51_P261443	Mlx	NM_011550	ref|Mus musculus MAX-like protein X (Mlx), transcript variant 3, mRNA [NM_011550]	10.0374	-0.216951	-0.172216	-0.136663	-0.0919287	0.0131037	0.0720148	0.13797	0.285637	0.0171935	0.0913859	0.162063	0.315512	0.00939371	0.0625772	0.0949692	0.142798
462	3	134	544	AAAGAGATCCATCTGTGGTTTAAGCCCGAAGAACTGATCGACTACAAGTCTTGTGCCCAT	A_55_P2016959	Nme2	NM_001077529	ref|Mus musculus NME/NM23 nucleoside diphosphate kinase 2 (Nme2), transcript variant 2, mRNA [NM_001077529]	15.65	0.0256791	0.0572528	-0.169346	-0.137773	0.744674	0.486267	0.00872823	0.0213056	0.773187	0.549342	0.0115843	0.0267013	0.422432	0.376167	0.00678841	0.0120848
477	3	149	527	ATGGTTCTTTCGTGTCTCGTCTGCCCTGTATGTTCCTTTTCCTGTAACTCCCCAAGAAGT	A_55_P2081483	Atp5g2	NM_026468	ref|Mus musculus ATP synthase, H+ transporting, mitochondrial F0 complex, subunit C2 (subunit 9) (Atp5g2), mRNA [NM_026468]	15.1522	-0.00741629	0.00129604	0.0447068	0.0534192	0.923198	0.989451	0.497192	0.343389	0.933693	0.991818	0.536067	0.374667	0.510125	0.679155	0.314136	0.169571
479	3	151	979	AAGGACATGTTTGTAAGTAACTAGGAACTCCTGAGCCCTGGTGAGTGGTCTTAGAACAGT	A_51_P127297	Hsd11b1	NM_008288	ref|Mus musculus hydroxysteroid 11-beta dehydrogenase 1 (Hsd11b1), transcript variant 1, mRNA [NM_008288]	15.7374	0.0206179	-0.00766333	0.133353	0.105072	0.908431	0.972719	0.371247	0.437189	0.921502	0.978937	0.408824	0.469085	0.503465	0.670335	0.239571	0.212304
480	3	152	1180	CAACTCGTGGGACACAAAATCAGCTACGTTGCGAGCTCTGTGATGTGTCTTGTACAGGAG	A_52_P213318	Zfr	NM_011767	ref|Mus musculus zinc finger RNA binding protein (Zfr), mRNA [NM_011767]	7.84701	-0.300693	0.0187269	-0.179885	0.139535	0.00129091	0.904277	0.0593491	0.113848	0.00182446	0.923733	0.0734871	0.13254	0.000996795	0.632534	0.0430636	0.0599864
490	3	162	3404	CGCATGTTGGAACTCGTCACACTTATACAATGGGACTGAACTCGATTCGTGTAAAATACA	A_52_P194316	Atp13a3	NM_001128094	ref|Mus musculus ATPase type 13A3 (Atp13a3), transcript variant 2, mRNA [NM_001128094]	8.75468	-0.164317	-0.0490543	0.0419144	0.157178	0.0670788	0.704675	0.710341	0.0597037	0.0830672	0.74898	0.740455	0.07163	0.0453839	0.51287	0.433908	0.0324192
494	4	2	907	TGGGGTGTCATCTTCCTCTGCAGCCCTTTCCTAGCTTTGAATAGCTAAGAGTGTTATACA	A_51_P214715	Atp6v1e2	NM_029121	ref|Mus musculus ATPase, H+ transporting, lysosomal V1 subunit E2 (Atp6v1e2), mRNA [NM_029121]	5.38204	-0.110306	0.146358	0.0459724	0.302636	0.407826	0.310793	0.772146	0.00748267	0.448231	0.369659	0.797065	0.00962809	0.244892	0.253127	0.467082	0.00435759
503	4	11	3641	GCCAGTGGTTTCACACAAATTCCCTTGTATTTATTTGTTGATTAAATCAAGTGAGAAAGG	A_66_P139250	Kctd3	NM_172650	ref|Mus musculus potassium channel tetramerisation domain containing 3 (Kctd3), mRNA [NM_172650]	8.66428	0.266147	0.0430036	-0.0698385	-0.292982	0.00250189	0.740402	0.494814	0.000467817	0.00348196	0.783371	0.533967	0.000642974	0.00190238	0.53642	0.312905	0.000291005
504	4	12	2163	ACCCCAAGATTCTATTCTTGCCATATTATCACGTATTCCTTAGATAAAATTCTGGGTAGT	A_52_P138822	B3gnt2	NM_016888	ref|Mus musculus UDP-GlcNAc:betaGal beta-1,3-N-acetylglucosaminyltransferase 2 (B3gnt2), transcript variant 1, mRNA [NM_016888]	8.43723	-0.142256	-0.10706	0.247492	0.282688	0.185966	0.402043	0.0171597	0.00345324	0.217104	0.465313	0.0222485	0.00454324	0.118615	0.318627	0.0130377	0.00205623
508	4	16	784	TCAGATCTGTTGCAATCATGTTCCAGAACTCAGTCTATATCACTTTCCTTCCCAAATGGA	A_51_P112817	Cyp27a1	NM_024264	ref|Mus musculus cytochrome P450, family 27, subfamily a, polypeptide 1 (Cyp27a1), mRNA [NM_024264]	10.4512	-0.353423	-0.491496	0.156173	0.0181001	0.0332682	0.00467876	0.405559	0.926784	0.0424479	0.00663203	0.443287	0.933624	0.0231915	0.00454134	0.259767	0.422551
515	4	23	3218	TTATCCATAGAGCCATGTCATTGGCCACAGTTCCAAAGAAAGAGAGGAAGGAAGGAAAGG	A_55_P1979818	Srp54b	NM_001100109	ref|Mus musculus signal recognition particle 54B (Srp54b), mRNA [NM_001100109]	5.99023	0.0378213	-0.0752077	-4.31433e-05	-0.113072	0.807616	0.665494	0.999625	0.355634	0.831407	0.714659	0.99979	0.38659	0.454241	0.489368	0.585879	0.174967
518	4	26	2592	TCCTTCTCCCCTCCACTGTAAAATGTTGGGATTATGGGTCACAGGAAGAAGTGGTTTTTT	A_55_P2830399	Hsp90b1	NM_011631	ref|Mus musculus heat shock protein 90, beta (Grp94), member 1 (Hsp90b1), mRNA [NM_011631]	15.2387	-0.0414083	-0.131179	0.256572	0.166802	0.871926	0.635947	0.232389	0.406264	0.889933	0.685912	0.263709	0.437368	0.486217	0.469684	0.154534	0.197949
519	4	27	2154	TTAGTTTTTTGGCCTTGGCTTTGTGAACTCTTGAAAGCCTGCTGTGTGAACATTCTCACT	A_51_P211491	Gusb	NM_010368	ref|Mus musculus glucuronidase, beta (Gusb), mRNA [NM_010368]	10.7742	0.00348738	-0.0506605	-0.0066598	-0.0608076	0.979673	0.716668	0.962019	0.540662	0.983215	0.76108	0.967813	0.570185	0.537181	0.521156	0.56714	0.258061
522	4	30	844	GGATGTCGCCACCTTCCTTCGCTGGGCATCAGAACCAGAGCATGACCATCGAAAACGCAT	A_51_P295610	Cyc1	NM_025567	ref|Mus musculus cytochrome c-1 (Cyc1), mRNA [NM_025567]	14.7765	0.037646	0.0837496	0.0289769	0.0750805	0.689001	0.383598	0.778406	0.333255	0.720489	0.446229	0.802313	0.364587	0.393641	0.305559	0.470157	0.165009
527	4	35	594	GTTCCATTTCTCCTGGTTGGTAACAAGTCAGATCTAGAAGATAAAAGGCAGGTTTCTGTA	A_51_P365694	Rala	NM_019491	ref|Mus musculus v-ral simian leukemia viral oncogene homolog A (ras related) (Rala), mRNA [NM_019491]	10.9007	0.073299	-0.200836	-0.0328406	-0.306975	0.438386	0.0274633	0.769042	0.000182743	0.479558	0.0360998	0.794425	0.000255511	0.262007	0.0247197	0.465535	0.000115642
534	4	42	5001	TGACACTTTTTCTTCATTCTTTGGTAGATAGTGACAGTTTAGTTGACTTCTGTTGTTTGG	A_52_P137500	Fam199x	NM_146261	ref|Mus musculus family with sequence similarity 199, X-linked (Fam199x), mRNA [NM_146261]	8.60897	-0.0377221	-0.0350677	-0.0926513	-0.0899968	0.799133	0.851917	0.497349	0.451904	0.823456	0.880028	0.536274	0.483811	0.449897	0.602606	0.314257	0.218969
535	4	43	4401	GAAAGATGTTAGCAAAAAAGTCACTCATAGACGTTGGTACTACAGTCTAACAGATTGGAT	A_65_P10019	Pcf11	NM_029078	ref|Mus musculus cleavage and polyadenylation factor subunit homolog (S. cerevisiae) (Pcf11), mRNA [NM_029078]	6.39113	0.028508	-0.0191263	0.267568	0.219933	0.850392	0.925731	0.0247598	0.0465032	0.869835	0.941284	0.0318574	0.0563448	0.475236	0.644552	0.0186685	0.0255012
536	4	44	1763	ACTGGGCACTCTGAAAGGAAGTACATTTTAGCCCAGATATGATCTGCTTGCTTTTCAGTT	A_55_P2429432	2610301B20Rik	NM_026005	ref|Mus musculus RIKEN cDNA 2610301B20 gene (2610301B20Rik), mRNA [NM_026005]	6.77937	-0.18217	-0.0513625	-0.12967	0.00113808	0.0750761	0.72928	0.235724	0.992594	0.092633	0.773154	0.267469	0.993533	0.0506102	0.529424	0.156737	0.449665
539	4	47	1153	GAGACGTCCTACAAGGCAGATTCAGACCAATATTTCTTCGTATAGTTTATTCTTTCTTTT	A_55_P2739247	Cfap20	NM_008187	ref|Mus musculus cilia and flagella associated protein 20 (Cfap20), mRNA [NM_008187]	12.0012	-0.0164283	-0.147905	0.0969467	-0.03453	0.901117	0.192948	0.385405	0.756181	0.914599	0.236124	0.423434	0.774971	0.499693	0.161688	0.248133	0.350746
544	4	52	1726	AACTGGGATGTAATGGGATAGTTGTCTATAAAACTTTAGTTTAAATACAGCACTCCCCTC	A_55_P2824210	Phf23	NM_030064	ref|Mus musculus PHD finger protein 23 (Phf23), transcript variant 1, mRNA [NM_030064]	9.0546	-0.20085	0.0376261	-0.046162	0.192314	0.0724714	0.829502	0.747003	0.0645086	0.0894103	0.860911	0.773939	0.0769882	0.0488495	0.589516	0.45353	0.0348442
547	4	55	5450	GCCTGTATGTCATCTTATATGTGGACATTAAAAGCCAATATACTCCAGTAGCATGTAATA	A_55_P2484105	Lrch3	NM_001081255	ref|Mus musculus leucine-rich repeats and calponin homology (CH) domain containing 3 (Lrch3), mRNA [NM_001081255]	9.49438	0.048792	0.02051	0.0290897	0.000807678	0.695385	0.905836	0.836545	0.994867	0.72669	0.924883	0.857168	0.995565	0.397029	0.633321	0.502302	0.450585
550	4	58	8733	AGAGTTGTATATAGGTGGCATTTACATACCCAAAAGCAAAGTACCCCGGCAGAATTTCTT	A_51_P125467	Igf2r	NM_010515	ref|Mus musculus insulin-like growth factor 2 receptor (Igf2r), mRNA [NM_010515]	10.2214	0.097933	0.0776314	-0.219416	-0.239717	0.265437	0.456276	0.00814272	0.00201704	0.300741	0.520465	0.010835	0.00267418	0.16431	0.356393	0.00634931	0.00121031
552	4	60	3404	GTCTCCAGCCCCTGAGGGAGAATATTTTAAAGTGTTTTGTTTTTAGAATTAACCTACAAT	A_55_P2182835	Chrnb4	NM_148944	ref|Mus musculus cholinergic receptor, nicotinic, beta polypeptide 4 (Chrnb4), mRNA [NM_148944]	5.82307	-0.00346837	0.030451	-0.0395935	-0.00567414	0.980684	0.851951	0.766107	0.962839	0.984576	0.880028	0.791751	0.966905	0.537925	0.602606	0.463968	0.437613
553	4	61	5613	CTTGTTCACTACAAGATAGATCCAAACGTCACAGAATTCTGCAGCAGTTCACAACTAGAC	A_55_P2723230	Hspa12a	NM_175199	ref|Mus musculus heat shock protein 12A (Hspa12a), mRNA [NM_175199]	7.4528	0.0785093	-0.139123	0.057377	-0.160255	0.5599	0.323531	0.699379	0.153179	0.59924	0.382871	0.730271	0.175995	0.327396	0.262174	0.42794	0.0796539
557	4	65	1015	GAATGCTTTATGTGGGTATATGTTACAGTGTGTATGGGACAGTCTTTGACTGTACTGTAT	A_51_P514675	Zcchc10	NM_026479	ref|Mus musculus zinc finger, CCHC domain containing 10 (Zcchc10), mRNA [NM_026479]	7.91247	-0.0328303	0.129987	-0.0070996	0.155718	0.799133	0.280375	0.962236	0.107865	0.823537	0.336671	0.968094	0.125869	0.449941	0.230538	0.567305	0.0569673
558	4	66	1561	GCTTCCCCTTTGTTTCACATGTCCGCAGGTTCCCGGACAATATTGCCTCAGCAGCCGCAA	A_55_P2160820	Foxd4	NM_008022	ref|Mus musculus forkhead box D4 (Foxd4), mRNA [NM_008022]	5.64104	-0.0795843	0.0385478	0.0737436	0.191876	0.627409	0.865193	0.675026	0.150551	0.662571	0.891116	0.704897	0.173106	0.361997	0.610199	0.413071	0.0783464
569	4	77	1939	GAAGTTTAGAGAATTACAACATTCAGTAACCTTAGGCTACCTGAAGGGTTTGAGCAATGC	A_51_P277629	Zfp81	NM_207541	ref|Mus musculus zinc finger protein 81 (Zfp81), mRNA [NM_207541]	5.79043	0.124282	0.112786	0.139745	0.128249	0.238966	0.35165	0.188295	0.17991	0.272897	0.412877	0.217606	0.205156	0.149098	0.282721	0.127518	0.0928518
576	4	84	1012	GGATCGACGGGGTCATTTGATTCTGGAGACAGCCTAGAGTTCGAATATGTCCTGGCTGCT	A_51_P288549	Jmjd7	NM_001114637	ref|Mus musculus jumonji domain containing 7 (Jmjd7), mRNA [NM_001114637]	8.09132	0.0164115	-0.107778	-0.158257	-0.282447	0.919619	0.483994	0.222538	0.0118983	0.930885	0.547162	0.25373	0.0151542	0.508591	0.374674	0.148686	0.00685867
579	4	87	4613	CTTCTTGAAGTCTTTCCCAGTGAAAACGCTCAATTCTGCTGTTTCCATAGAATTTTTAAT	A_55_P2822952	Egf	NM_010113	ref|Mus musculus epidermal growth factor (Egf), mRNA [NM_010113]	5.77697	0.116249	0.0321938	-0.073611	-0.157666	0.388804	0.873965	0.627113	0.183405	0.42898	0.898355	0.659853	0.208745	0.234374	0.615156	0.386675	0.0944763
593	4	101	707	CGTGCTGCTTCTATTTTATGCAGTCTTCACTTTGAGAATGGTGAGAAATACTGTTTTAAA	A_55_P2027436	Bri3	NM_018772	ref|Mus musculus brain protein I3 (Bri3), transcript variant 1, mRNA [NM_018772]	14.4429	0.146372	-0.200569	-0.263344	-0.610285	0.222322	0.111944	0.0218536	2.32474e-07	0.255357	0.140315	0.0280706	3.70808e-07	0.139515	0.0960817	0.0164494	1.67825e-07
600	4	108	1728	CCTTCATCCTCTCTGCAGCAATACTGGGATCTCAATTTTTTGGTTACTTAGTAATTTATT	A_55_P2013043	Serpinb6b	NM_011454	ref|Mus musculus serine (or cysteine) peptidase inhibitor, clade B, member 6b (Serpinb6b), mRNA [NM_011454]	7.37993	0.318253	-0.155933	0.769942	0.295756	0.227282	0.659598	0.00220361	0.221458	0.260839	0.708548	0.00305973	0.249237	0.14251	0.485184	0.00179301	0.112803
607	4	115	604	AAGAAAGTCAGGCTAAGGAACAATATGAGCAAATCCTCGCATTTGTGCAAGGAACCGTAG	A_55_P2624903	Eif2s3x	NM_012010	ref|Mus musculus eukaryotic translation initiation factor 2, subunit 3, structural gene X-linked (Eif2s3x), mRNA [NM_012010]	6.6517	-0.0577639	-0.0454676	-0.118139	-0.105843	0.612323	0.755772	0.266839	0.268037	0.64844	0.796927	0.300193	0.297832	0.354276	0.545702	0.175914	0.134796
612	4	120	1182	ATCACAGGGATCAAACACTCGCTGGGGACTTTGTACACAACATCTACTGACAAGACCATT	A_51_P357561	Fbxw9	NM_026791	ref|Mus musculus F-box and WD-40 domain protein 9 (Fbxw9), mRNA [NM_026791]	9.7654	0.0189781	-0.202848	-0.515627	-0.737454	0.930746	0.29243	0.00169025	5.46852e-06	0.940677	0.350273	0.00238028	8.24466e-06	0.513941	0.239853	0.00139485	3.73147e-06
613	4	121	748	AGTTTAGAGACTGAACCCTCGGAAAGCCAGGACAACGAGATTTTGGACACGTCATTTGAT	A_51_P506674	Rpp38	NM_001013376	ref|Mus musculus ribonuclease P/MRP 38 subunit (Rpp38), mRNA [NM_001013376]	8.8136	-0.0448166	0.188809	-0.255653	-0.0220275	0.857449	0.439621	0.222976	0.9239	0.876702	0.503818	0.254128	0.931161	0.478988	0.344994	0.148919	0.421436
616	4	124	2971	GCCCACAATCCATGTGTTACTTTTCACTGTAATAATCACTGAAAGAGATATAGGAAATGG	A_51_P201105	Pnpla8	NM_026164	ref|Mus musculus patatin-like phospholipase domain containing 8 (Pnpla8), mRNA [NM_026164]	12.0371	0.39692	0.254468	-0.152879	-0.295332	6.36556e-05	0.0124775	0.131237	0.00119389	9.70541e-05	0.016791	0.154559	0.0016049	5.30257e-05	0.0114978	0.0905721	0.000726367
621	4	129	1338	GGACATGGTGAGCCTCAATGTTATAGACCTCCCAAATTTTTTGGAGGATTTATAATTTTT	A_55_P2018061	Cd209a	NM_133238	ref|Mus musculus CD209a antigen (Cd209a), mRNA [NM_133238]	5.88228	0.144363	-0.128139	0.0645549	-0.207947	0.338646	0.469458	0.714253	0.114981	0.376879	0.532874	0.744166	0.133815	0.205908	0.36489	0.436082	0.0605635
622	4	130	1429	TTGAGCGACTACCAGATTTTAACCAGATTTGTAGTAACATGCGTTGGATTCGTGACTAAT	A_66_P139037	Pmpcb	NM_028431	ref|Mus musculus peptidase (mitochondrial processing) beta (Pmpcb), mRNA [NM_028431]	13.7795	0.355526	0.321352	-0.182796	-0.216971	0.00019302	0.00108726	0.0568752	0.0130755	0.000279151	0.00159035	0.0704902	0.0165668	0.000152515	0.00108901	0.0413074	0.00749799
623	4	131	861	TAAAGAATCCTAAAGCAATAGAGCTTTTTATACCTCCCTACCCCCTCAGAGAGGAAGACC	A_51_P270891	1700056E22Rik	NM_028516	ref|Mus musculus RIKEN cDNA 1700056E22 gene (1700056E22Rik), mRNA [NM_028516]	8.63458	0.331826	-0.0077976	-0.257267	-0.596891	0.0212982	0.975395	0.0846659	2.43819e-05	0.0276581	0.980617	0.103746	3.58276e-05	0.015111	0.671486	0.0607952	1.62153e-05
629	4	137	450	CAGCACAAGTATGTTCCTAAAGTGCTGTATTTACTGAATCTGTTTCCTGGAAAAGTAATT	A_55_P1974467	Ndufb6	NM_001033305	ref|Mus musculus NADH dehydrogenase (ubiquinone) 1 beta subcomplex, 6 (Ndufb6), mRNA [NM_001033305]	13.1222	0.0227227	-0.0473352	-0.0891699	-0.159228	0.817465	0.667842	0.295667	0.0279593	0.840686	0.716987	0.329537	0.034566	0.45931	0.490963	0.193109	0.0156443
635	4	143	950	ACTGTAGCACTCAGAGAGACAGTGAGAAAGCTTCCTTGTCACAGAGAGCGAAAACAAAAC	A_55_P2007470	Pdgfa	NM_008808	ref|Mus musculus platelet derived growth factor, alpha (Pdgfa), mRNA [NM_008808]	10.3943	0.085552	-0.344297	-0.00720765	-0.437056	0.681913	0.0704616	0.976144	0.00727502	0.714157	0.0895955	0.980519	0.00936508	0.390181	0.0613512	0.574586	0.00423856
637	4	145	2185	GAACATGGTTGTCATGTTTCCCTCTTTTATCTTTCTCTGCATGGATTTCTTTGACAAAAA	A_55_P2908274	Gpc3	NM_016697	ref|Mus musculus glypican 3 (Gpc3), mRNA [NM_016697]	5.69509	0.377743	-0.224333	0.198381	-0.403695	0.229497	0.572573	0.581364	0.155773	0.262991	0.628956	0.615628	0.178803	0.143685	0.430683	0.360759	0.080925
638	4	146	1879	GAAGTCACCTTGGTTCCTGCCTCACTTCAGCAATACCTCACGCCCTGCGGTAGAGCTACA	A_51_P228574	Tat	NM_146214	ref|Mus musculus tyrosine aminotransferase (Tat), mRNA [NM_146214]	15.4971	0.0260475	-0.0455952	0.767381	0.695738	0.957376	0.939168	0.0297327	0.0329526	0.964074	0.952706	0.0379311	0.0404178	0.526724	0.652373	0.0222277	0.0182928
644	4	152	1498	CACAAGATTGGTTCGTGTCTCAACATCTGTAGCTTCAGCACACACTGATGGGAAAATAAA	A_55_P2077228	Cenpl	NM_001159930	ref|Mus musculus centromere protein L (Cenpl), transcript variant 1, mRNA [NM_001159930]	7.75569	0.180016	-0.118574	0.226487	-0.0721028	0.285482	0.572783	0.175716	0.674141	0.321585	0.629007	0.203591	0.697382	0.175699	0.430718	0.119305	0.315629
649	4	157	2404	GAGAGAGTCTCAGGAACTGCCTGTAATGTGTAAAACTCATCTCTTTTCAAACATACTCTG	A_51_P172155	Hal	NM_010401	ref|Mus musculus histidine ammonia lyase (Hal), mRNA [NM_010401]	13.8101	-0.306333	-0.241398	0.590909	0.655845	0.082152	0.229916	0.000821018	9.27443e-05	0.100623	0.280056	0.00119561	0.000132554	0.0549754	0.19177	0.000700632	5.99929e-05
652	4	160	1868	TGCTTTCTCTCCCAGCTGTTTCCAGTTTCACTGGTGTAAACCTGTACTGCGGGCAGGGCC	A_55_P2047986	Ankrd23	NM_153502	ref|Mus musculus ankyrin repeat domain 23 (Ankrd23), mRNA [NM_153502]	6.72252	-0.251518	-0.0596292	0.0983051	0.290194	0.123345	0.809001	0.613823	0.051823	0.147711	0.842993	0.647294	0.0624368	0.0807021	0.577247	0.379316	0.0282584
661	5	5	4206	GTACCTCTGTCACAGTTGCCTGTTTCTGTCTAAATGTTTTCAACATACTAGACTATATTA	A_55_P2730781	Reck	NM_016678	ref|Mus musculus reversion-inducing-cysteine-rich protein with kazal motifs (Reck), mRNA [NM_016678]	7.93461	-0.826113	-0.726858	-0.180102	-0.0808462	2.69314e-07	5.2015e-06	0.247099	0.594582	4.3753e-07	7.70019e-06	0.279032	0.622548	2.39045e-07	5.27277e-06	0.163513	0.28176
670	5	14	5950	TATTTGAGACATTCCAGGAAAGTTACTTTTTGTCAGACTTGCCTGTGTGTGGGGGTGGGT	A_55_P2494508	Ube4a	NM_145400	ref|Mus musculus ubiquitination factor E4A (Ube4a), mRNA [NM_145400]	11.3444	-0.229343	-0.010958	0.0391754	0.257561	0.0215082	0.948904	0.764279	0.00589329	0.0279322	0.960359	0.789799	0.00763254	0.0152608	0.657613	0.462823	0.00345443
671	5	15	3283	CCCAGGGTTATACTGGCAATCAGTTCAAGTCATTGTTAACCATTATATGTGAAATATATC	A_55_P2494328	Net1	NM_019671	ref|Mus musculus neuroepithelial cell transforming gene 1 (Net1), transcript variant 1, mRNA [NM_019671]	12.7263	0.400736	0.216593	0.133575	-0.0505684	3.13326e-05	0.0285175	0.175615	0.608287	4.75396e-05	0.0372949	0.203434	0.635183	2.59733e-05	0.025538	0.119212	0.287478
676	5	20	260	TGGAAAGAGTCTGACCTGTGCTCAGCAAGCAGTGTCCACATCCCTCCCCAAAGGCCTGTT	A_51_P200134	Snrpg	NM_026506	ref|Mus musculus small nuclear ribonucleoprotein polypeptide G (Snrpg), mRNA [NM_026506]	12.713	0.00467069	-0.077692	0.174453	0.0920906	0.949003	0.210973	0.0014072	0.0698009	0.95701	0.257649	0.0019891	0.0831694	0.522864	0.176428	0.00116562	0.0376418
679	5	23	4158	TACTTGCCTACCTACCTCACAGGGGTGTTGTGAGGAATCCTTTATGGTTTTCTGTTTTTT	A_55_P2893221	Pald1	NM_013753	ref|Mus musculus phosphatase domain containing, paladin 1 (Pald1), mRNA [NM_013753]	9.59899	-0.0760804	-0.199902	0.10865	-0.0151716	0.445258	0.0387572	0.267476	0.885148	0.486484	0.0497307	0.300926	0.896308	0.265792	0.0340535	0.176343	0.405662
682	5	26	4779	CACGTGGGAGGTTAAATTAAACCAGAAGTAATGACCTAATTACAAAAAAGGGAATGGCAT	A_55_P2131920	Prrx1	NM_175686	ref|Mus musculus paired related homeobox 1 (Prrx1), transcript variant 2, mRNA [NM_175686]	5.75392	0.273299	-0.123283	0.135392	-0.261189	0.126141	0.602217	0.504428	0.113778	0.15115	0.657011	0.543334	0.132459	0.0825809	0.449894	0.318394	0.0599497
686	5	30	1623	GCTCTTGTTGCAGTTTTGTACTCCACTTGGTTTTTCAATTGAGCTTATGGCTTTTTTAAA	A_55_P2462358	Fam118b	NM_001286604	ref|Mus musculus family with sequence similarity 118, member B (Fam118b), transcript variant 3, mRNA [NM_001286604]	9.33111	-0.0679945	0.0221172	-0.0598428	0.0302688	0.548475	0.894577	0.622574	0.786525	0.588604	0.914666	0.655762	0.803131	0.321585	0.626325	0.384278	0.363491
688	5	32	15196	GGTGTACCATTTTAGCATATGCATTATGTGATTGGAATTGAGGCATTTTAGTGGACAATA	A_55_P2742510	Herc2	NM_010418	ref|Mus musculus hect (homologous to the E6-AP (UBE3A) carboxyl terminus) domain and RCC1 (CHC1)-like domain (RLD) 2 (Herc2), mRNA [NM_010418]	8.68446	0.0660936	-0.000281213	0.0632957	-0.00307911	0.498619	0.998507	0.538041	0.977091	0.540241	0.998893	0.575966	0.98003	0.295162	0.684	0.337517	0.443554
690	5	34	2703	GAGTGACTTCCCATGAACTCTAGTTGGCATAGAGCAAGAATGTGGGATGTGGGACCCCTT	A_51_P354038	Tmc6	NM_145439	ref|Mus musculus transmembrane channel-like gene family 6 (Tmc6), transcript variant 1, mRNA [NM_145439]	10.1362	0.324207	0.0160298	-0.0659938	-0.374171	0.0184394	0.945719	0.705571	0.00374979	0.0238978	0.957457	0.736031	0.00492437	0.0130566	0.655627	0.431316	0.00222873
696	5	40	5409	TTCTCTGTAGATCTTCCCCACGGCGGTGTTATTAATGAATTCAAAGCAGGTGCCATTATT	A_51_P189272	Tmcc3	NM_172051	ref|Mus musculus transmembrane and coiled coil domains 3 (Tmcc3), transcript variant 1, mRNA [NM_172051]	9.98455	0.0875356	-0.0924603	-0.315174	-0.49517	0.568443	0.61345	0.0192706	0.000118291	0.608139	0.665672	0.0249351	0.000168622	0.332258	0.455824	0.014612	7.63169e-05
698	5	42	968	CATTGCAGGTGGGGATGAGAAAGCAGCGGCCCAAGTGGCAGCAGTCCTGGCGCAGCATCA	A_66_P118571	Sharpin	NM_025340	ref|Mus musculus SHANK-associated RH domain interacting protein (Sharpin), mRNA [NM_025340]	9.18537	-0.13965	0.0191912	-0.0538705	0.104971	0.259741	0.924568	0.715438	0.368539	0.29515	0.940279	0.745031	0.399534	0.161256	0.643864	0.436589	0.180826
700	5	44	2898	CCTGTGTCAGATCTACTGTAAAAAGAGGGTAAAGTACAATAAACTGAGAGCGATTATATA	A_55_P2492258	Atp1b2	NM_013415	ref|Mus musculus ATPase, Na+/K+ transporting, beta 2 polypeptide (Atp1b2), mRNA [NM_013415]	5.58286	0.132226	-0.253021	0.242449	-0.142798	0.345992	0.0736972	0.0679871	0.257799	0.385084	0.0933377	0.0840924	0.28734	0.210391	0.0639138	0.0492783	0.130048
702	5	46	1104	TGTCTCTCCGCTTTGCTGTAACCGTGCTTCCACCATTGTGTTCTTTGTACAATTGAAATG	A_55_P2060183	Lamtor3	NM_019920	ref|Mus musculus late endosomal/lysosomal adaptor, MAPK and MTOR activator 3 (Lamtor3), mRNA [NM_019920]	11.4348	0.0364403	0.0488771	0.0318152	0.0442519	0.665358	0.615302	0.72503	0.549945	0.697968	0.667365	0.75387	0.579836	0.381336	0.456984	0.441769	0.262429
704	5	48	571	TAGAAAGGGAAGGCTCCCCTGAAACTCTTACAAACTTGAGGAAAGGGTACCTGTTCATGT	A_51_P168055	Hacd3	NM_021345	ref|Mus musculus 3-hydroxyacyl-CoA dehydratase 3 (Hacd3), mRNA [NM_021345]	8.16479	0.0577135	0.186359	0.0322096	0.160855	0.672726	0.147594	0.836647	0.140383	0.704782	0.183196	0.857311	0.162158	0.385059	0.125445	0.502386	0.0733912
709	5	53	2579	AAGGAAAGAGACTTGCAGAGGAAGTTTGAGAAAAACCTCACCCTCCTCACCCCAAAAGAA	A_51_P441970	Stox2	NM_175162	ref|Mus musculus storkhead box 2 (Stox2), transcript variant 2, mRNA [NM_175162]	7.82552	-0.32489	-0.0558956	0.0194886	0.288483	3.85645e-05	0.585884	0.852168	8.83819e-05	5.83796e-05	0.64165	0.872082	0.000126422	3.18958e-05	0.439375	0.511042	5.72176e-05
711	5	55	1982	CTCTTCAGGGCAGACAGACCACCTACACTAATAGCCCACAATAAAGTTATTTTTGTTAAA	A_55_P2087622	Il4i1	NM_010215	ref|Mus musculus interleukin 4 induced 1 (Il4i1), mRNA [NM_010215]	7.7623	0.555335	-0.0857047	-0.0802106	-0.72125	0.0121435	0.801698	0.785443	0.000614379	0.0159327	0.836826	0.80854	0.000840187	0.00870486	0.573023	0.473806	0.000380262
717	5	61	4974	ATCGTAAAGCTGTCAGTATATGTTGAAATCAAGGAACGAGAGAACTGCCCTACAGAGAGT	A_51_P338563	Slc36a1	NM_153139	ref|Mus musculus solute carrier family 36 (proton/amino acid symporter), member 1 (Slc36a1), mRNA [NM_153139]	8.2757	-0.259985	-0.12671	0.019099	0.152373	0.0333352	0.402192	0.913732	0.19556	0.0425259	0.465515	0.926674	0.221518	0.0232341	0.318765	0.543033	0.100257
719	5	63	1013	AGAGACTTGTTGGAATCTGCAAATGGACTCAGAACACACTGGCTTCAAGAGGAGTCTAGG	A_51_P342652	Cd79b	NM_008339	ref|Mus musculus CD79B antigen (Cd79b), mRNA [NM_008339]	7.38017	0.216158	-0.337125	-0.0275373	-0.58082	0.684661	0.569495	0.965634	0.171978	0.716628	0.625993	0.970977	0.196554	0.391531	0.428654	0.568994	0.0889589
723	5	67	4224	CCTACCTAAAAGTGTATGCAGAGAGTAAGTGTGGTCACGTCAAGTTCATGTATACGGTTC	A_51_P481398	Kif11	NM_010615	ref|Mus musculus kinesin family member 11 (Kif11), mRNA [NM_010615]	5.30797	0.353152	0.212217	-0.0195699	-0.160505	0.0112841	0.182097	0.921913	0.23627	0.0148091	0.223247	0.934361	0.26468	0.00809096	0.15287	0.547537	0.119792
726	5	70	2723	CTATATCTGTTGCAAGTGACCACAATGTGAAGGAAGTAAAGTCTCTGATTGAAGGAAAAT	A_51_P317166	Paxbp1	NM_026110	ref|Mus musculus PAX3 and PAX7 binding protein 1 (Paxbp1), mRNA [NM_026110]	9.63652	-0.0306911	0.0639193	0.0973756	0.191986	0.811133	0.653668	0.392138	0.0422113	0.834238	0.702836	0.430235	0.0512841	0.455788	0.481273	0.252119	0.0232108
732	5	76	2175	GCTAATATTAGGCTACATCTTTTTACCTTTACATATGGCGTAAGACAAGACTGCTTTTCT	A_55_P2017759	Evi2a	NM_001033711	ref|Mus musculus ecotropic viral integration site 2a (Evi2a), transcript variant 1, mRNA [NM_001033711]	7.0379	0.213157	-0.0667505	-0.112818	-0.392725	0.196994	0.78159	0.547766	0.00776643	0.229111	0.819259	0.58458	0.00999366	0.125175	0.560995	0.342565	0.00452305
735	5	79	264	TTGTGTTTGTGATTAACCTGCACAGCAAATACAGTCTCCAGAAAGTGGAGGAGTTTCTGC	A_51_P463087	Cenpm	NM_178269	ref|Mus musculus centromere protein M (Cenpm), transcript variant 2, mRNA [NM_178269]	5.75209	0.594931	0.664831	-0.491909	-0.422009	0.0211737	0.0150921	0.0641454	0.0840022	0.0274999	0.0202018	0.0792855	0.0991798	0.0150246	0.0138334	0.0464615	0.044888
745	5	89	1969	GTGTCTGTCCTCCCCTGAAGGTTTGCATTATAAATGTCCAGTGGGGATCTCTATTTTGTT	A_55_P1959379	BC080695	NM_001007579	ref|Mus musculus cDNA sequence BC080695 (BC080695), mRNA [NM_001007579]	6.99677	-0.275976	-0.29346	0.0452388	0.0277548	0.0703771	0.0754312	0.824621	0.873846	0.0869658	0.0957484	0.846606	0.886112	0.047514	0.0655645	0.496113	0.401047
747	5	91	954	AGAGGAGGAGATCCGAAACATTCCTATGTTTTCTTCATATAATCCAGGGGAACCAAACAA	A_55_P2080975	Rbm41	NM_001172148	ref|Mus musculus RNA binding motif protein 41 (Rbm41), transcript variant 3, mRNA [NM_001172148]	5.42343	0.0813607	-0.0300243	0.125869	0.0144838	0.456292	0.849218	0.23552	0.90071	0.497035	0.877476	0.267213	0.910234	0.271556	0.600859	0.156587	0.411964
760	5	104	1463	GTGAGTTCCACGGTAGCCTGTGCTACAAAGTAAGATCTTGTTTAATAAAGCTAAAACCAA	A_55_P2852578	Stap2	NM_145934	ref|Mus musculus signal transducing adaptor family member 2 (Stap2), transcript variant 1, mRNA [NM_145934]	12.7237	-0.181396	-0.274827	0.187386	0.0939542	0.150498	0.0353013	0.144735	0.449544	0.177856	0.0457922	0.169632	0.481329	0.097172	0.0313566	0.0994047	0.217846
763	5	107	1080	AAGGCCCCTTGACTGGATGCTGAGTGGGAATATTGGTTCTAGCACCTTCTCCTCTGGGCA	A_51_P118712	Dgcr6	NM_010047	ref|Mus musculus DiGeorge syndrome critical region gene 6 (Dgcr6), transcript variant 3, mRNA [NM_010047]	12.5317	0.000630162	0.0517728	-0.247486	-0.196343	0.996065	0.692145	0.00651754	0.019918	0.996546	0.737868	0.00874286	0.0249899	0.544465	0.505261	0.00512333	0.0113102
764	5	108	3131	ATTGTCTTGTATGCATTTGAGAGAAATAAATATACTCAGACTTATGTTTTAAGAAATTTC	A_55_P2165324	Acsl3	NM_028817	ref|Mus musculus acyl-CoA synthetase long-chain family member 3 (Acsl3), transcript variant 1, mRNA [NM_028817]	7.5783	0.40547	-0.145347	0.249392	-0.301425	0.0288162	0.554917	0.21117	0.0854528	0.0370408	0.613246	0.241715	0.100845	0.0202373	0.419925	0.141645	0.0456418
771	5	115	2213	CCCTGACTGTATATGTCATTTATATTGTGTCCTAAATTACTATGCCATGGGCTATTTTAG	A_55_P1984770	Fam220a	NM_026050	ref|Mus musculus family with sequence similarity 220, member A (Fam220a), mRNA [NM_026050]	9.63361	0.164545	0.0813055	0.210041	0.126801	0.183264	0.618636	0.0868613	0.275522	0.214055	0.670415	0.106458	0.305091	0.11695	0.459072	0.0623844	0.138082
783	5	127	568	TAAAGACAAGCTGTTTAGTTTTCAACTGATGGAAACCTCGAGGAGTGGCGAGGAGACACA	A_55_P2133013	Cntfr	NM_001146080	ref|Mus musculus ciliary neurotrophic factor receptor (Cntfr), transcript variant 3, mRNA [NM_001146080]	5.69877	-0.171425	-0.272415	0.0756535	-0.025336	0.194357	0.0458147	0.626207	0.86353	0.226402	0.0590826	0.659136	0.875984	0.123695	0.0404573	0.386255	0.396463
784	5	128	1158	TGAGTGTGCTCAAGGGTTCTGTCTGCTGATGTCAGTTCTTTTTGATTAAAGTGTCTCCTT	A_55_P2101340	Ramp3	NM_019511	ref|Mus musculus receptor (calcitonin) activity modifying protein 3 (Ramp3), mRNA [NM_019511]	6.89503	0.381236	-0.00804079	0.504019	0.114742	0.140932	0.985589	0.0496474	0.675121	0.167754	0.988822	0.0617629	0.698485	0.091653	0.677104	0.0361932	0.316129
789	5	133	2268	CTGTGTTATTTTGCATCTCCCATCTGCACAGATATTTGGGGTATTAAAGCAGAATGTGCT	A_55_P1987483	Pgm2	NM_028132	ref|Mus musculus phosphoglucomutase 2 (Pgm2), mRNA [NM_028132]	15.2141	0.0962208	0.213486	-0.277907	-0.160642	0.282228	0.0157576	0.00103885	0.0399488	0.318317	0.0210462	0.00150385	0.0486262	0.173913	0.0144115	0.00088126	0.0220078
791	5	135	2595	GCAGAAACTCCTAGAGTATATTCTGAGTTTTGTGGTGCTGTAGCGATCTCTCAGCACCTA	A_52_P11388	Gpam	NM_008149	ref|Mus musculus glycerol-3-phosphate acyltransferase, mitochondrial (Gpam), mRNA [NM_008149]	6.9863	0.738295	-0.235906	-0.760974	-1.73518	0.00162102	0.417911	0.00129529	1.31593e-10	0.00228918	0.481475	0.00184868	2.23872e-10	0.0012507	0.329694	0.00108333	1.01323e-10
794	5	138	1921	GATCTAACTGGCTTTTCAAATGTATGGAGTATAACGTTCCAACTCCTCTAATGTAACAAC	A_52_P508991	Fmo1	NM_010231	ref|Mus musculus flavin containing monooxygenase 1 (Fmo1), mRNA [NM_010231]	12.2935	0.208619	-0.00365738	-0.00418314	-0.216459	0.193149	0.989008	0.984622	0.139142	0.22503	0.991415	0.987472	0.160701	0.122945	0.67888	0.57866	0.0727319
795	5	139	250	TCTGCCGAGTGACTGGTGGGATGAAGGTGAAGGCTGACCGAGATGAGTCCTCTCCATATG	A_66_P134025	Rps14	NM_020600	ref|Mus musculus ribosomal protein S14 (Rps14), mRNA [NM_020600]	15.7907	-0.126413	-0.128454	0.0528567	0.0508161	0.0520587	0.0689459	0.481227	0.440724	0.0652882	0.0877222	0.519746	0.472514	0.0356704	0.0600685	0.304572	0.213856
799	5	143	1695	GCCTTTATTAAAGAACTATGGTGTCTTGGCGTACAAGAGATAGTAACAAAACAACCAATA	A_51_P495825	Apof	NM_133997	ref|Mus musculus apolipoprotein F (Apof), mRNA [NM_133997]	15.04	0.0528902	0.0355882	-0.129292	-0.146594	0.712658	0.851529	0.324591	0.198876	0.742964	0.879668	0.35996	0.225102	0.40592	0.60236	0.210937	0.10188
808	5	152	9621	ACTAGTTAGTCTGATTGTTTCATACACTTTTGTGGTGGTGTAGGTCATGTTTACTGTCAC	A_51_P246119	Cenpf	NM_001081363	ref|Mus musculus centromere protein F (Cenpf), mRNA [NM_001081363]	5.28879	0.725818	0.325381	0.160847	-0.239591	2.08112e-05	0.0676204	0.380654	0.122392	3.15116e-05	0.0860451	0.418463	0.142347	1.72164e-05	0.0589201	0.24522	0.0644252
809	5	153	1661	AAGGGAAAACCTGCTCGAAGCTGAATTGGTGGACTCTGCTCAATAAAGGCCATTACTCAA	A_51_P497061	Ppp2r2d	NM_026391	ref|Mus musculus protein phosphatase 2, regulatory subunit B, delta (Ppp2r2d), mRNA [NM_026391]	12.3557	0.293417	0.369597	-0.122942	-0.0467616	0.0367945	0.0126309	0.44393	0.765818	0.0468923	0.01698	0.482493	0.783923	0.0256197	0.0116272	0.282742	0.354797
814	5	158	6009	GGCGTTGGGTGGCCTCTGGTATTTATTTGGCATTTATAAATATATAAACTCCTTTTTTAC	A_55_P2039180	Zswim8	NM_027996	ref|Mus musculus zinc finger SWIM-type containing 8 (Zswim8), transcript variant 1, mRNA [NM_027996]	11.5633	-0.0274121	0.0553036	0.113503	0.196219	0.813725	0.671105	0.252205	0.0212812	0.836697	0.720042	0.284646	0.0266711	0.457131	0.493055	0.166803	0.0120711
817	5	161	2826	GCGCCTTAAGGAAAGATTTCCAGCAAGGTGTTTGTTTCCGTTTTCTCTCTGTGCTTCTGT	A_51_P451052	Pgm5	NM_175013	ref|Mus musculus phosphoglucomutase 5 (Pgm5), mRNA [NM_175013]	6.62155	-0.120837	-0.556274	0.319783	-0.115654	0.658041	0.0228422	0.192978	0.640028	0.690753	0.0301635	0.222414	0.665796	0.377394	0.0206547	0.130335	0.301334
821	6	1	2272	GTTTACTTGTTTCTCACTTTTTGCTTCACAGAGCAGACATGTTTGGGCCCAGATTGTCTG	A_51_P305472	Rpn2	NM_019642	ref|Mus musculus ribophorin II (Rpn2), mRNA [NM_019642]	13.8931	-0.039805	-0.0938387	0.151581	0.0975477	0.707929	0.383589	0.094794	0.25261	0.737909	0.446221	0.115125	0.281914	0.403158	0.305553	0.0674632	0.127592
825	6	5	1537	CAGCTTGCTAGATGATGTCACGATTGTCTTGAGCATCATTTGCATTATCATTATTTTGTT	A_55_P2502256	Rabl2	NM_026817	ref|Mus musculus RAB, member RAS oncogene family-like 2 (Rabl2), mRNA [NM_026817]	8.37103	0.407251	0.141156	0.000293005	-0.265803	0.000225197	0.267638	0.998575	0.00874868	0.000325867	0.322796	0.998979	0.011254	0.000178038	0.221038	0.585403	0.00509347
829	6	9	2567	TCGAGTTGAACCTTCCCACAAGTCTAAGATTGTTGAGTTCCTTCAGTCCTTTGATGAGAT	A_52_P168097	Atp2a2	NM_009722	ref|Mus musculus ATPase, Ca++ transporting, cardiac muscle, slow twitch 2 (Atp2a2), transcript variant 2, mRNA [NM_009722]	7.41723	-0.109169	0.0694638	0.163566	0.342199	0.461177	0.722245	0.25822	0.00599343	0.502494	0.766009	0.290789	0.00775634	0.274538	0.524531	0.170403	0.00351046
834	6	14	834	GGCACATACCATGTTATCTTAGATGAAACCCATTACAAGGAGTTGTTGGCACATCATGTG	A_51_P323435	Gtf2h2	NM_022011	ref|Mus musculus general transcription factor II H, polypeptide 2 (Gtf2h2), mRNA [NM_022011]	7.32809	0.0538599	-0.0948765	0.0403703	-0.108366	0.604907	0.389943	0.723137	0.209893	0.641851	0.452071	0.752123	0.236706	0.350677	0.309559	0.440746	0.107131
837	6	17	581	CAATGAGATGGTCATCCTTCCTTTAGGTACACTAGTCATTACCCTGCCATTCATATGCAT	A_51_P327539	Olfr341	NM_146950	ref|Mus musculus olfactory receptor 341 (Olfr341), mRNA [NM_146950]	6.54779	-0.436192	-0.111509	0.0498707	0.374554	0.000458378	0.478279	0.755331	0.00128844	0.000659043	0.54185	0.782023	0.00172721	0.00036007	0.371036	0.458267	0.000781721
842	6	22	995	CTTCAGCGGGACAGTTCTTCGCATCTCTAGATCCCATTAGCGAGGCGTCTGCCATCCTCA	A_51_P179701	Hlx	NM_008250	ref|Mus musculus H2.0-like homeobox (Hlx), mRNA [NM_008250]	5.99984	-0.11015	0.172771	-0.080559	0.202362	0.555079	0.390996	0.696306	0.198541	0.594971	0.453466	0.727142	0.224723	0.325064	0.310515	0.426106	0.101708
847	6	27	6460	CTGCTTTGTACAGAAGTTACTGCAATAAAGGAAGTGGAGTCATCACAAGTTTAATACTTA	A_55_P2099448	Slc12a2	NM_009194	ref|Mus musculus solute carrier family 12, member 2 (Slc12a2), mRNA [NM_009194]	8.32798	-0.0536965	-0.220696	0.274821	0.107822	0.769965	0.18968	0.0695272	0.475358	0.796769	0.232555	0.0859834	0.507953	0.435316	0.159244	0.0503864	0.229895
848	6	28	2026	ATATCTTTAAGCAAATGGAGAGGAATGACTACCGGACACTACGCCAGAGCATTATTGACA	A_66_P122883	Pde8a	NM_008803	ref|Mus musculus phosphodiesterase 8A (Pde8a), mRNA [NM_008803]	5.84706	0.157421	0.0897301	0.0934492	0.0257583	0.187673	0.554407	0.481349	0.847806	0.219054	0.612704	0.519865	0.860035	0.119681	0.419554	0.304642	0.389245
850	6	30	869	TCAGACAGTGTTTCTGTAAAACTAAAAAGACTGATCTCAGTAACTTCTGAATCCAGTGCC	A_52_P58471	Tmem199	NM_199199	ref|Mus musculus transmembrane protein 199 (Tmem199), mRNA [NM_199199]	7.6842	-0.109779	-0.0770485	-0.10589	-0.0731588	0.273249	0.53073	0.305565	0.443775	0.308782	0.59038	0.340141	0.475664	0.168704	0.404267	0.199323	0.215282
852	6	32	3435	CTCTTGAGTGACTATCATCTGCATATCTCTGTAAGTTCAAGTGTGTCGTTTCCAATCCCT	A_52_P414420	Dcun1d1	NM_033623	ref|Mus musculus DCN1, defective in cullin neddylation 1, domain containing 1 (S. cerevisiae) (Dcun1d1), transcript variant 3, mRNA [NM_033623]	10.4662	-0.044284	-0.0557316	0.164978	0.15353	0.567749	0.527832	0.0152785	0.014736	0.607404	0.588052	0.0198157	0.0185778	0.331856	0.402673	0.011612	0.00840815
856	6	36	1172	TTTTATTTTGCACTCACTTTGATAAGGGTCATGGGTCCTTCAAAGTTTTAGACCTAAATG	A_51_P411223	Mospd1	NM_027409	ref|Mus musculus motile sperm domain containing 1 (Mospd1), transcript variant 1, mRNA [NM_027409]	7.12974	0.141018	0.00322514	0.1973	0.0595068	0.081929	0.981043	0.014279	0.467092	0.100347	0.985125	0.0185743	0.499466	0.0548249	0.674572	0.0108846	0.226054
869	6	49	718	AGGAAGCAGAGAAGCTACGAGAAGAACGCCTTGCACAGTATGAGTCCAAGAAAGCTAAAA	A_51_P412595	Eef1b2	NM_018796	ref|Mus musculus eukaryotic translation elongation factor 1 beta 2 (Eef1b2), mRNA [NM_018796]	13.9456	-0.152624	-0.0694021	0.0908781	0.1741	0.0356498	0.44702	0.2478	0.0101038	0.0455214	0.511482	0.279855	0.0129159	0.0248707	0.350241	0.163995	0.00584564
874	6	54	357	GGAGAGGAGATTGATCTATTGCCGAGAAAAAATTCTCTTTAGGAATCCTTCACCACCAAG	A_52_P104606	Tmem52b	NM_001081186	ref|Mus musculus transmembrane protein 52B (Tmem52b), mRNA [NM_001081186]	6.86272	0.0619905	0.195014	0.110466	0.243489	0.6814	0.17292	0.44393	0.0390926	0.713579	0.213203	0.482493	0.0475906	0.389865	0.145992	0.282742	0.0215391
876	6	56	4175	CCATTGGCACTCTCCCTTCTGTCTACGACTATTCCGAAGAACTGTACTATAAATAAACTT	A_55_P2738817	Otud5	NM_001290536	ref|Mus musculus OTU domain containing 5 (Otud5), transcript variant 1, mRNA [NM_001290536]	10.143	0.0454428	-0.25888	0.280013	-0.0243102	0.659377	0.00446497	0.0014411	0.806364	0.692196	0.00636949	0.00203738	0.821706	0.378183	0.00436156	0.00119391	0.371898
881	6	61	368	ACCGGAAATGCCAGTGCCGAACAGGTCTTTACTACTATGACCCAAAATTTCCAGAATCGT	A_55_P2155197	Tnfrsf22	NM_023680	ref|Mus musculus tumor necrosis factor receptor superfamily, member 22 (Tnfrsf22), mRNA [NM_023680]	5.2508	0.391579	-0.0373289	-0.21446	-0.643368	0.00105341	0.844452	0.0807931	2.05166e-07	0.00150147	0.873437	0.0992061	3.27667e-07	0.000820331	0.598093	0.058135	1.48299e-07
883	6	63	1848	CCCCTTTCCTCTACCCATTTATCTGTATATATATGTGTGTGTATGTACACACACACACAC	A_55_P2520428	Fam169b	NM_001013811	ref|Mus musculus family with sequence similarity 169, member B (Fam169b), mRNA [NM_001013811]	7.90853	-0.00519883	0.160877	0.156057	0.322134	0.971537	0.170104	0.153205	0.000981683	0.97691	0.20979	0.178507	0.00132921	0.533737	0.143656	0.104605	0.000601589
895	6	75	1839	TGAAAGCTTAAGCCCAGAAGAAAGTGAAAACGTGACTGGAGAAGAGTCTTCAGGCAGCAT	A_52_P539540	Setd3	NM_028262	ref|Mus musculus SET domain containing 3 (Setd3), mRNA [NM_028262]	9.78133	-0.0783509	0.0389155	0.0140206	0.131287	0.329348	0.721571	0.894882	0.0593996	0.367164	0.765286	0.908813	0.0712883	0.200601	0.524036	0.532566	0.0322645
902	6	82	2073	GAAACCATGTCCCCCAAAACAAACCAAAAAACAACAACAAAGCCAAGATGGTACTCTGGA	A_55_P2085412	Ankle1	NM_172756	ref|Mus musculus ankyrin repeat and LEM domain containing 1 (Ankle1), mRNA [NM_172756]	5.6094	0.688097	0.202729	0.00787722	-0.47749	4.38514e-05	0.293367	0.973181	0.00185582	6.69351e-05	0.351075	0.977505	0.00246272	3.65701e-05	0.240401	0.57282	0.00111461
906	6	86	1970	AAACCTGCACACCACAAACTATAACCGATAGTAAAAGTCAGATATATGGGGGGTATTGAA	A_55_P1969530	Zfp146	NM_011980	ref|Mus musculus zinc finger protein 146 (Zfp146), mRNA [NM_011980]	7.77365	-0.0556512	0.00429567	0.0128753	0.0728221	0.657405	0.981043	0.932739	0.505709	0.690162	0.985125	0.943853	0.536776	0.377071	0.674572	0.553099	0.242941
907	6	87	1439	CCCTCCTAACTCCCTTGAGGGTTTTTTGTTTTATTTTATCTTAGGATGCTGCTTAGATTA	A_55_P1952394	Cphx1	NM_175342	ref|Mus musculus cytoplasmic polyadenylated homeobox 1 (Cphx1), mRNA [NM_175342]	6.23632	-0.163028	0.146125	-0.110437	0.198716	0.410725	0.536832	0.617232	0.258072	0.451215	0.596148	0.650343	0.287625	0.246522	0.408217	0.381102	0.130177
909	6	89	3166	ATCTTCAGTGGTAACAATCTCTTCTTTCTCCAGACGGACATGAACCAGATGTCTCAGCTC	A_51_P372112	Gpc6	NM_001079844	ref|Mus musculus glypican 6 (Gpc6), transcript variant 1, mRNA [NM_001079844]	5.44292	0.197976	0.0756414	-0.0157838	-0.138119	0.118974	0.667842	0.929959	0.25271	0.142928	0.716966	0.941048	0.282059	0.0780888	0.490949	0.551456	0.127658
912	6	92	1855	GAGAATTTCATTCATCAATAAACCAAAGCCAATAGCTGGAGACTTGAGATCTGGTTGGAA	A_51_P447976	Fam46c	NM_001142952	ref|Mus musculus family with sequence similarity 46, member C (Fam46c), mRNA [NM_001142952]	9.95542	0.308816	0.161224	0.340147	0.192555	0.13207	0.538801	0.100612	0.330578	0.157835	0.59801	0.121417	0.361927	0.0862332	0.409492	0.0711503	0.163805
918	6	98	3355	CTGATGAAGTACACCAGCTGACAGTGGCTAAGATGGAACTGAAGAATCAGTCCAGGATGC	A_51_P187507	Acad10	NM_028037	ref|Mus musculus acyl-Coenzyme A dehydrogenase family, member 10 (Acad10), mRNA [NM_028037]	10.6638	0.165331	0.346997	-0.117959	0.0637068	0.2147	0.00925122	0.411152	0.639916	0.247237	0.0126659	0.448955	0.665633	0.135078	0.00867307	0.263088	0.30126
924	6	104	2010	ATCCCCAAGGACTTCTGGGAGCAGGAGGTTCGTGATATTCGGGGCTACCTGACAGAGCAA	A_52_P21659	Pck2	NM_028994	ref|Mus musculus phosphoenolpyruvate carboxykinase 2 (mitochondrial) (Pck2), mRNA [NM_028994]	7.92405	-0.0451817	-0.170227	0.118752	-0.00629349	0.878687	0.576977	0.679568	0.981617	0.895456	0.633581	0.709564	0.983841	0.489234	0.43385	0.415806	0.445278
925	6	105	2791	TTTAGTTACAGTTTGGGGTGGGTTTGTTGTTGTTGTTGTTGTTGTTGTTGTTGGGTTTTT	A_55_P1975210	Fubp3	NM_001033389	ref|Mus musculus far upstream element (FUSE) binding protein 3 (Fubp3), transcript variant 1, mRNA [NM_001033389]	8.67203	-0.138741	0.0904163	-0.00944628	0.219711	0.0974975	0.36777	0.937292	0.00425013	0.118087	0.429857	0.947486	0.00557898	0.064517	0.294348	0.555229	0.002525
930	6	110	4088	AGCATTCAGTCAGCACCCAGGGCTCTGGCTGGGATACAATCCTGTATAGTTCCCATTTTT	A_51_P191700	Col18a1	NM_009929	ref|Mus musculus collagen, type XVIII, alpha 1 (Col18a1), transcript variant 2, mRNA [NM_009929]	16.0272	-0.128565	-0.0538498	0.0256122	0.100328	0.0369072	0.496967	0.74744	0.0839379	0.0470482	0.559062	0.774415	0.0990963	0.0257048	0.382823	0.453809	0.0448502
931	6	111	3470	ATTTTAATGTGTTCCTCAGAACGTATGTATTGACTTCTACAATAAATGACTGGCTGGTGA	A_55_P1960331	Srbd1	NM_030133	ref|Mus musculus S1 RNA binding domain 1 (Srbd1), mRNA [NM_030133]	9.38715	0.0681203	0.088183	-0.432411	-0.412349	0.640027	0.598274	0.000591278	0.000452389	0.674465	0.653075	0.000873476	0.000620919	0.368495	0.447198	0.000511859	0.000281023
932	6	112	2978	ACAGTTGTGATTTAGTACTCTGTCATTGCCCAACACTAGGTGTTTTATAAAAGGGAAACT	A_51_P159610	Ccdc120	NM_207202	ref|Mus musculus coiled-coil domain containing 120 (Ccdc120), mRNA [NM_207202]	5.37892	0.783102	0.368052	-0.105597	-0.520648	0.000156174	0.10075	0.68066	0.00608703	0.000227535	0.126975	0.710536	0.00788128	0.000124314	0.0869473	0.416375	0.00356701
936	6	116	550	AGTGCCCTGTCTCCTCTGGTCTTTGACTTGATCAATATTTCTCTACTTTTTTGGGGGGTG	A_55_P2735910	Smco4	NM_133214	ref|Mus musculus single-pass membrane protein with coiled-coil domains 4 (Smco4), mRNA [NM_133214]	9.55941	-0.0516128	-0.0338611	0.0200039	0.0377557	0.575568	0.781411	0.855515	0.664088	0.614236	0.819161	0.875406	0.68821	0.335589	0.560928	0.51299	0.311478
941	6	121	2876	GTACACTAGCTTTTTGTAAAGCTTGATCCTTCCTTGATGATACATTGCTGCTCTTATTTT	A_55_P1988970	Mkks	NM_001286981	ref|Mus musculus McKusick-Kaufman syndrome (Mkks), transcript variant 3, mRNA [NM_001286981]	10.2879	0.120385	0.117159	0.00435939	0.00113327	0.37814	0.458458	0.979629	0.994162	0.417903	0.522423	0.983586	0.99488	0.228322	0.357733	0.576383	0.450275
942	6	122	293	AGAAATCAGCTTTGAGGCCTGTTTTGCCCAGTTCTTCTTCCTCCATGGGTTCTCTTTCAT	A_52_P87793	Olfr635	NM_147118	ref|Mus musculus olfactory receptor 635 (Olfr635), mRNA [NM_147118]	5.2835	-0.135332	-0.165536	0.01661	-0.0135938	0.661448	0.652175	0.965132	0.965013	0.694199	0.700996	0.97057	0.969231	0.379277	0.480013	0.568756	0.438666
944	6	124	7315	GCTCTTGGAATATGAAAAGACCTAACCAAGACCAAGACCTCGCTATGAAATACTAGCTTA	A_52_P400999	Arhgap31	NM_020260	ref|Mus musculus Rho GTPase activating protein 31 (Arhgap31), mRNA [NM_020260]	8.67073	0.254701	0.412005	0.0329766	0.190281	0.0627306	0.0037996	0.860622	0.141791	0.0779785	0.00545095	0.879774	0.163736	0.0426037	0.00373259	0.515549	0.0741056
945	6	125	1618	GAATGTTCCTGGAGGCTGTTTCTTATGTATAGGGTTTTTAAAATGTGATTCCTTTGTTTG	A_55_P2053491	Pdia6	NM_027959	ref|Mus musculus protein disulfide isomerase associated 6 (Pdia6), mRNA [NM_027959]	14.4566	-0.0907613	-0.268386	0.0782164	-0.0994085	0.70113	0.237062	0.758319	0.636464	0.731791	0.288251	0.78478	0.66228	0.399816	0.197382	0.459883	0.299742
954	6	134	2801	CCAGCCATCTCTGTTCCTGATCAGGGTCTGGCTCTCTAGAGGTTGCATTAGAAATATATT	A_51_P461031	Ostm1	NM_172416	ref|Mus musculus osteopetrosis associated transmembrane protein 1 (Ostm1), mRNA [NM_172416]	9.70514	-0.0377341	0.0439666	0.106571	0.188272	0.725011	0.732889	0.264109	0.0213786	0.754299	0.776356	0.297194	0.0267846	0.412112	0.531617	0.174156	0.0121225
957	6	137	2298	TCCTTCTGAGGTAGCATCTCCAATCAAAAAGCTTGATAATAAAGATGTCTGTGAGTTCTG	A_66_P124472	Cyb5d2	NM_001024926	ref|Mus musculus cytochrome b5 domain containing 2 (Cyb5d2), mRNA [NM_001024926]	10.5873	-0.0500769	-0.200067	-0.148906	-0.298895	0.694564	0.0845365	0.185674	0.0025764	0.725717	0.107118	0.214685	0.00340628	0.396497	0.0733501	0.125806	0.00154165
960	6	140	3623	TGGACATACACAGAACCAAACCATGAGTTAGTTTGTCATGTGCCCCAGAAAAAGGTGGGA	A_51_P415126	Tgfa	NM_031199	ref|Mus musculus transforming growth factor alpha (Tgfa), mRNA [NM_031199]	6.36421	0.0758869	0.0342284	0.197603	0.155944	0.529588	0.839659	0.070592	0.122645	0.570835	0.868979	0.08726	0.14264	0.311877	0.595041	0.0511345	0.0645578
964	6	144	1204	ATCCCCGTGCACAAGTGGTGCATCAGACACTTCTACAAGCCTATGCTCAGACATGGCAGC	A_52_P456134	Dgat1	NM_010046	ref|Mus musculus diacylglycerol O-acyltransferase 1 (Dgat1), mRNA [NM_010046]	9.63988	-0.0511321	-0.0236916	0.063693	0.0911336	0.612086	0.866684	0.532249	0.283139	0.648168	0.891763	0.570848	0.312931	0.354128	0.610642	0.334518	0.14163
965	6	145	3713	GTGGGTGGAGGATTCCTTCAGTTTTGCTTTTACAAACAATCCCCTAGAAGCATGAGCTAT	A_51_P329949	Fam13a	NM_153574	ref|Mus musculus family with sequence similarity 13, member A (Fam13a), mRNA [NM_153574]	9.5289	0.594773	-0.0384124	0.389995	-0.243191	0.0149683	0.928467	0.128958	0.315553	0.019505	0.94356	0.152075	0.346061	0.0106566	0.64611	0.089116	0.156624
966	6	146	3798	CCACCCTCTCTCCTAGCTTGGTAATGAAGTGTATTTATTGGTGAAGGAAACAGCTGCTCT	A_52_P517140	Wdtc1	NM_199306	ref|Mus musculus WD and tetratricopeptide repeats 1 (Wdtc1), mRNA [NM_199306]	9.41397	-0.179128	-0.0424126	0.190342	0.327057	0.093762	0.791947	0.077798	0.00096677	0.113843	0.828242	0.0956774	0.00131068	0.0621981	0.567146	0.0560671	0.000593203
971	6	151	4417	GGGTGTTTTTAAAGTTCCACATTTATATTCCCAACCTGAGAAACAAGTACTCTATCTACT	A_55_P2101580	Zhx3	NM_177263	ref|Mus musculus zinc fingers and homeoboxes 3 (Zhx3), mRNA [NM_177263]	7.35381	-0.123914	0.0394974	0.0652924	0.228704	0.294733	0.819525	0.629441	0.0258359	0.331122	0.851585	0.661878	0.0320717	0.180909	0.58313	0.387862	0.0145154
985	7	1	2072	ATGGCGGGAACCGTAGCCAGGAGGGACGATTCTGACGTTGGGTGATAAATCCACCCTGAA	A_51_P426246	Anks3	NM_028301	ref|Mus musculus ankyrin repeat and sterile alpha motif domain containing 3 (Anks3), mRNA [NM_028301]	8.6475	0.120891	0.0712674	0.121484	0.0718603	0.266083	0.608753	0.274577	0.494894	0.301544	0.662085	0.308422	0.526186	0.164749	0.453368	0.180736	0.238148
995	7	11	3476	TCCAAGTGTTGGCACGAACCTCTTCATTGTGCATATGGAAGACACTGGACCCATTTTCTT	A_51_P206835	Large	NM_010687	ref|Mus musculus like-glycosyltransferase (Large), mRNA [NM_010687]	8.91732	0.242716	0.0557548	-0.332652	-0.519613	0.0150405	0.701567	0.00103682	4.56719e-07	0.0196112	0.746109	0.00150058	7.10756e-07	0.0107146	0.510904	0.000879342	3.21682e-07
996	7	12	1709	TGACCCACCTTCAGACGACTCCCAGGTTGTTCCTGTCCCACCTACAGATGACTCTGTGGA	A_51_P242205	Cel	NM_009885	ref|Mus musculus carboxyl ester lipase (Cel), mRNA [NM_009885]	5.89452	0.143154	0.190452	-0.169255	-0.121958	0.230842	0.131915	0.15715	0.270108	0.264612	0.163755	0.182784	0.299912	0.144571	0.112132	0.107112	0.135738
997	7	13	670	TGAGCCCTGCAGGTAGAAATGTCCCTTGGGAGAATTAAGTATTGTTGACTCAAATAAAGC	A_51_P236829	Zswim7	NM_027198	ref|Mus musculus zinc finger SWIM-type containing 7 (Zswim7), mRNA [NM_027198]	11.2515	0.14346	0.0904219	-0.422214	-0.475252	0.121087	0.421844	9.61235e-06	3.49505e-07	0.145216	0.486402	1.49425e-05	5.50099e-07	0.0793388	0.333068	8.75635e-06	2.4897e-07
1000	7	16	694	GGCAGTTCGGAGAGTGAAGCTCACTTTGTTTACCTACCTGCAGCATATTCAACAGAGAAT	A_51_P226269	Rgcc	NM_025427	ref|Mus musculus regulator of cell cycle (Rgcc), mRNA [NM_025427]	5.71129	0.132543	-0.256361	0.167753	-0.221152	0.704439	0.487142	0.636819	0.451558	0.734697	0.550252	0.669379	0.483406	0.401403	0.376789	0.392258	0.218785
1001	7	17	1521	TGCCTGAAGATCACTTGGGGTGGACCGAGGTTGTGCCTGGGATTGACAGAGCCTGTGATT	A_52_P339054	Nap1l4	NM_008672	ref|Mus musculus nucleosome assembly protein 1-like 4 (Nap1l4), transcript variant 2, mRNA [NM_008672]	8.87337	-0.0461455	0.0426768	-0.0758184	0.0130039	0.660663	0.744659	0.455483	0.901175	0.693376	0.787393	0.494732	0.910627	0.378827	0.539174	0.289914	0.412142
1005	7	21	8201	TAGTGGCAGTATTGTAGCTGATCGGGAAATGTTTGATATCTCAGCAATTTTGCATTTTTG	A_66_P122173	Mkl2	NM_153588	ref|Mus musculus MKL/myocardin-like 2 (Mkl2), transcript variant 1, mRNA [NM_153588]	10.7446	0.365465	0.142088	-0.0988235	-0.322201	0.00360928	0.351843	0.498663	0.00603681	0.00495249	0.413247	0.537656	0.00780617	0.00270581	0.282975	0.315067	0.00353301
1006	7	22	1032	GACACCACCCGAGACCTCAATCGGATTGGACCAAGGATCTTCCAAGTTGTCTGGGGACCA	A_51_P300709	Srm	NM_009272	ref|Mus musculus spermidine synthase (Srm), mRNA [NM_009272]	11.0525	-0.550879	-0.499203	0.148433	0.200108	0.00620849	0.0194397	0.532277	0.315763	0.0083421	0.0256686	0.57085	0.346295	0.00455772	0.0175768	0.334519	0.15673
1011	7	27	1628	GTTAGAGATAATGTACCCATGGAGACTAGCAAAATAGTATGTAGATGTGATCTCAATTGT	A_55_P2003793	Tspan3	NM_019793	ref|Mus musculus tetraspanin 3 (Tspan3), mRNA [NM_019793]	8.57616	0.266951	0.193437	-0.167938	-0.241451	0.00991357	0.0901959	0.1212	0.0125226	0.0130454	0.113972	0.14416	0.0159155	0.00712737	0.0780435	0.0844782	0.0072032
1013	7	29	670	TTCGAATGTAGTCAGAGTCAGACCCTGGAAGCAATTGAAGACATGCATGAGAAGTCCATG	A_55_P1992234	Slx	NM_001136476	ref|Mus musculus Sycp3 like X-linked (Slx), mRNA [NM_001136476]	5.4154	0.126015	0.078903	0.00931125	-0.0378006	0.27411	0.586756	0.952533	0.753826	0.309709	0.642627	0.960165	0.773093	0.16921	0.440044	0.562658	0.349896
1016	7	32	926	AAAGTACCTTCACTTGAAGATGTGCTTCTACACAGCGTATGCGTATTGCTACCATGGCCA	A_55_P2860418	Brox	NM_027861	ref|Mus musculus BRO1 domain and CAAX motif containing (Brox), mRNA [NM_027861]	5.68005	-0.0458773	0.0843174	-0.203208	-0.0730131	0.616913	0.381948	0.0100445	0.350994	0.652435	0.44473	0.0132441	0.382095	0.356459	0.304532	0.00776107	0.172933
1036	7	52	2118	CACCATGCCAAGAAAGAAGCTGCCCAGAAGGTGGGCACTGTTGCTGCTGCTACCTCTTAG	A_55_P1953093	Pabpc4	NM_148917	ref|Mus musculus poly(A) binding protein, cytoplasmic 4 (Pabpc4), transcript variant 2, mRNA [NM_148917]	10.3109	-0.373529	-0.247184	0.299195	0.425541	0.000172003	0.0168284	0.00233806	1.03091e-05	0.0002498	0.022378	0.00324949	1.55166e-05	0.000136479	0.0153236	0.00190421	7.0227e-06
1045	7	61	3266	AATCAGGAGGGGAGTAATGATGAACATACAGACGGCCACATCTTGCCAATCAAGCATCAT	A_52_P52849	Cpxm2	NM_018867	ref|Mus musculus carboxypeptidase X 2 (M14 family) (Cpxm2), mRNA [NM_018867]	5.93099	0.400544	0.0364072	0.205727	-0.158411	0.0575813	0.919267	0.382677	0.459397	0.0718004	0.935491	0.42059	0.491644	0.0392283	0.640585	0.246466	0.222514
1051	7	67	1696	GCCTTCCAAGAAGATCACCAAGATAATTCCATTTTTCTTAGCTACAATGTTTTTGGAGAA	A_55_P2022158	Gc	NM_008096	ref|Mus musculus group specific component (Gc), mRNA [NM_008096]	17.8497	0.0382358	-0.0442509	0.00527579	-0.0772109	0.643838	0.654212	0.958543	0.258022	0.67719	0.703304	0.965011	0.287555	0.369984	0.481593	0.565498	0.130145
1055	7	71	5922	ACACTTCTCAACTAAGACCTTTTCTTTAGCACTTTGATGTTTCTTAAGGTGAAACTTAGG	A_52_P625808	Sf3b1	NM_031179	ref|Mus musculus splicing factor 3b, subunit 1 (Sf3b1), mRNA [NM_031179]	7.37572	-0.0778314	-0.20541	0.071348	-0.0562307	0.441363	0.035804	0.502954	0.556582	0.482516	0.0463453	0.541596	0.585811	0.263623	0.0317354	0.317376	0.265133
1056	7	72	2627	TCATTCCACTGCCTTTATCCAAACTTAAGAGTTGCAGACATGTGTTATTCCTTCGGCAAG	A_51_P145948	Neto1	NM_144946	ref|Mus musculus neuropilin (NRP) and tolloid (TLL)-like 1 (Neto1), mRNA [NM_144946]	5.21642	0.216119	0.0517024	-0.128186	-0.292602	0.236773	0.851568	0.528073	0.0713422	0.270879	0.879766	0.566406	0.084913	0.147995	0.602427	0.331915	0.0384309
1059	7	75	4119	GGCCCTTTTCCTTGTTTGCTTTGTGTTAGCTTATTGTAAACAGCCATTTGTTGTAAATTA	A_55_P2128283	Nr2f2	NM_009697	ref|Mus musculus nuclear receptor subfamily 2, group F, member 2 (Nr2f2), transcript variant 1, mRNA [NM_009697]	9.47879	0.0766702	0.0186432	0.298793	0.240766	0.604484	0.932726	0.0198485	0.0432465	0.641514	0.947227	0.0256015	0.052507	0.350493	0.648622	0.0150025	0.0237643
1060	7	76	2706	CGGTCCCTCCGTTTGCCACTCGTGAGAAGCACAGATAAGATTATTATAATACCCACCTTT	A_52_P541175	Marveld1	NM_183195	ref|Mus musculus MARVEL (membrane-associating) domain containing 1 (Marveld1), mRNA [NM_183195]	10.2662	-0.315887	-0.0307945	-0.0794444	0.205648	0.0125031	0.883451	0.606923	0.0854824	0.0164287	0.90651	0.640575	0.100861	0.00897583	0.62074	0.375378	0.0456491
1064	7	80	2339	ACATACTTTGAAGAGCAAGGAGTCCATTGTTGTTGATTCTAAACTTGTGTTGTATGTCTA	A_51_P186161	Rnf149	NM_001033135	ref|Mus musculus ring finger protein 149 (Rnf149), mRNA [NM_001033135]	12.1125	-0.04927	0.0290421	-0.211913	-0.1336	0.497642	0.766121	0.00121578	0.0269132	0.539408	0.806182	0.00173855	0.0333149	0.294707	0.55204	0.00101879	0.0150781
1065	7	81	1083	AGTTATGGGGATTCATTGTATTACAACAACACGTACGGAGCGCTCGATGCCTACTACAAG	A_55_P2744950	Gm21992	NM_001290127	ref|Mus musculus predicted gene 21992 (Gm21992), transcript variant 1, mRNA [NM_001290127]	7.35994	-0.102084	0.157545	-0.0425173	0.217112	0.44694	0.266925	0.792303	0.056107	0.487974	0.32185	0.815406	0.0674497	0.266605	0.220389	0.477829	0.0305272
1067	7	83	2357	CTACATATGAACAGGTTTTGTACTTCAGACATGACATGTTCATAGCCAAACTGTAAATCA	A_55_P2101585	Cd55	NM_010016	ref|Mus musculus CD55 antigen (Cd55), mRNA [NM_010016]	8.94289	-0.0534041	-0.342589	0.22356	-0.0656255	0.813725	0.0796453	0.247212	0.741168	0.836738	0.10087	0.279285	0.761148	0.457154	0.0690713	0.163662	0.34449
1070	7	86	1218	CTTCGTATTCTGAGACAGAGAGTCACGAATGGGAACTGAATCTCCTGGCCTTAGACTTTA	A_51_P446570	Bbox1	NM_130452	ref|Mus musculus butyrobetaine (gamma), 2-oxoglutarate dioxygenase 1 (gamma-butyrobetaine hydroxylase) (Bbox1), mRNA [NM_130452]	13.7709	0.269712	0.320841	-0.22114	-0.17001	0.00612103	0.0018503	0.026243	0.0665973	0.00823962	0.00272077	0.0337695	0.0794321	0.00450173	0.00186307	0.019789	0.0359503
1084	7	100	297	CTGCGCGAGATCCGCCACCCCAACATCATAACACTGCATGACGTGTTCGAGAACAAGACA	A_51_P493285	Dapk3	NM_007828	ref|Mus musculus death-associated protein kinase 3 (Dapk3), transcript variant 2, mRNA [NM_007828]	6.85209	-0.143902	-0.123202	-0.10135	-0.0806494	0.161216	0.293759	0.360547	0.421452	0.189722	0.351445	0.397397	0.452992	0.103655	0.240655	0.232875	0.205021
1094	7	110	828	AGCCAATTGAAAAGGTGTTGGATGTAGACTTTGCGATAAAGGCCCGCACGATCCGCCAGC	A_52_P157450	Abhd1	NM_021304	ref|Mus musculus abhydrolase domain containing 1 (Abhd1), mRNA [NM_021304]	7.34408	-0.126625	0.0555331	-0.271032	-0.0888739	0.470059	0.821574	0.0965623	0.593061	0.511441	0.8539	0.117114	0.62104	0.279427	0.584715	0.0686288	0.281078
1105	7	121	1807	GCTCAGTTTTTCATGTGAAAACTCTCTTCTCAAGATTTCTCGTGGTATTCTGAACCTTGG	A_52_P236963	Slc38a9	NM_178746	ref|Mus musculus solute carrier family 38, member 9 (Slc38a9), mRNA [NM_178746]	8.29227	0.0185864	0.0444052	-0.0619506	-0.0361318	0.843418	0.67287	0.466593	0.65011	0.864014	0.721981	0.505598	0.675084	0.472056	0.494382	0.296281	0.305538
1108	7	124	2573	TTCTGTATGGTGTTATGTTGACACTTTGCAACTGAGCTATTAAAGGCAGCCCTTGGCTCC	A_55_P2912540	Ano10	NM_133979	ref|Mus musculus anoctamin 10 (Ano10), transcript variant 1, mRNA [NM_133979]	10.2697	0.32514	-0.0555286	-0.365001	-0.74567	0.0353206	0.819181	0.0189665	1.77534e-06	0.0450973	0.851276	0.0245466	2.77818e-06	0.024639	0.582919	0.0143843	1.25738e-06
1116	7	132	616	GACGGTCTTCGACCGACACAAGATGCTCAGTTAGATGGTTGCCATGATTGCATCAGAGAC	A_52_P305748	Tmem9	NM_025439	ref|Mus musculus transmembrane protein 9 (Tmem9), transcript variant 2, mRNA [NM_025439]	9.0898	-0.0774714	-0.122469	-0.156808	-0.201806	0.503158	0.319102	0.147796	0.0356341	0.544874	0.378395	0.173084	0.0435856	0.297693	0.259109	0.101427	0.0197265
1122	7	138	3352	CCTCCCCTAGTAGAAGCAGGTTCTTGGAAGTTACAATTTAAGGTACCCCCAAAAAGTTGG	A_52_P480939	Tnpo1	NM_178716	ref|Mus musculus transportin 1 (Tnpo1), transcript variant 1, mRNA [NM_178716]	10.599	0.0808689	0.0474984	0.080502	0.0471315	0.535701	0.787256	0.5566	0.708521	0.576377	0.823817	0.592845	0.731043	0.314905	0.564116	0.347408	0.330864
1126	7	142	1140	GAGACCTGCCCTGCAGCGGGTGGGATAAGGTCTGTGTGCGTCTGTTCATTGTCATCTTTT	A_55_P2045642	Stmn4	NM_019675	ref|Mus musculus stathmin-like 4 (Stmn4), mRNA [NM_019675]	5.43227	0.0273723	-0.00290503	-0.0765602	-0.106837	0.833424	0.987044	0.524971	0.28872	0.855388	0.989713	0.563455	0.318643	0.467343	0.677714	0.330186	0.144215
1127	7	143	153	GTGGCTCTGGAAGCTATGGATATGGCTCTGGCTTCGGAGGCTTTGGATATGGCTCTGGCT	A_52_P463962	Krtap16-3	NM_183296	ref|Mus musculus keratin associated protein 16-3 (Krtap16-3), mRNA [NM_183296]	5.40704	-0.0494272	-0.203013	0.132687	-0.0208995	0.772926	0.196225	0.391021	0.897206	0.799076	0.239822	0.428864	0.907733	0.436577	0.16422	0.251315	0.410833
1129	7	145	3255	ATGGCATTTTTCACCCGGCCTCGGATGAACATCCCAGCTCTCTCTGCAGATGACGTCTAA	A_55_P2133165	Wwc1	NM_170779	ref|Mus musculus WW, C2 and coiled-coil domain containing 1 (Wwc1), mRNA [NM_170779]	10.9665	-0.00552594	0.0733952	0.19799	0.276911	0.971533	0.63001	0.0800003	0.00690218	0.97691	0.68087	0.0983282	0.00890207	0.533737	0.466232	0.0576205	0.004029
1136	7	152	381	TAAAGAAAAGAGAGAAGGATATTCCTGGACTGACAGATACTACTGTGCCTCGTCGGTTGG	A_55_P1955239	Rps6	NM_009096	ref|Mus musculus ribosomal protein S6 (Rps6), mRNA [NM_009096]	13.7374	-0.22764	-0.184558	0.270554	0.313635	0.000326252	0.00479273	3.38503e-05	8.81365e-07	0.00046484	0.00679788	5.35693e-05	1.38982e-06	0.000253966	0.0046549	3.13917e-05	6.29019e-07
1138	7	154	3209	GATGTTGTGTCAGTCAGTGTGTTAGCTAGATACACTGGCCTCAGCAATAAAATATAAAGC	A_55_P2350617	Slc37a2	NM_001145960	ref|Mus musculus solute carrier family 37 (glycerol-3-phosphate transporter), member 2 (Slc37a2), transcript variant 1, mRNA [NM_001145960]	6.01473	0.0517739	-0.0845641	0.00425856	-0.132079	0.7145	0.592077	0.978581	0.244455	0.744892	0.647091	0.982578	0.273238	0.406973	0.443101	0.575792	0.123665
1148	7	164	2940	AACACCTGGTTTTATAGGTTCTCTTTCGTTTGTTAAGAAACTGGATTCTTTTCTCCTAAC	A_52_P72497	Acbd3	NM_133225	ref|Mus musculus acyl-Coenzyme A binding domain containing 3 (Acbd3), mRNA [NM_133225]	9.23108	0.0142265	0.00294129	0.0427813	0.0314962	0.924946	0.987848	0.769063	0.804111	0.935286	0.990496	0.794512	0.819865	0.510995	0.67825	0.465585	0.371064
1149	8	1	1474	TCCATTTAGACATGCACAAAACTGTTTCTTGGTCCAAAAGATTAAAACTGCCCTCTGAAG	A_52_P154833	Ankrd49	NM_019683	ref|Mus musculus ankyrin repeat domain 49 (Ankrd49), mRNA [NM_019683]	7.97604	-0.079903	0.00811862	-0.212871	-0.124849	0.471264	0.962842	0.0351211	0.192807	0.512704	0.971217	0.044379	0.218555	0.280117	0.665049	0.0260062	0.0989163
1152	8	4	2975	ACTGTGGACACCAAAATGGCTTAACTGAGATACAGTGAAAACATGACAAATAAACCAACT	A_52_P489729	Sec61a1	NM_016906	ref|Mus musculus Sec61 alpha 1 subunit (S. cerevisiae) (Sec61a1), mRNA [NM_016906]	13.4394	-0.274893	-0.348783	0.367812	0.293922	0.0595745	0.0235838	0.0117268	0.0298951	0.0742594	0.0311452	0.0153264	0.0368734	0.0405718	0.0213269	0.00898128	0.0166886
1155	8	7	619	CATCTCTTATCCTGTTCGTTCCTTTCCTCTTCATCATGGGATCTTATACATTGGTCCTGA	A_52_P390844	Olfr740	NM_146667	ref|Mus musculus olfactory receptor 740 (Olfr740), mRNA [NM_146667]	5.86545	-0.110953	0.082139	-0.248494	-0.0554017	0.704439	0.82943	0.356689	0.844772	0.734697	0.860775	0.393584	0.857059	0.401403	0.589423	0.230641	0.387898
1156	8	8	794	ACAGACCTCTTTAGCCCAGTGTCTATTTGGTTGTTACGCACTGACTTTGTGTTGGAGTTC	A_55_P2178800	Ugt1a10	NM_201641	ref|Mus musculus UDP glycosyltransferase 1 family, polypeptide A10 (Ugt1a10), mRNA [NM_201641]	7.76626	0.386779	-0.915042	0.738837	-0.562983	0.210445	0.00291002	0.012615	0.0406636	0.243102	0.00421318	0.0164332	0.0494701	0.132819	0.00288501	0.00962987	0.0223898
1158	8	10	3434	CTGTATTTACATATACTTTATGTATCAAGTGTGTGTGTGTATGTGTGTGCTTTTAGCTCC	A_55_P2109589	Slc1a4	NM_018861	ref|Mus musculus solute carrier family 1 (glutamate/neutral amino acid transporter), member 4 (Slc1a4), mRNA [NM_018861]	11.2414	-0.551634	-0.338562	0.717352	0.930424	0.0139475	0.18624	0.00158585	2.35704e-05	0.0182038	0.228496	0.00222987	3.46243e-05	0.00994569	0.156464	0.00130671	1.56707e-05
1159	8	11	5838	GCAGGCCCTTCTTGTTGGGCTGGATTGTACATAATGTTAATAGTGAAACCCAACACCACA	A_51_P355987	Setd1a	NM_178029	ref|Mus musculus SET domain containing 1A (Setd1a), mRNA [NM_178029]	9.55778	-0.0429488	0.0118644	0.174663	0.229476	0.706203	0.940849	0.0701707	0.00874636	0.736158	0.954197	0.0867888	0.0112491	0.402201	0.653395	0.0508584	0.00509127
1160	8	12	1937	ACTTCCCCCTGCTCCGCCCCCCACTGCATGGGGGAAGGGCATAAAGAATCATTTATATGC	A_55_P2011922	March9	NM_001033262	ref|Mus musculus membrane-associated ring finger (C3HC4) 9 (March9), mRNA [NM_001033262]	9.75292	-0.178353	-0.150191	0.106439	0.1346	0.313095	0.472184	0.592045	0.417112	0.350352	0.535619	0.626062	0.448485	0.191416	0.36677	0.366874	0.202981
1168	8	20	2862	AGGGGTGGGGAAGCTAGACTGAGCCTTGCCACCTTCCAATAAAATCATTTCCTGATCCCC	A_55_P2111444	Trpv6	NM_022413	ref|Mus musculus transient receptor potential cation channel, subfamily V, member 6 (Trpv6), mRNA [NM_022413]	5.93946	-0.0463327	0.0139073	-0.0524718	0.00776831	0.727804	0.940387	0.704322	0.953309	0.757306	0.953682	0.73481	0.958092	0.413756	0.653042	0.4306	0.433625
1189	8	41	2390	AAGAATGAAAAATGAACAATTCACATGTGAGCCACTGCTTATATATTAAGTCTCTCCCTC	A_51_P375146	Cd36	NM_007643	ref|Mus musculus CD36 antigen (Cd36), transcript variant 2, mRNA [NM_007643]	10.1552	1.21667	2.2766	-2.51195	-1.45202	0.000779736	1.43754e-07	2.45266e-09	3.52652e-05	0.00111574	2.06966e-07	4.72048e-09	5.1334e-05	0.000609589	1.41722e-07	2.76621e-09	2.32334e-05
1193	8	45	222	GAGTCCAGGACAAATGCTTGTGAAAGTAAATCTAGAGTTATCAAAAAGGATCATGTACTG	A_52_P609024	Cenpw	NM_001109747	ref|Mus musculus centromere protein W (Cenpw), mRNA [NM_001109747]	7.80688	0.613491	0.13031	-0.131788	-0.614969	0.00163519	0.628822	0.573213	0.00083188	0.00231258	0.679817	0.607564	0.00113171	0.00126348	0.465511	0.356034	0.000512201
1197	8	49	830	GCCTAACCCCTCACCGACAGCTTGATGGAAAGGAGAGGTTCCATGTGACTGGGAGTAAGG	A_51_P269084	Chchd10	NM_175329	ref|Mus musculus coiled-coil-helix-coiled-coil-helix domain containing 10 (Chchd10), mRNA [NM_175329]	18.1369	0.102507	0.110687	0.086841	0.0950213	0.24225	0.249924	0.345113	0.236051	0.276321	0.303188	0.382339	0.264506	0.150968	0.20761	0.224052	0.119713
1203	8	55	1968	AGAGTTGCCAGTGCGCCAGCCTACCAGCAACTATCTGCTTATTTATAGATAAACACCTTG	A_55_P1994128	Tmem184a	NM_001161548	ref|Mus musculus transmembrane protein 184a (Tmem184a), transcript variant 1, mRNA [NM_001161548]	9.88222	0.32942	0.321234	-0.456915	-0.465101	0.159503	0.216876	0.0478641	0.0274631	0.187594	0.264888	0.0594879	0.0339606	0.102492	0.181385	0.03486	0.0153703
1207	8	59	2399	CACTATTTTGTCTTTTGAGATGAAACCAAATGGTGTCTTTTTAAGATGGTTGCTAGGAAG	A_51_P176972	Amigo2	NM_178114	ref|Mus musculus adhesion molecule with Ig like domain 2 (Amigo2), transcript variant 1, mRNA [NM_178114]	6.50038	-0.0548355	-0.0236477	0.0569349	0.0881227	0.721998	0.91307	0.723459	0.49922	0.75166	0.929746	0.752406	0.53047	0.410671	0.636651	0.440911	0.240086
1208	8	60	1858	CCCATGATCCCTGAGCTGGTGCCTTCTGCCCAGTAATAAATGGTCTCTTCAGATTTCCTC	A_55_P2140107	Cyp21a1	NM_009995	ref|Mus musculus cytochrome P450, family 21, subfamily a, polypeptide 1 (Cyp21a1), mRNA [NM_009995]	10.8263	-0.164907	0.155198	-0.605393	-0.285289	0.600905	0.692145	0.0271082	0.28453	0.638196	0.737868	0.0348404	0.314323	0.34868	0.505261	0.0204166	0.14226
1209	8	61	1172	AGCTGAATTCTGGGCCTTGGTTGTATTCATATTGTTTTGGGATATTAAGGAAAGGAAGGT	A_51_P100625	Apon	NM_133996	ref|Mus musculus apolipoprotein N (Apon), mRNA [NM_133996]	14.1942	0.142847	0.375936	-0.183373	0.0497163	0.340459	0.00983104	0.217388	0.747037	0.378971	0.0134123	0.248124	0.766814	0.207051	0.00918418	0.145401	0.347054
1217	8	69	3952	AAAGATATATTCTCCACTACACTGTCAACTGTGTCACAGCCCGTCGTGAATGATGTCACC	A_55_P1960097	Epb4.1l3	NM_013813	ref|Mus musculus erythrocyte protein band 4.1-like 3 (Epb4.1l3), mRNA [NM_013813]	7.26094	0.0996432	0.308228	0.0628324	0.271417	0.625901	0.110803	0.786286	0.0997756	0.661157	0.139109	0.809308	0.116912	0.361225	0.0952559	0.474256	0.0529135
1228	8	80	2115	ACACAGTGGCATTAGACCTTTTTTCCTTACGTTCAGGGCAATAAAGAATGGACTTGATAT	A_55_P2905362	Lcmt2	NM_177846	ref|Mus musculus leucine carboxyl methyltransferase 2 (Lcmt2), mRNA [NM_177846]	10.1564	0.00554367	0.134088	-0.249087	-0.120543	0.973694	0.361355	0.0422447	0.310855	0.978835	0.422685	0.0529854	0.341221	0.534788	0.289437	0.0310496	0.154434
1231	8	83	4007	CTAGTGCGGACCAGGGCTGTGGGTCATCTGAGGGATGTGCGTCGCTTGGTGGTAGCCATG	A_66_P120481	Aqr	NM_001290788	ref|Mus musculus aquarius (Aqr), transcript variant 2, mRNA [NM_001290788]	8.37022	-0.160014	0.0661621	-0.0562957	0.16988	0.0429688	0.519673	0.547733	0.020779	0.0544416	0.579528	0.584541	0.0260363	0.0297443	0.396837	0.342542	0.0117838
1234	8	86	5038	AGATGGTGGCTTCTGGCTGTCCCAGTGCCCACCTCTTTGCATCGGTTCCCTCCATTATCA	A_51_P221337	Ranbp10	NM_145824	ref|Mus musculus RAN binding protein 10 (Ranbp10), mRNA [NM_145824]	11.5873	-0.0761809	0.290211	0.134496	0.500888	0.48218	0.00423593	0.194293	5.00515e-07	0.524143	0.00609766	0.223812	7.84057e-07	0.286367	0.00417543	0.131155	3.54858e-07
1236	8	88	375	AATCACTTTGAGAAGAGTCACAAGAACATGTCTGTGCACCTGTCCCCCTGTTTTAGGGAT	A_55_P2087589	Rps11	NM_013725	ref|Mus musculus ribosomal protein S11 (Rps11), mRNA [NM_013725]	13.9301	-0.159079	-0.10786	0.123104	0.174324	0.00383908	0.0732767	0.0268218	0.00082447	0.00525546	0.0929423	0.0345061	0.00112234	0.00287133	0.063643	0.0202206	0.00050796
1240	8	92	3376	CCAAGTCCTGTGTTGTGTTTTGTCATTTCTGTTGAGGCTCTATATTGTAGCTTAATTTTT	A_55_P2000515	Peli1	NM_023324	ref|Mus musculus pellino 1 (Peli1), mRNA [NM_023324]	10.5203	0.0847354	-0.0709697	0.265651	0.109946	0.492812	0.645736	0.01655	0.312644	0.534575	0.695537	0.021476	0.342989	0.292066	0.476275	0.012585	0.155234
1241	8	93	4452	CCTTTCTTACCATTCTGTATGCTTCCACGGTGTGACCATTCAAATTAACAGTATTATTAT	A_55_P1993777	Rbfox3	NM_001039167	ref|Mus musculus RNA binding protein, fox-1 homolog (C. elegans) 3 (Rbfox3), transcript variant 1, mRNA [NM_001039167]	7.01038	0.121221	-0.0575665	0.244116	0.0653285	0.36401	0.752332	0.0517928	0.618252	0.403734	0.794353	0.0643579	0.64436	0.220581	0.54394	0.0377139	0.291632
1249	8	101	2311	CTTCTGTAGCTGCTTGTTACATTTGCATCTGTGAGTCAAGAAATGTTTGTTATCTTTGAT	A_55_P2006236	Ugdh	NM_009466	ref|Mus musculus UDP-glucose dehydrogenase (Ugdh), mRNA [NM_009466]	12.4865	0.487876	0.177019	-0.74778	-1.05864	5.589e-05	0.18624	2.15828e-08	7.66464e-13	8.50644e-05	0.228498	4.07972e-08	1.50677e-12	4.64751e-05	0.156466	2.39073e-08	6.81954e-13
1256	8	108	5687	TTATGAAGCACATACAAAAGAAGACAGGGAATGCGATCAGGAGGGAAAACTCTTTTTAAA	A_55_P2054628	Nrxn1	NM_020252	ref|Mus musculus neurexin I (Nrxn1), transcript variant 1, mRNA [NM_020252]	8.71318	-0.146428	0.070302	0.155045	0.371775	0.445566	0.791539	0.433139	0.0214007	0.486766	0.827886	0.471222	0.0268109	0.265946	0.566902	0.276137	0.0121344
1257	8	109	8328	CTTCCAAATTCAGAGTGAAAAGAAAGCTGTTCTGCATCAAACCATCTAAGCAATAAATGT	A_55_P1981714	Rreb1	NM_001177869	ref|Mus musculus ras responsive element binding protein 1 (Rreb1), transcript variant 6, mRNA [NM_001177869]	10.7327	0.0116982	0.00410427	0.0977988	0.0902048	0.954089	0.987221	0.5801	0.555934	0.961087	0.9899	0.614208	0.585179	0.525092	0.677842	0.359927	0.264847
1259	8	111	769	AAACCTGGAAAAAGACGGCATAAGCTGTTGGTTAGGCTACATGCTTCAGTTTCTGAGGGA	A_51_P266618	Cyp8b1	NM_010012	ref|Mus musculus cytochrome P450, family 8, subfamily b, polypeptide 1 (Cyp8b1), mRNA [NM_010012]	10.5291	0.693846	0.324838	-0.461554	-0.830563	0.104514	0.559096	0.318927	0.0336664	0.126228	0.616743	0.3543	0.0412765	0.0689648	0.42232	0.20762	0.0186814
1268	8	120	2898	ACTAGAGGAGGATGCTTGCTTGCTTCGTTGAGTTGCTTGGTTGGTTGGTTTTGGTCAAAT	A_66_P118696	Nup107	NM_134010	ref|Mus musculus nucleoporin 107 (Nup107), mRNA [NM_134010]	10.1314	-0.00298589	-0.0561934	0.0891277	0.0359201	0.9809	0.653668	0.370213	0.712479	0.984653	0.702836	0.407675	0.734809	0.537967	0.481273	0.238898	0.332569
1272	8	124	3721	GTAGGATATTCAGTCCTCCCAACTGTATATAATGCAGCACCTCTCATATATGTAATATAT	A_55_P1999334	Inpp5b	NM_008385	ref|Mus musculus inositol polyphosphate-5-phosphatase B (Inpp5b), transcript variant 1, mRNA [NM_008385]	11.7107	0.0535754	-0.105603	0.0392928	-0.119885	0.550424	0.248218	0.692524	0.107361	0.590834	0.300962	0.723243	0.12527	0.322804	0.206086	0.423822	0.0566961
1276	8	128	435	CAGGTTGGGGATAAAGTGTCCTTCTCTAGATAGTTGGCAAGCTCCAGTAAGATAAATGGC	A_51_P192860	Hint1	NM_008248	ref|Mus musculus histidine triad nucleotide binding protein 1 (Hint1), mRNA [NM_008248]	16.5706	0.0293843	0.0130993	0.0514157	0.0351307	0.70743	0.90346	0.492659	0.608683	0.737463	0.923209	0.531765	0.635531	0.402914	0.632175	0.311615	0.287636
1277	8	129	3041	ACCGACTGGGGGGCCTTGAAACTATCAAAGCACAGCTCAGAGGCCAGGCTCACAACTCAA	A_51_P442759	Arhgef19	NM_172520	ref|Mus musculus Rho guanine nucleotide exchange factor (GEF) 19 (Arhgef19), mRNA [NM_172520]	9.39681	-0.284077	0.275776	0.0422915	0.602145	0.0197641	0.0349334	0.794856	1.22305e-06	0.0255922	0.0453619	0.818282	1.93394e-06	0.0139824	0.0310619	0.479515	8.75286e-07
1282	8	134	3421	GAAGTTGCCCGATGTGTGGATGCCGGAAGCTTTGAGCAGGGCCTCGCGGTGCATGCGCAG	A_66_P105958	Sec31b	NM_001033343	ref|Mus musculus Sec31 homolog B (S. cerevisiae) (Sec31b), mRNA [NM_001033343]	6.04937	-0.0525389	-0.0638372	-0.204431	-0.21573	0.695517	0.690904	0.0738745	0.0382339	0.726808	0.736622	0.0910591	0.0465679	0.397093	0.504408	0.0533608	0.0210762
1286	8	138	228	GAAGGCCGAGGAGGTTGTGCCACCAGCAATGTACCAGTTCAGCCAATATGTGTGCCAGCA	A_51_P353386	2410015M20Rik	NM_153152	ref|Mus musculus RIKEN cDNA 2410015M20 gene (2410015M20Rik), mRNA [NM_153152]	13.5052	-0.120147	-0.00151923	-0.108078	0.0105495	0.0561843	0.988836	0.0958721	0.885148	0.0701805	0.991284	0.116368	0.896308	0.0383432	0.67879	0.0681918	0.405662
1287	8	139	2226	GCCATCCTTAACTCTGAAAGAGTTGACCTTCTATGAAAACTTATTTAAGAAAGGACTTTC	A_55_P2759442	Spata5l1	NM_001033256	ref|Mus musculus spermatogenesis associated 5-like 1 (Spata5l1), mRNA [NM_001033256]	7.75036	0.00292868	-0.01759	-0.0290895	-0.0496081	0.985354	0.93176	0.85746	0.700574	0.988496	0.94619	0.877177	0.723756	0.540067	0.647911	0.514027	0.327566
1290	8	142	6459	GGACCTAAATAACCCTACTGTATTTCGAGATCTTTCTAAACCAATTGGAGTAGTTAATGA	A_55_P1987409	Nbeal1	NM_173444	ref|Mus musculus neurobeachin like 1 (Nbeal1), mRNA [NM_173444]	7.43237	-0.0446712	-0.0934266	-0.169158	-0.217913	0.706203	0.446366	0.0945806	0.0166849	0.736158	0.511016	0.114904	0.0209559	0.402201	0.349923	0.0673341	0.00948447
1294	8	146	4893	CTGATATCTGAGCATTGTCTGGGACACGAGGGAAAGAAGAATAAAGCTGAAACCCCTTGA	A_52_P322141	Ccdc88b	NM_001081291	ref|Mus musculus coiled-coil domain containing 88B (Ccdc88b), mRNA [NM_001081291]	8.70119	0.272666	0.0248582	-0.0721531	-0.319961	0.15818	0.937835	0.767134	0.0679449	0.186295	0.951665	0.792489	0.0809931	0.101783	0.65166	0.4644	0.0366568
1297	8	149	65	CGCTGCCACTCTGCTGCCAAACTGGAAGGTTAATGCATACGCAGGACCCAACATTGTAAC	A_66_P129593	Cldn20	NM_001101560	ref|Mus musculus claudin 20 (Cldn20), mRNA [NM_001101560]	6.32016	-0.0358369	0.0208454	-0.0213763	0.0353061	0.756066	0.894577	0.870108	0.733485	0.784311	0.914666	0.887849	0.754438	0.42851	0.626325	0.520281	0.341452
1298	8	150	4010	CTGACTCTTTAATTAGTCTGGGAGCTGAACAGGAATGTGTGTGTGTGTGTGTGTGTGTGT	A_55_P2503980	Igsf9	NM_033608	ref|Mus musculus immunoglobulin superfamily, member 9 (Igsf9), transcript variant 1, mRNA [NM_033608]	13.7999	-0.623332	-0.343506	0.908883	1.18871	0.0196414	0.274549	0.00083077	7.51901e-06	0.0254412	0.330635	0.00121131	1.1386e-05	0.0138999	0.226405	0.00070983	5.15322e-06
1325	9	13	2457	CACGGTCACCTTGATGTTCATGAGACCCTCCTATGATCAGTGAATAAAACCATCAAAACT	A_55_P1997275	Xpnpep1	NM_133216	ref|Mus musculus X-prolyl aminopeptidase (aminopeptidase P) 1, soluble (Xpnpep1), mRNA [NM_133216]	11.7978	0.130692	-0.0290313	-0.00610761	-0.165831	0.0919536	0.804909	0.955622	0.0194874	0.11181	0.839362	0.962843	0.0244283	0.0610874	0.57476	0.564228	0.0110561
1326	9	14	651	GCTCCTGAGCCTCTTAACATTGCCCAAAGTCATATTGAATGGCTACACTTTTCATGGCTC	A_51_P139678	Sprr1a	NM_009264	ref|Mus musculus small proline-rich protein 1A (Sprr1a), mRNA [NM_009264]	7.31226	0.938121	0.262188	-1.48442	-2.16035	0.00600098	0.565132	3.24009e-05	6.20825e-09	0.00805617	0.621936	5.10766e-05	1.0584e-08	0.0044015	0.425876	2.9931e-05	4.79022e-09
1335	9	23	417	CTCCTTTGTCCGGCTCGGAACCTTGGTTTGCACACTCAGGAGTTTCCCTACACACCTGTG	A_51_P419286	Batf3	NM_030060	ref|Mus musculus basic leucine zipper transcription factor, ATF-like 3 (Batf3), mRNA [NM_030060]	7.09475	0.0917381	0.240859	-0.226326	-0.0772051	0.690566	0.285882	0.278071	0.71334	0.721858	0.343265	0.312094	0.735522	0.394388	0.235054	0.182888	0.332891
1336	9	24	975	ACTATAATCACTACTTTCCCCTTGAGTCTGGGTAATAAACTGGGGCTTGATTTGGGCTTT	A_55_P2024841	Gstt1	NM_008185	ref|Mus musculus glutathione S-transferase, theta 1 (Gstt1), mRNA [NM_008185]	15.3721	0.205284	0.132669	-0.242456	-0.315071	0.0919017	0.364519	0.0472554	0.00485244	0.111721	0.425993	0.0587941	0.00634318	0.0610389	0.291702	0.0344534	0.00287087
1340	9	28	792	AACTGACCTCTGACCCCGGTGACATCATAACCTCCACTCACAAGGAGCCATCATGGGCAG	A_55_P2136732	Cd99	NM_025584	ref|Mus musculus CD99 antigen (Cd99), mRNA [NM_025584]	12.3633	0.134367	-0.0903858	0.121438	-0.103315	0.303351	0.577968	0.371549	0.398336	0.340054	0.634579	0.409191	0.428852	0.185789	0.434533	0.239787	0.194095
1342	9	30	1475	CTTCTCAGTGCCCAATGGACAGCCCAGGCCTAGAAACCTTGGTGTCTTTCCTTTTCCGGT	A_51_P111192	Cyp2d10	NM_010005	ref|Mus musculus cytochrome P450, family 2, subfamily d, polypeptide 10 (Cyp2d10), mRNA [NM_010005]	17.1403	0.0765897	-0.0486677	0.239926	0.114669	0.426024	0.701567	0.00625739	0.170602	0.467105	0.746109	0.00841068	0.194973	0.255203	0.510904	0.00492867	0.0882432
1344	9	32	1574	GATGCAGTCATAACTGGAGCGTGATTTTCCCTTGAGGAGTTCTGCTGAGTTCTTCAGAAA	A_51_P482051	Cyp3a16	NM_007820	ref|Mus musculus cytochrome P450, family 3, subfamily a, polypeptide 16 (Cyp3a16), mRNA [NM_007820]	13.3919	0.29377	0.881569	-0.34986	0.237938	0.477318	0.0251508	0.403044	0.537663	0.518979	0.0332525	0.441029	0.567083	0.283545	0.0227699	0.258444	0.256657
1346	9	34	1037	TCAAACGGCAGAAGCTGCCTAGAAGTGTTATATTGTGAAATTATTGGGGGATGTGTGTGT	A_51_P178592	Mrpl1	NM_053158	ref|Mus musculus mitochondrial ribosomal protein L1 (Mrpl1), transcript variant 1, mRNA [NM_053158]	10.4997	0.169802	0.217481	-0.148042	-0.100363	0.0183015	0.00394832	0.0441737	0.144537	0.0237482	0.00568676	0.0551274	0.166693	0.0129749	0.00389405	0.0323047	0.0754439
1352	9	40	2561	GTTCTTCAACATCTATGACCTTTTTATGGCTTTCAGCACTCTCAGAGTTAATAGAGACTG	A_51_P341736	Mmp2	NM_008610	ref|Mus musculus matrix metallopeptidase 2 (Mmp2), mRNA [NM_008610]	5.94976	0.438878	0.0139996	0.137432	-0.287446	0.0385584	0.969552	0.592122	0.155653	0.0490772	0.976523	0.626096	0.17853	0.0268134	0.668682	0.366894	0.080801
1354	9	42	3049	TATCTCGGTGGATATGTGATTGCCTAATACATGTGAGGCCCTGAGTTCAACCACAAGGTA	A_51_P335569	Slco1a4	NM_030687	ref|Mus musculus solute carrier organic anion transporter family, member 1a4 (Slco1a4), mRNA [NM_030687]	11.1529	0.635149	0.468983	0.894024	0.727858	0.0281042	0.150029	0.00218181	0.00714651	0.0361605	0.18638	0.00303183	0.00920995	0.0197563	0.127625	0.00177666	0.00416835
1360	9	48	1971	TATGGTGAGAAAAGTCTCCAAAAAGTTGGCCGTAGATGTTTTTCCTCATTTTCCACAGTC	A_52_P405206	Tm7sf3	NM_026281	ref|Mus musculus transmembrane 7 superfamily member 3 (Tm7sf3), mRNA [NM_026281]	12.7107	0.162806	0.0412174	-0.100139	-0.221727	0.0335168	0.713182	0.224715	0.00207784	0.0427987	0.757604	0.255775	0.00275204	0.0233831	0.518775	0.149885	0.00124555
1362	9	50	2645	CAAAATCTGTCTTCATTGGTAAATGCCCAAGGACCAGCGGTGGGAGGATTATCTATCAGT	A_51_P440807	Crat	NM_007760	ref|Mus musculus carnitine acetyltransferase (Crat), mRNA [NM_007760]	12.1538	0.627737	0.682904	-0.534762	-0.479595	0.00187211	0.00122683	0.00830586	0.0107308	0.00263062	0.00179315	0.0110526	0.013688	0.00143725	0.00122787	0.00647683	0.00619508
1373	9	61	899	CGTTCTCGTTTCCTTCCAAACTGGCGGCCCATCGTCTGTGCCACGACCCCCCAACTGCGC	A_66_P125425	Zfp575	NM_001033205	ref|Mus musculus zinc finger protein 575 (Zfp575), mRNA [NM_001033205]	6.69543	-0.113506	0.0797805	0.140997	0.334283	0.468431	0.69433	0.370435	0.0106929	0.509762	0.740088	0.407849	0.0136487	0.278509	0.506781	0.239001	0.00617728
1375	9	63	699	CGGAGAGGATTTTCAGAGGAGCAACTTCGCCAGGGACAGAATGTCATAGGCCTGCAGATG	A_52_P265937	Tagln3	NM_019754	ref|Mus musculus transgelin 3 (Tagln3), mRNA [NM_019754]	5.80568	0.192319	0.174136	0.16681	0.148627	0.157785	0.25585	0.240906	0.244788	0.185838	0.309943	0.272745	0.273712	0.101533	0.212236	0.159829	0.12388
1378	9	66	3536	GTGTATGTGATATTTTAATCCACCCTTTTTGCACTTAACCCAGAAATTACAAAGGATGTG	A_52_P587948	Zfp11	NM_172462	ref|Mus musculus zinc finger protein 11 (Zfp11), mRNA [NM_172462]	6.32546	0.0582965	-0.14751	-0.0532206	-0.259027	0.725819	0.377283	0.764357	0.0419662	0.755046	0.43925	0.789931	0.0510094	0.412521	0.30078	0.462901	0.0230865
1380	9	68	232	TTCTGCTGTAAATGCTGTAACAATTCCCAGTGTGGTATCTGTTGCAAAACATAGCCTAGA	A_52_P669922	Hamp	NM_032541	ref|Mus musculus hepcidin antimicrobial peptide (Hamp), mRNA [NM_032541]	12.7359	-3.40948	-8.11361	-0.36376	-5.06788	0.0574712	2.74495e-05	0.885834	0.00248446	0.0716369	4.05516e-05	0.900789	0.00328661	0.0391389	2.77681e-05	0.527864	0.00148749
1384	9	72	2655	GAGTGGCTTCCTGGACTTGAGAGCATATTTATGTGTCTGCCACTCCCCAGGGTGGGGCTT	A_51_P127464	Ppp1r37	NM_199149	ref|Mus musculus protein phosphatase 1, regulatory subunit 37 (Ppp1r37), mRNA [NM_199149]	9.98179	-0.0991559	-0.0215693	-0.0567108	0.0208759	0.216103	0.860968	0.526819	0.810301	0.248853	0.887658	0.565239	0.825297	0.135961	0.607831	0.331231	0.373523
1396	9	84	2865	CTTTAGATTCGTTTGCCTTATGGTCATAAACGCGATTTGCAAAAACAAGGAGCCTTAGTG	A_51_P199567	Med26	NM_027485	ref|Mus musculus mediator complex subunit 26 (Med26), mRNA [NM_027485]	9.02122	-0.0439408	0.0431237	0.144502	0.231567	0.773748	0.821876	0.279709	0.0433417	0.79991	0.85441	0.313811	0.0526297	0.437032	0.585064	0.183894	0.0238198
1402	9	90	1584	GCTCCTGCCCTTCCCCAACTATTTTGTGCTGTGTACATCACTGCTTTATATAAGTTATTT	A_55_P2155041	Ssbp2	NM_024272	ref|Mus musculus single-stranded DNA binding protein 2 (Ssbp2), transcript variant 2, mRNA [NM_024272]	9.89199	-0.380846	-0.376916	0.147159	0.151089	0.000204225	0.000393198	0.169587	0.114257	0.000294895	0.00057886	0.196678	0.133006	0.000161116	0.000396379	0.115253	0.0601976
1408	9	96	8149	ATGTGCAATATTTCTTACTGTGCCGAGAAGCCGCAATGACCGAGATTAAAGCTGTTTAAC	A_55_P1952950	Cic	NM_001302811	ref|Mus musculus capicua homolog (Drosophila) (Cic), transcript variant 4, mRNA [NM_001302811]	12.1483	0.0123061	-0.0494077	0.120696	0.058982	0.927465	0.738043	0.268445	0.57613	0.937892	0.780892	0.302103	0.604327	0.512419	0.534723	0.177033	0.273513
1409	9	97	3611	CTACGGGAACTGGGGCCTGGCAAATTAGTCCGTGCCATTGTGGATGTTCACTTTGACCCC	A_55_P2009127	Agrn	NM_021604	ref|Mus musculus agrin (Agrn), mRNA [NM_021604]	5.57734	0.18556	0.268571	-0.277451	-0.19444	0.103957	0.0237057	0.0136818	0.0640533	0.125502	0.0313285	0.0178604	0.0764725	0.0685683	0.0214525	0.0104662	0.0346108
1417	9	105	3421	GAAATTTTACATCAATCACTGTGTTACTCTGTTGTTCTCTATGATTACCAATTAATGAAT	A_52_P589169	2010111I01Rik	NM_001289926	ref|Mus musculus RIKEN cDNA 2010111I01 gene (2010111I01Rik), transcript variant 2, mRNA [NM_001289926]	8.64956	-0.108706	-0.472764	0.346314	-0.0177438	0.473346	0.000918199	0.0113828	0.911592	0.514906	0.00134966	0.0148793	0.919974	0.28132	0.000924191	0.00871932	0.416373
1431	9	119	746	AAAGTACCTCTACACCCTCCAGCTTTGCCTTGACAAAGAAATAAAAGTCCAAAGCAAGTC	A_55_P2100928	Ptgds	NM_008963	ref|Mus musculus prostaglandin D2 synthase (brain) (Ptgds), mRNA [NM_008963]	6.63714	-0.508137	-1.59559	1.42134	0.333886	0.186617	5.89513e-05	0.0001868	0.366388	0.217873	8.26541e-05	0.000281579	0.397529	0.119035	5.65981e-05	0.000165006	0.179919
1436	9	124	5944	CCAGGACAGTTTTGGAACTTGTATGCTCTCTAGCAACTTTGTGTGAATTTTTATACAAGC	A_52_P179178	Bend3	NM_199028	ref|Mus musculus BEN domain containing 3 (Bend3), mRNA [NM_199028]	8.74229	-0.115014	-0.0275412	0.0250816	0.112554	0.334925	0.879684	0.870474	0.29972	0.372641	0.903352	0.888103	0.329497	0.203593	0.618578	0.52043	0.149128
1439	9	127	1284	TTTGGAAGATGGAGAATGAGTTCTATGAGTTTGCTCTGGAGCAGTTCCAGTTCATCCGAG	A_55_P2740755	Hs2st1	NM_011828	ref|Mus musculus heparan sulfate 2-O-sulfotransferase 1 (Hs2st1), mRNA [NM_011828]	6.48831	-0.0212497	0.0188701	0.0214265	0.0615463	0.811192	0.868767	0.820687	0.381282	0.834305	0.893911	0.842554	0.411963	0.455824	0.612113	0.493738	0.186451
1445	9	133	489	CTACTCATGCTTCCATGTCCCTTCCTCATTGGTCGTCTGAGCTTCTGCCAAAGCCACGTG	A_51_P351828	Olfr656	NM_147075	ref|Mus musculus olfactory receptor 656 (Olfr656), mRNA [NM_147075]	5.77301	-0.195033	0.00635882	-0.0940535	0.107339	0.405414	0.986039	0.730106	0.639948	0.445928	0.989383	0.758596	0.665673	0.243634	0.677488	0.444539	0.301278
1447	9	135	3583	CTGGGAGAGGACCCAAGGGATGAGTTGGCTGTAAAGGAGGCTTCTCTCAGCCTGAGAGAA	A_51_P466490	Armc5	NM_146205	ref|Mus musculus armadillo repeat containing 5 (Armc5), mRNA [NM_146205]	9.59626	0.104967	0.0859387	0.00314694	-0.0158816	0.151907	0.308021	0.974914	0.847948	0.179578	0.366929	0.979162	0.860256	0.0981129	0.251258	0.573791	0.389345
1449	9	137	3976	GTCCTGTGTGTCCTCTCCTCATTGTAACAGGTTTTACTCACAAATAAAAGTCTTTAAGCA	A_55_P1990336	Add1	NM_001102444	ref|Mus musculus adducin 1 (alpha) (Add1), transcript variant 3, mRNA [NM_001102444]	11.7382	0.195699	-0.0959517	-0.154534	-0.446184	0.0958356	0.523726	0.212059	6.52733e-05	0.116116	0.584254	0.242636	9.33464e-05	0.0634403	0.400073	0.142185	4.22478e-05
1453	9	141	2053	GAGGAGGGCCTGCCCATGAGCTATGATGAAAAGCGACAACTTAGCCTTGACATCAACCGG	A_52_P652104	Brd3	NM_023336	ref|Mus musculus bromodomain containing 3 (Brd3), transcript variant 3, mRNA [NM_023336]	8.88485	-0.123329	0.152844	-0.177803	0.0983698	0.192905	0.131783	0.0556303	0.267236	0.224673	0.16352	0.0689174	0.296951	0.12275	0.111972	0.0403857	0.134398
1458	9	146	465	ATGTACACAATCTTCTTACTCTTTTTACCCAAGATAGAAGAAGCAGAGAGCTCTTGGATA	A_52_P335478	Pole4	NM_025882	ref|Mus musculus polymerase (DNA-directed), epsilon 4 (p12 subunit) (Pole4), mRNA [NM_025882]	10.697	0.0420784	-0.131179	-0.163716	-0.336974	0.735578	0.273383	0.125224	0.00051169	0.764976	0.329478	0.148132	0.000702646	0.417946	0.225613	0.0868058	0.000318012
1462	9	150	1111	TGAAACAGAAAGGCGTGAAGAGCCGGGAACTCATGCACATCTCCGATTGGCTCCCCACAC	A_66_P130416	Arsb	NM_009712	ref|Mus musculus arylsulfatase B (Arsb), mRNA [NM_009712]	6.7487	0.116125	0.124696	-0.134685	-0.126113	0.378044	0.40377	0.311663	0.287034	0.417822	0.467264	0.346649	0.31695	0.228278	0.319963	0.203137	0.143449
1470	9	158	5563	ATGAATATATCTGTATATAAAGTTTTCTGTATATTGTATAGAGCTGTGTATAAACTGAAT	A_52_P127682	Dagla	NM_198114	ref|Mus musculus diacylglycerol lipase, alpha (Dagla), mRNA [NM_198114]	5.77786	0.119332	-0.103196	0.120425	-0.102103	0.361535	0.508175	0.371247	0.399752	0.400981	0.569176	0.408787	0.430386	0.219077	0.389748	0.23955	0.194789
1474	9	162	3402	CAGCCAGGGTTGCAAGTGGGCCCTTTTGCAAAATAAATAAACAAGTGAAGATTTAAACTA	A_55_P2020143	Slc39a3	NM_134135	ref|Mus musculus solute carrier family 39 (zinc transporter), member 3 (Slc39a3), mRNA [NM_134135]	8.51863	0.107243	0.0134356	0.162776	0.0689693	0.215929	0.925315	0.0536433	0.406881	0.248652	0.940869	0.0665486	0.43812	0.135851	0.644268	0.0389976	0.19829
1484	10	8	6150	AGAAATACCCAGAAGTGGAAATGATGGTCACTGTTAAGAATGTATTCTGACAAATGAGAA	A_51_P128595	Mtx3	NM_001162945	ref|Mus musculus metaxin 3 (Mtx3), mRNA [NM_001162945]	8.80224	0.150322	0.339013	0.158752	0.347443	0.165629	0.00190877	0.149957	0.000471833	0.194331	0.00281068	0.175143	0.0006484	0.106173	0.00192463	0.102634	0.000293461
1485	10	9	1873	TGCACATTAAGATGGTAGAGGTTTAAAAGGCGAATCTTACCATAAAGGACAGACATGATG	A_51_P338878	P2ry12	NM_027571	ref|Mus musculus purinergic receptor P2Y, G-protein coupled 12 (P2ry12), mRNA [NM_027571]	5.75122	-0.0950542	0.0656336	0.0185945	0.179282	0.471799	0.703438	0.913687	0.110505	0.513182	0.747759	0.926371	0.12886	0.280378	0.512034	0.542855	0.0583209
1486	10	10	2172	TTTATCCAGCTGTCATGTCTGGTTCAGTATCTACAGACTGTGTGTCCTCTCATTACCACA	A_52_P106620	Tnfrsf11b	NM_008764	ref|Mus musculus tumor necrosis factor receptor superfamily, member 11b (osteoprotegerin) (Tnfrsf11b), mRNA [NM_008764]	7.31727	0.393393	0.118497	0.325533	0.0506368	0.00711338	0.538312	0.0276444	0.757318	0.00950286	0.597345	0.0355257	0.77598	0.00519191	0.409037	0.0208181	0.351202
1487	10	11	1450	CTTGGTTCTACCGTAAGTTTTTCCAATTTCCTTGATATACACATACCTTCTAAAACCTAG	A_52_P244193	Cd24a	NM_009846	ref|Mus musculus CD24a antigen (Cd24a), mRNA [NM_009846]	6.74335	0.215792	0.407601	-0.192184	-0.0003738	0.385964	0.10526	0.462962	0.998948	0.425987	0.1322	0.502174	0.999142	0.232739	0.0905252	0.294275	0.452204
1488	10	12	1425	TTAGGTAAATGAAGGGAAATGCCCAGTTAGAGTATGTGCTGAGACCTTTTATAAACCCAG	A_51_P370470	Cyp20a1	NM_030013	ref|Mus musculus cytochrome P450, family 20, subfamily a, polypeptide 1 (Cyp20a1), mRNA [NM_030013]	7.53606	-0.224319	-0.0665911	0.06232	0.220048	0.0578165	0.695366	0.673511	0.0455033	0.0720791	0.740539	0.703493	0.0551698	0.0393806	0.50709	0.412248	0.0249694
1491	10	15	183	TAGCATGGTCCGAGTACTGCCGGCTGCTTTGCCTCCTGTGCCTCAGCCAGTGTGCACCTA	A_51_P476529	Lhb	NM_008497	ref|Mus musculus luteinizing hormone beta (Lhb), mRNA [NM_008497]	6.62928	0.0050983	0.160629	-0.0473211	0.108209	0.974695	0.222237	0.748458	0.340295	0.979555	0.271049	0.775441	0.371771	0.535182	0.185603	0.45441	0.168261
1494	10	18	2408	GCCTCCTTTATATCCTCGGAAGATGTATGTAGTAGGTGCTCAATAAATAAACACTCCTTT	A_52_P350616	Mrm1	NM_145433	ref|Mus musculus mitochondrial rRNA methyltransferase 1 homolog (S. cerevisiae) (Mrm1), mRNA [NM_145433]	9.04032	-0.20012	-0.239207	0.297373	0.258286	0.237673	0.190772	0.0704843	0.0873394	0.271746	0.233618	0.0871293	0.102982	0.148469	0.159972	0.0510579	0.046609
1495	10	19	2681	TGACTGCTTGCCCTAAGCAAGAAAGTGCCTTTCAGGATCTATTTTTTGGAGGTTTATTAC	A_51_P500344	Mat2a	NM_145569	ref|Mus musculus methionine adenosyltransferase II, alpha (Mat2a), mRNA [NM_145569]	13.0011	0.0711345	0.199472	0.000547348	0.128884	0.470852	0.0351412	0.996473	0.125282	0.512203	0.0456302	0.997782	0.145448	0.279843	0.0312457	0.584702	0.0658288
1499	10	23	1133	TCCCACCGTGAAGCACCGGCTTTGCAACACTGCGAAACAAATAAAACATTCATCCTCTTT	A_66_P109800	Gcsh	NM_026572	ref|Mus musculus glycine cleavage system protein H (aminomethyl carrier) (Gcsh), mRNA [NM_026572]	13.4126	0.0996226	0.0732895	-0.126549	-0.152882	0.0964405	0.292215	0.0338633	0.00538464	0.116794	0.349961	0.0428086	0.00701589	0.0638106	0.239638	0.0250859	0.00317534
1510	10	34	6978	CCCCCACCCCATGATAGCATCTGTGTGTATTAATTCTGAAGAATTAAATGTTTAAATTAG	A_55_P2749695	Gas7	NM_001109657	ref|Mus musculus growth arrest specific 7 (Gas7), transcript variant 2, mRNA [NM_001109657]	9.44437	-0.143464	-0.00642843	0.0835732	0.220609	0.166831	0.970115	0.468216	0.0178751	0.195704	0.977096	0.50725	0.0224599	0.106923	0.669074	0.29725	0.0101652
1512	10	36	945	TGGAACCATGTCACATGAGCCATCATACTGTCACCAGCCTGTTATTTTAAAAAGAAAAAA	A_55_P2742895	Sys1	NM_025575	ref|Mus musculus SYS1 Golgi-localized integral membrane protein homolog (S. cerevisiae) (Sys1), mRNA [NM_025575]	12.7704	-0.0686556	-0.0749534	-0.0450086	-0.0513064	0.389996	0.408001	0.614485	0.496011	0.430018	0.471158	0.647881	0.527259	0.234941	0.322629	0.379659	0.238633
1513	10	37	2119	CACATTGTCAGTGCTCAGGAATGTGAACTGGAAGAATGCTGAAGCCATAATCCCCAACTA	A_51_P295701	Slc39a13	NM_026721	ref|Mus musculus solute carrier family 39 (metal ion transporter), member 13 (Slc39a13), transcript variant 2, mRNA [NM_026721]	9.29938	-0.0368284	-0.0973843	0.204318	0.143762	0.774963	0.454885	0.0533526	0.144381	0.801389	0.518948	0.066258	0.166515	0.43784	0.355354	0.0388273	0.0753632
1527	10	51	1646	CAGGTTTACCCTGCTCATTTTCACTTTGAAATGTTGGAGGTTTTGTTACAATAAAGGTTT	A_55_P2904512	Fbxl6	NM_013909	ref|Mus musculus F-box and leucine-rich repeat protein 6 (Fbxl6), mRNA [NM_013909]	9.82261	-0.144272	-0.16321	0.345677	0.32674	0.0658675	0.0528342	2.23386e-05	1.88278e-05	0.0816764	0.0680173	3.52244e-05	2.78542e-05	0.0446241	0.0465754	2.06416e-05	1.26066e-05
1528	10	52	408	TCCTCTTCAACCTGGGCTTTGTGTGTGACGCTCAGGCTAAGACTTGTGCCCTGGAACCCA	A_51_P187782	Nprl2	NM_018879	ref|Mus musculus nitrogen permease regulator-like 2 (Nprl2), mRNA [NM_018879]	7.54616	-0.111814	-0.0706511	0.0345316	0.0756945	0.18209	0.494568	0.738172	0.344937	0.212674	0.556748	0.765619	0.376138	0.116195	0.381238	0.448654	0.170237
1543	10	67	2767	TGGGGAACCAGTCCACTTCGTGTATTTGATGGTAGGATATCCCGAGAGCTGGCTGCAGAG	A_51_P411355	Taf1c	NM_021441	ref|Mus musculus TATA box binding protein (Tbp)-associated factor, RNA polymerase I, C (Taf1c), mRNA [NM_021441]	6.85987	-0.164163	-0.0182983	0.0120198	0.157885	0.177793	0.928734	0.943701	0.158262	0.207735	0.943776	0.952734	0.181574	0.113496	0.646258	0.558304	0.0821791
1546	10	70	1052	GTGGGGAAATCTTGTTTGTTACTGTCATTCCCATTCTTTTCGTTTAGAATCAGAATAAAG	A_55_P2037116	Ran	NM_009391	ref|Mus musculus RAN, member RAS oncogene family (Ran), mRNA [NM_009391]	13.5756	0.197493	0.0689854	-0.257457	-0.385964	0.00667671	0.453184	0.000540762	3.11796e-07	0.00893534	0.517056	0.000802539	4.8974e-07	0.00488184	0.354059	0.000470289	2.21653e-07
1547	10	71	1820	ACATGAGTTAGGAAGAGTACCAAGGCTTCTGCTTCAGGATGGTTTGATTGCAGATCCTTC	A_55_P1974452	Lime1	NM_023684	ref|Mus musculus Lck interacting transmembrane adaptor 1 (Lime1), mRNA [NM_023684]	9.96674	-0.160021	0.0227382	-0.0843022	0.0984566	0.14353	0.89931	0.494057	0.352161	0.170692	0.918812	0.53307	0.383181	0.093258	0.629164	0.31238	0.173425
1550	10	74	1871	CATCAATGAACTGACCATGAAGCTGAGTGTGGAGGATGTGCTGACACGGGCAGAGGCTCT	A_52_P655084	Tbc1d17	NM_001042655	ref|Mus musculus TBC1 domain family, member 17 (Tbc1d17), mRNA [NM_001042655]	10.0334	-0.100623	-0.174505	0.0735236	-0.000358627	0.24856	0.0495453	0.432433	0.997524	0.283565	0.063744	0.470669	0.997584	0.154926	0.0436493	0.275813	0.451498
1553	10	77	12304	GGTTAATCGCAGACTGTCATCTAATCTGTTACATACCGTATTTTTCATCCTGAATAAAAG	A_55_P2763608	Utrn	NM_011682	ref|Mus musculus utrophin (Utrn), mRNA [NM_011682]	10.0815	-0.0118414	-0.16498	0.178865	0.0257272	0.936028	0.185673	0.116793	0.839787	0.945307	0.227856	0.139283	0.852281	0.51647	0.156027	0.08162	0.385736
1559	10	83	4078	CTGTTGGCTTCCGGCTGTATTTGTGCACTAAATCTTTATTCTAAACAAATGGAAACTTTA	A_55_P2736445	Usp8	NM_001252580	ref|Mus musculus ubiquitin specific peptidase 8 (Usp8), transcript variant 1, mRNA [NM_001252580]	11.4865	0.0851715	0.0915909	0.0594688	0.0658882	0.264896	0.277423	0.471996	0.357637	0.300222	0.333424	0.51108	0.388955	0.164027	0.228315	0.299494	0.176038
1564	10	88	1094	CATGTGTGGGGATTCACCTGCAAAATGGCATTTATAGAAACTGAGAAGTCACCTCCAGCT	A_52_P498241	Cdkn2b	NM_007670	ref|Mus musculus cyclin-dependent kinase inhibitor 2B (p15, inhibits CDK4) (Cdkn2b), mRNA [NM_007670]	5.75167	0.00481453	-0.219358	0.0307819	-0.193391	0.972867	0.0449724	0.822019	0.0416888	0.978203	0.0580041	0.84399	0.0506365	0.534443	0.0397188	0.49458	0.0229177
1576	10	100	1766	TGCAGATGCGGAAGCAGACATTCCTGGAATCCACTCAGTAAATAAATTCCAGTGTGACTC	A_55_P2068822	Cdk20	NM_053180	ref|Mus musculus cyclin-dependent kinase 20 (Cdk20), mRNA [NM_053180]	10.1987	0.185818	0.0791026	0.304405	0.19769	0.146393	0.649951	0.0146986	0.091108	0.17362	0.698964	0.0190872	0.107202	0.0948575	0.478622	0.0111851	0.0485187
1577	10	101	1947	TTCTGAGATGACCAAAAATGCCTCTTAGGAATCCTGGAACCCGGAGTACAGTGACTTTGA	A_51_P225224	Htra1	NM_019564	ref|Mus musculus HtrA serine peptidase 1 (Htra1), mRNA [NM_019564]	8.2961	0.456941	-0.177809	-0.114427	-0.749177	0.125451	0.666972	0.762653	0.00582242	0.150277	0.715959	0.788229	0.00754729	0.0821044	0.490259	0.461904	0.00341584
1586	10	110	17977	AAGGGCCTTAGAATAGCAAAAATAGCCAAGTTTTGGCCATGGGGACACACATGCCTGTAT	A_55_P2248651	Aak1	NM_001040106	ref|Mus musculus AP2 associated kinase 1 (Aak1), transcript variant 1, mRNA [NM_001040106]	9.77352	0.00960771	0.0285593	0.19953	0.218481	0.936122	0.840152	0.0261949	0.00841239	0.945353	0.869463	0.0337135	0.0108494	0.516495	0.595372	0.0197562	0.00491034
1590	10	114	592	AGAGCATTTTGTGGAATTCGTGAAACTGGTCCGATCCAAATTCCCCGAACACACCATCAT	A_55_P1992329	Gmpr	NM_025508	ref|Mus musculus guanosine monophosphate reductase (Gmpr), mRNA [NM_025508]	5.3967	-0.0917544	-0.0903543	0.0219188	0.0233189	0.433978	0.512887	0.884538	0.850705	0.475497	0.573297	0.899909	0.86347	0.259789	0.39257	0.527348	0.390799
1595	10	119	2057	CTCAGATCTTATCCACCCCAGTCTCTAACTGGGTATACCCATTTCGTTTCAAGATTTCAG	A_51_P279183	Tkfc	NM_145496	ref|Mus musculus triokinase, FMN cyclase (Tkfc), mRNA [NM_145496]	13.5078	0.45177	-0.134863	-0.231539	-0.818173	0.0623518	0.699899	0.39347	0.000362428	0.0775911	0.744492	0.43164	0.000501089	0.042392	0.509797	0.252942	0.000226789
1598	10	122	3215	GGGATTTCTTCCCAGCCCCTAAAACTTCTAAGAAACAAAATAAAAATGTAAACAACTCAC	A_55_P2043122	Arsg	NM_028710	ref|Mus musculus arylsulfatase G (Arsg), transcript variant 1, mRNA [NM_028710]	10.7082	0.000320595	-0.201809	-1.33329	-1.53542	0.999371	0.553832	1.43541e-06	2.28217e-08	0.999288	0.612035	2.35153e-06	3.82279e-08	0.545963	0.419096	1.378e-06	1.73017e-08
1599	10	123	1490	CGGGTCCCCTCCTCCTTCCTTCATAACTAGTGTCGCAACAATAAAATTTGAGCTTTAATC	A_55_P2128499	Mgl2	NM_145137	ref|Mus musculus macrophage galactose N-acetyl-galactosamine specific lectin 2 (Mgl2), mRNA [NM_145137]	12.7275	-0.114962	-0.293142	-0.00405604	-0.182235	0.194848	0.000997541	0.973301	0.0212395	0.226887	0.00146432	0.977701	0.0266093	0.12396	0.0010027	0.572935	0.0120432
1601	10	125	1546	GTTCCAGGACCGCCAGGGCTACACAAATAAACCCTGTATTGAAGAAGAAGAAAAATTCCA	A_55_P2110743	Mettl7a2	NM_199477	ref|Mus musculus methyltransferase like 7A2 (Mettl7a2), mRNA [NM_199477]	15.2027	0.0264973	0.124067	0.0642973	0.161867	0.787193	0.159863	0.477538	0.026699	0.812368	0.198165	0.516267	0.0330625	0.443839	0.135695	0.302533	0.0149638
1602	10	126	320	TTATTGATGTGGGAACCGGCTACTACGTGGAGAAGACGGCTGAGGACGCCAGGGACTTCT	A_55_P2753683	Pfdn5	NM_027044	ref|Mus musculus prefoldin 5 (Pfdn5), mRNA [NM_027044]	12.8383	-0.0740734	-0.10663	0.086039	0.0534824	0.197082	0.0757173	0.136256	0.326154	0.229233	0.096031	0.159928	0.357417	0.125242	0.0657581	0.0937179	0.161764
1606	10	130	1558	TGCAGCTGATGAAGGTGATACGTGAGGAAGAAGAAGAAGAAGACGCCTACTTTGAACAAG	A_55_P2009449	Pnma2	NM_175498	ref|Mus musculus paraneoplastic antigen MA2 (Pnma2), mRNA [NM_175498]	12.834	-0.0890218	0.0642207	0.352485	0.505727	0.622971	0.785814	0.0239598	0.000569064	0.65835	0.822533	0.0307333	0.000779201	0.359691	0.563236	0.0180097	0.00035266
1609	10	133	2120	AATGTACTGTAAGCCTCAGATCGTTGTACAACTGGATTGCGTTGGTTGCCAGTTTGTGTG	A_55_P1978176	Abhd17c	NM_133722	ref|Mus musculus abhydrolase domain containing 17C (Abhd17c), mRNA [NM_133722]	12.3583	0.0916477	0.22948	-0.133732	0.0041003	0.350795	0.0166205	0.163209	0.969915	0.389967	0.0220774	0.18945	0.973588	0.213059	0.0151177	0.111018	0.440638
1615	10	139	3156	TTGGACCCAAGTCCTCCAATCCTTCAAGGGTGTGTTCCAGTAGCCTAAAGCCCTTTCCCT	A_51_P206225	Uroc1	NM_144940	ref|Mus musculus urocanase domain containing 1 (Uroc1), mRNA [NM_144940]	14.1591	0.0863261	0.237326	-0.1687	-0.0176999	0.460449	0.0350793	0.125583	0.885355	0.501653	0.0455708	0.148586	0.896442	0.274079	0.031205	0.0870719	0.405723
1622	10	146	7824	GTTATCCACTGGCTGCTCCTAAACTGGTTTCCAGTCATGTCCTCCATAATGTGATTTTTT	A_55_P2179221	Man1a2	NM_010763	ref|Mus musculus mannosidase, alpha, class 1A, member 2 (Man1a2), mRNA [NM_010763]	10.7381	-0.0112834	-0.0571035	0.161069	0.115249	0.942851	0.741331	0.198944	0.320925	0.951483	0.784201	0.228926	0.351595	0.519845	0.536988	0.134151	0.159129
1623	10	147	2024	CTGTGTAAATACAGAGTTTCCAGGTTTGTGAGGGAATGTTTGTGGAAATTTTCTTTATTG	A_55_P2799454	Lmbrd1	NM_026719	ref|Mus musculus LMBR1 domain containing 1 (Lmbrd1), mRNA [NM_026719]	11.0348	0.116838	0.181706	-0.095619	-0.0307511	0.137146	0.0252606	0.247553	0.713812	0.163792	0.0333597	0.279624	0.736177	0.089488	0.0228433	0.16386	0.333188
1628	10	152	1636	CTAAAGAGTCCAGCATCTAAGCCCGGGACACGTAGCGTCTCTCCAGACTCAGTGGATCTG	A_55_P2012815	Acvr2b	NM_007397	ref|Mus musculus activin receptor IIB (Acvr2b), mRNA [NM_007397]	10.4604	-0.894761	-0.6313	0.980551	1.24401	2.17765e-05	0.00279112	4.84547e-06	1.12104e-08	3.30141e-05	0.00406354	7.81185e-06	1.91167e-08	1.80373e-05	0.00278254	4.57776e-06	8.65209e-09
1635	10	159	3942	GAAACAGCTGCTTAGGACTCATTGTAGCATTAAGTTCACTGTGAATCATTTGTTGGGAGG	A_52_P364130	Map3k14	NM_016896	ref|Mus musculus mitogen-activated protein kinase kinase kinase 14 (Map3k14), mRNA [NM_016896]	7.50286	0.0939022	-0.310014	0.175809	-0.228107	0.626592	0.086295	0.335573	0.146223	0.661719	0.109171	0.372283	0.168428	0.361531	0.074756	0.218159	0.076229
1637	10	161	1589	GAAAGTCCAAGATAAGTACAGATACTGTGAGAGTCGACGAAGGGTTTTGTTACAGCATGT	A_52_P286543	Arih1	NM_019927	ref|Mus musculus ariadne ubiquitin-conjugating enzyme E2 binding protein homolog 1 (Drosophila) (Arih1), mRNA [NM_019927]	8.1487	-0.0955468	0.00705923	-0.00716055	0.0954455	0.28127	0.960528	0.952533	0.235129	0.317122	0.969621	0.96016	0.263548	0.17326	0.663956	0.562655	0.11928
1639	10	163	1824	GCCTAATGGAAAGACATGTAAATGATTCTGTTGTAATTCCTTAAGCCTTATTGCTCTATG	A_55_P2765218	9130409I23Rik	NM_001033819	ref|Mus musculus RIKEN cDNA 9130409I23 gene (9130409I23Rik), mRNA [NM_001033819]	8.71062	1.49716	0.48568	-0.918029	-1.92951	9.1023e-05	0.266513	0.014627	4.96955e-07	0.000135597	0.321362	0.0190132	7.76682e-07	7.40835e-05	0.220055	0.0111418	3.5152e-07
1646	11	6	4779	GATGGTTGCAATGTTGAGAAAATCCCGGGAATTTTATCAACACAAGATTCTTATTGCACT	A_52_P244572	Map4	NM_008633	ref|Mus musculus microtubule-associated protein 4 (Map4), transcript variant 2, mRNA [NM_008633]	9.00491	0.12598	-0.223087	0.0484469	-0.30062	0.155885	0.0137263	0.648809	0.000247913	0.183769	0.0185096	0.680769	0.000345288	0.100403	0.0126746	0.398932	0.000156275
1655	11	15	4739	TGGGGCCTTACCTAGCCAGTTTAAACCCGGAAAGTACTGTGGGCTGACTGAGGTTTGCCC	A_52_P430179	Plekha6	NM_182930	ref|Mus musculus pleckstrin homology domain containing, family A member 6 (Plekha6), transcript variant 1, mRNA [NM_182930]	8.19862	-0.151242	0.14569	0.0397706	0.336702	0.341969	0.426641	0.842151	0.0139278	0.380759	0.491148	0.862751	0.0176272	0.208028	0.336318	0.505573	0.00797791
1664	11	24	2922	ATATTTTGTACGTATATTTTTACTTTGTTTTCTCAAGTGCTGTTGGCAGTTGCAGTTGCC	A_51_P519008	Mkx	NM_177595	ref|Mus musculus mohawk homeobox (Mkx), mRNA [NM_177595]	5.64757	0.253934	0.0733162	0.256865	0.076247	0.13645	0.77003	0.140402	0.672448	0.162949	0.809268	0.164908	0.695768	0.0890277	0.554153	0.0966366	0.314899
1666	11	26	410	AACTTCACTGGACAGTCCCATGTATCCAGTGGTTCCAGTTCACTTGGATGGGACATTTTA	A_55_P2723014	Ear12	NM_001012766	ref|Mus musculus eosinophil-associated, ribonuclease A family, member 12 (Ear12), mRNA [NM_001012766]	7.96985	0.186905	0.316539	-0.469892	-0.340258	0.535878	0.319102	0.0867126	0.182276	0.57664	0.378395	0.106341	0.207547	0.315048	0.259109	0.0623163	0.0939343
1669	11	29	751	AGAAAACCTGTGCTCTTGCATTTGAGGTGGCTTCTGAATAAATTGATGATCTCGGTTTTC	A_55_P1961034	Gm13272	NM_001161608	ref|Mus musculus predicted gene 13272 (Gm13272), mRNA [NM_001161608]	5.45853	0.0558119	-0.0227712	0.134136	0.0555532	0.649759	0.896505	0.231839	0.616357	0.68264	0.916233	0.263145	0.642614	0.372962	0.627398	0.154203	0.290842
1674	11	34	2220	AAATGGAATGTCCCTTCTACCACCCAAAACACTGTAGGTTTAACACTCAGTGTACGAGAC	A_52_P273594	Zc3h14	NM_029334	ref|Mus musculus zinc finger CCCH type containing 14 (Zc3h14), transcript variant 1, mRNA [NM_029334]	9.79715	0.0984617	0.038718	0.258183	0.19844	0.390744	0.81267	0.0144391	0.0430621	0.430609	0.845656	0.0188045	0.052297	0.235264	0.57907	0.0110195	0.0236692
1684	11	44	819	TGACCAGAAAGCTGTGGATTTGCAGATTTTGCCAAAGATTAAAGCTGCTCCTCAGCTCCA	A_55_P1990859	Rpl6	NM_011290	ref|Mus musculus ribosomal protein L6 (Rpl6), mRNA [NM_011290]	14.6893	-0.160016	-0.180718	0.148982	0.12828	0.00383908	0.00180564	0.00743757	0.013033	0.00525546	0.00265924	0.00994398	0.0165131	0.00287133	0.00182093	0.00582719	0.00747369
1690	11	50	3080	GAAATGCTTGGACTTCTTAAGTGATGACTTTCTCTCCTTAAGGTCATCATATTTTGTTTG	A_52_P378765	Primpol	NM_001001184	ref|Mus musculus primase and polymerase (DNA-directed) (Primpol), mRNA [NM_001001184]	5.83817	0.0817205	-0.026691	-0.0748915	-0.183303	0.474657	0.874391	0.536519	0.0565798	0.516209	0.898548	0.574413	0.0679508	0.282032	0.615288	0.336607	0.030754
1693	11	53	1793	GAAGTCTGCATTCTACTCAAGAAACATCTACTACTATGTGTTTTTAGTGTAATTCTGTCC	A_52_P651034	Tmx1	NM_028339	ref|Mus musculus thioredoxin-related transmembrane protein 1 (Tmx1), mRNA [NM_028339]	9.23445	-0.0923342	-0.0224996	0.0710978	0.140932	0.21224	0.84109	0.367154	0.0321406	0.244801	0.870333	0.404277	0.0394632	0.133748	0.595968	0.236907	0.0178607
1694	11	54	2065	TCACAGTATCTGAGTTAGGCTAAAAATCACATAGGAAAAGGCTGTCGGTGGAACTGTGCC	A_51_P268529	Csad	NM_144942	ref|Mus musculus cysteine sulfinic acid decarboxylase (Csad), mRNA [NM_144942]	10.934	0.0574567	-0.694388	-0.934466	-1.68631	0.883223	0.029888	0.001953	8.35399e-08	0.899305	0.0389981	0.00273395	1.36655e-07	0.491337	0.0267043	0.0016021	6.18491e-08
1698	11	58	1637	CCTAGCCATAACTAAGCCTACCTAGTTGTGGATAAAGTTCTTTTTAAATATTCTCTGATG	A_55_P2002893	Pfkfb1	NM_008824	ref|Mus musculus 6-phosphofructo-2-kinase/fructose-2,6-biphosphatase 1 (Pfkfb1), mRNA [NM_008824]	12.502	-0.0411492	0.141553	-0.401454	-0.218752	0.857359	0.547895	0.0260908	0.204667	0.876666	0.60686	0.0336158	0.231152	0.478968	0.415552	0.0196989	0.104618
1701	11	61	1015	AACGAGGAAACTGCGAGAAACCAAAGTCCTTTCCCCCCAAAGGTTCTGAAAGCAAACAAA	A_51_P249957	Fgf18	NM_008005	ref|Mus musculus fibroblast growth factor 18 (Fgf18), transcript variant 1, mRNA [NM_008005]	5.88851	0.0775199	-0.066301	-0.0674708	-0.211292	0.720132	0.809734	0.77195	0.218856	0.749764	0.843714	0.796776	0.246437	0.409635	0.57774	0.466912	0.111535
1702	11	62	534	TGGAAGATTCCAGCATCTCATTGTGCTAGATTTATCTCGGAACACAATTTCAGAGATCCC	A_52_P65305	Lrrc39	NM_027321	ref|Mus musculus leucine rich repeat containing 39 (Lrrc39), transcript variant 1, mRNA [NM_027321]	5.1621	0.612974	-0.263173	-0.333948	-1.21009	0.000408212	0.176886	0.0573203	4.56156e-10	0.000583959	0.217286	0.0710351	7.88694e-10	0.000319047	0.148788	0.0416267	3.56956e-10
1703	11	63	4314	CCTAACATGTTAAAAATTACCTTTTCGTGTAAGAATCGGGGCTTTTTAACGGTAAGTATG	A_51_P388973	Zhx1	NM_001042438	ref|Mus musculus zinc fingers and homeoboxes 1 (Zhx1), transcript variant 2, mRNA [NM_001042438]	8.77598	0.0647978	0.154462	0.00358251	0.0932472	0.4322	0.0569145	0.973299	0.19556	0.473752	0.0729025	0.977695	0.221527	0.258836	0.0499206	0.572931	0.100261
1706	11	66	1625	CTGGATACTTTCTTTCAGCGTCATATCCCCACAGACAAACCCAACAGTACTACCCAGTGA	A_55_P1978122	Mutyh	NM_001159581	ref|Mus musculus mutY homolog (E. coli) (Mutyh), transcript variant 1, mRNA [NM_001159581]	6.12342	0.262208	-0.244757	0.0921193	-0.414845	0.099846	0.165899	0.631816	0.00451765	0.120965	0.205029	0.664505	0.00592595	0.0660893	0.140395	0.389401	0.00268204
1707	11	67	7469	GCTTGAAAAATAATCTCACTATATGTAGCAGTACATTATATGTACATTATATGTAATGTT	A_52_P268687	Hipk1	NM_001301304	ref|Mus musculus homeodomain interacting protein kinase 1 (Hipk1), transcript variant 2, mRNA [NM_001301304]	8.94032	0.0726868	0.0608934	0.137609	0.125816	0.505897	0.657036	0.182662	0.176471	0.547391	0.706522	0.2112	0.201353	0.299068	0.483797	0.123764	0.0911309
1717	11	77	1012	GTGTGTGTGTGTGTGTGTGTGTGTGTGTGTAAAAATGTGTATTTAATCTGTATTATTCTC	A_55_P2102365	Spag7	NM_172561	ref|Mus musculus sperm associated antigen 7 (Spag7), transcript variant 1, mRNA [NM_172561]	17.3263	-0.311678	-0.213116	0.562392	0.660954	0.0341851	0.207608	0.000207346	6.29404e-06	0.0436955	0.25349	0.000313308	9.53178e-06	0.0238731	0.173579	0.000183599	4.314e-06
1718	11	78	6314	GGCGTGGCTTTATTTGCTTAAATACCTTCATTTGTATAGTATGTCTCACTTGAAATTGCT	A_55_P2806144	Gltscr1l	NM_001100452	ref|Mus musculus GLTSCR1-like (Gltscr1l), mRNA [NM_001100452]	8.81072	0.0202792	-0.0952858	0.1966	0.0810354	0.831388	0.281374	0.00923114	0.269685	0.853615	0.337519	0.012246	0.299529	0.466374	0.231119	0.00717618	0.135565
1719	11	79	2900	AATATTTTTTAATGAACTGTTATTTTTATACCCAGAGCCAGTAAAGAACAGGGTCCCTGC	A_52_P514352	Kcnk5	NM_021542	ref|Mus musculus potassium channel, subfamily K, member 5 (Kcnk5), mRNA [NM_021542]	8.51783	-0.0640886	-0.428936	0.33859	-0.0262568	0.888127	0.298841	0.387573	0.950995	0.903349	0.357268	0.425593	0.955762	0.493547	0.244643	0.249398	0.43257
1723	11	83	4793	CCAGTTAGCAGTCCTGATTCCGTCTTGACATATTGTTTATCCTGTATTTTTGCATTAATT	A_55_P2064351	Vipr1	NM_011703	ref|Mus musculus vasoactive intestinal peptide receptor 1 (Vipr1), mRNA [NM_011703]	12.4919	0.0524848	-0.140049	0.297614	0.105081	0.727513	0.350612	0.0166726	0.398945	0.757008	0.411876	0.0216154	0.4295	0.413593	0.282036	0.0126667	0.194388
1729	11	89	4812	ATCATGGAGATCCTGGACATCGCCCCCTTCACCAAGATGCGCATCCGCATTGATGGGATG	A_55_P2025383	Loxhd1	NM_172834	ref|Mus musculus lipoxygenase homology domains 1 (Loxhd1), mRNA [NM_172834]	6.69426	0.00998975	0.286335	-0.0907548	0.185591	0.960521	0.0635986	0.598054	0.17181	0.966694	0.0809479	0.632349	0.19639	0.528155	0.0554298	0.370558	0.0888844
1735	11	95	1090	ATGGAGCTGGCCATGAAGCTGTTGGAGAAAGACATTCACGAGAAACAAGACACTCTCATA	A_55_P2020472	Rufy2	NM_027425	ref|Mus musculus RUN and FYVE domain-containing 2 (Rufy2), mRNA [NM_027425]	7.84904	-0.0959374	-0.0572882	0.0112054	0.0498547	0.459832	0.739186	0.947749	0.696102	0.500935	0.781982	0.956001	0.71974	0.273687	0.535469	0.560218	0.325748
1740	11	100	2485	CTTCCCGGGCACTGAGGAGTAAAAGCGCCTAGGGCCTGGAGAATAGGTCTGAAATGGGTT	A_51_P101765	Smarcd1	NM_031842	ref|Mus musculus SWI/SNF related, matrix associated, actin dependent regulator of chromatin, subfamily d, member 1 (Smarcd1), mRNA [NM_031842]	5.68284	0.15537	-0.0471923	0.00280409	-0.199758	0.320703	0.83812	0.989194	0.148488	0.358016	0.867745	0.99091	0.171009	0.195603	0.594196	0.580675	0.0773971
1745	11	105	2574	CTGGGTAATGCCATATCCCTCAACTCACTTCATGAAACATCCTAATAAAAGTATTTCTAC	A_55_P2071691	Kank3	NM_030697	ref|Mus musculus KN motif and ankyrin repeat domains 3 (Kank3), mRNA [NM_030697]	10.2823	0.185257	-0.0564347	0.332724	0.091032	0.17415	0.777664	0.0116966	0.501626	0.203578	0.815724	0.0152844	0.5327	0.111225	0.558574	0.0089567	0.241096
1746	11	106	2037	GGTATTGCAATTGTCACCTCTGTGGTCAATATCATTAAACAGGTATGAGAATTCGCTGGC	A_55_P2178578	Tmprss4	NM_145403	ref|Mus musculus transmembrane protease, serine 4 (Tmprss4), mRNA [NM_145403]	6.38375	0.339994	-0.144539	-0.847963	-1.3325	0.337206	0.770124	0.00990323	2.97455e-05	0.375057	0.809318	0.013077	4.33751e-05	0.204913	0.554187	0.00766313	1.96312e-05
1758	11	118	1023	CAGTTCAGTTTTGGCTACGGTCCTCCTCCCCCACCCCCTGATCAGTTTGCCCCTCCAGGG	A_66_P117069	Dazap1	NM_001122604	ref|Mus musculus DAZ associated protein 1 (Dazap1), transcript variant 2, mRNA [NM_001122604]	11.8661	-0.0642432	-0.0224735	0.117922	0.159692	0.518441	0.877197	0.211732	0.0526238	0.559864	0.90085	0.242279	0.0633838	0.305883	0.616864	0.141976	0.028687
1761	11	121	926	TTCTTCACCTTATCTTAATGATCTCCTGCCCTCAGAACGTCTACTGCTCTTGCTTTATGT	A_55_P2026014	Mc5r	NM_013596	ref|Mus musculus melanocortin 5 receptor (Mc5r), mRNA [NM_013596]	5.72579	-0.100881	-0.0381612	-0.0899346	-0.0272149	0.648829	0.903397	0.704567	0.901835	0.681746	0.923169	0.735139	0.911268	0.372474	0.632147	0.430793	0.412433
1766	11	126	1551	ATTAGTGGTGTCCCCAGTAGAAAGGACCACATGTCCCATCCTCACGGAATTATGATCATT	A_55_P2917104	Bbx	NM_027444	ref|Mus musculus bobby sox homolog (Drosophila) (Bbx), mRNA [NM_027444]	8.79405	-0.105354	-0.111742	0.137008	0.13062	0.21756	0.235374	0.104633	0.0881638	0.250354	0.286055	0.125743	0.103941	0.136782	0.195879	0.0736855	0.0470426
1768	11	128	2162	CCCCACTTGCTTGGTAATAGGACTCTCACTTATCGGGAAGGCGGCAGATCCCATCCCCTT	A_51_P511250	Fam46b	NM_175307	ref|Mus musculus family with sequence similarity 46, member B (Fam46b), mRNA [NM_175307]	5.43965	-0.0149971	-0.222347	0.0648634	-0.142486	0.938074	0.171991	0.722789	0.315553	0.947391	0.212319	0.751599	0.346061	0.517609	0.145387	0.440439	0.156624
1778	11	138	7966	GAATTTTAGCTTTGTATCTTGCAGGTTTTGCAGTTAGAAATTTCTTGAACTAGCGTTTGC	A_52_P682745	Dock4	NM_172803	ref|Mus musculus dedicator of cytokinesis 4 (Dock4), mRNA [NM_172803]	8.80771	0.133303	0.232887	0.10232	0.201904	0.271326	0.0589608	0.428516	0.0578508	0.306629	0.0754019	0.466279	0.0695239	0.167527	0.0516321	0.27324	0.0314659
1779	11	139	994	CATTATATCTTTTCTGTGGAGTCTACTGGAGTTTTGCCACCAGATGTGTTGGTGAGTGAA	A_51_P112557	Polr1c	NM_009085	ref|Mus musculus polymerase (RNA) I polypeptide C (Polr1c), mRNA [NM_009085]	10.5363	-0.189699	-0.0888848	0.148844	0.249658	0.0122036	0.3295	0.0553612	0.000533057	0.0160205	0.38948	0.0685844	0.000730811	0.00875284	0.266699	0.0401906	0.000330759
1781	11	141	1652	TGGTTTGTGACATGGCAGATCAGAAGTGCCTCCTTGTAGGTTCATTGGTCTCTGGAATAA	A_66_P134002	Cdip1	NM_025670	ref|Mus musculus cell death inducing Trp53 target 1 (Cdip1), mRNA [NM_025670]	11.0611	-0.0199498	0.0287703	0.156174	0.204894	0.910115	0.896217	0.272615	0.0971027	0.922584	0.916081	0.306434	0.113979	0.504055	0.627294	0.179571	0.0515861
1782	11	142	4097	GCAGCAGCAACAACAACAACAACAACAAGAGGTCTGGGAATGTGGTCAATGATACTATTC	A_55_P2487095	Glyctk	NM_174846	ref|Mus musculus glycerate kinase (Glyctk), transcript variant 1, mRNA [NM_174846]	14.9171	-0.0175503	0.163929	-0.0943279	0.0871514	0.891629	0.133224	0.391255	0.374216	0.906085	0.165627	0.429225	0.404891	0.495041	0.113414	0.251527	0.18325
1786	11	146	282	ACTATCAAGAAGGAAGATCTGGAGTTGATAATGACGGAAATGGAGATCTCTCGAGCAGCA	A_52_P8216	Hypk	NM_026318	ref|Mus musculus huntingtin interacting protein K (Hypk), mRNA [NM_026318]	12.7335	0.0744408	0.074719	-0.0875196	-0.0872415	0.325574	0.386019	0.248413	0.196068	0.363216	0.448821	0.2805	0.222012	0.198444	0.307334	0.164373	0.100481
1790	11	150	2591	TTTTTTATACTAAAATTGACCATTATATTCTACTGTGAGAAGTGCAGTCTGTCTGCACTA	A_52_P251623	Fam222a	NM_001004180	ref|Mus musculus family with sequence similarity 222, member A (Fam222a), mRNA [NM_001004180]	6.91206	-0.295759	-0.295906	0.79062	0.790473	0.373109	0.438059	0.00979525	0.00541861	0.41295	0.501992	0.0129309	0.00706458	0.225616	0.343743	0.00757755	0.00319737
1791	11	151	2463	TAGGATAGAGAAGCTTTAAAGGCTTGGAGTCTTCCCATTTTTGTTCTTTTGACATCAGAG	A_51_P476687	Klrb1c	NM_008527	ref|Mus musculus killer cell lectin-like receptor subfamily B member 1C (Klrb1c), transcript variant 2, mRNA [NM_008527]	5.37656	0.0695274	-0.132808	0.212899	0.0105634	0.696812	0.481959	0.175615	0.953247	0.727834	0.545167	0.203434	0.958007	0.397654	0.373308	0.119212	0.433586
1805	12	1	3793	CGCACCGTGCGCCCGCCGCCGCACCGCACCACCACCGACACAGGCGCGCGGCGGGTGGCT	A_66_P111186	Grin2d	NM_008172	ref|Mus musculus glutamate receptor, ionotropic, NMDA2D (epsilon 4) (Grin2d), mRNA [NM_008172]	12.6496	0.0163872	0.0852995	0.0354319	0.104344	0.919989	0.603608	0.829434	0.391471	0.931033	0.658136	0.850438	0.422074	0.508672	0.450664	0.498358	0.191027
1806	12	2	955	GATGGTTTCTAAGTTACTTCACTGAGGACAGGAGCCATCTTACTGTTATCTGTGATAACA	A_51_P411770	Nip7	NM_025391	ref|Mus musculus nuclear import 7 homolog (S. cerevisiae) (Nip7), transcript variant 1, mRNA [NM_025391]	10.2147	-0.150134	-0.0295733	-0.0245279	0.0960326	0.192616	0.870032	0.874638	0.386647	0.22438	0.895152	0.891239	0.417657	0.122591	0.612963	0.522268	0.189028
1809	12	5	4792	CACCAAAGGCTTCGGGACTCCTGTGTGTAGCTAGTTATTAAGACACTTAAGAACTCTCGT	A_52_P480351	Loxl2	NM_033325	ref|Mus musculus lysyl oxidase-like 2 (Loxl2), mRNA [NM_033325]	7.95526	0.599883	1.02843	-0.370818	0.0577314	0.000435121	2.46907e-07	0.0299649	0.759611	0.000626649	3.83201e-07	0.038186	0.778453	0.000342371	2.624e-07	0.022377	0.352321
1811	12	7	1781	AAATCTGATTTCAGCCTGAGTTCCCAGTGAAGTGTTACAAGAAGTGTCAACCAATAAAGT	A_51_P510418	Aldh1b1	NM_028270	ref|Mus musculus aldehyde dehydrogenase 1 family, member B1 (Aldh1b1), mRNA [NM_028270]	11.1961	0.380413	0.564462	-0.303765	-0.119717	0.0988354	0.0183481	0.210536	0.620474	0.119735	0.0242507	0.240926	0.646432	0.0654177	0.0166059	0.141183	0.29257
1812	12	8	8328	AAATTGTTTAGGAGACTTCTAAGAAGAGCTGCTTGCAATAAACATTTCAGATTTTCCCGA	A_52_P145412	Rictor	NM_030168	ref|Mus musculus RPTOR independent companion of MTOR, complex 2 (Rictor), mRNA [NM_030168]	7.40946	-0.0559037	-0.0117027	0.257209	0.30141	0.583593	0.938163	0.00380832	0.000348527	0.622223	0.952084	0.00519812	0.000481687	0.339953	0.651948	0.00304611	0.000218008
1814	12	10	1109	TTCTATGCAACTACAAATGGCTCCTTTACATTCTGGAAAAGTACCTATGACACATCAAGG	A_52_P437860	2810474O19Rik	NM_026054	ref|Mus musculus RIKEN cDNA 2810474O19 gene (2810474O19Rik), transcript variant 3, mRNA [NM_026054]	8.28055	-0.159772	-0.101158	0.317842	0.376456	0.259339	0.569495	0.0177781	0.00259118	0.294788	0.625993	0.0230551	0.00342804	0.161058	0.428654	0.0135103	0.0015515
1816	12	12	5495	CCTGTGAGTGTAGCTGAGATTTTTAGTATGAATGTGAGATTGTTCTTGCTTATGTCATTA	A_55_P1959056	Pom121	NM_148932	ref|Mus musculus nuclear pore membrane protein 121 (Pom121), mRNA [NM_148932]	10.589	-0.076468	-0.00080704	0.0524598	0.128121	0.467092	0.996394	0.65563	0.155698	0.508312	0.997315	0.686955	0.17862	0.277717	0.68292	0.402557	0.0808422
1817	12	13	1225	CCTCTCATCCGTTGTGCTTACTAACAAAATGTGAAAAGCAAGACCCAGGTGTCTCATGTG	A_51_P455647	Car2	NM_009801	ref|Mus musculus carbonic anhydrase 2 (Car2), mRNA [NM_009801]	8.27295	0.227045	0.437623	-0.449975	-0.239397	0.222202	0.019112	0.011315	0.155698	0.255156	0.0253162	0.01476	0.17862	0.139405	0.0173355	0.00864936	0.0808422
1819	12	15	1730	GTCCAGAAGCACCTGAGCCCTTTACCTTCAGCAACACCAAGCCCTTGTCACATTTTGTTT	A_52_P219840	Mamld1	NM_001256048	ref|Mus musculus mastermind-like domain containing 1 (Mamld1), transcript variant 2, mRNA [NM_001256048]	5.37625	-0.118054	0.11314	-0.192983	0.0382107	0.421386	0.513557	0.172728	0.801013	0.462512	0.574168	0.200177	0.816792	0.252694	0.393166	0.117304	0.369673
1822	12	18	489	CTATCAGTGCAAAGAGTGTGGGAAAAGCTTCAGTCAGCGAGGCAGCCTGGCTGTCCACGA	A_55_P2110355	Zfp637	NM_177684	ref|Mus musculus zinc finger protein 637 (Zfp637), mRNA [NM_177684]	9.2694	-0.0449424	-0.00584321	0.0395719	0.0786711	0.675397	0.969684	0.730133	0.383544	0.707274	0.976837	0.758623	0.414267	0.38642	0.668897	0.444555	0.187494
1824	12	20	552	GAGTCTGTGGGTATTCGCCTGAACAAGCATAAGCCCAACATCTATTTCAAGCCCAAGAAA	A_66_P103492	Drg2	NM_021354	ref|Mus musculus developmentally regulated GTP binding protein 2 (Drg2), mRNA [NM_021354]	7.7772	-0.0634174	-0.109107	0.0175074	-0.0281821	0.49337	0.257289	0.880969	0.759791	0.535201	0.311622	0.896803	0.778668	0.292408	0.213386	0.525528	0.352419
1825	12	21	2941	AGGAAGGACTAATCACAGAGATTCCTGACTGACTCTGAAATCCATGTGTTGTGTTGACCA	A_51_P224164	Slc26a4	NM_011867	ref|Mus musculus solute carrier family 26, member 4 (Slc26a4), mRNA [NM_011867]	6.11937	0.736253	0.762245	-0.331909	-0.305917	0.00099991	0.00111731	0.160178	0.150991	0.00142947	0.00163298	0.186011	0.173598	0.000780994	0.00111819	0.109003	0.0785691
1830	12	26	2254	GGGGAGGGGAAATATGAGCCTTTGTTGCTTTCAAAACGAGAACAGTTTGTACAAGTTTTT	A_51_P287069	Serpinh1	NM_009825	ref|Mus musculus serine (or cysteine) peptidase inhibitor, clade H, member 1 (Serpinh1), transcript variant 1, mRNA [NM_009825]	9.03576	0.605375	0.147227	0.0867642	-0.371384	0.00120742	0.549414	0.713492	0.0329546	0.00170768	0.608167	0.743192	0.040423	0.000932994	0.416448	0.435512	0.0182951
1831	12	27	2631	CTGTGATAACAAAAAGTGCTTTCTCTGGAAATACACCTATGGCTTTTATACTGGCTATTA	A_55_P1961059	Usp16	NM_024258	ref|Mus musculus ubiquitin specific peptidase 16 (Usp16), mRNA [NM_024258]	10.2397	-0.114772	-0.0223734	-0.0478135	0.0445854	0.22472	0.87985	0.67071	0.644115	0.258098	0.903493	0.701018	0.669477	0.141012	0.618674	0.410798	0.303
1835	12	31	454	CCGGCAGATTGTCTCTGGGTCCCGAGACAAGACCATAAAGTTATGGAATACTCTGGGTGT	A_52_P404108	Gnb2l1	NM_008143	ref|Mus musculus guanine nucleotide binding protein (G protein), beta polypeptide 2 like 1 (Gnb2l1), mRNA [NM_008143]	13.4749	-0.261859	-0.1903	0.230876	0.302434	6.56422e-05	0.00437408	0.00040588	2.4786e-06	9.91779e-05	0.0062647	0.000601801	3.83491e-06	5.41861e-05	0.00428981	0.000352657	1.73565e-06
1837	12	33	725	AGTTCGTGAACTGGCAGGTGGATGGCGAGTACCGTGGTTCTGACTTCACAGCTGCTGTCA	A_55_P2161690	Tomm40	NM_001109748	ref|Mus musculus translocase of outer mitochondrial membrane 40 homolog (yeast) (Tomm40), transcript variant 1, mRNA [NM_001109748]	8.67269	-0.409182	-0.0401458	-0.157987	0.211049	0.00601729	0.869149	0.340729	0.137389	0.00807811	0.894396	0.377733	0.158734	0.00441349	0.612445	0.221352	0.0718415
1841	12	37	2305	CAGCTGAATGGGTTTTGGTTTGCAGGAAAACAGTCCAGAGCTTTGAAAAGGCTCCTAAGA	A_52_P516091	Pla2g15	NM_133792	ref|Mus musculus phospholipase A2, group XV (Pla2g15), mRNA [NM_133792]	8.87968	-0.268538	0.0179439	-0.237395	0.0490873	0.0528933	0.9394	0.0975448	0.750338	0.0662836	0.952996	0.118075	0.769957	0.0362142	0.652572	0.069192	0.348476
1846	12	42	2389	CTGATCCTGACATGGGAGAACGACCATGTTTTTCTTTGTGTGTGCTTCTAGCAGCTGTTT	A_52_P663600	Pak1	NM_011035	ref|Mus musculus p21 protein (Cdc42/Rac)-activated kinase 1 (Pak1), mRNA [NM_011035]	5.65303	0.18547	0.232911	0.00578771	0.0532286	0.131506	0.0747575	0.973181	0.682848	0.157177	0.0949792	0.977505	0.706561	0.0858739	0.0650378	0.57282	0.319784
1852	12	48	4652	GCATATGATGAAGTTTATCTTGTGTAAATTATTTTTAGAACACGAGTTGGGCAATGAGGC	A_52_P276727	Lgr4	NM_172671	ref|Mus musculus leucine-rich repeat-containing G protein-coupled receptor 4 (Lgr4), mRNA [NM_172671]	9.26115	-0.117045	-0.0146257	0.239158	0.341577	0.34269	0.939915	0.0389525	0.00146323	0.381604	0.953351	0.0489465	0.0019494	0.20849	0.652815	0.0286827	0.00088228
1857	12	53	2035	TAGTATTTCTGGATTTGTGCAGCCATAGACATTGTTCTCTCCATCGTGATATATCAGTTC	A_51_P107326	Oxct1	NM_024188	ref|Mus musculus 3-oxoacid CoA transferase 1 (Oxct1), mRNA [NM_024188]	8.20248	0.133779	-0.259947	0.0147042	-0.379022	0.441818	0.140481	0.948569	0.00970259	0.483039	0.174342	0.956726	0.0124224	0.263909	0.119382	0.560643	0.00562229
1858	12	54	4538	CGGTTTTAGTTGTCTTGGGAATCAGAGAACTAGCTCTTTACTTTCCATCTCGTTCTGACT	A_51_P481494	Robo3	NM_001164767	ref|Mus musculus roundabout homolog 3 (Drosophila) (Robo3), mRNA [NM_001164767]	6.13987	0.229345	0.38141	-0.400704	-0.248639	0.269188	0.0728005	0.0432995	0.183462	0.304441	0.0923218	0.0541827	0.208839	0.166332	0.0632181	0.0317511	0.0945188
1863	12	59	1339	ATGGTTTAGTGTTTGACACAACTCTTGATTAATTCCAAACTTGCTTCTCATGGTAAGTTC	A_52_P305182	Ccdc32	NM_199310	ref|Mus musculus coiled-coil domain containing 32 (Ccdc32), mRNA [NM_199310]	8.86291	-0.086972	-0.038891	-0.00921319	0.0388679	0.349675	0.762645	0.941558	0.677355	0.388815	0.803747	0.951134	0.70095	0.21243	0.550372	0.557366	0.317244
1864	12	60	2342	CGCTTGTGATTCCTGTGGGGACAAGTTCCTGGATGCCAATAGCCTAGCCCAGCATGTTCG	A_51_P463849	Zbtb17	NM_009541	ref|Mus musculus zinc finger and BTB domain containing 17 (Zbtb17), mRNA [NM_009541]	8.925	-0.0286716	0.113643	-0.0666862	0.075628	0.773474	0.216414	0.468752	0.340727	0.799554	0.264104	0.507694	0.372315	0.436838	0.180848	0.297509	0.168507
1869	12	65	497	TTTGTGCCTTTGGAAGAGGAGTTCATTCTGGGCGTTTCTAAGTACGGCATAAAAGTCTCG	A_66_P106363	Itgb1bp1	NM_008403	ref|Mus musculus integrin beta 1 binding protein 1 (Itgb1bp1), mRNA [NM_008403]	9.41027	0.0876637	-0.0922169	0.114543	-0.0653376	0.39637	0.434632	0.263271	0.502134	0.436118	0.49876	0.296201	0.533315	0.238274	0.34153	0.173574	0.241374
1871	12	67	2279	TGCTTTCCCAACACCTTTGGCCTCCCCACTTCTTGTGCACTCCACTTCTGTCACTGCAGA	A_55_P2761004	Pkm	NM_001253883	ref|Mus musculus pyruvate kinase, muscle (Pkm), transcript variant 1, mRNA [NM_001253883]	10.1295	0.570542	0.781002	0.0843622	0.294823	4.525e-05	5.73061e-07	0.609744	0.0195172	6.88326e-05	7.96635e-07	0.643303	0.024476	3.76068e-05	5.45502e-07	0.376977	0.0110776
1888	12	84	4413	AGTGCAAAGGGAGTTTTGCATCTCATGTCCAAGTCAGAATTAGGGCCATTTACTAGACTT	A_51_P146505	Atp11b	NM_029570	ref|Mus musculus ATPase, class VI, type 11B (Atp11b), mRNA [NM_029570]	9.88751	-0.188755	-0.0939929	0.1636	0.258363	0.0714132	0.47729	0.13302	0.00760581	0.0882189	0.54063	0.156415	0.00977452	0.0481986	0.370201	0.0916597	0.00442387
1895	12	91	191	CTCACCCTATTGGAGTCAGAAAGAGAAGCTCGAAGGTTGCGTTGATCTTGCAGCTGGGTT	A_55_P1972841	Rps28	NM_016844	ref|Mus musculus ribosomal protein S28 (Rps28), mRNA [NM_016844]	15.2935	-0.257159	-0.184314	0.226844	0.29969	0.00068952	0.0210387	0.00275439	4.33499e-05	0.000986572	0.0277834	0.00380319	6.25972e-05	0.000539016	0.0190249	0.00222868	2.8331e-05
1900	12	96	1748	TAAAATGACACGGTGAGCATAGCATGTTTTCCTAGAGCAAGAACTGGAAGGAAAACTTGT	A_51_P464029	Fads3	NM_021890	ref|Mus musculus fatty acid desaturase 3 (Fads3), mRNA [NM_021890]	7.32152	-0.0299255	-0.363827	-0.0246069	-0.358508	0.831526	0.00170396	0.874793	0.000654758	0.853763	0.00250176	0.891411	0.000891322	0.466455	0.0017131	0.522369	0.000403405
1906	12	102	755	TGCTGACCTCCAGCTGGACGACGTCATCGGTCTGTAGTGTCATAATTCCCTCAACCCCTC	A_55_P2057686	Cdc42ep5	NM_021454	ref|Mus musculus CDC42 effector protein (Rho GTPase binding) 5 (Cdc42ep5), mRNA [NM_021454]	7.62268	0.180852	0.564554	0.414446	0.798148	0.600905	0.0841984	0.19259	0.00418279	0.638247	0.106687	0.221954	0.00549321	0.348708	0.073055	0.130065	0.00248618
1907	12	103	1806	ATTTATTGGCTATATTGATACCCATATAAGACTGTATCTTACAGTGCACAGAATTCCCAC	A_52_P679105	Prss23	NM_029614	ref|Mus musculus protease, serine 23 (Prss23), mRNA [NM_029614]	7.7001	0.639415	0.206276	-0.22064	-0.653779	0.00367923	0.459006	0.371549	0.00164489	0.00505283	0.523005	0.409191	0.00218059	0.00276063	0.358132	0.239787	0.000986918
1910	12	106	986	GGTCTCTCTGGTTCTGCAGAACAAGTTGAGGATTTAGGATAAACTGTTCCTTTTAAAAAA	A_55_P1957419	Ensa	NM_019561	ref|Mus musculus endosulfine alpha (Ensa), transcript variant 1, mRNA [NM_019561]	9.98561	0.25243	0.11966	0.175467	0.0426968	0.0324902	0.415197	0.160767	0.745738	0.0415231	0.478254	0.186705	0.765593	0.0226862	0.327488	0.109409	0.346501
1911	12	107	3130	CAGTATCTGCCCTTTGTGTATAAGCCCGAGATGGGTCTTCCCTACCAGGGACACGACTGC	A_51_P273667	Sox17	NM_011441	ref|Mus musculus SRY (sex determining region Y)-box 17 (Sox17), transcript variant 1, mRNA [NM_011441]	6.91374	-0.077147	-0.256589	-0.0488336	-0.228276	0.681913	0.146906	0.818338	0.126641	0.714157	0.182058	0.840177	0.146988	0.390181	0.124666	0.492346	0.0665256
1925	12	121	3905	TCCCATCTACTTTTGCAACGTTGGAATTGAGTTCTATCTCAAGGAGGGGAGCTTCAGCTA	A_51_P303424	Itgax	NM_021334	ref|Mus musculus integrin alpha X (Itgax), mRNA [NM_021334]	7.04916	0.696837	-0.0351276	-0.452902	-1.18487	0.0227326	0.947139	0.163928	6.76747e-05	0.029528	0.958473	0.190202	9.66758e-05	0.0161327	0.656322	0.111458	4.37547e-05
1927	12	123	917	TGTTGGAACTCTTTAATTAATCATGTTTCTTTAAGAGAAATTTAAGCAAGCTTGTTATGT	A_52_P622442	Pdcl3	NM_026850	ref|Mus musculus phosducin-like 3 (Pdcl3), mRNA [NM_026850]	8.26375	0.130197	-0.0266637	0.0507317	-0.106129	0.141564	0.846391	0.631526	0.200274	0.168471	0.875221	0.664008	0.226594	0.0920446	0.599315	0.38911	0.102555
1933	12	129	2032	GGTTTGTGGAAATCCTTTAGGTTTTAAAAAAGGAAAAAGAGTTTTAAACTCCCTCCCTGT	A_66_P130310	A4galt	NM_001170954	ref|Mus musculus alpha 1,4-galactosyltransferase (A4galt), transcript variant 1, mRNA [NM_001170954]	6.7487	-0.180167	0.0162639	-0.0541373	0.142293	0.520003	0.969552	0.876922	0.586414	0.561657	0.976587	0.893387	0.614258	0.306863	0.668726	0.523526	0.278008
1934	12	130	472	CTTCATTCAGAAGGAAAAGGAGAACCCGAGCTATGATTGGGTCCCAATGAAAAATGGTGG	A_55_P2931347	Hsph1	NM_013559	ref|Mus musculus heat shock 105kDa/110kDa protein 1 (Hsph1), mRNA [NM_013559]	5.6587	-0.183629	0.0719766	-0.232893	0.0227127	0.243857	0.743136	0.135771	0.896925	0.278044	0.785964	0.159477	0.907458	0.15191	0.538195	0.0934537	0.410708
1945	12	141	1052	CTCCCTCACATAGATGAGAAAATAGATGCACAGAAAGGAGAATAATTTTTTATTGTTTTT	A_51_P105554	Crp	NM_007768	ref|Mus musculus C-reactive protein, pentraxin-related (Crp), mRNA [NM_007768]	9.36042	-0.177769	-0.0490582	0.2989	0.427611	0.162816	0.794872	0.0156775	0.000271344	0.191441	0.830701	0.0203513	0.000377075	0.104594	0.56883	0.0119259	0.000170661
1950	12	146	3897	GGATGTAAAGGGAGGCTCAACCTTGTAACTGCTCAGAATTAAACGACTGCCCTTTCTTTG	A_55_P2017694	Gprc5c	NM_001110337	ref|Mus musculus G protein-coupled receptor, family C, group 5, member C (Gprc5c), transcript variant 1, mRNA [NM_001110337]	11.8269	-0.208447	0.0973194	0.16375	0.469516	0.0562716	0.483256	0.153848	1.18874e-05	0.0703198	0.546441	0.179048	1.76547e-05	0.0384194	0.37418	0.104923	7.99037e-06
1960	12	156	1972	GACTGTACAGCCCATATATCTGGCTGTCACTTGTCTAATGCATTTATTTAAAATGTGTAT	A_55_P2059986	Chst14	NM_028117	ref|Mus musculus carbohydrate (N-acetylgalactosamine 4-0) sulfotransferase 14 (Chst14), mRNA [NM_028117]	6.46837	0.210983	-0.0375697	0.0747551	-0.173797	0.0355375	0.808978	0.526255	0.0652831	0.0453753	0.842935	0.564708	0.0779087	0.0247909	0.577207	0.33092	0.0352609
1962	12	158	1799	GCCCCTTGGGCACCAGCCTGCATATCTGTTCAGTTTTATTTAAATAAATTTGTGTGGCAA	A_55_P2087404	Mapre3	NM_133350	ref|Mus musculus microtubule-associated protein, RP/EB family, member 3 (Mapre3), mRNA [NM_133350]	11.3095	0.654334	0.35786	-0.164871	-0.461345	0.000174258	0.053767	0.39306	0.00400851	0.000253146	0.0690881	0.431208	0.00527409	0.000138307	0.0473086	0.252688	0.00238701
1966	12	162	800	CAGAGAGGCTGACAACGTTAAAGACAAACTTTGCAGTAAGCGGACAGATCTATGTGACCA	A_51_P342082	Cnpy2	NM_019953	ref|Mus musculus canopy 2 homolog (zebrafish) (Cnpy2), mRNA [NM_019953]	12.7627	-0.161259	-0.161543	0.0661233	0.0658389	0.023238	0.0343428	0.413748	0.355458	0.0301907	0.0445494	0.451467	0.386429	0.0164948	0.0305056	0.264561	0.174895
1967	12	163	1707	GAAAGCTCACTTGCAGAAAACATTGCTGCTTTGTATTTTACAATAAACTGCTCCCATGTC	A_55_P1987979	Plrg1	NM_016784	ref|Mus musculus pleiotropic regulator 1, PRL1 homolog (Arabidopsis) (Plrg1), mRNA [NM_016784]	10.9555	0.0170318	0.00181523	0.12361	0.108394	0.895369	0.991991	0.244438	0.256742	0.909456	0.993871	0.276431	0.286263	0.496883	0.680562	0.161989	0.12956
1971	13	3	346	AAAGCAACTACACCTGGATTTTTCCAAACAACTTTTATTTCCTCAAAGTCTTCCTTAACC	A_52_P316697	Ost4	NM_024460	ref|Mus musculus oligosaccharyltransferase 4 homolog (S. cerevisiae) (Ost4), transcript variant 1, mRNA [NM_024460]	11.25	-0.0465379	-0.129576	-0.137526	-0.220565	0.661856	0.208415	0.145763	0.00838677	0.694703	0.254821	0.17064	0.0108101	0.379552	0.174491	0.0999953	0.00489256
1974	13	6	3073	AAGGAGATGTGGTCTCAGAAATGGGAAAGTATGTATGTCGGACTTGATGTACTCTTGCTC	A_51_P271614	Pls3	NM_145629	ref|Mus musculus plastin 3 (T-isoform) (Pls3), transcript variant 1, mRNA [NM_145629]	12.4085	-0.0153873	0.147514	-0.16432	-0.00141918	0.918755	0.256652	0.164196	0.991564	0.929935	0.310856	0.190645	0.99243	0.508072	0.212861	0.111719	0.449166
1980	13	12	538	TTTGTTACATCCTAGCAAGATATTCCTGGATCCCTGCTGCGCATTCTGATGTGAATCCCA	A_52_P362403	Dppa5a	NM_025274	ref|Mus musculus developmental pluripotency associated 5A (Dppa5a), mRNA [NM_025274]	6.2337	0.175931	0.21165	-0.208418	-0.172698	0.251076	0.200735	0.174429	0.21631	0.286284	0.245691	0.202136	0.243494	0.156412	0.168239	0.118452	0.110203
1987	13	19	2746	CATGTCTTATTTTCTATCTCAGTCATGGAAGCTCAGTGAAATCTGTGTTATTAAAAGGCA	A_55_P1961260	Vps53	NM_026664	ref|Mus musculus vacuolar protein sorting 53 (yeast) (Vps53), mRNA [NM_026664]	5.62151	-0.0828675	-0.0599903	-0.0777289	-0.0548517	0.45785	0.675235	0.506718	0.607463	0.498703	0.723852	0.54567	0.634339	0.272467	0.495664	0.319764	0.287097
1988	13	20	2023	AGTACTACCAGTCTAGCCTGATGTCCCATAACACCTTATAGCTCATTATCTAATGACCTA	A_51_P478881	Ces4a	NM_146213	ref|Mus musculus carboxylesterase 4A (Ces4a), mRNA [NM_146213]	5.86024	-1.30284	-0.192969	-0.569767	0.540099	7.39232e-06	0.603798	0.0408411	0.0347948	1.15573e-05	0.658387	0.051335	0.04255	6.31437e-06	0.450836	0.0300824	0.0192578
1996	13	28	1467	CAGCGCTTTAGCATCTCAGTGCCTGATGGACAGCCCCAGCCCAGCAACTATAGAGTCCAT	A_66_P135700	Cyp2d11	NM_001104531	ref|Mus musculus cytochrome P450, family 2, subfamily d, polypeptide 11 (Cyp2d11), mRNA [NM_001104531]	17.3519	-0.0963437	0.0835635	-0.232088	-0.0521806	0.565806	0.692145	0.13025	0.749316	0.605121	0.737868	0.153509	0.768704	0.330609	0.505261	0.0899563	0.347909
2000	13	32	6201	AAGTAAAGAAAAGCTATCGGGATTCTCTGGTTCTGCTTAAAGACTTAGCTTTGGAGCCTA	A_51_P398723	Flt1	NM_010228	ref|Mus musculus FMS-like tyrosine kinase 1 (Flt1), mRNA [NM_010228]	10.4615	0.289499	0.611285	0.138823	0.460609	0.0540643	0.000130492	0.413082	0.00111377	0.0677145	0.000184552	0.450931	0.00150191	0.036996	0.000126374	0.264246	0.000679752
2005	13	37	1630	ACGGAAGTGATACAAACAAATAAAGGTTCCTTCTGAATTCTGTATCTTTCAAGTACTGTG	A_52_P385615	Rnpc3	NM_026043	ref|Mus musculus RNA-binding region (RNP1, RRM) containing 3 (Rnpc3), transcript variant 2, mRNA [NM_026043]	8.20286	0.118327	0.108147	0.0597741	0.0495945	0.193934	0.295192	0.568136	0.590447	0.225901	0.352923	0.602683	0.61833	0.123421	0.241667	0.353173	0.279851
2011	13	43	2109	TAACATCACATCCCTGAGTTAAGCCCTCCCAAAGAGGGAGGCAGAAGCAAGAAGAAAAAA	A_55_P2042487	Dpysl3	NM_001291455	ref|Mus musculus dihydropyrimidinase-like 3 (Dpysl3), transcript variant 3, mRNA [NM_001291455]	7.64715	0.284012	-0.139384	0.265703	-0.157693	0.0367666	0.408496	0.0562042	0.231227	0.0468588	0.471692	0.069583	0.25946	0.0256014	0.322995	0.0407757	0.117429
2012	13	44	3519	AGTGCTCTTCCACTTTGACTAGGACCATTACAAAGTGTATCTGAGGCTGCACTAACCTCT	A_51_P337662	Ddx26b	NM_172779	ref|Mus musculus DEAD/H (Asp-Glu-Ala-Asp/His) box polypeptide 26B (Ddx26b), mRNA [NM_172779]	8.12939	0.14706	0.316351	0.0538417	0.223132	0.192969	0.0052052	0.694007	0.027123	0.224787	0.00736374	0.724796	0.033564	0.122813	0.00504238	0.424732	0.0151908
2014	13	46	3573	CCCATTGGGTTGTCTGACCTTTTATTATGAAGGTTTACAAGTTTGTTATGCATTCTAGAT	A_55_P2127497	Trim35	NM_029979	ref|Mus musculus tripartite motif-containing 35 (Trim35), mRNA [NM_029979]	8.72363	0.113895	-0.202438	0.147628	-0.168704	0.379401	0.125878	0.250623	0.135188	0.419268	0.156494	0.282855	0.156304	0.229068	0.107161	0.165753	0.0707422
2015	13	47	45	CGGGCTGCACTGAGGCCGGCTTGGTCACTATGGAGGAGATAGGCATTTTGGTGGAAAAGA	A_66_P108467	Psmc4	NM_011874	ref|Mus musculus proteasome (prosome, macropain) 26S subunit, ATPase, 4 (Psmc4), mRNA [NM_011874]	7.81221	0.12648	0.151256	-0.28034	-0.255564	0.303053	0.255527	0.0147086	0.0162625	0.339774	0.30958	0.0191066	0.020428	0.185636	0.211988	0.0111965	0.00924557
2022	13	54	1280	CGCTCATGGACTACTTGCCCTCCTGGCAGAAAATCTATTTCTACAGTTGGGGCTGACAGC	A_51_P395164	Pex16	NM_145122	ref|Mus musculus peroxisomal biogenesis factor 16 (Pex16), transcript variant 1, mRNA [NM_145122]	12.3688	0.249668	0.156439	-0.428816	-0.522045	0.0514756	0.301285	0.000925906	2.82451e-05	0.064485	0.359638	0.00134528	4.13163e-05	0.0352315	0.246265	0.000788337	1.86994e-05
2026	13	58	918	GGACGCTGCCTACCTATAATGCACGGTACAGTTTGCCTCAGAGACAGACCCAGAAACCCC	A_52_P680870	Ctxn1	NM_183315	ref|Mus musculus cortexin 1 (Ctxn1), mRNA [NM_183315]	5.54154	-0.0370097	-0.104835	0.117327	0.0495015	0.806225	0.491581	0.379015	0.703938	0.83002	0.554148	0.416574	0.726839	0.453483	0.379458	0.244113	0.328962
2029	13	61	4806	AATTGGGGGAAGGGTGCCCCAGGTCACATGACTGGATAGTTAGAAATAAAGTGCTATGTA	A_55_P1997741	Slc9a8	NM_001304540	ref|Mus musculus solute carrier family 9 (sodium/hydrogen exchanger), member 8 (Slc9a8), transcript variant 3, mRNA [NM_001304540]	12.2139	0.0780697	-0.0712728	0.109223	-0.0401194	0.336533	0.449357	0.169876	0.615958	0.374448	0.51399	0.196924	0.642249	0.20458	0.351959	0.115398	0.290677
2047	13	79	163	CTGCTGTGTGTCCAGCTGCTGCAGACCCAGCTGCTGCCGCCCCAGCTGCTGTGTATCCAG	A_66_P118525	Krtap4-13	NM_027087	ref|Mus musculus keratin associated protein 4-13 (Krtap4-13), mRNA [NM_027087]	10.5415	-0.196917	-0.259627	0.167838	0.105129	0.00778445	0.000852699	0.0249473	0.136452	0.0103868	0.0012516	0.0320838	0.157766	0.00567487	0.000857046	0.0188012	0.0714038
2048	13	80	4915	CCCGGTCTTAACAGAGGACTCCTTACACTCCTAACTGTGATCACAGACAAGAAATACCTT	A_52_P175066	Cd2ap	NM_009847	ref|Mus musculus CD2-associated protein (Cd2ap), mRNA [NM_009847]	10.7499	0.0731822	0.0553453	0.109817	0.0919805	0.214287	0.429092	0.0555366	0.0814618	0.246789	0.493354	0.0688328	0.0963304	0.134834	0.337828	0.0403362	0.0435983
2049	13	81	2372	TGTTTTCTATTTATTGTACCAAAGACAGTGGTGGTCCGGTAGAGGGGAGATTCCCCCTTA	A_55_P2021792	Dyrk1b	NM_001037957	ref|Mus musculus dual-specificity tyrosine-(Y)-phosphorylation regulated kinase 1b (Dyrk1b), transcript variant 1, mRNA [NM_001037957]	6.77959	0.0915257	0.228806	-0.0298407	0.107439	0.608251	0.190954	0.891117	0.497045	0.64467	0.233858	0.905169	0.528306	0.352217	0.160136	0.530431	0.239107
2053	13	85	1834	GTGTCATTGACTTTAAAAGTGGTTTATGATTAGTAAAGCTTATGCTTAGCTTTGCACTCC	A_51_P311694	Ypel5	NM_027166	ref|Mus musculus yippee-like 5 (Drosophila) (Ypel5), mRNA [NM_027166]	8.97438	0.00264824	0.062422	-0.255028	-0.195254	0.985331	0.679574	0.0164318	0.0483462	0.988417	0.727084	0.0213246	0.0584037	0.540024	0.497877	0.0124962	0.0264331
2055	13	87	2453	CAGCCACCAGAGTGCCGCCTTCAGAAAACTTTATGTAAATTGTTTTTGTATAAGAATAAT	A_55_P1985351	Slc35f2	NM_028060	ref|Mus musculus solute carrier family 35, member F2 (Slc35f2), mRNA [NM_028060]	7.35186	0.414652	1.78204	-2.36204	-0.994653	0.427988	0.000370175	3.01671e-06	0.0245407	0.469022	0.000541727	4.89674e-06	0.030511	0.256251	0.000370952	2.8695e-06	0.013809
2064	13	96	827	TTCCCTTCCAGAACAAATGACTGGTACCCCCATTACTCCTCTTAAGGATGGGTTTACAGA	A_55_P2740857	Gorasp2	NM_027352	ref|Mus musculus golgi reassembly stacking protein 2 (Gorasp2), transcript variant 1, mRNA [NM_027352]	8.66974	-0.175903	-0.149687	0.0718384	0.098055	0.194038	0.33927	0.65708	0.45886	0.226083	0.400182	0.688109	0.491098	0.123521	0.274028	0.403233	0.222267
2068	13	100	1288	CATCTTTGTAATGATGGAGACGTACTTTTTTCTTGATTTGATATTAACCTTCTTACGGGG	A_52_P550932	H1f0	NM_008197	ref|Mus musculus H1 histone family, member 0 (H1f0), mRNA [NM_008197]	6.63161	-0.220686	-0.135157	0.0410155	0.126545	0.0216963	0.225216	0.740935	0.170956	0.0281826	0.274089	0.768552	0.195353	0.0153976	0.187685	0.450373	0.0884154
2078	13	110	2250	AAAGTTTCTGCCTAACAAGAGGTGTTACTGGTTTTTCTCAAGCTCCGATTGTGAAACCAG	A_52_P578732	Ccr5	NM_009917	ref|Mus musculus chemokine (C-C motif) receptor 5 (Ccr5), mRNA [NM_009917]	6.9025	0.192725	-0.163982	0.17625	-0.180458	0.294303	0.445246	0.355829	0.282157	0.330662	0.509666	0.392665	0.311873	0.180658	0.348998	0.230103	0.141151
2081	13	113	425	GATGTAACATGAAGATGATTTAATTTTGTATAGTTTCAGACTTTTATATATAAAGCATGG	A_66_P100050	1810043H04Rik	NM_001110242	ref|Mus musculus RIKEN cDNA 1810043H04 gene (1810043H04Rik), mRNA [NM_001110242]	8.00351	-0.222613	-0.195026	0.0164416	0.044029	0.0843867	0.176772	0.929078	0.756826	0.103139	0.217133	0.940037	0.775536	0.0563501	0.148684	0.550863	0.351001
2082	13	114	2051	TCTAACCTTCAGAACAAAACAACATATAAAACATACCTAGGACCACAGTATCTTACCTTG	A_52_P554451	1300017J02Rik	NM_027918	ref|Mus musculus RIKEN cDNA 1300017J02 gene (1300017J02Rik), mRNA [NM_027918]	13.7473	-0.0808529	-0.129509	0.122547	0.0738901	0.306121	0.111204	0.108236	0.307575	0.342585	0.139575	0.130003	0.337712	0.187172	0.0955755	0.0761822	0.152846
2084	13	116	2228	CAGCTCCTGCTCAACAGACCCATACCCCCACAAGGACATTCAATAAATACTGACATTCTT	A_55_P2041521	Doxl2	NM_001029987	ref|Mus musculus diamine oxidase-like protein 2 (Doxl2), mRNA [NM_001029987]	6.08288	-0.00600262	0.0767533	-0.132802	-0.0500459	0.977315	0.72665	0.437553	0.764933	0.981429	0.770329	0.475551	0.783167	0.536206	0.527489	0.278674	0.354455
2087	13	119	1608	AGCAAGTTCTTGGTGGAAAACAGTGTTCTCAAGATGGAGTATGCTGACGTGCGTGTGCTG	A_52_P528545	Rabggta	NM_019519	ref|Mus musculus Rab geranylgeranyl transferase, a subunit (Rabggta), mRNA [NM_019519]	9.40099	-0.0714569	0.0343825	-0.156229	-0.0503893	0.58797	0.85151	0.201582	0.685893	0.626583	0.879587	0.231671	0.70974	0.342335	0.602305	0.135759	0.321223
2088	13	120	8070	TGTTCTCCTCTGACAAGTTACGCTTGTATATCCTGCAGATGTGTAAAATAAACTGTGTTC	A_51_P171288	Gli3	NM_008130	ref|Mus musculus GLI-Kruppel family member GLI3 (Gli3), mRNA [NM_008130]	5.78705	0.142736	0.0458012	0.0108249	-0.0861096	0.325574	0.828513	0.95544	0.538455	0.363216	0.860324	0.96279	0.567978	0.198444	0.589114	0.564197	0.257062
2089	13	121	3421	CAGAGCTCCCTTCCCATTTAGCTTATTTTCTAGACAGCCTGCAATTCACTTGCAAATTAT	A_55_P2896795	Sox21	NM_177753	ref|Mus musculus SRY (sex determining region Y)-box 21 (Sox21), mRNA [NM_177753]	7.05295	-0.141841	0.031946	-0.100354	0.0734334	0.252811	0.866736	0.454382	0.546467	0.288049	0.891763	0.492735	0.576083	0.157376	0.610642	0.288744	0.260731
2091	13	123	939	CGGGCAAGAAGGCCAAGACACCCTTGTTTCTGGTGGTATTCCCACCATGGAAGGGGATCA	A_51_P452798	Zfp524	NM_025324	ref|Mus musculus zinc finger protein 524 (Zfp524), mRNA [NM_025324]	11.2174	-0.19865	-0.105774	0.0954582	0.188334	0.0323373	0.347235	0.357235	0.0298126	0.0413392	0.408547	0.394188	0.0367738	0.0225857	0.279756	0.230995	0.0166435
2095	13	127	2287	TTCAACCTCCCTGGCTTCTAGATACAGCTACAACAACATCAGCCACTGCATCCCTGGAGA	A_51_P512061	1600015I10Rik	NM_001081273	ref|Mus musculus RIKEN cDNA 1600015I10 gene (1600015I10Rik), mRNA [NM_001081273]	5.9762	-0.182055	-0.0208219	0.217471	0.378704	0.23588	0.933337	0.156622	0.00525175	0.269951	0.948036	0.182215	0.00685688	0.147488	0.649176	0.106778	0.00310337
2096	13	128	267	AAGAAATTGCCGCTGTAATTGAGACTGTGTGAAAACTGATTCGTTATTCTAAAGTAATGG	A_52_P446120	Commd6	NM_001033132	ref|Mus musculus COMM domain containing 6 (Commd6), transcript variant 1, mRNA [NM_001033132]	10.4771	0.131051	-0.0531862	-0.188308	-0.372546	0.0948181	0.613977	0.0151744	1.70758e-06	0.115065	0.666107	0.0196792	2.67119e-06	0.0628661	0.456122	0.011532	1.20896e-06
2097	13	129	1783	GAAAGCTCTATGTAAAGGGGCTCTTTATTGGAAAAATAAAATAAAACAACCGAATACTGT	A_66_P114811	Pon2	NM_183308	ref|Mus musculus paraoxonase 2 (Pon2), mRNA [NM_183308]	11.913	0.118141	-0.1411	0.12819	-0.131051	0.299008	0.251527	0.264418	0.198414	0.335203	0.305115	0.297549	0.224549	0.183139	0.20893	0.174365	0.101629
2098	13	130	1564	TCAGCCAACCTCTGCTCCCATCAGGTGTTGGTCCCTGAGGACCATTTACACATTCAGAGC	A_51_P268734	Kptn	NM_133727	ref|Mus musculus kaptin (Kptn), mRNA [NM_133727]	11.0794	0.104601	0.122715	-0.305578	-0.287464	0.209835	0.173062	0.000187184	0.000162785	0.242428	0.21334	0.000282613	0.000228928	0.132451	0.146086	0.000165612	0.000103611
2100	13	132	3735	CCCCAGCCACTGGAGTACTCTAGCCATTGTCCCATCCTGTTTATTAAAACGTTTGAAAAG	A_55_P2113066	Zkscan5	NM_016683	ref|Mus musculus zinc finger with KRAB and SCAN domains 5 (Zkscan5), transcript variant 1, mRNA [NM_016683]	10.6833	-0.351105	-0.0946814	-0.182483	0.0739406	0.00361245	0.553824	0.152421	0.5589	0.00495757	0.612001	0.177667	0.587686	0.00270858	0.419073	0.104113	0.265982
2106	13	138	1369	AGTGACTTATCTTAGACAACTTGGGCTGTTATCTGGTCTCCCTGGAAGCCTTTGGATCTT	A_51_P492346	Tmem174	NM_026685	ref|Mus musculus transmembrane protein 174 (Tmem174), mRNA [NM_026685]	7.31375	0.0720828	0.180807	-0.401882	-0.293158	0.549264	0.124181	0.000215767	0.00303149	0.589621	0.15466	0.000324831	0.00400467	0.322141	0.105905	0.000190352	0.00181248
2109	13	141	3871	AGGTTGAGAGCAGACAACACTAACTGCTCTGGGATCCTGTTCTAGAGGACATTTCAGTTA	A_51_P141521	Sap130	NM_172965	ref|Mus musculus Sin3A associated protein (Sap130), mRNA [NM_172965]	9.47982	-0.0455059	0.0336276	-0.0179703	0.0611632	0.659476	0.802031	0.884613	0.496797	0.692443	0.837066	0.899939	0.528068	0.378317	0.573188	0.527366	0.238999
2112	13	144	9261	AAGTCAGTATAACTGCCTATCAGTTTTCTTTATTTCTCTTTTTGTAAAATAAAGTTTAAA	A_66_P117189	Rad54l2	NM_030730	ref|Mus musculus RAD54 like 2 (S. cerevisiae) (Rad54l2), mRNA [NM_030730]	8.96753	0.14777	0.0897324	0.024319	-0.0337187	0.356204	0.668545	0.908587	0.845189	0.395621	0.717723	0.921707	0.857434	0.216149	0.491467	0.540122	0.388068
2123	13	155	2898	TGTCTGGTCCTGTGCCTGTCTGAGACTGTCTCTGTGGAACTTGCCTTAAATTGAAGTAAA	A_51_P124345	Cpne5	NM_153166	ref|Mus musculus copine V (Cpne5), mRNA [NM_153166]	5.90647	-0.0310444	-0.0808893	0.0696157	0.0197707	0.848551	0.651936	0.661915	0.895067	0.868511	0.700722	0.692831	0.905536	0.474513	0.479825	0.406	0.409838
2125	13	157	342	TGTGATAAGCCCAATATACGGTTTTTCTTCAACCTGAATACCATGACATGTGAGCCCCTT	A_51_P216496	Tfpi2	NM_009364	ref|Mus musculus tissue factor pathway inhibitor 2 (Tfpi2), mRNA [NM_009364]	8.58205	0.625537	0.385496	-0.541604	-0.781645	0.000101727	0.0205827	0.000700575	1.022e-06	0.000150848	0.0271942	0.00102859	1.61192e-06	8.24158e-05	0.0186215	0.000602754	7.29542e-07
2130	13	162	909	TGACTCCTACAAGATCTATTATTGTTGAAGATAACCGTTCCGAACAAAGTTAAAAGCCTC	A_51_P395842	Timm21	NM_025969	ref|Mus musculus tranlocase of inner mitochondrial membrane 21 (Timm21), mRNA [NM_025969]	9.47146	0.0179494	-0.141295	0.251012	0.0917672	0.861638	0.112325	0.0019021	0.238806	0.880906	0.140876	0.00266431	0.267373	0.481285	0.0964657	0.00156129	0.121011
2132	13	164	1049	ATGGCCTTAAGGATATCGATGGCCGCCCTGTCAAAGACTACTTTTCTCTGGGCTATGCCC	A_66_P105927	Dhrs1	NM_026819	ref|Mus musculus dehydrogenase/reductase (SDR family) member 1 (Dhrs1), mRNA [NM_026819]	12.8699	0.175997	0.333656	-0.30792	-0.150261	0.144078	0.00642904	0.00872056	0.180039	0.171245	0.00894664	0.0115679	0.205274	0.0935598	0.00612629	0.00677884	0.0929053
2139	14	7	1197	CTGTCACCCTTGGGCCTTTACACAGCTAGTTAGAAAGATTGCTGTTGGCTTGTGTACTAA	A_66_P139546	Igfbp6	NM_008344	ref|Mus musculus insulin-like growth factor binding protein 6 (Igfbp6), mRNA [NM_008344]	7.54337	0.2042	-1.23095	0.412969	-1.02218	0.839828	0.170952	0.679568	0.179252	0.860799	0.210952	0.709564	0.204335	0.470299	0.144451	0.415806	0.0924806
2143	14	11	1831	GGAGAGAAACCTTATGAATGTAAACAATGTGGTAAAGCCTTTGCATGTTCTCGTCGTCTC	A_66_P129351	Gm14124	NM_001142410	ref|Mus musculus predicted gene 14124 (Gm14124), mRNA [NM_001142410]	10.4799	-0.160996	-0.166688	-0.0870377	-0.0927303	0.09286	0.110118	0.414286	0.319477	0.112817	0.13801	0.452297	0.350206	0.0616378	0.0945037	0.265047	0.1585
2157	14	25	1171	GGGGAGCATCCATCTTGACATTCTGGGATGCTAGACTCTATAAAATGGCTGTTGGCTTTA	A_66_P104572	Amy1	NM_007446	ref|Mus musculus amylase 1, salivary (Amy1), transcript variant 1, mRNA [NM_007446]	12.738	0.152938	-0.0303789	0.157288	-0.0260292	0.336234	0.902207	0.334032	0.878752	0.374076	0.921837	0.370522	0.890621	0.204377	0.631236	0.217127	0.403088
2158	14	26	607	TAAAAATGAGCTGGTGCAGAAGGCCAAGCTGGCCGAGCAGGCAGAGCGATATGATGACAT	A_55_P1987245	Ywhaz	NM_011740	ref|Mus musculus tyrosine 3-monooxygenase/tryptophan 5-monooxygenase activation protein, zeta polypeptide (Ywhaz), transcript variant 1, mRNA [NM_011740]	7.61942	0.0523057	0.142898	-0.118056	-0.0274636	0.609821	0.148243	0.21117	0.781069	0.645951	0.184132	0.241715	0.798117	0.352917	0.126086	0.141645	0.361221
2160	14	28	3382	TCGTGTCCAACAAATTTTAACATTTCTGCTTTGCCATTTATGGAATTAAATTATTTATTA	A_52_P430274	Dnaaf5	NM_001081265	ref|Mus musculus dynein, axonemal, assembly factor 5 (Dnaaf5), mRNA [NM_001081265]	8.23697	-0.25107	-0.0197638	0.0812875	0.312593	0.472239	0.970437	0.849422	0.312987	0.513798	0.977356	0.869874	0.343388	0.280715	0.669252	0.509748	0.155414
2164	14	32	4494	TTGTGAAGGTGTGGAAATAAGTCCTGCCGACTTGTATAAAATGCTGTAAAATTCGAAATG	A_51_P110035	Pik3r4	NM_001081309	ref|Mus musculus phosphatidylinositol 3 kinase, regulatory subunit, polypeptide 4, p150 (Pik3r4), mRNA [NM_001081309]	9.31525	0.0602386	-0.0405006	0.119076	0.0183364	0.424121	0.678576	0.0924791	0.813928	0.465224	0.726436	0.112519	0.829019	0.254176	0.497433	0.0659366	0.375207
2165	14	33	4810	CCAATGTTTCTTCCAGAAAGTTATTTTATTTATGCAAGTCAGGTGACTCTTAGACCACAG	A_52_P637353	Zbtb43	NM_027947	ref|Mus musculus zinc finger and BTB domain containing 43 (Zbtb43), transcript variant 1, mRNA [NM_027947]	8.43332	-0.10716	-0.0666611	0.19464	0.235139	0.362203	0.663965	0.0803885	0.0195338	0.401732	0.713236	0.098749	0.0245017	0.219487	0.488394	0.0578671	0.0110893
2166	14	34	90	CCGGAGCTGCGGCGGGTAGCCTGGGCTGCGCTAGCTTACATATGACCATGAGTCTTCAAA	A_66_P116938	Katna1	NM_011835	ref|Mus musculus katanin p60 (ATPase-containing) subunit A1 (Katna1), mRNA [NM_011835]	6.19103	-0.0980006	0.150704	-0.192747	0.0559583	0.374107	0.19123	0.0627994	0.6016	0.414028	0.234137	0.0776928	0.628979	0.226205	0.160327	0.0455281	0.284671
2177	14	45	1934	TCCGTTGGAAAAATATGAAAAATATGTAATGTGTGTTGAATCATGCCCCTCTGCATGCCG	A_55_P2831118	Mmp8	NM_008611	ref|Mus musculus matrix metallopeptidase 8 (Mmp8), mRNA [NM_008611]	5.86238	-0.0754759	0.108289	-0.00943787	0.174327	0.620884	0.524619	0.960405	0.161906	0.656376	0.58492	0.966346	0.185391	0.358612	0.400529	0.56628	0.0839065
2183	14	51	840	GGGCAGACCAATCTTCTATCAGTCACAGAAAACAACCTGTTAATTCTTTTTTCTTCTTTT	A_55_P2904683	Prdx1	NM_011034	ref|Mus musculus peroxiredoxin 1 (Prdx1), mRNA [NM_011034]	16.5417	0.235916	0.114232	-0.122128	-0.243812	1.58753e-05	0.0417241	0.0201013	3.19114e-06	2.39496e-05	0.0537782	0.0259352	4.87032e-06	1.30849e-05	0.0368251	0.0151981	2.20427e-06
2184	14	52	816	TAGAAGCCTGTTTGGAAGCAGAAGAGGCTGGTCTGCCCCTGCAGGTTATCCTAACCCCAC	A_55_P2745154	Elk1	NM_007922	ref|Mus musculus ELK1, member of ETS oncogene family (Elk1), mRNA [NM_007922]	5.89578	-0.0637859	0.0311064	-0.056733	0.0381593	0.564904	0.839465	0.633185	0.719602	0.604059	0.868827	0.665762	0.741513	0.330029	0.594937	0.390138	0.335603
2189	14	57	647	GCCTGCCACTCATCTTTGACTTGTAAATCCAACTGGCTCCATGGCTGGGACTGGAGTGAG	A_55_P1977802	Izumo1r	NM_176807	ref|Mus musculus IZUMO1 receptor, JUNO (Izumo1r), transcript variant 2, mRNA [NM_176807]	6.52659	-0.107452	0.182721	0.0647953	0.354968	0.443915	0.20952	0.685629	0.00283871	0.484963	0.256099	0.715823	0.00375602	0.264961	0.175366	0.419473	0.00169994
2200	14	68	1379	GGTCAAGCAGGGAGTACAAGCCAGCCCCAGCGTGCTGCATGAATAAAATAAGTTATTTTT	A_51_P345902	Dohh	NM_133964	ref|Mus musculus deoxyhypusine hydroxylase/monooxygenase (Dohh), mRNA [NM_133964]	12.0718	-0.0913233	-0.0178337	0.130756	0.204245	0.22957	0.88076	0.0774371	0.00249744	0.263073	0.904358	0.0952483	0.00330697	0.14373	0.619266	0.0558157	0.00149671
2205	14	73	2161	CAAGCAGGTGGGGGTCTGTGCTGTAACCTTGCATCAAAAATAAATAAACAAATAAATAAA	A_55_P1973526	Fam216b	NM_177629	ref|Mus musculus family with sequence similarity 216, member B (Fam216b), mRNA [NM_177629]	5.66533	-0.181675	-0.102333	-0.5202	-0.440858	0.262257	0.627314	0.000778687	0.00207662	0.297718	0.67835	0.00113358	0.00275034	0.162659	0.464506	0.000664279	0.00124478
2207	14	75	1734	TGTCCTACAGCTAACACCAGTTTTCTGTTCGAGTTTTTACATTAAAGTAGATCTGCTCCT	A_51_P235580	Dap3	NM_022994	ref|Mus musculus death associated protein 3 (Dap3), transcript variant 2, mRNA [NM_022994]	12.7209	0.168592	0.319367	-0.21308	-0.0623057	0.0376099	0.000205876	0.00885368	0.450134	0.0479358	0.000291143	0.0117574	0.481918	0.0261898	0.000199363	0.00688983	0.218112
2211	14	79	3215	GACCATCCTTCAGGGACGTTCCTTTTGGTAAATATACACTGTAATCTTTAAGTCTAAATT	A_55_P2141287	Erlin1	NM_145502	ref|Mus musculus ER lipid raft associated 1 (Erlin1), transcript variant 1, mRNA [NM_145502]	11.5924	0.105818	0.114846	0.0362151	0.0452434	0.484387	0.513557	0.844462	0.764665	0.526411	0.574073	0.864985	0.782981	0.287606	0.393101	0.506883	0.354371
2214	14	82	334	TTGTTGCACACCTGTCTGCTGCACACCTGTCTGTTGCAAGCCTGTCTGCTGCAAGCCTGT	A_55_P2054167	Gm3285	NM_001101631	ref|Mus musculus predicted gene 3285 (Gm3285), mRNA [NM_001101631]	6.11676	-0.0604303	0.109493	-0.0885841	0.0813392	0.683373	0.489336	0.545678	0.526479	0.715279	0.552329	0.582864	0.556494	0.390794	0.378212	0.341559	0.251865
2219	14	87	2367	TAAAGTGAAATGTCTGAGGCGAAATCATGACGTTGAGGTTGGTATGTTGACTAACTGGGG	A_52_P624434	Clec1a	NM_175526	ref|Mus musculus C-type lectin domain family 1, member a (Clec1a), mRNA [NM_175526]	5.93994	0.148781	-0.1276	0.132876	-0.143504	0.273359	0.42054	0.348309	0.245848	0.308903	0.484759	0.385193	0.274771	0.16877	0.331943	0.225724	0.124359
2223	14	91	1726	ACTTACTGGGTTTGTTCACCTGTTTCCAGCAAGTTTTGGTCTTTTGGGCAGAAGCCTGTT	A_52_P59579	Tmbim6	NM_026669	ref|Mus musculus transmembrane BAX inhibitor motif containing 6 (Tmbim6), transcript variant 4, mRNA [NM_026669]	15.2426	0.159865	0.094612	-0.125421	-0.190674	0.050327	0.333695	0.142713	0.011829	0.0631406	0.394011	0.167429	0.0150624	0.034497	0.269803	0.0981137	0.0068171
2230	14	98	4033	TGACTTTCACAGCCCAGACGGCACCGGCTTTGAAGTCATTACAACACACTCCGTGTCTTG	A_55_P2112991	Slc4a3	NM_009208	ref|Mus musculus solute carrier family 4 (anion exchanger), member 3 (Slc4a3), mRNA [NM_009208]	5.96577	0.166408	-0.0228353	-0.249489	-0.438732	0.265999	0.925427	0.0851229	0.000944959	0.301425	0.941094	0.104364	0.00128424	0.164684	0.644422	0.0611574	0.000581236
2231	14	99	1851	GGGGGAGGGGTTCCATACACTCATCTCTGGAATCAATTATTAAAGGAGGGTTTATAATGA	A_55_P2048794	Cd82	NM_001271432	ref|Mus musculus CD82 antigen (Cd82), transcript variant 3, mRNA [NM_001271432]	13.8589	0.0129526	-0.179064	0.0554403	-0.136576	0.896016	0.0248088	0.530662	0.0521163	0.910151	0.0328343	0.569175	0.0627636	0.497263	0.0224835	0.333538	0.0284063
2236	14	104	2088	TCCATTTTTGGGTTTGATGTTCTTCTGGCTCTGCTGTGTTTTGCTACCACCTTTGTGGCT	A_55_P2173199	Vmn2r4	NM_001104615	ref|Mus musculus vomeronasal 2, receptor 4 (Vmn2r4), mRNA [NM_001104615]	5.52642	-0.00802232	0.112341	-0.0538313	0.0665319	0.980684	0.746995	0.869854	0.803714	0.984544	0.789301	0.887692	0.819477	0.537908	0.54048	0.520189	0.370889
2238	14	106	1011	TAAGTGGAATGGCTAATTTATCCAAGAAGCGTTGACTACTTGTAAGATGCTATCAAGACG	A_66_P126094	Pycrl	NM_025412	ref|Mus musculus pyrroline-5-carboxylate reductase-like (Pycrl), mRNA [NM_025412]	8.92893	-0.200668	0.0451656	-0.104701	0.141133	0.0433083	0.761318	0.341942	0.13447	0.0548572	0.802762	0.378819	0.155502	0.0299713	0.549698	0.221989	0.0703791
2242	14	110	26	TCTAGTGATCTCTAAGAAGTTCCAGCACATTTTGCGAGTACTCAACACCGACATCGATGG	A_55_P2135631	Rps18	NM_011296	ref|Mus musculus ribosomal protein S18 (Rps18), mRNA [NM_011296]	13.0835	-0.404894	-0.233276	0.194887	0.366505	5.01591e-07	0.00208045	0.0075103	7.72332e-07	8.0161e-07	0.00308168	0.0100337	1.21775e-06	4.37961e-07	0.0021102	0.00587975	5.51143e-07
2252	14	120	2633	CCCACCCCTGATTTGCCCAATTGACTTCACCCTGTTTGTAAATAAAACAATAAAATGGAA	A_55_P1958517	Parp6	NM_001205239	ref|Mus musculus poly (ADP-ribose) polymerase family, member 6 (Parp6), transcript variant 1, mRNA [NM_001205239]	10.7919	-0.102427	-0.14039	0.147584	0.109621	0.335892	0.214148	0.1553	0.251682	0.373702	0.261566	0.180742	0.280959	0.204173	0.17911	0.105915	0.12716
2256	14	124	2875	GGCAGCTTCAGTCCCGATTTACAATAAAGTACCTTGTGTGTTATTAGTTCTTAAATGTTT	A_55_P1975475	Mdm2	NM_001288586	ref|Mus musculus transformed mouse 3T3 cell double minute 2 (Mdm2), transcript variant 2, mRNA [NM_001288586]	11.3621	0.173612	0.0288908	0.0909054	-0.053816	0.0131889	0.788306	0.23026	0.451904	0.0172998	0.825117	0.261744	0.483811	0.00945175	0.565006	0.153383	0.218969
2260	14	128	11327	TTTGTTCCTCCTGCCCAACAACTGTCAGTACTGAGATCTGAAATTAAAATGACTTGTTTG	A_55_P2064321	Lama5	NM_001081171	ref|Mus musculus laminin, alpha 5 (Lama5), mRNA [NM_001081171]	8.10271	-0.0434096	-0.182799	0.0267373	-0.112652	0.729597	0.109396	0.849419	0.262353	0.759375	0.137104	0.869793	0.292008	0.414886	0.0938833	0.5097	0.13216
2262	14	130	1908	TGATATTGCTGATGGCCTAGTACCAGTAGCAGCTGTGATGGGGAAACAGGGAAATAGAAT	A_51_P284966	Dolk	NM_177648	ref|Mus musculus dolichol kinase (Dolk), mRNA [NM_177648]	10.7185	0.0233754	-0.0838814	-0.0452466	-0.152503	0.822476	0.411224	0.659749	0.0475978	0.845708	0.47419	0.690731	0.0576234	0.462054	0.324705	0.40477	0.0260799
2264	14	132	1820	GCGACACAAAGGTGTGAGAAAGTTCGAGTGCACCGAGTGTGGCTACAAGTTCACACGGCA	A_51_P370341	Zbtb48	NM_133879	ref|Mus musculus zinc finger and BTB domain containing 48 (Zbtb48), mRNA [NM_133879]	8.55156	-0.325286	-0.108666	0.255443	0.472062	0.00699469	0.481304	0.0376245	5.69563e-05	0.00936925	0.544556	0.0473892	8.19441e-05	0.00511891	0.372889	0.0277701	3.70872e-05
2270	14	138	2401	ATGACCTTAATAAAGATTTGCTGAATGGATACAAGATTCGCTGTAACAACCACACAGAAC	A_66_P108392	Bbs2	NM_026116	ref|Mus musculus Bardet-Biedl syndrome 2 (human) (Bbs2), mRNA [NM_026116]	6.27547	0.0367557	0.00134233	0.143843	0.108429	0.747337	0.993542	0.14038	0.227761	0.775872	0.99471	0.164876	0.255697	0.423899	0.681136	0.0966173	0.115727
2271	14	139	2800	AAACAGCTTTGGAAAACAGTTTTGAGTTTTGAAACATCAAGGAACGTACTCAGAATAAGG	A_51_P384609	Ddx10	NM_029936	ref|Mus musculus DEAD (Asp-Glu-Ala-Asp) box polypeptide 10 (Ddx10), mRNA [NM_029936]	7.43734	0.110809	-0.0789176	0.129943	-0.0597842	0.252958	0.504239	0.180985	0.528439	0.288076	0.565705	0.209218	0.558379	0.157391	0.387371	0.122602	0.252718
2272	14	140	2883	CTCAGAGTTCTTCCAAAGTGGGACCCCCTCAAGAGTTGGAGAGAGAACTTGCGTGCTAGC	A_51_P282837	St14	NM_011176	ref|Mus musculus suppression of tumorigenicity 14 (colon carcinoma) (St14), mRNA [NM_011176]	5.66616	0.0888393	-0.021588	-0.206416	-0.316844	0.553395	0.924568	0.133854	0.00954131	0.593572	0.940279	0.157448	0.0122265	0.324299	0.643864	0.0922648	0.00553362
2285	14	153	7119	AAGTTCTGCTTCCGGTGCTAAAGCAAACAAAGACTTTGTATTCTTAGGGTGAACTCTGAA	A_51_P354077	Svil	NM_153153	ref|Mus musculus supervillin (Svil), mRNA [NM_153153]	9.91682	-0.0970045	-0.361298	0.118409	-0.145885	0.522144	0.0104759	0.439022	0.264326	0.563922	0.0142688	0.477179	0.294095	0.3081	0.00977068	0.279628	0.133105
2286	14	154	1532	AGTCTGACAGGAAGAGCAGTAGCAGACACAGGGTGAAGAAATCTCACAGATATGGAATGA	A_52_P1662	Zrsr2	NM_009453	ref|Mus musculus zinc finger (CCCH type), RNA binding motif and serine/arginine rich 2 (Zrsr2), transcript variant 1, mRNA [NM_009453]	7.43642	0.0696028	0.126447	0.0800165	0.136861	0.440674	0.171991	0.382871	0.0746014	0.481846	0.212264	0.420645	0.0886901	0.263258	0.14535	0.246499	0.0401404
2287	14	155	3025	ACATTGTCACGGCGAGAGGAGCTCCTTAAACAGCTCAAAGCGGTTGAGGACGCCATCGCT	A_51_P121359	Zc3h18	NM_001029993	ref|Mus musculus zinc finger CCCH-type containing 18 (Zc3h18), transcript variant 1, mRNA [NM_001029993]	10.6052	-0.171603	0.0142778	-0.0299108	0.15597	0.0102767	0.900001	0.726322	0.0125389	0.0135315	0.91929	0.755215	0.0159277	0.00739296	0.629491	0.442557	0.00720875
2292	14	160	2133	ATAGAGCTAAAACTTGGAGGAGTATTCCTGAGTTATTTAAAGTCAAGTCTTGAACAGTAC	A_52_P322535	Mplkip	NM_025479	ref|Mus musculus M-phase specific PLK1 intereacting protein (Mplkip), mRNA [NM_025479]	7.06275	-0.0937711	0.0166344	0.1858	0.296206	0.348691	0.916174	0.0488509	0.000709386	0.387971	0.932417	0.060687	0.000963718	0.211969	0.63848	0.0355627	0.000436171
2294	14	162	4602	TTTTCCTTTGCATTCACCTTTCAAACTTAGTTTTTACCTTTGACCAACTGAACGTGACCA	A_52_P525107	Col1a1	NM_007742	ref|Mus musculus collagen, type I, alpha 1 (Col1a1), mRNA [NM_007742]	8.46794	1.33737	0.265067	-0.692246	-1.76455	0.000209904	0.577005	0.0568752	1.0626e-06	0.000303757	0.633696	0.0704902	1.67313e-06	0.000165958	0.433929	0.0413074	7.57245e-07
2297	15	1	2136	CAGTTGTCAGTCAAAGCCGTTGGTGTTTTCATTGTTTAAAATGTCACCTATAAAACGGGC	A_51_P118237	Sgk1	NM_011361	ref|Mus musculus serum/glucocorticoid regulated kinase 1 (Sgk1), transcript variant 6, mRNA [NM_011361]	10.4762	0.346424	-0.141955	0.432577	-0.0558017	0.15426	0.671394	0.0733318	0.838232	0.182122	0.720547	0.0903744	0.850907	0.0995029	0.4934	0.0529596	0.385114
2298	15	2	6891	ACTGACCGGTGAGGTATGATTTTTACTCAAGATAAAAGTAGTCAAGGGTATCAATGGATC	A_52_P403443	Tns3	NM_001083587	ref|Mus musculus tensin 3 (Tns3), mRNA [NM_001083587]	9.73563	-0.255212	-0.496483	0.0908048	-0.150467	0.0209115	3.4392e-05	0.47877	0.155468	0.0271648	4.91126e-05	0.517389	0.178331	0.0148415	3.36303e-05	0.303191	0.0807112
2301	15	5	1580	CAAGGTCTCATGCTACCTCCACACGAGTCACCTAAGGACGACATGGAGTCCCATCTGGAT	A_52_P188678	Pvrl2	NM_001159724	ref|Mus musculus poliovirus receptor-related 2 (Pvrl2), transcript variant 2, mRNA [NM_001159724]	10.7011	-0.453886	-0.0636279	-0.281999	0.108259	0.00111071	0.760452	0.0466013	0.443753	0.00158063	0.801657	0.0579796	0.475551	0.000863579	0.548941	0.0339762	0.215231
2305	15	9	940	CTTTAGGGTACTCCTGACGTCCGCAGTTTGTTCTGAAAAATAAAATATGGGAAAATATAA	A_51_P178828	Mbl2	NM_010776	ref|Mus musculus mannose-binding lectin (protein C) 2 (Mbl2), mRNA [NM_010776]	16.2939	0.218359	0.0280714	0.239488	0.0492002	0.0890358	0.894751	0.0644889	0.724198	0.108358	0.914925	0.0796941	0.745754	0.0592015	0.626503	0.0467009	0.337522
2310	15	14	555	GGCCATGGAACTGAAAAGAAAAGCCACGCTTCCTACTCCAGAGGACGGACTGCCCAGGAA	A_51_P318544	Fdx1l	NM_001039824	ref|Mus musculus ferredoxin 1-like (Fdx1l), mRNA [NM_001039824]	11.8648	0.00132935	-0.184706	0.0393051	-0.14673	0.989386	0.0188332	0.674016	0.0344733	0.992302	0.0248911	0.704095	0.04221	0.542146	0.0170444	0.412601	0.0191039
2318	15	22	1113	GAAGAAAAAGCTTGTGACCATTTTGTATGGCTTGTCTGGAAACTTCTGTAAATCTTATGT	A_55_P2889721	Ube2n	NM_080560	ref|Mus musculus ubiquitin-conjugating enzyme E2N (Ube2n), mRNA [NM_080560]	11.928	0.0516994	0.0141212	-0.0876102	-0.125188	0.377106	0.872485	0.116724	0.0121406	0.416821	0.897191	0.139207	0.0154482	0.227731	0.614359	0.0815753	0.00699174
2322	15	26	1553	CTGAGTTTGGGATATTTCCCTGTGTGCTTTAAAATGAGATCGATGTGTATGATACCCTGA	A_51_P341010	Ercc8	NM_028042	ref|Mus musculus excision repaiross-complementing rodent repair deficiency, complementation group 8 (Ercc8), mRNA [NM_028042]	7.90058	-0.141631	-0.018169	-0.138164	-0.0147029	0.18947	0.918143	0.213819	0.903983	0.220999	0.934303	0.244502	0.913031	0.120743	0.639772	0.143279	0.413231
2323	15	27	2416	AGATGGAGATATACTGAGGCACGGGGAGACTTGGTCTCACAGGTAATAAACGGTAAATTG	A_55_P2110758	B430306N03Rik	NM_177083	ref|Mus musculus RIKEN cDNA B430306N03 gene (B430306N03Rik), mRNA [NM_177083]	8.5631	0.258891	0.581486	-0.0441453	0.27845	0.190347	0.00336727	0.867154	0.121373	0.221881	0.0048244	0.885345	0.141214	0.121225	0.00330355	0.518814	0.0639122
2325	15	29	1595	TTACACATTCTTTTCTCTGTAAGACAGATGCAAACTTAGTTATATGCCTGAACTGTCACA	A_51_P148105	Rad51	NM_011234	ref|Mus musculus RAD51 homolog (Rad51), mRNA [NM_011234]	5.73443	0.942036	0.152446	-0.100672	-0.890262	0.000138753	0.656603	0.74815	0.000133917	0.00020413	0.705639	0.775105	0.000189633	0.000111527	0.483192	0.454213	8.58263e-05
2327	15	31	2103	AAAGCAAAATTAAAGGTCAGTACAATGGAGCATCAGTTCTCAATTAAGGAGCATGGGTTT	A_52_P62530	Sclt1	NM_001081411	ref|Mus musculus sodium channel and clathrin linker 1 (Sclt1), mRNA [NM_001081411]	6.18139	0.0431089	-0.0583799	0.120086	0.0185974	0.666382	0.612227	0.180018	0.849922	0.699192	0.66483	0.20833	0.862602	0.382005	0.455248	0.122082	0.390407
2329	15	33	2689	TGATGAAGTTATAACTCGGAATGAACTCATGCTGGAAGAGACTCGGAACACCATCACCGT	A_51_P140797	Dcaf6	NM_028759	ref|Mus musculus DDB1 and CUL4 associated factor 6 (Dcaf6), mRNA [NM_028759]	8.16709	0.12403	0.137402	0.273937	0.287309	0.293562	0.290071	0.0132636	0.00514022	0.329674	0.348002	0.0172772	0.00671483	0.180118	0.238297	0.0101245	0.00303908
2331	15	35	1374	TCTCCATGAATACACCAGCCCCCTCTCTGCTAATGCAAAAGGCAATAAAGTGTATTGGCT	A_55_P2156229	Cd3e	NM_007648	ref|Mus musculus CD3 antigen, epsilon polypeptide (Cd3e), mRNA [NM_007648]	9.33924	-0.255236	-0.0121996	0.0124906	0.255527	0.0340807	0.953539	0.943665	0.0228381	0.0435298	0.9636	0.952469	0.0284882	0.0237826	0.659833	0.558149	0.0128935
2335	15	39	2439	TTATTGTGGGACACACTGTGACACACTACAGCTTCCACAACGAGATGTTCACCATGCTTT	A_55_P2126945	1700066B19Rik	NM_001033168	ref|Mus musculus RIKEN cDNA 1700066B19 gene (1700066B19Rik), mRNA [NM_001033168]	8.67134	-0.0308513	-0.0260926	0.134926	0.139684	0.788616	0.860558	0.166075	0.108539	0.813612	0.887139	0.192788	0.126644	0.444519	0.607475	0.112974	0.0573179
2339	15	43	945	CCGTTCCATGGACATAGATGACTTCATCAGGTTGCTACATGGATTCAATGCAGAAGGCAT	A_52_P537381	Dimt1	NM_025447	ref|Mus musculus DIM1 dimethyladenosine transferase 1-like (S. cerevisiae) (Dimt1), mRNA [NM_025447]	8.6493	-0.0643968	-0.111936	0.00601713	-0.0415222	0.649568	0.460007	0.972288	0.756694	0.682456	0.524025	0.976783	0.775363	0.372861	0.35883	0.572396	0.350923
2340	15	44	9478	CCGAAAAGGACGTTGTCATTATCCCAACGCTCTCCTGAATGGAATTCTTTGAACCCTCAA	A_65_P01365	1700025G04Rik	NM_197990	ref|Mus musculus RIKEN cDNA 1700025G04 gene (1700025G04Rik), mRNA [NM_197990]	6.95146	0.126328	0.179896	0.226943	0.28051	0.274964	0.13886	0.0395306	0.00559459	0.31051	0.172196	0.0496587	0.00727837	0.169648	0.117913	0.0291001	0.00329413
2342	15	46	327	TACTGTGCTGAGATTGCTCACAACGTGACCTCTAAGAACCGAGAAGCCATTGTAGAAAGA	A_55_P2087375	Gm6251	NM_001101561	ref|Mus musculus predicted gene 6251 (Gm6251), mRNA [NM_001101561]	14.6808	-0.157768	-0.251077	0.197854	0.104545	0.0263027	0.000785706	0.00565208	0.121726	0.0339348	0.00114929	0.00762965	0.141612	0.0185403	0.000786986	0.00447099	0.0640923
2346	15	50	9068	GTGCTGTGTTCCAAGCAATCTGCATTCTTGTTCACTTAATGAATATTAAGTAGAAGTAAC	A_55_P2913711	Akap11	NM_001164503	ref|Mus musculus A kinase (PRKA) anchor protein 11 (Akap11), mRNA [NM_001164503]	9.59572	0.140054	-0.0673745	0.37602	0.168592	0.118018	0.56328	3.81296e-05	0.0394519	0.141724	0.620242	5.97768e-05	0.0480055	0.077431	0.424716	3.50293e-05	0.0217269
2351	15	55	360	AGAGGCATCAGAGCTCTTTTGTCTTTAGAATGAAGGTGGAAATGCAATTCCCAGGTTATC	A_55_P2638891	Ttc23	NM_001168476	ref|Mus musculus tetratricopeptide repeat domain 23 (Ttc23), transcript variant 3, mRNA [NM_001168476]	7.30187	0.238685	-0.1266	-0.565148	-0.930433	0.0468803	0.390893	7.91438e-06	4.11056e-11	0.059111	0.453276	1.23177e-05	7.15775e-11	0.0322954	0.310385	7.21818e-06	3.23954e-11
2352	15	56	1277	CATCTACAGAAAGGGACGCCCTCATTCAGCTTTCAGAAAGTGTGCTCACCAGAGATAAAT	A_51_P127841	Pdss1	NM_019501	ref|Mus musculus prenyl (solanesyl) diphosphate synthase, subunit 1 (Pdss1), mRNA [NM_019501]	8.15353	0.0653385	0.0708097	-0.0138551	-0.00838382	0.701346	0.73181	0.946046	0.960429	0.732033	0.77548	0.954635	0.964908	0.399947	0.531017	0.559418	0.43671
2355	15	59	2265	AGCAGACACAAACGAGTTCCTCACTTCCCAGAGTGCAGCCCAACCCACCCATTAAAGGTG	A_55_P2743289	Irs3	NM_010571	ref|Mus musculus insulin receptor substrate 3 (Irs3), mRNA [NM_010571]	5.80443	-0.243374	-0.0817547	-0.03068	0.130939	0.063409	0.657023	0.865494	0.308435	0.0786855	0.706246	0.883854	0.338625	0.04299	0.483608	0.51794	0.153259
2360	15	64	3662	AATTTGCCATTGATGGGCGCTTCTGCATCAGCATCCACGACGAGGTTCGCTACCTGGTGC	A_55_P2740312	Polg	NM_017462	ref|Mus musculus polymerase (DNA directed), gamma (Polg), mRNA [NM_017462]	8.30975	-0.123758	0.102003	-0.155523	0.0702375	0.118695	0.259439	0.0494605	0.365126	0.142577	0.313953	0.0615001	0.396286	0.077897	0.214982	0.0360391	0.179356
2362	15	66	605	TGGAGTTCTGGGAAGCCCCAGCCACGGGCCCTGCCGACATCCGCCTCACCTTCTTCCAAG	A_66_P132180	Mmp28	NM_172797	ref|Mus musculus matrix metallopeptidase 28 (epilysin) (Mmp28), transcript variant 2, mRNA [NM_172797]	8.69781	-0.250169	-0.165084	0.320276	0.405361	0.0392821	0.241302	0.00852126	0.000438833	0.0499474	0.292937	0.0112952	0.000603377	0.0272888	0.200591	0.00661901	0.000273084
2367	15	71	2548	TAAGAATTCCAACTGATGTTCCCTTTCCAGGCTCTGACTACAGCATTCATGCCTGTGCAA	A_55_P2803974	Anapc2	NM_175300	ref|Mus musculus anaphase promoting complex subunit 2 (Anapc2), mRNA [NM_175300]	11.5506	0.200342	0.0384296	-0.157124	-0.319037	0.0105084	0.739631	0.0502643	3.13757e-05	0.013823	0.782602	0.0624948	4.57935e-05	0.00755221	0.535893	0.0366221	2.07258e-05
2375	15	79	4262	TGTTTTTCTTTTTCTTGTACCAGAGGAAAAGTGTTGATTTATATTCCTTCCACAGCTGTC	A_51_P176185	Gak	NM_153569	ref|Mus musculus cyclin G associated kinase (Gak), transcript variant 1, mRNA [NM_153569]	10.2665	0.0122271	0.0462711	0.0587675	0.0928115	0.900831	0.655992	0.490921	0.1894	0.91434	0.704965	0.529925	0.215001	0.499552	0.482731	0.310537	0.0973076
2377	15	81	687	ACTCAAGGCCCACCCCCAACAGGCCCACAGCCGAGACCCACTCAAGGCCCACCCCCAACA	A_51_P383857	Prp2	NM_031499	ref|Mus musculus proline rich protein 2 (Prp2), mRNA [NM_031499]	7.85924	-0.19176	-0.0432045	0.0641137	0.212669	0.0346475	0.748269	0.552493	0.0118983	0.0442902	0.790584	0.588991	0.0151554	0.024198	0.541359	0.345149	0.00685919
2379	15	83	3490	CTTGTGTAAAACACGGGGACCATAGGAGATCTGTTTTATGTCAATAAAGGACTCCGCCTA	A_55_P2035400	Ripk4	NM_023663	ref|Mus musculus receptor-interacting serine-threonine kinase 4 (Ripk4), mRNA [NM_023663]	9.71723	0.294398	0.256729	0.0239643	-0.0137053	0.0108313	0.0390271	0.88422	0.920526	0.0142417	0.05012	0.899598	0.927893	0.007781	0.0343201	0.527166	0.419957
2388	15	92	1233	ATTCCAGCAGTGAATGGGCGCGGGGAGCGACTGCTCCTCCACATCGGGATCATTGATATT	A_55_P2032886	Pip5k1c	NM_001146687	ref|Mus musculus phosphatidylinositol-4-phosphate 5-kinase, type 1 gamma (Pip5k1c), transcript variant 2, mRNA [NM_001146687]	5.37073	-0.0591694	-0.0377852	-0.00120703	0.0201772	0.661836	0.834525	0.994072	0.879077	0.694664	0.864821	0.995409	0.890882	0.379531	0.592193	0.583311	0.403206
2393	15	97	2671	CTGTCCTACTGTTCTGTATATGAGTTCTATCAGCTTTATATTGTGAGATTCTGACACCAG	A_52_P498985	Zfp512	NM_172993	ref|Mus musculus zinc finger protein 512 (Zfp512), mRNA [NM_172993]	7.11149	0.175921	0.0141464	0.00696987	-0.154805	0.0947927	0.935997	0.963364	0.114026	0.114993	0.950484	0.969223	0.132725	0.0628267	0.650852	0.567966	0.0600701
2397	15	101	813	CTTCTGGGTCTTTCCCTAGGAGCTGATGTCTGTCTGATCATGGCTTCCTTCTTGAATAAT	A_51_P396141	Acot4	NM_134247	ref|Mus musculus acyl-CoA thioesterase 4 (Acot4), mRNA [NM_134247]	9.15783	0.806691	0.663321	-0.427175	-0.570545	0.000615392	0.00688673	0.0757303	0.00887511	0.000880567	0.00956608	0.0932687	0.0114135	0.0004811	0.00655045	0.0546556	0.00516568
2405	15	109	2692	CACCCCAACCAGGACCTCTGGCTCCCTCAAAGGAAGGGTGTGTCCTTGTCACCTAGTTTT	A_55_P2212603	Apba2	NM_001291166	ref|Mus musculus amyloid beta (A4) precursor protein-binding, family A, member 2 (Apba2), transcript variant 1, mRNA [NM_001291166]	6.29372	0.0996146	0.0925261	0.175803	0.168714	0.546889	0.649951	0.264134	0.229561	0.587173	0.698964	0.297254	0.257664	0.320803	0.478622	0.174191	0.116617
2409	15	113	3166	AACAAGAAGAAACCAGTTTTAATTATGCGGGAATGAAAGCTTTCCATGACCAAAGGCACA	A_51_P501656	Kdelc2	NM_212445	ref|Mus musculus KDEL (Lys-Asp-Glu-Leu) containing 2 (Kdelc2), mRNA [NM_212445]	6.95278	-0.11722	-0.114564	-0.318413	-0.315757	0.2788	0.351525	0.00180362	0.000958779	0.314679	0.412703	0.00253654	0.00130183	0.171925	0.282602	0.00148642	0.000589197
2410	15	114	352	GAAGAAAGATTTCTGAGATGATCAGTGTACCGTCCACTAAATAAACAGAATTGAGACTTT	A_51_P367040	Slirp	NM_026958	ref|Mus musculus SRA stem-loop interacting RNA binding protein (Slirp), mRNA [NM_026958]	12.1703	-0.0420836	0.0845364	-0.120006	0.006614	0.556995	0.245671	0.0617632	0.929734	0.596744	0.298496	0.076313	0.936018	0.326032	0.204398	0.0447195	0.423634
2411	15	115	2659	TGTGTCTATCTCTATGGAGTCCCTACAAACAATGACCAATAAACAATGGTAAGGCGTACC	A_55_P2019601	Csprs	NM_033616	ref|Mus musculus component of Sp100-rs (Csprs), mRNA [NM_033616]	9.37267	0.347175	0.121059	-0.39618	-0.622295	0.110902	0.693889	0.0702209	0.00191267	0.133583	0.739661	0.0868457	0.00253597	0.0729835	0.506489	0.0508917	0.00114776
2419	15	123	3574	GCCTGACTTCTTACTCATTTTCTCCTCTTCTCACACTTTCTGTTGGTAACTAGCTGTAAG	A_66_P114590	Zfp558	NM_028935	ref|Mus musculus zinc finger protein 558 (Zfp558), mRNA [NM_028935]	5.64388	0.0467404	-0.0267043	0.0289461	-0.0444986	0.777867	0.904252	0.876922	0.763966	0.803874	0.923733	0.893387	0.782133	0.439198	0.632534	0.523526	0.353987
2420	15	124	2549	AGCGCTGCACCAGTTACCCAGGGTTCCATCCCTACACCATCAACAAAATTATGATAAAGA	A_51_P349662	Taf5l	NM_133966	ref|Mus musculus TAF5-like RNA polymerase II, p300/CBP-associated factor (PCAF)-associated factor (Taf5l), mRNA [NM_133966]	9.80022	-0.134402	0.0926266	0.054994	0.282023	0.0950839	0.329267	0.559983	0.000196437	0.115356	0.389317	0.595624	0.000274802	0.0630252	0.266588	0.349037	0.000124373
2422	15	126	1407	GAGCCAGCAGGTCTAGCCTGTTCCTTTACCCCTTTCTTCCAAAATAAAATATTCACACTG	A_55_P2051796	Gm128	NM_001024841	ref|Mus musculus predicted gene 128 (Gm128), mRNA [NM_001024841]	6.34508	-0.268684	-0.0586527	-0.251308	-0.0412766	0.411511	0.906789	0.462839	0.90671	0.452212	0.925489	0.502043	0.915068	0.247067	0.633736	0.294198	0.414152
2425	15	129	2075	AAGGCAAAGAGAGACCTCATAGATAACTCGTTCAACCGGTATGCTTTTAATGAAGAGGAG	A_51_P449935	Ftsj3	NM_025310	ref|Mus musculus FtsJ homolog 3 (E. coli) (Ftsj3), mRNA [NM_025310]	8.90077	-0.247821	-0.046786	-0.0538319	0.147203	0.0120755	0.749835	0.663845	0.116594	0.0158403	0.792132	0.694652	0.135719	0.00865439	0.542419	0.407067	0.0614254
2429	15	133	535	AGGCTGAACATTGCTGGTTGGTCCTGTCCATCTCACAGTCAAAGCTCCCTGTCCCTTCCA	A_52_P80444	Dpm2	NM_010073	ref|Mus musculus dolichol-phosphate (beta-D) mannosyltransferase 2 (Dpm2), mRNA [NM_010073]	10.8767	-0.0983872	-0.0876938	-0.0274943	-0.0168009	0.239823	0.363767	0.793865	0.855037	0.273832	0.425194	0.817152	0.868022	0.149609	0.291155	0.478852	0.39286
2430	15	134	3336	CACGAGATCCAGAACCAAAGAATCAACAGGGCACAAGATCTATATATATTTTTAAGAGAA	A_55_P2085905	Anpep	NM_008486	ref|Mus musculus alanyl (membrane) aminopeptidase (Anpep), mRNA [NM_008486]	14.0293	0.166563	0.147518	-0.104693	-0.123738	0.127105	0.230833	0.380966	0.230417	0.152223	0.281094	0.418847	0.258525	0.0831671	0.192482	0.245445	0.117006
2448	15	152	1421	GGGGTCTGAGTTCCTTGTGTTCAAGATGTTATTATAAGAAAAGGCAAAGAACAGGAAATG	A_51_P444290	Slamf8	NM_029084	ref|Mus musculus SLAM family member 8 (Slamf8), mRNA [NM_029084]	6.31106	0.356118	-0.0870868	-0.232053	-0.675257	0.177922	0.827437	0.420478	0.00449784	0.208058	0.859522	0.458863	0.00590218	0.113673	0.588565	0.268895	0.00267128
2455	15	159	3575	ATAACTGTTTCAGTGTCCCGCTGGTACCTGTTCTTATTCAATAAATCTCTCAAAAGACCA	A_55_P2080021	Papss2	NM_011864	ref|Mus musculus 3'-phosphoadenosine 5'-phosphosulfate synthase 2 (Papss2), transcript variant 1, mRNA [NM_011864]	14.106	-0.00525726	0.337844	0.206852	0.549953	0.979673	0.0271221	0.175264	7.49342e-05	0.983215	0.0356563	0.202935	0.000107126	0.537181	0.0244159	0.11892	4.84845e-05
2456	15	160	2417	AGTATTTGTGGGCTATGTGACTCATTGGCATTTAAACAGCTGTGTTCTAACTAACTAGCA	A_52_P265877	Aldh9a1	NM_019993	ref|Mus musculus aldehyde dehydrogenase 9, subfamily A1 (Aldh9a1), mRNA [NM_019993]	13.529	0.103827	0.112862	-0.226308	-0.217273	0.323234	0.334971	0.0209161	0.0164666	0.360573	0.39552	0.0269303	0.0206815	0.197	0.270836	0.0157812	0.0093603
2458	15	162	4254	TGTCTTTCTAGCCAAAGCTTCCTCTCTCAACACCCATGAACGTCCATGCTTCCTGTCTGA	A_52_P15377	Wnt9b	NM_011719	ref|Mus musculus wingless-type MMTV integration site family, member 9B (Wnt9b), mRNA [NM_011719]	6.38483	-0.100292	-0.66619	0.263258	-0.30264	0.645799	0.000599156	0.18005	0.0819228	0.679019	0.000883518	0.208406	0.0968522	0.370983	0.000604996	0.122126	0.0438345
2460	15	164	1523	AATAACGGCGGTTTCCGCTGCCAGAGAAGACTTGGTTTCTGTGTCAGTTTTTACTTTGCA	A_51_P518051	Dusp4	NM_176933	ref|Mus musculus dual specificity phosphatase 4 (Dusp4), mRNA [NM_176933]	5.87065	0.0963639	-0.0204203	0.22215	0.105366	0.636667	0.945323	0.235198	0.561869	0.671589	0.95703	0.266836	0.590639	0.366924	0.655334	0.156366	0.267319
2464	16	4	914	AATGTGGGGAGGTGGACCAAAGAAAACCAAAATAGAAGAAGCAAGAGAACTCCTGGCTTC	A_51_P328239	Polr3b	NM_027423	ref|Mus musculus polymerase (RNA) III (DNA directed) polypeptide B (Polr3b), mRNA [NM_027423]	5.91774	-0.0194632	0.0128412	-0.0339001	-0.00159571	0.8874	0.942853	0.811399	0.990076	0.902698	0.955067	0.83298	0.990963	0.493191	0.65399	0.488128	0.448502
2468	16	8	2731	TCTTTCCTGTTGTAACACTCAGGAGCAAGAATAAAAGCTCATGACGTCGCTCGTAGACTG	A_55_P2113210	Cyth4	NM_028195	ref|Mus musculus cytohesin 4 (Cyth4), mRNA [NM_028195]	9.01854	0.334697	0.265987	-0.167434	-0.236144	0.0669523	0.199879	0.414736	0.173972	0.0829023	0.244474	0.452877	0.198643	0.0452938	0.167405	0.265387	0.0899041
2469	16	9	2419	GTTCTGTATATTGGGCTCTTTAAAAACATACATTAGACTGTTATTAAACGTTGGTTGAAT	A_52_P648304	Pigs	NM_201406	ref|Mus musculus phosphatidylinositol glycan anchor biosynthesis, class S (Pigs), mRNA [NM_201406]	10.2407	-0.214666	-0.101871	-0.105274	0.00752151	0.022064	0.377924	0.310798	0.947626	0.0286945	0.439726	0.345729	0.952575	0.0156773	0.301106	0.202598	0.431128
2474	16	14	2555	GAATCATTTCTCCATAGCCTCTTTCTGTCCTTAAAGAATTCCCAGATCTATGTACATAAA	A_55_P1967291	Ncaph	NM_144818	ref|Mus musculus non-SMC condensin I complex, subunit H (Ncaph), mRNA [NM_144818]	6.53777	0.878944	0.393597	0.135885	-0.349462	2.03945e-05	0.0676103	0.566461	0.0593996	3.10011e-05	0.0860152	0.601124	0.0712903	1.69375e-05	0.0588996	0.35226	0.0322654
2475	16	15	3677	GCGGTTATTTATTTGTTTTTAATTTATTTTGTCATATTTTTGTAAAACGGCAGAAATGCA	A_52_P527931	Ano8	NM_001164679	ref|Mus musculus anoctamin 8 (Ano8), mRNA [NM_001164679]	5.73827	-0.101421	-0.0333251	0.0630581	0.131154	0.453541	0.866736	0.682178	0.27118	0.494476	0.891763	0.712027	0.301059	0.270158	0.610642	0.417249	0.136257
2483	16	23	3014	GAGGATTTCTTTATTTTGCCCTTTGGAACGACAAGGCAGTGAGGTGCTTCACCAGGAATT	A_51_P193173	Slc25a25	NM_146118	ref|Mus musculus solute carrier family 25 (mitochondrial carrier, phosphate carrier), member 25 (Slc25a25), transcript variant 1, mRNA [NM_146118]	12.5207	0.272196	-0.203093	0.439677	-0.0356118	0.472351	0.675224	0.23069	0.930072	0.51381	0.72382	0.262114	0.936366	0.280721	0.495641	0.153599	0.423792
2485	16	25	1076	ATTTGTGGTTCCAAAAATTTGTACGTCGGACACCCATCATGTGAAGTAAGGAGCCTGTTC	A_66_P116405	Surf1	NM_013677	ref|Mus musculus surfeit gene 1 (Surf1), transcript variant 1, mRNA [NM_013677]	12.7014	0.049742	0.0685963	-0.080439	-0.0615847	0.511667	0.410542	0.271297	0.35879	0.553273	0.473628	0.30507	0.389904	0.302282	0.324321	0.178772	0.176467
2486	16	26	608	TAGGCCTGTGTGCCCCCTCAACCCATAACTGCTGTCAAACAAAGCAAACCTTGTAAAGTG	A_55_P2007535	Edf1	NM_021519	ref|Mus musculus endothelial differentiation-related factor 1 (Edf1), mRNA [NM_021519]	15.4856	0.0817407	0.00875662	-0.0706071	-0.143591	0.232348	0.936898	0.325582	0.0173924	0.266239	0.95108	0.360969	0.0218272	0.14546	0.65126	0.211528	0.00987881
2492	16	32	566	GGCAGGGTGGTCAACATGTCCAGCTCTGGTGGCCGTGTGGCTATATTCGGCGGTGGTTAC	A_66_P113317	Sdr9c7	NM_027301	ref|Mus musculus 4short chain dehydrogenase/reductase family 9C, member 7 (Sdr9c7), mRNA [NM_027301]	7.35786	-0.219607	-0.175525	-0.584304	-0.540222	0.112796	0.268287	3.56985e-05	4.19588e-05	0.135791	0.323653	5.64124e-05	6.06657e-05	0.0741897	0.221624	3.30577e-05	2.74568e-05
2495	16	35	765	ACACCCAAATCTGTGTGGGATTGACCACGAGGCGCTGAATAAGCAAATAATGGAGTACAA	A_51_P155303	Rbfa	NM_199197	ref|Mus musculus ribosome binding factor A (Rbfa), mRNA [NM_199197]	9.89879	-0.154934	-0.198837	-0.00834329	-0.0522462	0.0868602	0.0374352	0.948569	0.577057	0.10598	0.0481621	0.956726	0.605367	0.0579025	0.0329794	0.560643	0.273984
2496	16	36	2316	AGAAATGAACTTATGTTTCTCTGGCGCTTCCTTGAAGCCGTAGAGTTTAGGGGCTTTTTT	A_55_P2041045	Csnk1g2	NM_134002	ref|Mus musculus casein kinase 1, gamma 2 (Csnk1g2), transcript variant 1, mRNA [NM_134002]	12.1788	0.059562	-0.0248421	0.0311683	-0.0532358	0.471264	0.832817	0.744482	0.485124	0.512704	0.863319	0.771793	0.517373	0.280117	0.591165	0.452272	0.234159
2500	16	40	752	TCCTGGGATGAATGGGGGAAGGGGAAAGGCATTTTTCTTACTTTTGTAATTATTGGGAGG	A_55_P2137406	Bax	NM_007527	ref|Mus musculus BCL2-associated X protein (Bax), mRNA [NM_007527]	10.5813	0.167504	0.0023332	-0.113233	-0.278404	0.190051	0.991767	0.414736	0.0147625	0.221647	0.993668	0.452776	0.0186163	0.121097	0.680422	0.265327	0.00842557
2501	16	41	4019	CCCCTTCAGAATTACTGCATTTTTGAAGTGATAACATGAAAATGAAACCCTTTAAAAGGG	A_55_P2742915	Smarcc2	NM_001114097	ref|Mus musculus SWI/SNF related, matrix associated, actin dependent regulator of chromatin, subfamily c, member 2 (Smarcc2), transcript variant 1, mRNA [NM_001114097]	8.49081	0.0395173	-0.00869146	-0.0356972	-0.083906	0.772044	0.963264	0.808621	0.451426	0.798207	0.971895	0.830136	0.48323	0.436102	0.665513	0.486461	0.218706
2502	16	42	1347	TTGCCCTATCTGCTTACGAAAGCTGCAGAGTGCCATTGGCTTCAATATTGTGGAGAGATA	A_55_P2014997	Amz2	NM_001252193	ref|Mus musculus archaelysin family metallopeptidase 2 (Amz2), transcript variant 2, mRNA [NM_001252193]	9.50057	-0.170584	-0.252283	0.0339423	-0.0477565	0.0742089	0.0114107	0.787156	0.638319	0.0915528	0.0154781	0.81019	0.66412	0.05002	0.0105988	0.474773	0.300575
2507	16	47	654	TGGGGGACCTCAGCCAGCCGAAGAGTGAAGTACAATAGGAGCCTGAGCTGTTCCAAGGTA	A_51_P212390	Klk10	NM_133712	ref|Mus musculus kallikrein related-peptidase 10 (Klk10), mRNA [NM_133712]	5.76724	-0.0472239	0.0354479	-0.0849978	-0.00232601	0.7599	0.860811	0.571235	0.987581	0.788059	0.887351	0.605687	0.988765	0.430558	0.607621	0.354934	0.447507
2510	16	50	2043	GAAGAATTACAGGCCAGGCTGTCTAGTGTAATCGCTAACCAAGACCCTATTGCTGTATAA	A_55_P1985433	Nrg1	NM_178591	ref|Mus musculus neuregulin 1 (Nrg1), mRNA [NM_178591]	6.47867	1.21026	0.265711	-0.228915	-1.17346	1.60202e-05	0.426467	0.455659	9.31153e-06	2.41917e-05	0.490878	0.494951	1.4013e-05	1.32172e-05	0.336133	0.290042	6.34216e-06
2514	16	54	515	AGGTCATTTCCTCTGCCAACAGAGCCGTTGTTGGTGTTGTGGCTGGTGGGGGCAGAATTG	A_51_P165046	Rpl8	NM_012053	ref|Mus musculus ribosomal protein L8 (Rpl8), mRNA [NM_012053]	15.1848	-0.250176	-0.140019	0.125583	0.23574	6.12066e-06	0.0105145	0.0162588	5.24517e-06	9.58498e-06	0.0143186	0.0210756	7.93585e-06	5.23677e-06	0.00980475	0.0123503	3.5917e-06
2515	16	55	1517	GGTAGACCCCGATGTTGGTTCCCATGAATCCTTGCCTGTGAGAATAAAAGGCAGAGTCAC	A_55_P2184180	Ndufv3	NM_030087	ref|Mus musculus NADH dehydrogenase (ubiquinone) flavoprotein 3 (Ndufv3), transcript variant 1, mRNA [NM_030087]	15.3644	0.0981363	0.136136	-0.165884	-0.127884	0.0960075	0.0271221	0.00434405	0.017688	0.116323	0.0356603	0.00588656	0.0222214	0.0635532	0.0244187	0.00344953	0.0100572
2518	16	58	3700	TGGTTTCCAGCCCTCCTTTCTCACTCAATGCCCCACCCAGGCGCACTTTTGGATAAAAAA	A_55_P2182458	Kcnh4	NM_001081194	ref|Mus musculus potassium voltage-gated channel, subfamily H (eag-related), member 4 (Kcnh4), mRNA [NM_001081194]	7.04954	-0.178285	0.0333788	0.00986856	0.221532	0.129678	0.855915	0.952533	0.0386739	0.155033	0.883503	0.960165	0.0470936	0.0847028	0.604986	0.562658	0.0213142
2524	16	64	2528	GTAGTTGTACAGCACTGAGCTGTGAAAACACTTCACAAGGTTGTTGTGAGGCAGGCATCT	A_51_P437883	Mzf1	NM_145819	ref|Mus musculus myeloid zinc finger 1 (Mzf1), transcript variant 1, mRNA [NM_145819]	5.67187	0.111957	-0.188948	0.288709	-0.0121959	0.360104	0.133069	0.0107969	0.927331	0.399707	0.165238	0.0140831	0.934038	0.218381	0.113148	0.00825274	0.422738
2530	16	70	3541	GGAAACATCTCTGTCCTTAAAATCCTCAGTCCAAGACAAATCAGTTGATTCTATTTGTAT	A_55_P2760042	Unc119b	NM_175352	ref|Mus musculus unc-119 homolog B (C. elegans) (Unc119b), mRNA [NM_175352]	10.9377	0.0132219	0.00796216	0.129955	0.124696	0.932081	0.968255	0.309692	0.27118	0.941979	0.975276	0.344484	0.301059	0.514652	0.667829	0.201868	0.136257
2532	16	72	534	GATATGATCGGGAGATGAAAGATTATGGACCAGCTAAAGGAGGCAAGAAGAAGAAGGACC	A_66_P108987	Hmgb3	NM_001293623	ref|Mus musculus high mobility group box 3 (Hmgb3), transcript variant 1, mRNA [NM_001293623]	7.03735	-0.0159541	0.0497457	-0.155002	-0.0893026	0.927644	0.804	0.274621	0.506758	0.938112	0.838583	0.30851	0.53789	0.51254	0.574227	0.180788	0.243445
2537	16	77	1166	AGAGATGAGAGCCTGGGACGCACAGATCCTCATCTCTCTCTCCTTTCCTGTAAATAAAAT	A_55_P1976574	Tmod4	NM_016712	ref|Mus musculus tropomodulin 4 (Tmod4), mRNA [NM_016712]	6.41361	-0.118382	-0.101765	0.0893562	0.105974	0.306344	0.451743	0.470613	0.319173	0.342835	0.515768	0.509811	0.349807	0.187309	0.353176	0.29875	0.15832
2541	16	81	415	ACCTCCAGACCAGCTCTGGGTGGATCGCATCATCCGAAGACTGAAGACGTCTTCTGCCAA	A_55_P2099742	Ccl19	NM_011888	ref|Mus musculus chemokine (C-C motif) ligand 19 (Ccl19), mRNA [NM_011888]	7.98272	0.411592	-0.0300377	0.119332	-0.322299	0.022215	0.923563	0.584676	0.0570383	0.0288597	0.939288	0.61894	0.068567	0.0157676	0.643185	0.3627	0.0310329
2543	16	83	2051	CCGTAAGTCCCCGTATGTTCCTGCCCTTGTGCCTTAGTTCAGTTCCTACCAGAGAAGTGC	A_55_P2793063	Tubb4a	NM_009451	ref|Mus musculus tubulin, beta 4A class IVA (Tubb4a), mRNA [NM_009451]	6.76679	0.0228078	0.222502	-0.203014	-0.00331981	0.917838	0.242172	0.252261	0.986726	0.929317	0.294257	0.284734	0.988035	0.507734	0.201495	0.166855	0.447177
2545	16	85	2450	AAATTATGGAAGCCCTGAGGGCCCTCCTTGTTCCCCTGGACCTCTTATTTATACTAAAGT	A_55_P2013414	Dmwd	NM_010058	ref|Mus musculus dystrophia myotonica-containing WD repeat motif (Dmwd), mRNA [NM_010058]	11.5429	-0.141811	-0.0715807	0.248916	0.319146	0.0307779	0.374112	0.000233849	1.6241e-06	0.0394444	0.435914	0.000352036	2.54119e-06	0.0215505	0.298495	0.000206294	1.15012e-06
2550	16	90	2775	TTCCGGGGCTTCTGGGTGGGCAAACAAGGAATAAAGGTGATTCTTGGCTGTGGCCCACTC	A_55_P2043337	Colq	NM_009937	ref|Mus musculus collagen-like tail subunit (single strand of homotrimer) of asymmetric acetylcholinesterase (Colq), mRNA [NM_009937]	5.65129	0.28071	-0.0786235	0.179801	-0.179532	0.126245	0.771757	0.370091	0.310116	0.151281	0.810441	0.407443	0.34039	0.0826528	0.554956	0.238762	0.154058
2561	16	101	579	AGCTCATCACAAAGTACAACCGCCGAGAACCTGACGGACAAGCTGCTCATCTTCCTGGCC	A_51_P308019	Bnip1	NM_172149	ref|Mus musculus BCL2/adenovirus E1B interacting protein 1 (Bnip1), mRNA [NM_172149]	9.31478	-0.0812678	-0.0913429	0.0192334	0.0091583	0.458838	0.466756	0.891117	0.938474	0.499797	0.530401	0.90516	0.944225	0.273065	0.363196	0.530425	0.427349
2569	16	109	1486	CTAAGGAACTAGACTTCTTGGTGCTCCTTGATACAGTGACATACACCAACACTCCTATGA	A_52_P151528	Catsperg1	NM_001164658	ref|Mus musculus catsper channel auxiliary subunit gamma 1 (Catsperg1), mRNA [NM_001164658]	5.25851	-0.0558259	-0.174686	0.214744	0.0958839	0.738375	0.277238	0.134762	0.49692	0.767564	0.333251	0.15837	0.528158	0.41936	0.228196	0.0928049	0.23904
2575	16	115	846	CTCAGAAGGCTTTGGCTAAAGTTGACAAAAGTGGAATGAAAAGTATCGATGCCTTTTTTG	A_51_P474454	Rnaseh2b	NM_026001	ref|Mus musculus ribonuclease H2, subunit B (Rnaseh2b), mRNA [NM_026001]	9.48526	0.04585	0.0879684	-0.072639	-0.0305206	0.680561	0.453555	0.503174	0.769508	0.71279	0.517481	0.541882	0.787512	0.389434	0.354349	0.317544	0.356422
2580	16	120	4666	TGGACGGACTCCCGTGTTTCCTAGCGGTACCTGGACACCACCATTACTGTACAGAGCTCA	A_51_P200339	Cachd1	NM_198037	ref|Mus musculus cache domain containing 1 (Cachd1), mRNA [NM_198037]	6.53789	0.195921	0.107175	0.214302	0.125556	0.107142	0.480644	0.0804811	0.282367	0.129183	0.544028	0.0988605	0.312064	0.0705795	0.372528	0.0579324	0.141237
2594	16	134	561	TCCTGCTACTGTCACACAGTATTTATTGTTCCTAAAATGACTGGGAGGGGCTCTGAGCAT	A_51_P199866	Pin1	NM_023371	ref|Mus musculus protein (peptidyl-prolyl cis/trans isomerase) NIMA-interacting 1 (Pin1), mRNA [NM_023371]	10.4788	-0.0490087	-0.181666	0.0552252	-0.0774317	0.637493	0.0583053	0.608026	0.383161	0.67239	0.0745325	0.641702	0.413803	0.367362	0.0510368	0.376038	0.187284
2595	16	135	2430	TGTGCTGCGGAGACTGATTTGGAAGACTCTGAGATGGACTGTAACTGAGGGCCTGAGCAT	A_51_P104527	Atrip	NM_172774	ref|Mus musculus ATR interacting protein (Atrip), mRNA [NM_172774]	9.06904	0.0830901	-0.136867	-0.0725049	-0.292462	0.515469	0.309023	0.597342	0.00561908	0.556908	0.36785	0.631485	0.00730992	0.304268	0.251888	0.370051	0.00330841
2608	16	148	478	AAGGAAGGAGTATGAAAAGAAGGATTTGCTCACTCTGGCTGGCTGGATCTCTCATTCTAT	A_51_P303097	Scgb3a2	NM_001289643	ref|Mus musculus secretoglobin, family 3A, member 2 (Scgb3a2), transcript variant 1, mRNA [NM_001289643]	5.95257	0.000647707	0.114538	-0.0484976	0.0653929	0.997484	0.570894	0.812146	0.692427	0.997943	0.627656	0.833944	0.716168	0.545228	0.429792	0.488693	0.324132
2610	16	150	6252	GGCTGTTCTGTCGTCGATGCCAACCCCCAATTATTTATTATTGTTAATAACTTACTTTTT	A_55_P2495047	Pitpnc1	NM_145823	ref|Mus musculus phosphatidylinositol transfer protein, cytoplasmic 1 (Pitpnc1), mRNA [NM_145823]	10.7953	0.0401391	0.122851	0.0401189	0.122831	0.838436	0.546782	0.849419	0.433992	0.859646	0.60537	0.869793	0.465955	0.469669	0.414532	0.5097	0.210888
2615	16	155	2446	CCCAATGGCAATAAGATGTGGGTCTAGGAACTCTTTAGAACTAAGCCCTAAACGTTTTCT	A_51_P445683	4931406C07Rik	NM_133732	ref|Mus musculus RIKEN cDNA 4931406C07 gene (4931406C07Rik), transcript variant 3, mRNA [NM_133732]	14.3126	0.525386	0.546264	-0.669118	-0.648241	4.29978e-05	4.65897e-05	6.67916e-07	4.1397e-07	6.56854e-05	6.52462e-05	1.09202e-06	6.4568e-07	3.58874e-05	4.46779e-05	6.39923e-07	2.9223e-07
2616	16	156	1733	AGAAAGATCCTATTCTTAGGTCTAACTCGATTTTTGTGCTCAGGGAAGATGCACTGATGT	A_51_P303397	Pepd	NM_008820	ref|Mus musculus peptidase D (Pepd), mRNA [NM_008820]	12.3323	0.396008	0.214222	-0.327884	-0.50967	5.99024e-07	0.00449038	1.51588e-05	4.30239e-10	9.7621e-07	0.00641193	2.37368e-05	7.37099e-10	5.33354e-07	0.00439062	1.39098e-05	3.33605e-10
2635	17	11	9009	TGTGACAGAGATCTAGGATTTCATTCAGGCAGTGAAACACCTATCCAAAAATATAGCTGG	A_55_P2731261	Trp53bp1	NM_013735	ref|Mus musculus transformation related protein 53 binding protein 1 (Trp53bp1), transcript variant 1, mRNA [NM_013735]	5.73004	0.0621945	0.0418549	-0.00682497	-0.0271646	0.677819	0.833048	0.969679	0.852485	0.709712	0.863608	0.97451	0.865262	0.387753	0.591363	0.571065	0.39161
2642	17	18	1118	GGTGGTAGCAGGAACTAATTATGTTATTGAGTTCATAGCCAGAGAAACCAAATGTTCCAA	A_51_P161636	Kng2	NM_201375	ref|Mus musculus kininogen 2 (Kng2), transcript variant 1, mRNA [NM_201375]	15.0076	-0.190284	-0.189454	0.375544	0.376373	0.0374575	0.0557409	7.41998e-05	2.51554e-05	0.047759	0.0714188	0.00011527	3.69592e-05	0.0260932	0.0489046	6.75487e-05	1.67274e-05
2647	17	23	6208	CTCAAGCTGTTTTCTGATCTCCACATACATGTAGTGTCAGGCGTATATGTCTACATACCT	A_55_P2062981	Abca9	NM_147220	ref|Mus musculus ATP-binding cassette, sub-family A (ABC1), member 9 (Abca9), mRNA [NM_147220]	6.64978	0.0523815	0.178622	-0.155012	-0.0287722	0.743771	0.23936	0.276325	0.850262	0.772443	0.290647	0.310322	0.862911	0.422026	0.199023	0.181849	0.390546
2650	17	26	1420	GTAGTCCTCTCACGCTTTCGTGTTATGAAGATGCCATAAATGATTGATTTCTTGTAAAAA	A_55_P2495787	Fam47e	NM_001033478	ref|Mus musculus family with sequence similarity 47, member E (Fam47e), transcript variant 1, mRNA [NM_001033478]	11.8476	-0.545788	-0.337403	-0.212851	-0.00446636	0.00869938	0.150338	0.361887	0.985941	0.0115824	0.186718	0.398695	0.987413	0.00632807	0.127857	0.233636	0.446895
2653	17	29	1484	TCTGTAGAGGCCCTCTAGACCGGAGAATGTCGAAACAGTTGACTTGTTGACAAACTTGTT	A_51_P437478	Zfp566	NM_152814	ref|Mus musculus zinc finger protein 566 (Zfp566), mRNA [NM_152814]	7.32702	-0.0259908	-0.0129461	0.136561	0.149605	0.88966	0.958908	0.396551	0.286843	0.904821	0.968065	0.43492	0.316698	0.494351	0.66289	0.254864	0.143335
2655	17	31	1798	CCTTTCTACATAATGACTGAGACATTTTCTGGTATTTTCTATTCACTTTAGTCTGTCAGG	A_51_P196158	Btd	NM_025295	ref|Mus musculus biotinidase (Btd), mRNA [NM_025295]	11.5056	-0.103147	-0.132003	0.186931	0.158075	0.452627	0.386019	0.152726	0.183558	0.49328	0.448911	0.177942	0.208948	0.269505	0.307395	0.104275	0.094568
2660	17	36	2180	TGTTCCAAAATGGCTCCAGATGATTTCTGTACTGCAAAATAAAGCCAAACTCTGGAAACC	A_55_P2732693	Gdi2	NM_008112	ref|Mus musculus guanosine diphosphate (GDP) dissociation inhibitor 2 (Gdi2), mRNA [NM_008112]	13.8853	-0.0466448	-0.0959153	-0.0442921	-0.0935626	0.401557	0.0844161	0.444252	0.0484962	0.441716	0.107003	0.483016	0.0585709	0.241332	0.0732709	0.283048	0.0265087
2671	17	47	4142	ATCTGCCTGTCGGAGGAAAGCAATAGAGACACTTATCTCTCTCTTCTCTCTCTCTTTTTT	A_55_P2022509	Mgat5b	NM_172948	ref|Mus musculus mannoside acetylglucosaminyltransferase 5, isoenzyme B (Mgat5b), mRNA [NM_172948]	7.60101	-0.0777279	-0.0303219	0.0719119	0.119318	0.589814	0.883451	0.641147	0.335942	0.628629	0.90651	0.67325	0.367432	0.343453	0.62074	0.394526	0.166297
2680	17	56	3059	GTAAGACGCATGATTGGTGTCTTGTGGCTTTTGCAGCTGGGACAAACTACATTTCAAGCT	A_51_P117581	Cables1	NM_022021	ref|Mus musculus CDK5 and Abl enzyme substrate 1 (Cables1), transcript variant 2, mRNA [NM_022021]	8.11049	0.591514	0.575281	0.168464	0.152231	0.0101455	0.018538	0.536746	0.525276	0.0133609	0.0245276	0.574633	0.555316	0.00729976	0.0167955	0.336736	0.251331
2681	17	57	486	AGCTGTCAAGCAGTTCCACGACTCCAAGATCAAATTCCCACTGCCCCACCGTGTGTTGCG	A_51_P446229	Rpl18a	NM_029751	ref|Mus musculus ribosomal protein L18A (Rpl18a), mRNA [NM_029751]	15.6393	-0.250465	-0.289657	0.179392	0.1402	0.000135101	3.18836e-05	0.00549479	0.0193444	0.000198712	4.60611e-05	0.00742208	0.0242447	0.000108567	3.15407e-05	0.00434935	0.0109729
2688	17	64	4252	AAGAGGTCAATGGGTATTTGAAACTAACAAGACTAAAATAATAAAACTTGACTCAGGCCC	A_52_P259335	Fkbp15	NM_001045528	ref|Mus musculus FK506 binding protein 15 (Fkbp15), mRNA [NM_001045528]	9.09574	0.0778392	-0.0150475	0.130072	0.0371853	0.381032	0.913758	0.126462	0.674576	0.42094	0.930383	0.149391	0.697888	0.229981	0.637087	0.0875437	0.315858
2697	17	73	4063	AAAGTATAGTGGGTAGTCTTAGTGACGGATTCTGTCCTCTGGGAAATGAACAGGAGCTCT	A_55_P2822828	Rps6ka2	NM_011299	ref|Mus musculus ribosomal protein S6 kinase, polypeptide 2 (Rps6ka2), mRNA [NM_011299]	5.53129	-0.0676046	-0.0567374	0.0533745	0.0642417	0.595397	0.724126	0.700976	0.578075	0.633315	0.767684	0.732033	0.606591	0.346013	0.525678	0.428973	0.274538
2698	17	74	781	ACAACCGGAATTGGCAAGTAAAGTAGACATGGTTTGGATAGTCGGAGGCAGTTCTGTTTA	A_55_P2909315	Dhfr	NM_010049	ref|Mus musculus dihydrofolate reductase (Dhfr), mRNA [NM_010049]	10.2552	0.256367	0.248156	0.00573018	-0.0024812	0.0449118	0.0746604	0.974554	0.987004	0.0568297	0.094875	0.978803	0.988231	0.031049	0.0649664	0.57358	0.447265
2700	17	76	658	TGACATTAGCAAGGTGAACCTTTAACCCTCAACTCAATTGCCTTACGCACACTTTCACAG	A_51_P323610	Vimp	NM_024439	ref|Mus musculus VCP-interacting membrane protein (Vimp), mRNA [NM_024439]	12.1929	-0.227235	-0.0324338	0.441089	0.63589	0.0662994	0.872392	0.000436432	4.74451e-07	0.0821602	0.896827	0.00065105	7.41057e-07	0.0448884	0.61411	0.000381517	3.35396e-07
2701	17	77	553	CTCTCTCAAGGATCAGTTGGCCCTAGCGATTGGTAAACTGGGAGAGAACATGATTCTTAA	A_51_P235705	Tsfm	NM_025537	ref|Mus musculus Ts translation elongation factor, mitochondrial (Tsfm), mRNA [NM_025537]	9.51647	0.184847	0.17691	-0.0623731	-0.0703104	0.104262	0.158866	0.652662	0.545113	0.12591	0.197118	0.684269	0.574762	0.068791	0.134978	0.400983	0.260133
2710	17	86	1901	TGTCTGTTCATTTTTACCTCTCAGGTAAGCTCTGATGGAATACATATTGCTTAGTGTAAA	A_51_P186547	Pah	NM_008777	ref|Mus musculus phenylalanine hydroxylase (Pah), mRNA [NM_008777]	15.7238	-0.241305	0.191651	0.50056	0.933517	0.070613	0.207091	0.000234073	4.50806e-10	0.0872941	0.25264	0.000352642	7.74233e-10	0.0476933	0.172997	0.000206649	3.50412e-10
2715	17	91	1589	ATAGAAACCGTGTGTCCTTTCCTTTTGGAGAGAAAAGTCTCATGACTTCAGAGACTCATG	A_51_P140641	Eva1a	NM_145570	ref|Mus musculus eva-1 homolog A (C. elegans) (Eva1a), mRNA [NM_145570]	13.0561	-0.170007	0.000334436	-0.194256	-0.023915	0.178339	0.998707	0.126513	0.865673	0.208453	0.998975	0.149503	0.877879	0.113889	0.684056	0.087609	0.397321
2727	17	103	1488	ACTCCCTAGCGCCCTGGTTGTGGTGACAGTCCAACAAGTTGATATTATAAAGCACTTTAT	A_55_P1977353	Ogfod2	NM_025671	ref|Mus musculus 2-oxoglutarate and iron-dependent oxygenase domain containing 2 (Ogfod2), mRNA [NM_025671]	11.1253	0.091988	0.119431	0.12469	0.152133	0.297083	0.204335	0.149736	0.0475978	0.333478	0.24973	0.17491	0.0576234	0.182196	0.171005	0.102498	0.0260799
2728	17	104	899	ATGTTGAAAGTTCACGACATAGAAGGGCTCGGAGTAGGAGCCCACACAAACGAAAAAGAA	A_66_P115181	Snrnp48	NM_026382	ref|Mus musculus small nuclear ribonucleoprotein 48 (U11/U12) (Snrnp48), mRNA [NM_026382]	11.5069	0.133539	0.162611	0.103611	0.132683	0.317594	0.26052	0.467576	0.273069	0.354899	0.315319	0.506624	0.302813	0.1939	0.215917	0.296883	0.137051
2730	17	106	3396	GGTGGCTGAGGTCAACTCATGTTCTTGGGGAAAGGTGGGTTGTGTTGCAAAAATAAAAAA	A_55_P1962339	Trim41	NM_145377	ref|Mus musculus tripartite motif-containing 41 (Trim41), mRNA [NM_145377]	13.4085	-0.0217682	0.0670864	-0.164662	-0.0758076	0.816754	0.47729	0.0274652	0.298865	0.839808	0.54063	0.0352988	0.328701	0.458831	0.370201	0.0206852	0.148767
2731	17	107	423	AATGTTCCTGTTCAAGACAAATCTAAATTTGATGAACTCGTTGCTAGTAATTTACCTCCC	A_52_P432780	Mrpl50	NM_178603	ref|Mus musculus mitochondrial ribosomal protein L50 (Mrpl50), mRNA [NM_178603]	9.27705	0.041926	0.0797561	-0.0902299	-0.0523999	0.66551	0.435993	0.318095	0.538455	0.698332	0.500153	0.353556	0.567978	0.381535	0.342484	0.207185	0.257062
2743	17	119	759	GTGTTTTCTAGTAGTAGACTGGAGTAGTAGACTGTTTCTAAGAACAGATGATCTGGTTCC	A_51_P247157	Hn1	NM_008258	ref|Mus musculus hematological and neurological expressed sequence 1 (Hn1), mRNA [NM_008258]	7.4905	0.338552	0.113439	0.0119627	-0.213151	0.0023062	0.410542	0.94148	0.0401389	0.00323389	0.473628	0.950993	0.0488549	0.00176684	0.324321	0.557283	0.0221114
2749	17	125	1894	GAGAAGAAAATTGTATTCAGGACATGGTGACAATTTTCCCAGATGATTACTCAGAATTCT	A_55_P2139087	Slc22a28	NM_001013820	ref|Mus musculus solute carrier family 22, member 28 (Slc22a28), mRNA [NM_001013820]	10.1023	-0.603392	-0.351072	-0.0688581	0.183463	7.97574e-05	0.0270101	0.715894	0.201905	0.000120114	0.035492	0.745427	0.228228	6.56243e-05	0.0243034	0.436822	0.103294
2751	17	127	2122	TAAGACTACATGCATCACTAGGCTTTGAGGGGGCCACTGGCAGTTTATGGATCTAATTGA	A_55_P2488539	9430015G10Rik	NM_177205	ref|Mus musculus RIKEN cDNA 9430015G10 gene (9430015G10Rik), transcript variant 1, mRNA [NM_177205]	5.99022	0.095528	0.0117521	0.150351	0.0665749	0.411632	0.948377	0.181585	0.546159	0.452322	0.959612	0.209984	0.575693	0.247127	0.657103	0.123051	0.260554
2753	17	129	1061	ACTCCCCACATGCCTTCCAAGAGGAGCCTCTGTGATATTCCAGCCGGAAGGACATTACAG	A_51_P417186	Sap30bp	NM_020483	ref|Mus musculus SAP30 binding protein (Sap30bp), mRNA [NM_020483]	10.3143	-0.118877	-0.112242	0.0548012	0.0614366	0.0645884	0.11261	0.454537	0.332075	0.0800285	0.141231	0.493005	0.363318	0.0437237	0.0967091	0.288902	0.164435
2754	17	130	3024	AAGTTGAGATTCGCTGGCCAGGGCACATCTTTTATTTATTTAATTATGTGTCCCAACAGA	A_51_P440694	Atg16l1	NM_029846	ref|Mus musculus autophagy related 16-like 1 (S. cerevisiae) (Atg16l1), transcript variant 2, mRNA [NM_029846]	11.7662	-0.0764916	0.0128873	-0.0212554	0.0681234	0.426024	0.932354	0.859538	0.443096	0.467105	0.946901	0.879093	0.474858	0.255203	0.648399	0.51515	0.214917
2756	17	132	2236	AAGAGAAAGAGGCTCTCAAAGCTCAGCAAGTAGATGGGTAGAGGAAGCCACTTTGCTAAT	A_51_P514085	Mx2	NM_013606	ref|Mus musculus MX dynamin-like GTPase 2 (Mx2), transcript variant 1, mRNA [NM_013606]	8.19384	-0.0919612	-0.208599	0.602574	0.485936	0.730983	0.450354	0.00634295	0.0176419	0.760993	0.514685	0.0085165	0.0221425	0.41577	0.352435	0.00499068	0.0100215
2759	17	135	2534	TTGTTAAAAAGAGCTCTTGTTAAAACGCACAAGTGGGTTTTCATAAGAGAATGTATGAGG	A_51_P165244	Gbp3	NM_018734	ref|Mus musculus guanylate binding protein 3 (Gbp3), transcript variant 2, mRNA [NM_018734]	8.64009	0.248691	-0.237764	-0.167682	-0.654137	0.366762	0.456695	0.583554	0.00564383	0.40656	0.520659	0.618046	0.00733889	0.222125	0.356525	0.362176	0.00332152
2762	17	138	4698	GAAGCTGGTTTCTGGGGGTTGGGGTGATTATAATTTAAGTGATTGTTTTAATAAAAACTC	A_55_P2506875	Nf2	NM_001252250	ref|Mus musculus neurofibromatosis 2 (Nf2), transcript variant 1, mRNA [NM_001252250]	11.6541	-0.11307	-0.0518217	0.073141	0.134389	0.166623	0.636547	0.412762	0.0693651	0.195405	0.686805	0.450454	0.0826948	0.10676	0.470296	0.263967	0.037427
2769	17	145	4734	AAACACATGGAAAGTTGTAAATAACCTCATTTATGTGATTGGTGGACTAGTCCTTTTACC	A_52_P297773	Uggt2	NM_001081252	ref|Mus musculus UDP-glucose glycoprotein glucosyltransferase 2 (Uggt2), mRNA [NM_001081252]	5.46819	-0.131387	0.0318481	-0.174416	-0.0111815	0.408906	0.896227	0.268113	0.94933	0.449368	0.916081	0.301646	0.954231	0.245513	0.627294	0.176765	0.431877
2776	17	152	1085	ATATTACCACCGCCTGAAGAACTTGCAGGATATCAACACTCTAGAAGTGGCGGGTGATAT	A_55_P2070079	Lgals9	NM_010708	ref|Mus musculus lectin, galactose binding, soluble 9 (Lgals9), transcript variant 1, mRNA [NM_010708]	12.343	0.230709	0.0962109	-0.3829	-0.517398	0.0679307	0.564652	0.00239227	2.43116e-05	0.0840631	0.621361	0.00332567	3.56969e-05	0.045928	0.425482	0.00194885	1.61561e-05
2777	17	153	2185	TCCTCCACATATATGTACATATGTATCTCTAAGCTGTCATTTGATGAAGTTTTGGCAATG	A_52_P645862	Agtr1a	NM_177322	ref|Mus musculus angiotensin II receptor, type 1a (Agtr1a), mRNA [NM_177322]	11.2918	0.043306	0.0728046	0.448649	0.478147	0.729469	0.601408	2.9362e-05	3.37531e-06	0.759192	0.656122	4.59776e-05	5.15593e-06	0.414786	0.449285	2.69429e-05	2.33353e-06
2786	17	162	4246	CACAGTATGGACCGATTGACCAAAGACAACCTTATTGCAAGAAACTTCATCTCTAAACCT	A_52_P4698	Rfwd3	NM_146218	ref|Mus musculus ring finger and WD repeat domain 3 (Rfwd3), mRNA [NM_146218]	10.0333	-0.0904221	-0.0218991	0.0852646	0.153788	0.249217	0.853238	0.293707	0.0257563	0.284356	0.880936	0.327813	0.0319943	0.155359	0.603228	0.192099	0.0144804
2787	17	163	3269	TGGGTATGGGGTGAGGCAGGCCAACTGTACTAAAGTAACGCAATAAACACATTATCAGCT	A_55_P1973868	Sema3b	NM_001291537	ref|Mus musculus sema domain, immunoglobulin domain (Ig), short basic domain, secreted, (semaphorin) 3B (Sema3b), transcript variant 3, mRNA [NM_001291537]	6.372	0.340265	-0.27072	-0.683985	-1.29497	0.138278	0.307569	0.00230868	4.15725e-08	0.16506	0.366232	0.00321037	6.87443e-08	0.0901808	0.25078	0.00188128	3.11131e-08
2790	18	2	335	CAAAAATTGACCGAGGTGATATGGGCAAGGAAATGAGAGAGAAACCATCCATGAAACGAA	A_52_P79187	Ankrd12	NM_001025572	ref|Mus musculus ankyrin repeat domain 12 (Ankrd12), mRNA [NM_001025572]	7.29517	-0.015187	-0.0208389	-0.0204476	-0.0260995	0.926349	0.920679	0.90666	0.853983	0.936728	0.936972	0.91992	0.866863	0.511783	0.641599	0.539075	0.392335
2799	18	11	1066	ACAAAATGTGGAAAGGGTGGATGAGTAAAGCGTCCTGACTTGACTGATGTTGTGTTACGT	A_51_P308948	Tamm41	NM_026894	ref|Mus musculus TAM41, mitochondrial translocator assembly and maintenance protein, homolog (S. cerevisiae) (Tamm41), mRNA [NM_026894]	8.9645	0.127109	0.181563	-0.0924123	-0.0379577	0.453148	0.32057	0.621349	0.829526	0.493968	0.379777	0.654545	0.843119	0.269881	0.260056	0.383564	0.381589
2803	18	15	5722	GTGTGAACCACAGCTGGACCATCTTCTTAAAGACTATTTAGAAAAACAAGCAGAAGAAAA	A_51_P294156	Zgrf1	NM_197997	ref|Mus musculus zinc finger, GRF-type containing 1 (Zgrf1), mRNA [NM_197997]	5.48378	0.400388	0.0730829	-0.0904016	-0.417707	0.0024761	0.703944	0.569022	0.000842586	0.00344718	0.748494	0.603703	0.00114712	0.00188337	0.512538	0.353771	0.000519175
2809	18	21	1424	CTATCGACCTGAAGCTGCAGCTGGCCCAAAAAGGACAATAAAACCTGCCACTTTTGCATG	A_55_P2013716	Napa	NM_025898	ref|Mus musculus N-ethylmaleimide sensitive fusion protein attachment protein alpha (Napa), mRNA [NM_025898]	12.5481	-0.12143	-0.248834	0.191085	0.0636811	0.0863262	0.000681081	0.00636194	0.36116	0.105341	0.00100128	0.00854582	0.392058	0.0575534	0.000685638	0.00500787	0.177442
2814	18	26	399	GACAGGGATTGCAGTCGAGAGGATACCCAAGAAACCAGTTTTAATGATAAGCAAGACGTC	A_52_P429450	Ngp	NM_008694	ref|Mus musculus neutrophilic granule protein (Ngp), mRNA [NM_008694]	5.13039	0.313975	0.397001	0.0102548	0.0932798	0.21623	0.143096	0.975821	0.726714	0.249031	0.177318	0.980117	0.748083	0.136059	0.12142	0.57435	0.338577
2818	18	30	1138	TTTGAAGAACCAGCAAGTGGTGTCTTGTCTCTACTGCTCATGGAGCCCTATAAGTGGGAT	A_51_P292073	Haghl	NM_026897	ref|Mus musculus hydroxyacylglutathione hydrolase-like (Haghl), transcript variant 2, mRNA [NM_026897]	9.55455	0.0754462	-0.101701	-0.0372954	-0.214442	0.560595	0.481304	0.806429	0.0427574	0.599995	0.544556	0.828531	0.0519246	0.327808	0.372889	0.485521	0.0235007
2819	18	31	5110	TGAAACTTTGCAAACTTAATCATCCTCTACAGCTACCGCGTTAGTGCTGACTGCTCTTAA	A_55_P2513525	Plcl1	NM_001114663	ref|Mus musculus phospholipase C-like 1 (Plcl1), mRNA [NM_001114663]	5.74776	0.00426971	0.113524	-0.234087	-0.124833	0.976263	0.36044	0.0228214	0.203463	0.980545	0.421857	0.029261	0.229991	0.535723	0.28887	0.017147	0.104092
2821	18	33	388	GAAATGGTCCTAACCCTTCAAGATTATGGATACCGGACTGCTCTATCCTTACTTGGTCCT	A_52_P528707	Mrpl57	NM_026401	ref|Mus musculus mitochondrial ribosomal protein L53 (Mrpl57), mRNA [NM_026401]	13.5108	0.074846	-0.0307494	-0.171991	-0.277586	0.313122	0.766959	0.0131176	3.51796e-05	0.350435	0.806915	0.0170562	5.12579e-05	0.191461	0.552542	0.00999499	2.31989e-05
2823	18	35	2167	AGGATGAGGGCAGGGACCAGATAGAAATTATTGGCCTGGGTTGTGATTTTGTTTTCGAGT	A_51_P451516	Arhgef25	NM_028027	ref|Mus musculus Rho guanine nucleotide exchange factor (GEF) 25 (Arhgef25), transcript variant 1, mRNA [NM_028027]	8.27445	0.318808	0.00263016	0.17725	-0.138928	0.00926711	0.990208	0.174627	0.244788	0.0122639	0.992644	0.202321	0.273717	0.0067004	0.679721	0.11856	0.123882
2833	18	45	1799	TCCCTTGCCAGCCCTTGACCACATCAGTGTTTTCTCAGAAGGGCACATGGCCTCAGCCTT	A_51_P190805	Ap1m1	NM_007456	ref|Mus musculus adaptor-related protein complex AP-1, mu subunit 1 (Ap1m1), mRNA [NM_007456]	10.8948	0.0258497	0.00956642	0.0465754	0.0302922	0.785083	0.940813	0.614835	0.715396	0.810287	0.954146	0.648238	0.737585	0.442702	0.653359	0.379869	0.333825
2839	18	51	1965	GAAGACTTTTGGCTTACTAGAGAATTAAAATGAAAACCCTCCTTAGGTAGTAAAGTCTGA	A_55_P2911888	Ifit1	NM_008331	ref|Mus musculus interferon-induced protein with tetratricopeptide repeats 1 (Ifit1), mRNA [NM_008331]	7.40462	-0.108518	-0.530565	-0.219698	-0.641745	0.75351	0.0845536	0.500901	0.0140549	0.781806	0.107151	0.539808	0.0177769	0.427141	0.0733727	0.316329	0.00804569
2840	18	52	1700	CTTCCCCTCCCCCTTGCCATAGAGTTCCAGACATATTTTCCGATCAAGCTTTTATTTTTT	A_55_P2020602	Pacsin1	NM_001286743	ref|Mus musculus protein kinase C and casein kinase substrate in neurons 1 (Pacsin1), transcript variant 3, mRNA [NM_001286743]	11.6335	-0.0818136	-0.0295858	-0.0143332	0.0378947	0.41195	0.837794	0.912913	0.703019	0.45279	0.867616	0.925685	0.725852	0.247383	0.594108	0.542453	0.328515
2841	18	53	2634	TTGGGGGGTGAGCTTTGATTAATTCCCCAGGTTCTTGGATTTCAAGAGTAGCTGCCTTAA	A_55_P2798454	Sox9	NM_011448	ref|Mus musculus SRY (sex determining region Y)-box 9 (Sox9), mRNA [NM_011448]	7.3639	-0.219482	0.345415	-0.416101	0.148796	0.24225	0.074274	0.0196767	0.40492	0.276341	0.0941621	0.0254281	0.436082	0.150979	0.0644783	0.0149009	0.197367
2842	18	54	2332	AAACAGCCCATGGGGTTCAGCTCTGCATCCTCCTCTTTAAGTGAATTAAAGTGGTTTTCC	A_55_P2039105	Rbck1	NM_001083921	ref|Mus musculus RanBP-type and C3HC4-type zinc finger containing 1 (Rbck1), transcript variant 1, mRNA [NM_001083921]	12.3678	0.0253686	-0.0269357	0.058118	0.00581372	0.826208	0.853967	0.6	0.957634	0.849449	0.881655	0.634272	0.962169	0.464098	0.603721	0.371685	0.43547
2846	18	58	40	CTCCCTGGTGTTTACCTGGCCTCCCTTGGCAGTCATACAGGTTCGTCTATTCCCCAGCTT	A_66_P125949	Gm12	NM_001195544	ref|Mus musculus predicted gene 12 (Gm12), mRNA [NM_001195544]	7.24048	-0.0767153	-0.128472	0.220187	0.168431	0.482046	0.259658	0.0255517	0.0664984	0.523989	0.314301	0.0328509	0.0793053	0.286283	0.21522	0.0192507	0.035893
2851	18	63	2157	GTTACAGCACGAACTCAGATGTAGATCCCGACCTCAGACTTTAAGAAGACCAAGCTGAAA	A_51_P266958	Nr1i2	NM_010936	ref|Mus musculus nuclear receptor subfamily 1, group I, member 2 (Nr1i2), transcript variant 1, mRNA [NM_010936]	12.4973	-0.0432974	0.0789302	-0.0796061	0.0426216	0.729921	0.565527	0.507714	0.706119	0.760034	0.622518	0.546346	0.728848	0.415246	0.426274	0.32016	0.329871
2852	18	64	764	AGACCCGAAATGGAATCAGTGCCATATGATGAACAGAATTTCAAGAATGCTGTTTTATGC	A_51_P347961	Npc2	NM_023409	ref|Mus musculus Niemann-Pick type C2 (Npc2), mRNA [NM_023409]	11.4899	-0.0845862	-0.276087	-0.111376	-0.302877	0.48393	0.0156453	0.355529	0.00279525	0.525901	0.0208983	0.392286	0.00369606	0.287327	0.0143103	0.22988	0.00167281
2853	18	65	2983	CCATAGGTACTGGGAAGTTAAAAATAAGTTATATGATGTGCCTAGCTTTCTTGCTAGATA	A_55_P2913590	Lnp	NM_001110209	ref|Mus musculus limb and neural patterns (Lnp), transcript variant 2, mRNA [NM_001110209]	6.01047	0.0895764	-0.132554	0.0815867	-0.140544	0.405414	0.245052	0.470531	0.132048	0.445955	0.297582	0.509693	0.152706	0.243649	0.203772	0.298681	0.0691134
2854	18	66	965	CCAATAGCACTGAAGCCAATGGCAAGTATGTGGTGGTATCCACGCCTGAGAAGTCACAGC	A_51_P329441	Bsg	NM_009768	ref|Mus musculus basigin (Bsg), transcript variant 1, mRNA [NM_009768]	12.6915	0.357523	0.470413	-0.189495	-0.0766046	0.000117855	3.66816e-06	0.0403956	0.403059	0.000174869	5.26279e-06	0.0507426	0.43425	9.55398e-05	3.60374e-06	0.0297353	0.196538
2855	18	67	835	GCTCTTTTGATACATACATTTACCTGCTGTTTTTCTCAAATAAAAGTTGCAAGCTACTGC	A_55_P2039284	Hspb1	NM_013560	ref|Mus musculus heat shock protein 1 (Hspb1), mRNA [NM_013560]	13.2129	0.687965	-0.153154	0.0246041	-0.816515	0.0703771	0.790716	0.964142	0.019918	0.0869658	0.827246	0.969889	0.0249899	0.047514	0.566464	0.568357	0.0113102
2857	18	69	804	CCTGAGGCCTCAAACCCAGGGAGGGGCTTTTGTCTTTGGAAATAAAGCTGTTACAATTGC	A_55_P1955227	Rabac1	NM_010261	ref|Mus musculus Rab acceptor 1 (prenylated) (Rabac1), mRNA [NM_010261]	13.5947	-0.0947193	-0.301661	0.251528	0.0445856	0.329776	0.0013429	0.00531331	0.644881	0.367673	0.00196738	0.00718617	0.670204	0.200879	0.00134718	0.00421111	0.303329
2860	18	72	331	AATTTAGTAATCCACTCTATGGTAAGATGCTTCCATGAACAGCAGACCCTGAAGGGGAAC	A_66_P124180	Scly	NM_016717	ref|Mus musculus selenocysteine lyase (Scly), mRNA [NM_016717]	6.5523	-0.00367273	-0.115417	-0.0347379	-0.146482	0.977453	0.292772	0.775418	0.0943837	0.981571	0.350663	0.799677	0.111015	0.536283	0.240119	0.468612	0.0502445
2861	18	73	1999	TACAACACACTCTCAAGTACTTTCAAAGAAGAACTGTATTGTTACTTGAGAAATGGTTCC	A_51_P162760	Zfp623	NM_030199	ref|Mus musculus zinc finger protein 623 (Zfp623), mRNA [NM_030199]	6.77777	-0.23294	-0.0460884	0.0315293	0.218381	0.0155312	0.747122	0.808352	0.0151879	0.0202386	0.789419	0.830068	0.0191081	0.0110574	0.540561	0.486422	0.00864819
2863	18	75	2415	GAGAATCACCTGCACTGAAAATGAGGCAATTTCACACTAATCACAAAATAAAAGCAAGTT	A_55_P1963144	Mtmr14	NM_026849	ref|Mus musculus myotubularin related protein 14 (Mtmr14), mRNA [NM_026849]	10.0402	-0.0279305	-0.00889007	0.128739	0.147779	0.806225	0.954494	0.177116	0.0804861	0.830152	0.96439	0.205358	0.0952161	0.453555	0.660374	0.12034	0.0430941
2864	18	76	2112	GAGGTATTTGTTTAAAATTCAGTTCATCCAAAATGGAGTAATATGCTTCACGTCAGTGTG	A_51_P183102	Rnf139	NM_175226	ref|Mus musculus ring finger protein 139 (Rnf139), mRNA [NM_175226]	10.0265	-0.156805	-0.03935	0.0770121	0.194467	0.0196626	0.684103	0.298401	0.0021321	0.0254832	0.730784	0.332616	0.00282543	0.0139228	0.50041	0.194914	0.00127877
2868	18	80	1124	GGCGTGAGTGACATAAAGACCCACAAGTGGTTTGCCACAACTGACTGGATTGCTATTTAT	A_51_P380215	Prkacb	NM_011100	ref|Mus musculus protein kinase, cAMP dependent, catalytic, beta (Prkacb), transcript variant 1, mRNA [NM_011100]	8.4321	-0.0540316	0.121168	-0.320411	-0.145211	0.757195	0.509386	0.0249473	0.297894	0.785329	0.570362	0.0320838	0.327719	0.429066	0.39056	0.0188012	0.148323
2871	18	83	1992	TCCTGGCTGGGGTTTTGGGTTTTTGTTTTATTTGTTGTATTGTTTTGTTTTTTAAAACCA	A_51_P497484	AI118078	NM_172923	ref|Mus musculus expressed sequence AI118078 (AI118078), mRNA [NM_172923]	5.69194	0.0408121	0.225028	0.686087	0.870303	0.860173	0.293051	0.000227947	1.87742e-06	0.879659	0.350908	0.0003434	2.94996e-06	0.480603	0.240287	0.000201233	1.33513e-06
2877	18	89	1106	AAGAAAAATTTAAACTCAGGATGGAAGAGTCCCCCAAAAGCTGTCTTCTGCTTGGTTGGC	A_55_P2741233	Il12b	NM_001303244	ref|Mus musculus interleukin 12b (Il12b), mRNA [NM_001303244]	5.41611	0.0525672	0.12207	-0.0647995	0.00470351	0.749	0.472786	0.701131	0.977141	0.777323	0.536218	0.732043	0.980108	0.424692	0.36718	0.428979	0.443589
2880	18	92	1224	CTGACCTCATTTCCTTTCTAATCACTGGACAATCTATTCTTGATCTGTTTAATCAATTGG	A_55_P2003133	Ngrn	NM_031375	ref|Mus musculus neugrin, neurite outgrowth associated (Ngrn), transcript variant 2, mRNA [NM_031375]	11.6866	-0.0130794	-0.0235313	0.109269	0.0988176	0.942737	0.919267	0.486472	0.476609	0.95137	0.935421	0.525464	0.509167	0.519783	0.640537	0.307923	0.230445
2886	18	98	3279	GGAGTCTGTAGAATCATCCAGAACTTGGCTAGGGTGGGGAATAAAGCAGATCTGCCCGTG	A_55_P2053320	Zfr2	NM_001034895	ref|Mus musculus zinc finger RNA binding protein 2 (Zfr2), mRNA [NM_001034895]	6.00034	0.357937	-0.0705091	-0.215452	-0.643898	0.0419857	0.793929	0.258676	0.000137596	0.0532465	0.829818	0.291316	0.000195139	0.0290913	0.568224	0.170712	8.83183e-05
2890	18	102	4784	AAGGGAGGAGAATTTTTGCATACATTTTTACTCTTTAAATAAAGACACTTATACTATCAT	A_52_P152283	Gabpa	NM_008065	ref|Mus musculus GA repeat binding protein, alpha (Gabpa), mRNA [NM_008065]	8.89601	0.00486675	-0.0653121	0.0776632	0.00748435	0.965944	0.532627	0.387291	0.937918	0.971708	0.592455	0.425358	0.943692	0.530895	0.405688	0.249261	0.427107
2893	18	105	3973	TTGAAGCCTTTGGATGCACTCATATCCCCATCAGAAAAGTTTTTGTTAGAATAACTTTGG	A_55_P2731071	Ppfibp1	NM_001170433	ref|Mus musculus PTPRF interacting protein, binding protein 1 (liprin beta 1) (Ppfibp1), transcript variant 1, mRNA [NM_001170433]	8.09685	0.563653	0.0557127	-0.00812493	-0.516065	2.28752e-05	0.773993	0.965195	3.47501e-05	3.49737e-05	0.812695	0.970636	5.06431e-05	1.91079e-05	0.5565	0.568795	2.29207e-05
2900	18	112	1500	AGGAGTTCAAATCCCAGCAACCACATGGTGGCTCACAACCATCCGTTACGAGATCTGGCG	A_55_P2034740	Exosc2	NM_144886	ref|Mus musculus exosome component 2 (Exosc2), mRNA [NM_144886]	18.5206	0.0311727	0.0247352	-0.00701214	-0.0134497	0.513321	0.683377	0.908103	0.775985	0.554776	0.730365	0.921174	0.793797	0.303103	0.500123	0.53981	0.359266
2906	18	118	1575	TTTTCTTGATAAAGGAATGATGGTAGCCTAGCTAGTTCTTGTAAAAGTGATGCCTCTTTG	A_55_P2089238	Fam76a	NM_145553	ref|Mus musculus family with sequence similarity 76, member A (Fam76a), transcript variant 1, mRNA [NM_145553]	9.52584	0.0169328	-0.0136889	0.112434	0.0818127	0.87652	0.925427	0.213314	0.326492	0.89357	0.941094	0.243928	0.357833	0.488204	0.644422	0.142942	0.161952
2908	18	120	4315	AGTGCTGGGATTGGGTATACCACCACCAACTGGCTGGATTGTTTCTTTTTAGCAAACAAT	A_55_P2010003	Zfp113	NM_019747	ref|Mus musculus zinc finger protein 113 (Zfp113), mRNA [NM_019747]	7.78825	0.0460801	-0.0504621	0.321787	0.225245	0.799133	0.821998	0.0262882	0.0967292	0.823537	0.854816	0.0338383	0.113573	0.449941	0.585342	0.0198293	0.0514024
2914	18	126	4128	AACGCCTGGACTGAGCTGGCCAGTCATTCTAAAGCAGTTTTGGTACTTGCTCCTGGCCTG	A_51_P386638	Llgl1	NM_008502	ref|Mus musculus lethal giant larvae homolog 1 (Drosophila) (Llgl1), transcript variant 2, mRNA [NM_008502]	8.53494	-0.0805524	0.097494	0.0446734	0.22272	0.416929	0.378546	0.695375	0.00806618	0.457893	0.440321	0.726139	0.0103949	0.250171	0.301513	0.425519	0.00470464
2917	18	129	4452	GGTTAGGGCCCAGCAGCGTTTCCAGTGTGTGAACCTATAAAAATAAACAACTGCACTCTA	A_55_P1969745	Pitpnm1	NM_008851	ref|Mus musculus phosphatidylinositol transfer protein, membrane-associated 1 (Pitpnm1), transcript variant 1, mRNA [NM_008851]	9.99459	0.314962	-0.0734028	0.0324363	-0.355929	0.0384478	0.744062	0.880095	0.0118983	0.0489307	0.786576	0.896111	0.0151542	0.0267334	0.538615	0.525123	0.00685867
2919	18	131	2443	TACTCCCTGGAGACTAGAACCGTGGCTATAGCGGAGCATGCTCCAGAGCACAGGACTGAT	A_66_P119884	Wdr91	NM_001013366	ref|Mus musculus WD repeat domain 91 (Wdr91), mRNA [NM_001013366]	9.84694	0.10216	0.0738496	-0.00779058	-0.0361008	0.589237	0.764701	0.973301	0.850262	0.62795	0.805058	0.977707	0.862911	0.343082	0.55127	0.572938	0.390546
2921	18	133	6295	CATCTATGCAAAATACTTGAATGGGCCATGGTGCCTTGTTTTTTGTTGTTGTTGTTATTT	A_55_P1983095	Adam19	NM_001291891	ref|Mus musculus a disintegrin and metallopeptidase domain 19 (meltrin beta) (Adam19), transcript variant 3, mRNA [NM_001291891]	6.41914	0.421964	-0.095529	0.0900842	-0.427409	0.00341333	0.633892	0.608026	0.00164713	0.00468437	0.684282	0.641702	0.00218422	0.00255931	0.468568	0.376038	0.000988563
2924	18	136	879	TGAACAGTGCTTCTGAGGTCCCCAGAGACCAAAGCCAGATCGTCTGTCCCCCACACCTTA	A_55_P2018701	Kxd1	NM_029366	ref|Mus musculus KxDL motif containing 1 (Kxd1), mRNA [NM_029366]	11.2332	-0.257657	-0.241548	0.0489699	0.0650794	0.00266078	0.00734866	0.64478	0.457499	0.00369471	0.0101742	0.676747	0.489511	0.00201861	0.00696688	0.396575	0.221549
2934	18	146	2953	CACTCTGTGAGCTGATACCCCAGGCTGGGAACTCCTGGCTCTGCACTTTCAACCTTGCTA	A_51_P201480	Stat3	NM_213659	ref|Mus musculus signal transducer and activator of transcription 3 (Stat3), transcript variant 1, mRNA [NM_213659]	12.5103	0.150229	0.334711	0.557635	0.742117	0.407826	0.0624274	0.000873417	6.21372e-06	0.448323	0.0796254	0.00127744	9.40105e-06	0.244942	0.0545241	0.000748582	4.25484e-06
2935	18	147	2854	TTCTTCCTCCTATGACACGGTTCATAGCTGGTCTTTTTTCTGTAATTCTTACATAAGTTG	A_51_P269997	Tmed7	NM_025698	ref|Mus musculus transmembrane emp24 protein transport domain containing 7 (Tmed7), mRNA [NM_025698]	11.9513	-0.0548061	-0.131501	0.106485	0.0297901	0.567897	0.164091	0.238941	0.750016	0.60764	0.202872	0.270685	0.7694	0.331985	0.138918	0.158622	0.348224
2936	18	148	817	CAATCTACAGAGATCCTAATCTATCATTCAAAGCACTGGCCGGTTAAAAGAAGTGGGGAT	A_51_P299149	Gpx6	NM_145451	ref|Mus musculus glutathione peroxidase 6 (Gpx6), mRNA [NM_145451]	6.71538	-0.882264	-0.415434	-0.494199	-0.0273691	0.00306091	0.227966	0.111103	0.939262	0.00421523	0.277393	0.133162	0.944651	0.002303	0.189947	0.0780333	0.427541
2938	18	150	4287	TCTTGGGTTCTACCCACCACTGTGTCAGTTTTTCATAAATAAATCGAAGGCATCGGCCTG	A_55_P2077083	Tmem132e	NM_001304439	ref|Mus musculus transmembrane protein 132E (Tmem132e), mRNA [NM_001304439]	8.07585	0.326332	0.478991	0.0891806	0.24184	0.0090334	0.000304525	0.549611	0.0391951	0.0119923	0.000437531	0.586149	0.047725	0.00655203	0.000299603	0.343484	0.0216
2939	18	151	978	TACGGGGACCGTGCCAAGTTCGGAAGAATCATCATACAGGATGCTTGTCAACAAAAAGTT	A_51_P459340	Pacrgl	NM_025755	ref|Mus musculus PARK2 co-regulated-like (Pacrgl), mRNA [NM_025755]	7.67883	0.0236997	0.0317429	-0.132868	-0.124825	0.843117	0.830292	0.182706	0.164078	0.863608	0.861474	0.211331	0.187722	0.471834	0.589901	0.12384	0.0849615
2944	18	156	788	TCCAAAGCAACGGAAATGGGGTGTGTGGGGGGAATCTCAATCCTCCCTTTCCTCTCCCCA	A_52_P357133	Selm	NM_053267	ref|Mus musculus selenoprotein M (Selm), mRNA [NM_053267]	8.41288	0.220824	-0.00892911	0.25995	0.0301971	0.00253054	0.942853	0.000498261	0.706575	0.00351592	0.955067	0.000741146	0.72927	0.00192093	0.65399	0.000434313	0.330061
2949	18	161	2210	GAACTTAGAGAGTTCTGCCAGTGTTAATGTTGGCCTCAGACCTAGATCTCAAATCATACC	A_55_P2735325	Uty	NM_009484	ref|Mus musculus ubiquitously transcribed tetratricopeptide repeat gene, Y chromosome (Uty), mRNA [NM_009484]	6.99564	-0.0635918	0.115984	-0.0905952	0.0889801	0.560493	0.306111	0.399559	0.349191	0.599938	0.364533	0.437827	0.380328	0.327777	0.249617	0.256568	0.172133
2951	18	163	1322	GTTTTTATAAATGTCTTACTCAAGTTCAAACCTCCAGCTTGTGAAATCAACCATGTCCCT	A_51_P257550	Marcksl1	NM_010807	ref|Mus musculus MARCKS-like 1 (Marcksl1), mRNA [NM_010807]	8.66781	0.233493	0.184773	0.148299	0.0995786	0.0545861	0.178728	0.258531	0.415451	0.0682923	0.219268	0.291091	0.446765	0.0373117	0.150145	0.17058	0.202202
2957	19	5	816	TTCCAGATTCTTGTCGCTCATAGCTATGCTGCTGTCAGTCCTCTTCTGGTTCTCAGTAAT	A_55_P2055727	Vmn1r52	NM_053222	ref|Mus musculus vomeronasal 1 receptor 52 (Vmn1r52), mRNA [NM_053222]	5.59829	-0.171411	-0.0173829	-0.108377	0.0456505	0.380573	0.955397	0.620946	0.824346	0.420387	0.965167	0.654023	0.83842	0.229679	0.660906	0.383259	0.379462
2961	19	9	1320	GATGCTGGAGAGAATAATCTCATTGATGTGGACTTAAAACTGGCAAGAGATGTCTTCAAG	A_52_P64514	Herc6	NM_025992	ref|Mus musculus hect domain and RLD 6 (Herc6), mRNA [NM_025992]	6.04301	0.107895	-0.078554	0.201845	0.0153958	0.273138	0.511945	0.03045	0.88637	0.308585	0.572502	0.0386985	0.897354	0.168596	0.392026	0.0226774	0.406135
2963	19	11	2634	AACATGCACTTAGATCCTACACAGCAATATGAGCCAACTTGAACAATAAACATGTTTCTT	A_52_P185552	Klhl17	NM_198305	ref|Mus musculus kelch-like 17 (Klhl17), mRNA [NM_198305]	9.27368	-0.212488	-0.207004	0.194332	0.199816	0.053841	0.0858264	0.0862326	0.0518992	0.0674162	0.108522	0.1057	0.0625321	0.0368329	0.0743113	0.0619403	0.0283015
2976	19	24	2114	TTCAGTCCCCCGTGGTGGAAACGGTCCCCGTTTAGTTGCTTAAATTATTCTATTACAGGA	A_55_P2084646	Csrnp3	NM_153409	ref|Mus musculus cysteine-serine-rich nuclear protein 3 (Csrnp3), transcript variant 1, mRNA [NM_153409]	7.07543	-0.175479	0.201619	-0.283598	0.0935004	0.116448	0.0937083	0.00984895	0.395508	0.139997	0.118246	0.0130027	0.426193	0.0764877	0.0809699	0.0076196	0.192892
2977	19	25	6392	GGGGGTGGTGTGGAAATTGTTAATCTTGTATAAAGCAACTCAATAAATTGTTTTGAGGTT	A_55_P1960431	Ubn1	NM_026666	ref|Mus musculus ubinuclein 1 (Ubn1), mRNA [NM_026666]	10.6404	0.047659	-0.0448945	0.0385802	-0.0539733	0.601905	0.692322	0.698271	0.506758	0.639292	0.738349	0.729125	0.53789	0.349279	0.505591	0.427268	0.243445
2985	19	33	905	TTGGTTTTGTACAGACATTGTTTCCACTCTGGTGGATAAGCTCAATAAAGGTCATATCCC	A_55_P1982171	H2afz	NM_016750	ref|Mus musculus H2A histone family, member Z (H2afz), mRNA [NM_016750]	13.6138	0.168194	-0.0955179	0.0985855	-0.165126	0.12421	0.483497	0.414736	0.102169	0.148776	0.546755	0.452905	0.119519	0.0812839	0.374395	0.265403	0.0540931
2986	19	34	2757	AATTTATAAATGTAAGGCTGCATGAGGCAGATAATGACCCCACGGCCCCACCATATGACT	A_55_P1970621	Cdh8	NM_007667	ref|Mus musculus cadherin 8 (Cdh8), transcript variant 2, mRNA [NM_007667]	6.00739	-0.10181	0.0643343	0.0113239	0.177468	0.493334	0.742432	0.953021	0.161479	0.535131	0.785377	0.960635	0.18499	0.29237	0.537793	0.562934	0.0837251
2989	19	37	697	TTCAAAGAGCTTTTGGCCAGAAGAAGAAGAAGAAGTGAGAAAGGCACCCAGAACTCTGGA	A_55_P2017769	B020031M17Rik	NM_001033769	ref|Mus musculus RIKEN cDNA B020031M17 gene (B020031M17Rik), mRNA [NM_001033769]	12.7769	-0.145434	0.12251	0.332089	0.600033	0.30081	0.458073	0.0115499	4.24137e-06	0.337232	0.521947	0.0150963	6.47828e-06	0.184248	0.357408	0.00884644	2.93202e-06
2992	19	40	4202	GGATTGCTATGTTTTGTTTACCAGCATGGGTCTGTAGATACCTGGGACTTTACCCTTCTG	A_55_P2817053	Pdlim5	NM_001190852	ref|Mus musculus PDZ and LIM domain 5 (Pdlim5), transcript variant 4, mRNA [NM_001190852]	9.07368	0.0672784	0.126306	0.0113185	0.0703459	0.519786	0.239592	0.932401	0.455753	0.56137	0.291043	0.943577	0.487527	0.306705	0.199294	0.552938	0.220651
2993	19	41	6544	AAGACAAGCCATTAAAATAGATGACCTTTCACAGACTGAAACTTGAATCACTGCAAAATG	A_51_P374772	Arfgef1	NM_001102430	ref|Mus musculus ADP-ribosylation factor guanine nucleotide-exchange factor 1(brefeldin A-inhibited) (Arfgef1), mRNA [NM_001102430]	10.3002	-0.0250296	-0.0151487	-0.0103172	-0.000436254	0.755902	0.890107	0.912913	0.99559	0.7841	0.91162	0.925685	0.996192	0.428394	0.624239	0.542453	0.450868
3003	19	51	2271	GAGCAAACAATTTTAACTTCATGAATTTGTTTGAATTCCCCCATGCTTTCTGATAACGCC	A_65_P19780	Klf9	NM_010638	ref|Mus musculus Kruppel-like factor 9 (Klf9), mRNA [NM_010638]	11.4632	-0.184993	0.0188562	0.279647	0.483496	0.384377	0.955491	0.176109	0.00773671	0.424453	0.965253	0.204083	0.00995289	0.231901	0.660965	0.119593	0.0045046
3004	19	52	2143	AAAGACGATTGTGGAAGAACTGCTGGCTGACTCTGAGTTCAGGAGATTTAATCGAAGGAA	A_51_P426633	Dnttip2	NM_153806	ref|Mus musculus deoxynucleotidyltransferase, terminal, interacting protein 2 (Dnttip2), mRNA [NM_153806]	11.4136	-0.00628649	0.0398869	0.0919235	0.138097	0.96099	0.770923	0.364055	0.107081	0.967139	0.810007	0.40096	0.124934	0.528398	0.554659	0.234963	0.0565443
3011	19	59	2127	ACCTATGTCAGCGCTTCTTTCAGCCATAACATGGACTTCTTCCTGCTCAAGTGTGAAGTG	A_66_P105511	Dpp6	NM_010075	ref|Mus musculus dipeptidylpeptidase 6 (Dpp6), transcript variant 2, mRNA [NM_010075]	5.40885	-0.537512	-0.00819616	-0.378853	0.150463	0.00560072	0.980145	0.0568043	0.446607	0.00752362	0.984405	0.0703561	0.478782	0.00411054	0.67408	0.0412288	0.216693
3012	19	60	2995	TGAGGTTGCTCTATGTGGACGGTGTCTTTGTTTCAGGTAATATTAAATGCACTGGATATT	A_55_P2042923	Sgk2	NM_001291154	ref|Mus musculus serum/glucocorticoid regulated kinase 2 (Sgk2), transcript variant 3, mRNA [NM_001291154]	12.5589	0.0398725	0.3067	-0.265515	0.00131218	0.872835	0.157967	0.197754	0.995531	0.890573	0.195937	0.227692	0.996097	0.486566	0.134169	0.133428	0.450826
3017	19	65	928	GACAAGTTGCATATTTTACTTAAATTTGCTGTTGACACTAAAGTCCAACATGTGACTGAG	A_51_P353392	Cript	NM_019936	ref|Mus musculus cysteine-rich PDZ-binding protein (Cript), mRNA [NM_019936]	9.14462	0.120044	-0.247378	-0.0298857	-0.397308	0.611606	0.304355	0.918148	0.036017	0.647574	0.362731	0.931007	0.0440463	0.353803	0.248383	0.545572	0.019935
3024	19	72	476	TGAATGTTCCTCCCGATCTTCTGAGCGCAGTGTCCGGGATGTCTTCCATGTGGCCACAGT	A_55_P2184009	Rnd2	NM_009708	ref|Mus musculus Rho family GTPase 2 (Rnd2), mRNA [NM_009708]	8.14432	0.0138831	-0.744871	-0.344308	-1.10306	0.954425	7.24633e-05	0.0543137	6.20825e-09	0.961383	0.00010157	0.0673129	1.06038e-08	0.525253	6.95511e-05	0.0394455	4.7992e-09
3033	19	81	632	GCAGACTGACTGCACTTGTGACCTTGTTTCCTGGAAACAAACATTTCTGCTGTCAATCTG	A_52_P247788	Ino80c	NM_172625	ref|Mus musculus INO80 complex subunit C (Ino80c), mRNA [NM_172625]	7.13818	0.240781	-0.017164	-0.0035249	-0.26147	0.0190004	0.923148	0.980107	0.00647942	0.0245668	0.939011	0.983889	0.00836512	0.0134221	0.642995	0.576561	0.00378598
3035	19	83	2415	TAACCAAACTTCATGAGAAATTTTATCTTACCAGAGGCATTTCAGCTTTGGAACCAAATC	A_51_P202033	Wls	NM_026582	ref|Mus musculus wntless homolog (Drosophila) (Wls), transcript variant 1, mRNA [NM_026582]	7.28265	0.30316	0.0497115	0.127727	-0.125721	0.00957958	0.781145	0.326141	0.273167	0.0126263	0.818767	0.361602	0.302887	0.00689838	0.560658	0.211899	0.137084
3038	19	86	1897	CCTAAGTAGCAATGCCCAATCAAAATACACCATCACATCATAGCCCAGTCTAACAGACCG	A_51_P210591	Fcer2a	NM_013517	ref|Mus musculus Fc receptor, IgE, low affinity II, alpha polypeptide (Fcer2a), transcript variant 1, mRNA [NM_013517]	5.5237	0.152108	-0.233015	0.134359	-0.250763	0.506691	0.3442	0.584761	0.201203	0.548273	0.405066	0.618977	0.227448	0.29955	0.277373	0.362722	0.102941
3039	19	87	3595	ATATACTCAGGCTTATGTGATGAGCTCATATTACTCTAGGGGTTAGTCTCCAGATCAGCA	A_55_P2149122	Farp2	NM_145519	ref|Mus musculus FERM, RhoGEF and pleckstrin domain protein 2 (Farp2), mRNA [NM_145519]	10.0924	-0.10514	-0.111447	0.259199	0.252892	0.364974	0.39828	0.0156918	0.010883	0.404733	0.461672	0.0203728	0.0138753	0.221127	0.316134	0.0119385	0.00627984
3040	19	88	208	ATGTATGCCTGCTGGAAAGATCACTTAGAAGAACCTCATCTCTCCACCTGGTTTGATCCA	A_51_P353524	4930568D16Rik	NM_029463	ref|Mus musculus RIKEN cDNA 4930568D16 gene (4930568D16Rik), mRNA [NM_029463]	5.36581	0.0192769	0.0551111	-0.0843118	-0.0484776	0.936555	0.848261	0.710676	0.812646	0.945743	0.876775	0.740922	0.827726	0.516709	0.600379	0.434182	0.374622
3042	19	90	1260	CTCCGTTCAATCCTGAACTAAAGCGTACACTTCTTCGAAACAAAGCTTATTTATTCTTGA	A_51_P138341	Aptx	NM_025545	ref|Mus musculus aprataxin (Aptx), transcript variant 1, mRNA [NM_025545]	9.2315	0.0930458	0.107762	-0.282703	-0.267988	0.566044	0.567877	0.0503094	0.0426462	0.605438	0.624723	0.0625611	0.0517753	0.330782	0.427784	0.0366609	0.0234331
3043	19	91	4480	TGCCATTGTACCACATTGTGTTATCATTGGTATGGTCTTAATAAACGCCTTCGGCCGTGC	A_55_P2062836	Ttf2	NM_001013026	ref|Mus musculus transcription termination factor, RNA polymerase II (Ttf2), mRNA [NM_001013026]	7.77818	0.615779	-0.216173	0.00745573	-0.824496	0.0370047	0.586361	0.985673	0.0028765	0.0471429	0.641952	0.98817	0.00380767	0.0257566	0.439582	0.579069	0.00172332
3044	19	92	4499	CCTTTGTGGTGGGAAACAACTCTGGGCTCTGAGCCTCAGTGTATGTATCTGGTGGGAGAC	A_51_P136845	Usp19	NM_027804	ref|Mus musculus ubiquitin specific peptidase 19 (Usp19), transcript variant 1, mRNA [NM_027804]	9.96112	-0.0343418	-0.0716206	0.230248	0.192969	0.757851	0.547608	0.011315	0.0217916	0.786215	0.606322	0.01476	0.0272864	0.42955	0.415184	0.00864936	0.0123496
3048	19	96	2945	ACCCAGATCCTGATCGGAGACCTTTGGCCATTGAACTCTGTTCTGGAGACCCTGGGGTCT	A_51_P267053	Thbs3	NM_013691	ref|Mus musculus thrombospondin 3 (Thbs3), mRNA [NM_013691]	6.2736	0.268673	-0.0139674	0.175506	-0.107134	0.190059	0.967019	0.433412	0.608076	0.221676	0.974573	0.471492	0.63496	0.121113	0.667347	0.276295	0.287378
3056	19	104	1994	TGGTTGTGCTTACCTTTAGGATTTTTTCAGTGTCGCAGACTTCAGGCTGGAGAAGAACCT	A_51_P217430	2410016O06Rik	NM_023633	ref|Mus musculus RIKEN cDNA 2410016O06 gene (2410016O06Rik), mRNA [NM_023633]	8.57948	-0.151526	0.0056639	0.0607963	0.217986	0.272138	0.979134	0.710449	0.0727597	0.307452	0.983703	0.740608	0.086555	0.167977	0.673599	0.433998	0.0391741
3058	19	106	1941	ACTCTGAGCAGCTTCACAAAGGGTGGCAAAGGATTGTCAGAGAAAGAGAATTCAGAGTGA	A_55_P2048441	Syt3	NM_016663	ref|Mus musculus synaptotagmin III (Syt3), transcript variant 1, mRNA [NM_016663]	6.90149	0.270884	-0.053904	-0.0193229	-0.344111	0.178902	0.863609	0.945718	0.0582173	0.20916	0.890055	0.954176	0.0699376	0.114275	0.609473	0.559149	0.0316532
3062	19	110	2453	TTTAAAAAGAGAGGATATGCCTCCATAAGATCTTGGTGATTAATGGGGGAGGGTCCAGCC	A_55_P2071466	Ncf1	NM_001286037	ref|Mus musculus neutrophil cytosolic factor 1 (Ncf1), transcript variant 1, mRNA [NM_001286037]	6.98694	-0.0702648	-0.0622346	0.0643256	0.0723557	0.665656	0.762283	0.711035	0.621909	0.698471	0.803393	0.74123	0.647748	0.381611	0.55013	0.434362	0.293166
3069	19	117	1167	CGCAGTGCCGCGACTGCTGTAGTGGTTTCTAGCCAATAATAAAACTTTAATTGGTTGTTC	A_55_P1966322	Eif3h	NM_080635	ref|Mus musculus eukaryotic translation initiation factor 3, subunit H (Eif3h), mRNA [NM_080635]	14.3177	-0.13311	-0.0926964	0.0192514	0.059665	0.00869938	0.0984731	0.772722	0.226099	0.0115824	0.124171	0.797592	0.253979	0.00632807	0.0850271	0.46739	0.114949
3070	19	118	476	AGTCATCTTTGCCGATCCTGTCAGGCCCAAGAACCGATGGCGCCCCCATGCTTGACCTAG	A_66_P138985	Npw	NM_001099664	ref|Mus musculus neuropeptide W (Npw), mRNA [NM_001099664]	8.17129	-0.135362	0.144715	-0.161067	0.119009	0.334925	0.359483	0.251184	0.357637	0.372641	0.420699	0.28349	0.388955	0.203593	0.288077	0.166126	0.176038
3071	19	119	1360	TTTCTCTCAGTGACAAACTGTGATGTTGAACTGTAAGCTGAAATAAACCTTCTTCTTCCC	A_55_P1955791	Fopnl	NM_025345	ref|Mus musculus Fgfr1op N-terminal like (Fopnl), mRNA [NM_025345]	11.1856	0.228216	0.0311488	-0.204354	-0.401422	0.0115891	0.827014	0.0255101	7.73373e-06	0.015212	0.859034	0.0327932	1.17164e-05	0.0083111	0.588231	0.0192168	5.30274e-06
3072	19	120	1339	TTGGCAGGTGGACTATGAGTCGTATACATGGCGGAAACTGGATCCTGGGAGCGAGGAAAC	A_52_P609138	Eef1g	NM_026007	ref|Mus musculus eukaryotic translation elongation factor 1 gamma (Eef1g), mRNA [NM_026007]	13.8363	-0.172116	-0.0911543	0.131231	0.212193	0.00202384	0.145655	0.0194821	8.18049e-05	0.00284416	0.180596	0.0251538	0.000117025	0.00155391	0.123664	0.0147402	5.29646e-05
3075	19	123	2561	ACCTGTCCACTGTGACAGAGACGTTAAAAGGAACTGTCATGTGGGAAGGAAAATGGAAGT	A_52_P486482	R3hcc1l	NM_177464	ref|Mus musculus R3H domain and coiled-coil containing 1 like (R3hcc1l), mRNA [NM_177464]	7.89689	-0.0280368	0.214462	-0.023335	0.219164	0.828931	0.053799	0.870795	0.021966	0.851813	0.0691232	0.888326	0.027506	0.46539	0.0473327	0.520561	0.012449
3082	19	130	1634	ATACCAAAGCTTTGACCTGATTCAGCTCTTGAGTCATAGAAGTTGATTTTGCACTTCGTT	A_51_P511734	Snip1	NM_175246	ref|Mus musculus Smad nuclear interacting protein 1 (Snip1), mRNA [NM_175246]	8.09307	-0.156606	-0.00543429	0.0607909	0.211962	0.0803282	0.970857	0.566302	0.0100728	0.0985908	0.977823	0.600917	0.0128751	0.0538653	0.669572	0.352139	0.00582716
3087	19	135	222	TTGTGCTGGAAAAAGTAGGGGTTGAGGCCAAACAGCCAAACTCTGCCATCAGGAAGTGTG	A_55_P2033462	Rps23	NM_024175	ref|Mus musculus ribosomal protein S23 (Rps23), mRNA [NM_024175]	15.1877	-0.131946	-0.133795	0.112452	0.110603	0.0165217	0.022437	0.045872	0.0319602	0.0215578	0.0296081	0.0571227	0.0392338	0.0117782	0.0202744	0.033474	0.0177569
3088	19	136	8419	CCTGACCACTTGGGTGCGCTGAAGAGGCTGCTGAAAGAGCTGCAAAATAAACTATTTTTT	A_55_P2019054	Acacb	NM_133904	ref|Mus musculus acetyl-Coenzyme A carboxylase beta (Acacb), mRNA [NM_133904]	11.8089	-0.295452	-2.21868	-1.28988	-3.21311	0.479629	3.58566e-07	0.000703632	2.79257e-12	0.521238	4.72263e-07	0.00103182	5.40746e-12	0.28478	3.23386e-07	0.000604647	2.44737e-12
3092	19	140	2198	ATCATGGCCCAGACCTGAGCTTTCTCAAACTGCTTCGCATAATAAACTGTTGATGGTGTC	A_55_P1953301	Sord	NM_146126	ref|Mus musculus sorbitol dehydrogenase (Sord), mRNA [NM_146126]	16.4273	0.202875	0.186607	0.0357677	0.0194996	0.00344364	0.0107135	0.682875	0.805178	0.00472195	0.014564	0.712728	0.82071	0.00257985	0.00997279	0.41766	0.371447
3094	19	142	1158	CTGAGGCAGGAGGCCAAGGAAAAAAGCAAGAAAGACTGGGGGGAAATCTTTTCTATAAAA	A_51_P164788	Tssk4	NM_027673	ref|Mus musculus testis-specific serine kinase 4 (Tssk4), transcript variant 1, mRNA [NM_027673]	5.74105	0.177192	0.0901903	-0.0552109	-0.142212	0.0575813	0.438312	0.628186	0.105538	0.0718004	0.502318	0.660755	0.123159	0.0392283	0.343966	0.387204	0.0557408
3097	19	145	2528	CTCAAAGGCTAAACTGATCCAGTCCTTTCTCCTTTTGGTCAATAAAAGGCTAAACTGAAG	A_55_P2089530	Fkbp10	NM_010221	ref|Mus musculus FK506 binding protein 10 (Fkbp10), transcript variant 1, mRNA [NM_010221]	7.97253	0.696467	0.0911849	-0.0461194	-0.651402	0.000641788	0.765379	0.870669	0.000701847	0.000919889	0.805562	0.888176	0.000953726	0.000502583	0.551615	0.520473	0.000431649
3101	19	149	1714	GATGTGACTATTCCTTGTAAAAAATGGAAAATCTCTCTCTCTCTCTCTCTCTCTCTCTCT	A_55_P2102155	Rgs20	NM_001177795	ref|Mus musculus regulator of G-protein signaling 20 (Rgs20), transcript variant 1, mRNA [NM_001177795]	9.83145	-0.102176	-0.0528349	0.0667709	0.116112	0.413515	0.755772	0.633185	0.300248	0.454444	0.796927	0.665776	0.330006	0.248286	0.545702	0.390146	0.149358
3108	19	156	3942	GAGACGCTGCTCACACCAGAAGAGACTATTGAAAGATGATTCATTTTATTTTTTCTCTGA	A_65_P04602	Larp1	NM_028451	ref|Mus musculus La ribonucleoprotein domain family, member 1 (Larp1), mRNA [NM_028451]	13.3117	-0.161374	-0.000820154	0.164653	0.325207	0.0193071	0.994371	0.0179404	2.83763e-06	0.0249744	0.995914	0.0232299	4.35218e-06	0.0136448	0.68196	0.0136127	1.96976e-06
3109	19	157	1175	GATGCTACCGAGAGACCTTTTGCTGAGTGTTTATTTTTCTTACTCTTTTGATTTGTATGT	A_55_P2798976	Arpc5l	NM_028809	ref|Mus musculus actin related protein 2/3 complex, subunit 5-like (Arpc5l), mRNA [NM_028809]	10.089	-0.0281928	-0.0570397	-0.127606	-0.156453	0.714499	0.482335	0.0494314	0.00829485	0.744823	0.545554	0.0614482	0.0106881	0.406936	0.373572	0.0360088	0.00483734
3111	19	159	3405	GCAGCTAACAAAGAGAGATGGTTTTGCATTGATTTGCTTCTTTTTAATTGCTTTCCGTTT	A_55_P2122830	Zfp185	NM_009549	ref|Mus musculus zinc finger protein 185 (Zfp185), transcript variant 1, mRNA [NM_009549]	5.26178	0.229156	-0.229042	0.0771366	-0.381061	0.0912394	0.122777	0.639258	0.00233907	0.111015	0.153108	0.671366	0.00309947	0.0606535	0.104842	0.393421	0.0014028
3120	20	4	2864	CCTCGTGTCTGTCTGACGTCTGGTCCTCTCGAAAGGTATTTTTGTTATTATTTGTTCTTA	A_55_P1971840	Muc13	NM_010739	ref|Mus musculus mucin 13, epithelial transmembrane (Muc13), mRNA [NM_010739]	5.3703	0.0674622	-0.0814061	0.0291368	-0.119731	0.648294	0.641363	0.867154	0.334916	0.681291	0.691283	0.885345	0.366352	0.372225	0.473362	0.518814	0.165808
3134	20	18	1819	CTCCTTAGTCCATATTTGTTTCTTCTTACAGCAGATTTTCCTCACCTATTGTACAAAGAA	A_55_P2743274	Ube2g1	NM_025985	ref|Mus musculus ubiquitin-conjugating enzyme E2G 1 (Ube2g1), mRNA [NM_025985]	10.4075	0.164683	0.0489665	-0.0604275	-0.176144	0.0858527	0.723705	0.598054	0.0461877	0.104822	0.767025	0.632368	0.0559808	0.0572697	0.525227	0.370569	0.0253364
3144	20	28	427	AAGAAGGAGATGAAAGATATCCTCATTCAATACTATCGGACCCTGCTTGTAGCTGACCCC	A_55_P2132844	Rps16	NM_013647	ref|Mus musculus ribosomal protein S16 (Rps16), mRNA [NM_013647]	14.0482	-0.329176	-0.182719	0.21058	0.357037	1.15299e-05	0.0151267	0.00326267	8.94224e-07	1.74923e-05	0.0202638	0.00451654	1.41105e-06	9.55693e-06	0.0138758	0.0026467	6.38631e-07
3146	20	30	2689	GGCAGATAATTATAATGTAAGAAAATAGAGTGATTTGTTCCAGGTCTTATAGCTGAAGGG	A_51_P129557	Slc35a5	NM_028756	ref|Mus musculus solute carrier family 35, member A5 (Slc35a5), mRNA [NM_028756]	8.559	0.0821685	0.116129	0.0216812	0.0556418	0.486309	0.36777	0.884965	0.622157	0.528086	0.429857	0.900174	0.648145	0.288521	0.294348	0.527504	0.293345
3149	20	33	2011	CTTTCTGTCTGTCTACTATTGTACCACCTGGCTGTATTGCTTTTTAATATTGCACCGAAG	A_55_P2173623	Samd1	NM_001081415	ref|Mus musculus sterile alpha motif domain containing 1 (Samd1), mRNA [NM_001081415]	10.7095	-0.320678	-0.251303	0.268669	0.338045	0.00723625	0.0524575	0.0260958	0.00260527	0.00967637	0.0675099	0.0336199	0.00344925	0.0052867	0.0462279	0.0197013	0.0015611
3154	20	38	1101	TAAACCACTCTTTGCCTGGTGAGCCGCTTGCCTCACCCTTCCGGCAATAAACGTGTTTGT	A_55_P2047827	Spatc1l	NM_029661	ref|Mus musculus spermatogenesis and centriole associated 1 like (Spatc1l), mRNA [NM_029661]	5.91499	-0.170332	-0.0479411	-0.0834106	0.03898	0.155638	0.787229	0.543587	0.76382	0.183465	0.823733	0.580905	0.781847	0.100237	0.564058	0.340412	0.353857
3157	20	41	9739	CAGACAAACTGACATGGGTTTTCAGGTTTTGGAGTACATTTAAATATGACTTTTCATGCT	A_55_P2081585	Dennd5b	NM_177192	ref|Mus musculus DENN/MADD domain containing 5B (Dennd5b), mRNA [NM_177192]	11.1385	0.0604221	0.14957	0.0123356	0.101483	0.515092	0.0986464	0.91676	0.200174	0.556547	0.124353	0.929639	0.226486	0.30407	0.0851519	0.54477	0.102506
3160	20	44	2415	GCTTCCCTTTTCATAGCTGGATCTTCCGTGAAGTGTTCCTTTTGGTGGTTTGGATTTTTT	A_55_P2760958	Minpp1	NM_010799	ref|Mus musculus multiple inositol polyphosphate histidine phosphatase 1 (Minpp1), mRNA [NM_010799]	11.7027	0.0775795	-0.050163	-0.0789095	-0.206652	0.383241	0.664066	0.389027	0.00653857	0.423339	0.713324	0.426925	0.00844514	0.231292	0.488454	0.250179	0.0038222
3163	20	47	580	CTTTTTTAAACAAACTGTTGGTCAGCAAACAATAAAGGGGCTACAGAAACACTCGTTTTT	A_52_P194805	Zfp706	NM_026521	ref|Mus musculus zinc finger protein 706 (Zfp706), mRNA [NM_026521]	11.9819	0.0434183	0.00840388	0.051888	0.0168735	0.524329	0.935051	0.452644	0.805727	0.566159	0.949754	0.491133	0.821279	0.309322	0.650352	0.287805	0.371704
3166	20	50	504	TGTAAAACCTACATCATAAGTCATTACTTCTGTGATGCTCTTCCTCTCCTCAAACTTTCC	A_51_P290648	Olfr930	NM_146272	ref|Mus musculus olfactory receptor 930 (Olfr930), mRNA [NM_146272]	6.36756	-0.298042	0.0825998	-0.302515	0.0781267	0.152466	0.789206	0.155486	0.7255	0.180203	0.82585	0.18105	0.747034	0.0984542	0.565507	0.106095	0.338101
3171	20	55	3030	ACTTCCTACAATGGATAATTTTTATGGACTCTCTCCATTGTCACTGGATTTAAGTATTCC	A_52_P920158	Rbm24	NM_001081425	ref|Mus musculus RNA binding motif protein 24 (Rbm24), mRNA [NM_001081425]	5.11315	0.398256	-0.13405	-0.122579	-0.654885	0.0333783	0.597118	0.588364	0.000253714	0.0426093	0.651995	0.622683	0.000352947	0.0232797	0.446459	0.364894	0.000159741
3172	20	56	806	TGGTAACCACAGATGGGAAGACAGAGCTTACTCCAGCATATTTCTAAGCTGCATCTCAGT	A_55_P2080774	Qdpr	NM_024236	ref|Mus musculus quinoid dihydropteridine reductase (Qdpr), mRNA [NM_024236]	13.6446	-0.0654771	-0.0829397	-0.188454	-0.205916	0.5599	0.515017	0.0608062	0.0241977	0.599311	0.575635	0.0751321	0.0301245	0.327435	0.394171	0.0440275	0.0136341
3174	20	58	537	GAAGTTTGTGGATGGTCTGATGATTCACAGTGGAGACCCTGTTAACTACTATGTCGACAC	A_66_P129156	Rps3	NM_012052	ref|Mus musculus ribosomal protein S3 (Rps3), mRNA [NM_012052]	14.4609	-0.155707	-0.188017	0.153582	0.121271	0.0122167	0.00392142	0.0143372	0.0372176	0.0160484	0.00565278	0.0186514	0.045427	0.00876806	0.00387079	0.0109298	0.0205599
3178	20	62	1566	TGAAAAAGCCTGGCTAAGGAACTAGCACGCAACAGCACACCCCTTTAGGCTTCCTGGCGC	A_55_P2044613	Hsf4	NM_001256042	ref|Mus musculus heat shock transcription factor 4 (Hsf4), transcript variant 1, mRNA [NM_001256042]	7.37955	-0.33091	-0.207326	0.180486	0.304071	0.0503565	0.298841	0.333863	0.0540032	0.063189	0.357129	0.370272	0.0649383	0.0345235	0.244547	0.21698	0.0293905
3180	20	64	1158	GACCTGTCATCTGGTGCCACGCTGTGCTCACTCCAGTTTTCTGCTCAGGGTTGGAAGCAA	A_51_P369371	Ubtd1	NM_145500	ref|Mus musculus ubiquitin domain containing 1 (Ubtd1), mRNA [NM_145500]	9.31702	-0.0525794	0.0980101	-0.422011	-0.271421	0.706426	0.511945	0.000344237	0.0113397	0.73636	0.572502	0.000514483	0.014439	0.402312	0.392026	0.000301488	0.00653498
3182	20	66	1099	TCTATTCTCAGCACATCAGCATCCTGACACAATGCACTCAGTGTTGAAATAAAATGCATC	A_51_P422893	Tmem14a	NM_029398	ref|Mus musculus transmembrane protein 14A (Tmem14a), transcript variant 2, mRNA [NM_029398]	10.0162	0.392146	0.320019	-0.283642	-0.355768	0.000385501	0.00511192	0.00984895	0.00060058	0.000550065	0.00721752	0.0130027	0.000821614	0.000300529	0.00494226	0.0076196	0.000371856
3185	20	69	3807	GAAGGACATAAATAATTCCCTTAAAGAAATACAGGGACAGGAGGGATGGCTTAGTGGTTA	A_55_P2117656	Slfn8	NM_181545	ref|Mus musculus schlafen 8 (Slfn8), transcript variant 1, mRNA [NM_181545]	6.91364	0.118122	-0.028263	-0.141641	-0.288025	0.48587	0.913416	0.409097	0.0421268	0.527876	0.929818	0.44683	0.0511961	0.288406	0.6367	0.261843	0.023171
3198	20	82	3212	TTAGGAACTGTACTGACCCAGCTGCCCTCACCCCAGGGCCAACACAGAATGAACAGCCAA	A_55_P2138549	Cc2d1a	NM_145970	ref|Mus musculus coiled-coil and C2 domain containing 1A (Cc2d1a), mRNA [NM_145970]	9.90588	0.0470665	-0.00830819	0.0975518	0.0421771	0.620477	0.952926	0.269617	0.627954	0.656036	0.963367	0.303248	0.654072	0.358427	0.659674	0.177704	0.296028
3200	20	84	4937	AAGTTGCACCAAAAATCAAGGACAAAATAAATGTGTGTTTGTTTTTACTGGTGTGGAAGT	A_66_P138765	Trappc10	NM_001081055	ref|Mus musculus trafficking protein particle complex 10 (Trappc10), mRNA [NM_001081055]	8.25825	0.00755773	0.0636947	-0.0673008	-0.0111638	0.947244	0.572171	0.492659	0.91112	0.955486	0.628664	0.531737	0.919249	0.522032	0.430483	0.311599	0.416045
3204	20	88	741	AGACTTTTTGCCGCGCTCGTTTAATAGAATACCCTGATGAACCGTGAGAAACTTGGCAGT	A_51_P338728	Sdhaf1	NM_001033140	ref|Mus musculus succinate dehydrogenase complex assembly factor 1 (Sdhaf1), mRNA [NM_001033140]	11.3373	-0.0947232	-0.2129	0.0863896	-0.0317873	0.5068	0.132908	0.569866	0.82778	0.548394	0.164947	0.604581	0.841676	0.299616	0.112949	0.354286	0.380936
3216	20	100	708	CTGAGTCATGTGCCCTTGGAGGTCAAGAGCCTCTAGCTTCTCAGTGGAGAAGAGCCCAGT	A_52_P552550	Agtrap	NM_009642	ref|Mus musculus angiotensin II, type I receptor-associated protein (Agtrap), transcript variant 1, mRNA [NM_009642]	6.36031	-0.0368328	0.0494006	-0.0403852	0.0458482	0.787193	0.762645	0.778344	0.700615	0.81243	0.803747	0.802292	0.723784	0.443873	0.550372	0.470145	0.327579
3226	20	110	2122	GCACATTGTAACTGGCTTTTAAGAAAAGAACAGGGTAGGTAGTTGTTAAAGCACTTTTTA	A_55_P2121222	Clcc1	NM_001177771	ref|Mus musculus chloride channel CLIC-like 1 (Clcc1), transcript variant 3, mRNA [NM_001177771]	11.8471	-0.146354	-0.0352954	0.231923	0.342981	0.0416438	0.738288	0.00138064	2.10547e-06	0.0527658	0.781138	0.00196377	3.29706e-06	0.0288287	0.534891	0.00115077	1.49222e-06
3234	20	118	6678	CGTTTGGTACTGAGTCTATCTACATGAAGAATACAAGATAAGGAGTCTAAGAAGGTATTA	A_55_P2801325	Cep170	NM_001099637	ref|Mus musculus centrosomal protein 170 (Cep170), mRNA [NM_001099637]	7.34619	0.178475	0.208444	0.0435478	0.0735163	0.131626	0.100852	0.772733	0.540606	0.157284	0.127128	0.79763	0.570156	0.0859324	0.0870517	0.467412	0.258048
3236	20	120	1599	GCTAGAAGCAGAAATCACTACCTGAGGGCTGGTGAGATGGCTCAGCGGGTAAGAGCACTG	A_55_P2157676	Wdr34	NM_001008498	ref|Mus musculus WD repeat domain 34 (Wdr34), mRNA [NM_001008498]	17.1049	0.0154145	0.194399	0.0643535	0.243338	0.901117	0.0541677	0.564258	0.00521533	0.914599	0.0695608	0.599242	0.00680604	0.499693	0.0476323	0.351157	0.00308036
3239	20	123	825	CCCTTCTGCTCAAAAATATGAGTTGTGATCTCTCTCAGTGTGTCTGTCAGCCTCTGGTTT	A_51_P479230	Nat8	NM_023455	ref|Mus musculus N-acetyltransferase 8 (GCN5-related, putative) (Nat8), mRNA [NM_023455]	12.3148	-0.992824	-1.02923	-1.68458	-1.72099	0.000108406	0.00012213	6.48687e-09	8.58461e-10	0.00015989	0.000171861	1.23555e-08	1.47804e-09	8.73563e-05	0.000117684	7.24037e-09	6.68951e-10
3252	20	136	6048	ATGTGCTCCTCCAAATACTTGGTCGGTGTTTATAAGCATATGCTCCATGCACTCTCAGAG	A_52_P108021	D430042O09Rik	NM_001081022	ref|Mus musculus RIKEN cDNA D430042O09 gene (D430042O09Rik), mRNA [NM_001081022]	10.1492	0.129506	0.0504607	0.123528	0.0444835	0.0848246	0.620596	0.108911	0.567326	0.103664	0.672231	0.130631	0.59605	0.056637	0.460316	0.07655	0.269767
3253	20	137	2617	AAGAAACACAAGAAGCACAAAAAACACAAGAAGGAGAAGGCTGTGACCATAGCCACCCCA	A_55_P1996456	Srrm1	NM_016799	ref|Mus musculus serine/arginine repetitive matrix 1 (Srrm1), transcript variant 1, mRNA [NM_016799]	8.5358	-0.179955	-0.0732171	0.0796515	0.186389	0.0313467	0.496919	0.398793	0.0168696	0.0401076	0.558969	0.43695	0.0211833	0.0219128	0.382759	0.256053	0.00958739
3254	20	138	1473	CCCAGGGTGACAGTCCCAGCCTGCATTTTTGGTGGAAAATTAGATGGAGTGAGAAGCCCC	A_55_P2122334	Nfic	NM_008688	ref|Mus musculus nuclear factor I/C (Nfic), transcript variant 1, mRNA [NM_008688]	12.6662	-0.145196	-0.0897218	-0.267627	-0.212153	0.117348	0.427385	0.00327446	0.0119134	0.140982	0.491762	0.00452889	0.0151707	0.0770259	0.336738	0.00265394	0.00686615
3263	20	147	1292	GCTTCTATACAGCGTTAATATGTGGCCTAATGATTTGGAACCTCAAATACTAAGCTTAAA	A_55_P2911228	Gins4	NM_024240	ref|Mus musculus GINS complex subunit 4 (Sld5 homolog) (Gins4), mRNA [NM_024240]	10.1979	0.187846	-0.0327716	-0.168614	-0.389231	0.0740313	0.842915	0.120533	0.000102876	0.0913026	0.872285	0.143427	0.000147012	0.0498833	0.597304	0.0840487	6.65366e-05
3264	20	148	4509	GAGAATCAAAAACTCCAACATTTTGGATTCTTTACGGGCACATCCTGAGAACAAAAATAA	A_55_P1996553	Ttc17	NM_183106	ref|Mus musculus tetratricopeptide repeat domain 17 (Ttc17), mRNA [NM_183106]	10.5018	0.0879149	0.188014	-0.174915	-0.0748163	0.416687	0.0811849	0.0847259	0.455853	0.457566	0.102918	0.103836	0.487611	0.249992	0.0704742	0.0608483	0.220689
3265	20	149	2294	AATAAAGATGTAGCCTCGATACCTAGTGAATCTTCAACAGAATCTGTTAAAGATCTTCAG	A_52_P513477	Dzip3	NM_001110017	ref|Mus musculus DAZ interacting protein 3, zinc finger (Dzip3), transcript variant 1, mRNA [NM_001110017]	6.30566	0.0525307	-0.00254624	-0.151409	-0.206486	0.741548	0.991614	0.287369	0.0927042	0.770449	0.993497	0.321731	0.109056	0.420936	0.680306	0.188535	0.0493577
3266	20	150	2711	AGAACATGACTTCCATGAGATCGAGGGAGCCTGCAAGAGAGGGCTTCAGGAAATATTATA	A_52_P134642	9330182L06Rik	NM_172706	ref|Mus musculus RIKEN cDNA 9330182L06 gene (9330182L06Rik), mRNA [NM_172706]	5.56826	-0.176373	-0.0361816	-0.153186	-0.0129941	0.540137	0.933616	0.621187	0.965357	0.580882	0.948168	0.654287	0.969692	0.317366	0.649266	0.383413	0.438875
3271	20	155	7503	GCATCTTGCCTCTGTACTGCTTGCTATTTTTTAATGATAGGAGAAAGCATAACAGTTTAT	A_55_P1997554	Kcnn3	NM_080466	ref|Mus musculus potassium intermediate/small conductance calcium-activated channel, subfamily N, member 3 (Kcnn3), mRNA [NM_080466]	5.49637	-0.0773782	-0.0241033	0.065064	0.118339	0.787254	0.951285	0.834943	0.630051	0.812562	0.962258	0.855625	0.656075	0.443945	0.658914	0.501398	0.296934
3277	20	161	10649	GAAATGGCCTGTACATTTAAAAAACGTTGCCAAGTTATGTAAATCCACATCTCTGTAAAC	A_55_P2914518	Pdzd2	NM_001081064	ref|Mus musculus PDZ domain containing 2 (Pdzd2), mRNA [NM_001081064]	5.5955	0.208349	0.0137632	-0.0278894	-0.222475	0.0750777	0.944718	0.862044	0.0399592	0.092644	0.956492	0.880811	0.04864	0.0506163	0.654966	0.516157	0.0220141
3278	20	162	1451	GATGGTTCTCTTCACCTTTTCCTGGGGTGTCCTGTAACCCTCAATAAAGCTATCATCTAC	A_66_P109315	Snapc2	NM_133968	ref|Mus musculus small nuclear RNA activating complex, polypeptide 2 (Snapc2), mRNA [NM_133968]	10.7196	0.00525735	0.0433018	-0.0271305	0.010914	0.968886	0.761318	0.833628	0.922768	0.974758	0.802762	0.854564	0.929933	0.532561	0.549698	0.500776	0.42088
3294	21	14	3739	TGTGATAGGGCTTTAAATAGTTGAGCTAATTCAGAAAAGTATGGAGGTTTCTTGGTAAAC	A_51_P300806	Tlr4	NM_021297	ref|Mus musculus toll-like receptor 4 (Tlr4), mRNA [NM_021297]	6.04937	0.0601014	0.156595	-0.00758911	0.0889049	0.677312	0.268287	0.965414	0.472678	0.709225	0.323625	0.970805	0.505126	0.387486	0.221605	0.568894	0.228616
3295	21	15	936	CCATTTATGGTGTTCATAATTGTACCTTTTATGGAGTTCTTGATACCAGTGTTTCTGAAG	A_51_P149960	Letm2	NM_173012	ref|Mus musculus leucine zipper-EF-hand containing transmembrane protein 2 (Letm2), mRNA [NM_173012]	5.91812	0.11045	0.0321071	0.0150825	-0.0632608	0.377874	0.862633	0.927433	0.603012	0.417634	0.889112	0.938727	0.630548	0.228175	0.608827	0.550096	0.285381
3302	21	22	5826	GGAGTAACAAGTTCTTTGTGAATGTGTTCCCTCCTGGACATGCTGGAGACTAATAAAAAA	A_55_P2124115	Invs	NM_001281978	ref|Mus musculus inversin (Invs), transcript variant 3, mRNA [NM_001281978]	9.85721	-0.128498	-0.155729	0.0136607	-0.0135705	0.18708	0.136776	0.918288	0.901835	0.218367	0.169741	0.931249	0.911268	0.119305	0.116231	0.545714	0.412433
3306	21	26	1614	TTCTGCAGAGTTGAGTGCCATGTGTGGGCAACTCCTGTCTCCACACAGACACACACACTC	A_51_P434776	Jmjd8	NM_028101	ref|Mus musculus jumonji domain containing 8 (Jmjd8), mRNA [NM_028101]	8.52415	-0.0269664	0.0697146	-0.073529	0.023152	0.791306	0.508288	0.425996	0.802589	0.816023	0.569462	0.463763	0.818012	0.445836	0.389944	0.271766	0.370225
3315	21	35	1888	CCTGCTGTCATAGAACAGCCCTTGGAGGAAGAAAGAATGCACATTGGAAAAAATACAGTC	A_55_P2080378	Ttc30a2	NM_001081228	ref|Mus musculus tetratricopeptide repeat domain 30A2 (Ttc30a2), mRNA [NM_001081228]	5.88276	0.198287	-0.0385985	0.0350902	-0.201795	0.103926	0.838954	0.828731	0.0723284	0.125451	0.868371	0.849972	0.0859709	0.0685402	0.594624	0.498085	0.0389097
3327	21	47	2204	ACTGGACTGTGGTGATCAAAGTGCTTATACGTTAGCGTCTCCTGTCTACAGAGAAGCTAT	A_51_P394154	Ddx51	NM_027156	ref|Mus musculus DEAD (Asp-Glu-Ala-Asp) box polypeptide 51 (Ddx51), mRNA [NM_027156]	9.2435	-0.0967735	-0.101653	0.0429149	0.0380357	0.286926	0.315987	0.689077	0.680492	0.323156	0.374864	0.719435	0.704119	0.176557	0.256691	0.42159	0.318678
3329	21	49	3119	CATTGACTTTTATAACCGAGACATGGCACTCTGGGCACTGTGTCGTCTCATTTTCAGAAC	A_51_P330369	Ssx2ip	NM_138744	ref|Mus musculus synovial sarcoma, X breakpoint 2 interacting protein (Ssx2ip), transcript variant 1, mRNA [NM_138744]	8.7598	0.048968	0.066908	0.0128785	0.0308185	0.643039	0.576409	0.919893	0.758091	0.676726	0.632849	0.932535	0.77677	0.36973	0.433349	0.546467	0.35156
3330	21	50	1309	CCAGCCTAAGCAACACAGTGGGATTCTGTTCCATAGACAAGCAAACAAGCAAAAATAAAA	A_55_P2091461	Casp4	NM_007609	ref|Mus musculus caspase 4, apoptosis-related cysteine peptidase (Casp4), mRNA [NM_007609]	8.15242	0.452931	0.209837	0.0447292	-0.198365	0.00170517	0.20461	0.81851	0.14948	0.00241294	0.250056	0.840349	0.172031	0.00131831	0.171228	0.492446	0.0778597
3332	21	52	959	CGCATCTCATTGCCTCTGCCATTGACTGAAGGAGCTTACATGGTCCCTAAACTCAAATAA	A_51_P114966	Prss37	NM_026317	ref|Mus musculus protease, serine 37 (Prss37), mRNA [NM_026317]	7.05241	-0.152505	-0.0140755	-0.106326	0.032104	0.160439	0.937303	0.365155	0.786038	0.188845	0.951349	0.402087	0.802509	0.103176	0.651444	0.235623	0.363209
3335	21	55	250	ATTTGATGTTCAACTCAAAGGCCTAGAGAAATGGCAGAACAACCTGCTCCCTTCACGTCA	A_55_P1960775	Rps15a	NM_170669	ref|Mus musculus ribosomal protein S15A (Rps15a), mRNA [NM_170669]	13.6287	-0.204676	-0.141232	0.154632	0.218076	0.00247386	0.053767	0.0236686	0.000672181	0.00344357	0.0691029	0.0303315	0.000914831	0.0018814	0.0473188	0.0177743	0.000414045
3342	21	62	2243	AAGAGATTGGGCATCTCGGAGATGTGTCTGACCATGTCATGAAGTCTAATCTGAGCTGAA	A_55_P2743872	Slc26a11	NM_178743	ref|Mus musculus solute carrier family 26, member 11 (Slc26a11), mRNA [NM_178743]	8.52949	0.105425	0.0198888	0.214088	0.128552	0.337825	0.907689	0.03798	0.187803	0.375849	0.926253	0.0478657	0.213335	0.205346	0.634259	0.0280494	0.0965536
3349	21	69	1681	TTGCATATAGAAGACACTCCCCATTGCTCTTAGGGACCTTCCCTGGGAACCAAATTCAAA	A_51_P501248	Sphk1	NM_025367	ref|Mus musculus sphingosine kinase 1 (Sphk1), transcript variant 2, mRNA [NM_025367]	7.28752	0.407534	-0.0591356	-0.331613	-0.798283	0.111443	0.887698	0.21829	0.000767398	0.134239	0.909768	0.249125	0.00104149	0.0733419	0.622971	0.145988	0.000471371
3353	21	73	3537	AGAAAAGGATCTCATGGGACATCTGGAGATAGAAGCCTGCTTAGGCCGCCTTAATGAGGC	A_52_P219913	Cdan1	NM_026891	ref|Mus musculus congenital dyserythropoietic anemia, type I (human) (Cdan1), mRNA [NM_026891]	6.78094	-0.0157878	-0.0248475	-0.0362514	-0.0453111	0.901879	0.875713	0.773561	0.664088	0.915261	0.899397	0.798171	0.688172	0.500055	0.61587	0.46773	0.311461
3359	21	79	77	CATGTCCCACAAACAAATCTACTATTCGGACAAATACGACGACGAGGAGTTCGAATACCG	A_66_P137121	Cks1b	NM_016904	ref|Mus musculus CDC28 protein kinase 1b (Cks1b), mRNA [NM_016904]	7.19067	0.175077	-0.0753126	0.185994	-0.0643954	0.46105	0.821841	0.446933	0.789357	0.502351	0.854239	0.485621	0.805511	0.27446	0.584947	0.284575	0.364568
3361	21	81	174	AAATCAGAATGTACTTGGCTTTGGAGGTTGACGCACCTGTTCTCTATCTGGGAAGTTAAA	A_55_P2921249	Tlr3	NM_126166	ref|Mus musculus toll-like receptor 3 (Tlr3), mRNA [NM_126166]	5.71741	-0.110805	0.219497	-0.222892	0.10741	0.487791	0.175017	0.137206	0.461238	0.529649	0.215323	0.161163	0.493512	0.289375	0.147444	0.0944417	0.223359
3363	21	83	796	GCATAAGGTGTACGAACTTAGCCGGGAGCTTGGATCTACTGTGGGCCCAGCCACGGAAAA	A_51_P421876	Irf7	NM_016850	ref|Mus musculus interferon regulatory factor 7 (Irf7), transcript variant 1, mRNA [NM_016850]	8.54715	-0.682599	-0.647107	-0.503802	-0.46831	0.00362367	0.00878394	0.0344657	0.0327484	0.00497176	0.012073	0.043554	0.0401754	0.00271633	0.00826707	0.0255227	0.018183
3365	21	85	892	TGTCATTTCAACATGATGTGATTGTAGCTTTTTAACTATGAAACCCCTGAGAGATTGTAC	A_51_P264053	Pigf	NM_008838	ref|Mus musculus phosphatidylinositol glycan anchor biosynthesis, class F (Pigf), mRNA [NM_008838]	8.53166	-0.197146	-0.222121	0.224483	0.199508	0.0874556	0.0734394	0.0534165	0.0611182	0.106678	0.0931439	0.0663333	0.0731976	0.0582837	0.0637811	0.0388714	0.0331287
3367	21	87	4956	TTTCAGTTTCAAGTATATATACCCTCTAGATTCCTCCACCTGGATTGAATATTGGCCCAC	A_55_P2597698	Hc	NM_010406	ref|Mus musculus hemolytic complement (Hc), mRNA [NM_010406]	14.2551	-0.0286381	0.22697	0.397136	0.652744	0.85242	0.0870731	0.00115404	1.95674e-07	0.872069	0.110086	0.00165797	3.11426e-07	0.476456	0.0753823	0.000971575	1.40949e-07
3372	21	92	369	AGATCCCCTCTTGCCTGTGTGTGATAGATCTGGCAATATCAGTCATCAGCTCTCCCAGGA	A_55_P2080592	Spata31d1b	NM_001167593	ref|Mus musculus spermatogenesis associated 31 subfamily D, member 1B (Spata31d1b), mRNA [NM_001167593]	5.63269	-0.0935058	-0.0203862	-0.00619633	0.0669233	0.519151	0.927221	0.973181	0.626555	0.560719	0.94278	0.977505	0.652309	0.30635	0.645576	0.57282	0.29523
3374	21	94	265	CTAGAGAACGCCGAGGTTCTGGAGCTGACCGTGAGGCGCGTGCAGGGCGCGCTGCGAGGC	A_52_P512301	Hes6	NM_019479	ref|Mus musculus hairy and enhancer of split 6 (Hes6), mRNA [NM_019479]	7.84012	-0.945812	-0.833376	-0.228839	-0.116403	0.00011199	0.000911591	0.396551	0.65318	0.000165752	0.00133978	0.434779	0.677874	9.05589e-05	0.000917423	0.254781	0.3068
3377	21	97	1852	GTCCACACAGCATTATTCACGGCTGAAATCATGGTTGTTGTTAATGAAAATTTTTCAAGA	A_55_P2804395	Zfp277	NM_172575	ref|Mus musculus zinc finger protein 277 (Zfp277), transcript variant 1, mRNA [NM_172575]	10.3548	0.155933	-0.0645311	0.0260895	-0.194375	0.0541058	0.542811	0.810345	0.00966259	0.0677649	0.601905	0.831893	0.0123765	0.0370235	0.412159	0.487491	0.00560152
3381	21	101	2103	TCATTACTCAAGGCTATGCACACTGGTAGAAGATATTGAGAGAGAAATGGAGGAGATTTC	A_51_P184484	Mmp13	NM_008607	ref|Mus musculus matrix metallopeptidase 13 (Mmp13), mRNA [NM_008607]	5.11171	0.633867	-0.119925	-0.0437947	-0.797587	0.000197503	0.597118	0.848057	2.29118e-06	0.000286072	0.652029	0.868438	3.57059e-06	0.000156296	0.446482	0.508906	1.61602e-06
3382	21	102	3326	TCCAGTCGCCAAGGAGCTTAATTATAATCTAGACACTCATGCGTCTACAGGGAGGATCAA	A_52_P104824	Diap3	NM_019670	ref|Mus musculus diaphanous homolog 3 (Drosophila) (Diap3), mRNA [NM_019670]	5.21061	0.750906	0.122234	0.0267233	-0.601949	1.74506e-05	0.586756	0.911592	0.00017366	2.65698e-05	0.642627	0.924358	0.000243828	1.45165e-05	0.440044	0.541675	0.000110354
3396	21	116	215	GTTGTTCATGAGCCGAACCAACCGGTCACCTCTGTCCCTGTCCCGCATGATCCGAAAGAT	A_52_P436621	Rpl18	NM_009077	ref|Mus musculus ribosomal protein L18 (Rpl18), mRNA [NM_009077]	13.7168	-0.182438	-0.176168	0.115447	0.121716	0.00225662	0.00483283	0.0592927	0.0290363	0.00316819	0.00686448	0.0733956	0.0358204	0.00173095	0.00470051	0.04301	0.016212
3398	21	118	2232	GGTCCAGACTAGTTAAGAATCCATCTACAACATGGGCCAGGCTTATTTGCATTCGAGTAT	A_51_P235548	Mtmr9	NM_177594	ref|Mus musculus myotubularin related protein 9 (Mtmr9), mRNA [NM_177594]	7.60708	0.107468	0.087868	-0.170686	-0.190286	0.327696	0.503299	0.105803	0.0451233	0.36512	0.56486	0.127154	0.0547265	0.199484	0.386793	0.0745122	0.0247688
3409	21	129	976	CTGCCCCTGAACCCACCGTCTCCCAGGGTTCCGTCTGAAGGTCTTTTAGCAGATGGAACT	A_66_P127717	Cnksr1	NM_001081047	ref|Mus musculus connector enhancer of kinase suppressor of Ras 1 (Cnksr1), mRNA [NM_001081047]	7.72702	-0.145027	0.17706	-0.0129954	0.309091	0.352166	0.298233	0.950334	0.020876	0.39159	0.356482	0.958198	0.0261602	0.213946	0.244104	0.561506	0.0118399
3423	21	143	1795	GGGCCAAAGACATAGATGTATTTAGGTTTCGGGTAACAATGTTCTGTCCCCAGAAGGCCC	A_51_P518298	Rnf187	NM_022423	ref|Mus musculus ring finger protein 187 (Rnf187), mRNA [NM_022423]	13.0211	-0.045112	-0.0328114	-0.0251001	-0.0127995	0.538027	0.728193	0.765331	0.864655	0.578679	0.771825	0.790937	0.877009	0.316162	0.528513	0.463491	0.396927
3426	21	146	896	ATCCACTGACTCTTACATGGTGATCATTGCTGTTCTGGTTGTCCTTGGAGCTGTGATCAT	A_51_P219789	H2-Q2	NM_010392	ref|Mus musculus histocompatibility 2, Q region locus 2 (H2-Q2), mRNA [NM_010392]	14.7966	-0.0117937	-0.0888381	-0.12682	-0.203864	0.917858	0.396285	0.156604	0.00976299	0.929318	0.459288	0.182155	0.0125026	0.507735	0.314502	0.106743	0.00565859
3428	21	148	7480	GGTATGTCTAGTTACCATGGAAAAGAATGTACTAAAAGCCCCTAGGCTTAATTAATAAGT	A_55_P1999666	Cntrl	NM_012018	ref|Mus musculus centriolin (Cntrl), transcript variant 1, mRNA [NM_012018]	10.4179	0.252565	0.0644118	-0.544308	-0.732462	0.405003	0.889333	0.0543491	0.00456294	0.445416	0.911067	0.067362	0.00597751	0.243354	0.623861	0.0394743	0.00270537
3429	21	149	2100	TTTCTCGGCCCTTGGCTGTCTTCACTTCAGGAAAAGCCGCACTTTATACCCCAACTGCCT	A_51_P399960	Mier2	NM_027422	ref|Mus musculus mesoderm induction early response 1, family member 2 (Mier2), mRNA [NM_027422]	7.03639	-0.189608	-0.0256198	-0.0733088	0.0906789	0.130508	0.901565	0.62415	0.467591	0.155996	0.92062	0.657329	0.50005	0.0852287	0.630402	0.385196	0.226319
3434	21	154	2574	TGTGTGTATGCGTGTGTTGTCTGCACCTGTATGTGTGCATGTATGTGTTTCTCTACTGAG	A_55_P2070441	Sp6	NM_031183	ref|Mus musculus trans-acting transcription factor 6 (Sp6), mRNA [NM_031183]	5.52241	-0.0579486	-0.137711	0.355205	0.275443	0.65076	0.279483	0.00117365	0.00638023	0.683729	0.335555	0.00168353	0.00824275	0.373557	0.229774	0.00098655	0.0037306
3438	21	158	5099	ATGAATTAGACAGCTGCTTAGAAGGTTGCCTTTTTCACCCAGTTTACACTATCTATTAGG	A_55_P2057941	1700049G17Rik	NM_028538	ref|Mus musculus RIKEN cDNA 1700049G17 gene (1700049G17Rik), mRNA [NM_028538]	5.85126	0.252082	-0.0685873	0.248683	-0.0719862	0.0395479	0.699273	0.0462606	0.575751	0.0502463	0.743942	0.0575418	0.603913	0.0274522	0.509421	0.0337196	0.273326
3443	21	163	206	ACAAATGTCTGCAAAGAAATGTCATGTTACAGTGACTTCCCATTCCGAGAAGATTACCCC	A_55_P2647282	Fmo4	NM_144878	ref|Mus musculus flavin containing monooxygenase 4 (Fmo4), mRNA [NM_144878]	5.43312	-0.0253005	-0.108699	-0.0271471	-0.110546	0.83384	0.3442	0.833387	0.229385	0.855651	0.405066	0.854308	0.257401	0.467486	0.277373	0.500626	0.116498
3445	22	1	947	CAGGTCCCTTTCCAGCTGCTGACCTCACTTATGGACATTGACACGCTCATGACCAAATGG	A_66_P119621	Tdo2	NM_019911	ref|Mus musculus tryptophan 2,3-dioxygenase (Tdo2), mRNA [NM_019911]	15.7884	0.218366	0.38769	-0.0390923	0.130233	0.170361	0.0168833	0.852356	0.399572	0.199527	0.022463	0.87242	0.43019	0.109012	0.0153817	0.51124	0.1947
3449	22	5	3145	CAAGGAATAAAAATCAAAACTCTTCACCAGGTTATAGCGTTGCTTCAATAAAGCGGTCTT	A_55_P2156293	Pcyox1	NM_025823	ref|Mus musculus prenylcysteine oxidase 1 (Pcyox1), mRNA [NM_025823]	12.0046	0.15535	0.0864723	-0.135468	-0.204346	0.0606267	0.395619	0.113973	0.007791	0.0755533	0.458415	0.136273	0.010027	0.0412787	0.313904	0.0798561	0.00453815
3451	22	7	872	TTTGAGACCTACCTGGAAGGCTGCCCGCAACTCATTCTCCAGCTCTATGCCTTTCTGGAG	A_66_P135216	Xkr9	NM_001011873	ref|Mus musculus X Kell blood group precursor related family member 9 homolog (Xkr9), mRNA [NM_001011873]	8.54964	0.165207	0.20547	-0.562838	-0.522575	0.127987	0.0754312	8.48524e-07	1.18509e-06	0.153211	0.0957484	1.39419e-06	1.86195e-06	0.0837069	0.0655645	8.17e-07	8.42703e-07
3453	22	9	9950	TGCTTGCTTTTGGTTGCTTCTGTCTGATGTCAGTAGTTTTGGTTTCCTTCAAAATAATTG	A_55_P2794235	Ptpn14	NM_008976	ref|Mus musculus protein tyrosine phosphatase, non-receptor type 14 (Ptpn14), mRNA [NM_008976]	5.78662	-0.090063	-0.0350426	-0.069779	-0.0147586	0.527559	0.863376	0.655721	0.9211	0.569097	0.889624	0.687024	0.928274	0.310927	0.609177	0.402597	0.420129
3454	22	10	2265	GAAAAAGTTGTTGACTGTGACGGTTTCCGTAGAGTCTGCCCCGGTGGTTGAAAATGATAT	A_55_P2905311	Fam129a	NM_022018	ref|Mus musculus family with sequence similarity 129, member A (Fam129a), mRNA [NM_022018]	8.21011	0.102529	0.0642877	-0.0450336	-0.0832747	0.586621	0.797583	0.839516	0.635293	0.625154	0.833305	0.860142	0.661062	0.341554	0.570612	0.504045	0.299191
3459	22	15	5434	AGCCTCTTTCGCAAGTTCAGAAATCTATGGGAAAGCAGTTTTTAATCATATTTTATGTCC	A_51_P363556	Abi2	NM_198127	ref|Mus musculus abl-interactor 2 (Abi2), transcript variant 3, mRNA [NM_198127]	6.56709	0.170478	0.124002	0.137885	0.0914095	0.115276	0.329169	0.226099	0.390149	0.13862	0.389254	0.257394	0.420794	0.0757352	0.266545	0.150833	0.190448
3460	22	16	530	CAAAACGCTGGGGTGCCCGCCCCCGAATCCCAGTTTTTAATTAAAGTTCCCACGACGGTT	A_55_P2015292	Ltc4s	NM_008521	ref|Mus musculus leukotriene C4 synthase (Ltc4s), mRNA [NM_008521]	8.87084	-0.296396	0.0296686	-0.047197	0.278868	0.034053	0.900452	0.801457	0.032837	0.0434831	0.919633	0.824396	0.0402909	0.0237571	0.629726	0.483097	0.0182353
3462	22	18	3424	AAACCCTAAGGTGCTTTTCAAAAGAGTAACGAAATTGTTCTGAGCTAAAACAGCAATACT	A_52_P24951	Ado	NM_001005419	ref|Mus musculus 2-aminoethanethiol (cysteamine) dioxygenase (Ado), mRNA [NM_001005419]	8.21166	0.00642087	0.0140003	0.036561	0.0441405	0.957519	0.925631	0.742164	0.634185	0.964203	0.941198	0.769663	0.659887	0.526794	0.644493	0.451024	0.29866
3463	22	19	828	GCCATACTGGATAACCTGTTGACTGAGAATAGGACCACCTGGGACCCTGTCCAAGCACCC	A_66_P128963	Cyp2d9	NM_010006	ref|Mus musculus cytochrome P450, family 2, subfamily d, polypeptide 9 (Cyp2d9), mRNA [NM_010006]	14.4806	-0.319638	0.00591765	-0.566623	-0.241067	0.239788	0.989403	0.0288314	0.345658	0.273782	0.991752	0.0368941	0.376809	0.149581	0.67911	0.02162	0.170541
3464	22	20	959	TCCAAATATAAGACCAGTGTTCGGAGGAAGACCCTGAACCCTGAGTTCAATGAGGAATTC	A_51_P359137	Doc2g	NM_021791	ref|Mus musculus double C2, gamma (Doc2g), mRNA [NM_021791]	7.08988	-0.0417979	-0.0562518	0.120519	0.106065	0.816864	0.796647	0.461523	0.46652	0.840029	0.832658	0.500997	0.498845	0.458952	0.57017	0.293585	0.225773
3467	22	23	1426	GGACCCAAAACTTAAAAGAAGAGGCGTCTTAAAGGTTCATATGTAGTCGAACTATAAATG	A_51_P268508	Mrfap1	NM_026242	ref|Mus musculus Morf4 family associated protein 1 (Mrfap1), mRNA [NM_026242]	14.1145	0.138902	0.00140176	0.0829904	-0.0545097	0.0295609	0.989857	0.228608	0.397741	0.0379753	0.992212	0.260033	0.42838	0.0207479	0.679425	0.15238	0.193881
3468	22	24	3993	TGCTTTTCAAAACACTTGTCTTTGGTAGTGCTTCTACTGCCACTAAATTAAGATGCTATT	A_51_P281433	Sun1	NM_024451	ref|Mus musculus Sad1 and UNC84 domain containing 1 (Sun1), transcript variant 1, mRNA [NM_024451]	9.63159	-0.0572371	-0.182594	0.155994	0.0306372	0.582478	0.0632238	0.0954657	0.761526	0.621242	0.0804108	0.115903	0.779912	0.339417	0.055062	0.0679195	0.352982
3470	22	26	1530	AAACTTATTTGGAAACCTGAGAAACTATGACGGGAAGAATAATTATCCCAAAATGTGTGG	A_51_P427530	Pgm1	NM_025700	ref|Mus musculus phosphoglucomutase 1 (Pgm1), mRNA [NM_025700]	6.1782	0.297195	0.316377	-0.157047	-0.137865	0.00630631	0.00557222	0.175331	0.188699	0.00846195	0.007854	0.203004	0.214294	0.00462321	0.00537809	0.118961	0.0969878
3471	22	27	4626	GCTCTGGTAGAGTCTAATTTTGTGTCAAGATGATTGATGAAGATTGCAGTGGAATTAGTG	A_51_P266224	Limd1	NM_013860	ref|Mus musculus LIM domains containing 1 (Limd1), mRNA [NM_013860]	10.0858	-0.10975	0.0650421	-0.1157	0.0590913	0.151563	0.493825	0.136857	0.431496	0.179105	0.555871	0.160724	0.463356	0.0978541	0.380638	0.0941847	0.209711
3472	22	28	1849	GAAGAAGAAGAAGAAGAAGTAGAAGAAGAAGAAGGAAGAAGAAGAAGAAGGAAGAAGAAG	A_55_P2154107	Gcm1	NM_008103	ref|Mus musculus glial cells missing homolog 1 (Drosophila) (Gcm1), mRNA [NM_008103]	16.826	-0.0487876	0.128352	0.221943	0.399083	0.665358	0.245077	0.0204231	1.83996e-05	0.697968	0.297644	0.026303	2.72052e-05	0.381336	0.203814	0.0154136	1.23129e-05
3473	22	29	2130	ATACAGGAGGACTAGTGCACTATCTTTATGTTGCTGCGAATGCCTTAGACTTAACTTCAA	A_51_P382849	Emb	NM_010330	ref|Mus musculus embigin (Emb), mRNA [NM_010330]	5.51331	0.328657	0.126042	-0.130888	-0.333502	0.0173538	0.475165	0.402904	0.00975228	0.0225055	0.538852	0.440895	0.0124825	0.0122959	0.368983	0.258365	0.00564947
3486	22	42	2846	TGGTCCGAGGGAAGGTCTAGATTCCTAAGTACCTGGTTTCCCAAAGGAAACAACAGTAAA	A_66_P134523	Tomm40l	NM_001037170	ref|Mus musculus translocase of outer mitochondrial membrane 40 homolog-like (yeast) (Tomm40l), mRNA [NM_001037170]	8.02471	-0.647062	-0.511085	-0.231741	-0.0957642	0.00176192	0.0195306	0.309692	0.670012	0.00247965	0.025815	0.344462	0.693417	0.00135476	0.0176771	0.201855	0.313835
3496	22	52	2697	ATTGCATCAAGCTCTTGATAGCAGATACACTCTTACGTTTCTAACCCCAGTCTAGGAGTG	A_66_P117190	Calu	NM_007594	ref|Mus musculus calumenin (Calu), transcript variant 1, mRNA [NM_007594]	9.39563	-0.0942813	-0.0662296	0.156172	0.184223	0.381122	0.62713	0.130839	0.0456243	0.421078	0.678022	0.154083	0.0553234	0.230057	0.464281	0.0902931	0.0250389
3499	22	55	1562	GCAGGAAAGTCCCACCCGCTGACAACGTGTTCCTTCTATTGATTGCACTATTATTTTGAG	A_51_P106799	Pparg	NM_011146	ref|Mus musculus peroxisome proliferator activated receptor gamma (Pparg), transcript variant 2, mRNA [NM_011146]	10.0746	0.810282	1.23386	-2.12245	-1.69887	0.00263613	2.46531e-05	1.19027e-10	6.61757e-09	0.00366655	3.65639e-05	2.22346e-10	1.12729e-08	0.00200323	2.50374e-05	1.30295e-10	5.10203e-09
3501	22	57	1060	GAACAAGAAGGACTGAGCTAGATCTGATGCCAGCCCCAAAGGGGCTTTTTGACCTGTGTG	A_51_P333349	Tmem120a	NM_172541	ref|Mus musculus transmembrane protein 120A (Tmem120a), mRNA [NM_172541]	12.6063	0.436695	0.448536	-0.410859	-0.399018	0.0015552	0.00184226	0.00302001	0.00207328	0.00220144	0.00270729	0.00417943	0.00274561	0.00120276	0.00185384	0.00244915	0.00124264
3503	22	59	6687	CTTACATTGGTTGTAAAGTTGTAAAAATATTGTGATGTCACCAATTTTCCTTCCGTCTCC	A_51_P352245	Sema6a	NM_018744	ref|Mus musculus sema domain, transmembrane domain (TM), and cytoplasmic domain, (semaphorin) 6A (Sema6a), mRNA [NM_018744]	6.4494	0.044243	-0.198799	0.317663	0.0746212	0.74772	0.108962	0.00474265	0.520533	0.776254	0.136587	0.00641256	0.550996	0.424108	0.0935288	0.00375777	0.249376
3505	22	61	2113	CTCTGCTTTACCTTCTTAAGCCACCTAATTGTTGGCCCCACTACGGGTAGCCAGAGGCTT	A_51_P103222	Slc39a4	NM_028064	ref|Mus musculus solute carrier family 39 (zinc transporter), member 4 (Slc39a4), mRNA [NM_028064]	13.2347	1.03321	0.460622	0.785782	0.21319	5.37775e-07	0.0195092	4.96304e-05	0.237953	8.76764e-07	0.025754	7.79385e-05	0.266445	4.79022e-07	0.0176352	4.56721e-05	0.120591
3506	22	62	2035	CCCCCTTGTATTCGGCTTTTCTGCACATACTTATGTTGAGATTTAATTTATAAATTAGGC	A_55_P2076631	Gypc	NM_001048207	ref|Mus musculus glycophorin C (Gypc), mRNA [NM_001048207]	10.8456	-0.0787678	-0.149464	-0.54053	-0.611226	0.818333	0.703886	0.0504771	0.0153048	0.841743	0.74836	0.0627429	0.0192496	0.459888	0.512445	0.0367675	0.00871219
3510	22	66	1425	ACCTGAATTTGTATCCTGACTGATTCAACCCAGCCGAGCATAAATTGACTTGAGCGCCTT	A_55_P2038767	Fam49a	NM_029758	ref|Mus musculus family with sequence similarity 49, member A (Fam49a), transcript variant 1, mRNA [NM_029758]	6.5763	0.0614566	-0.130219	-0.00622609	-0.197901	0.737948	0.502999	0.976144	0.169278	0.767176	0.564463	0.980503	0.193519	0.419148	0.386521	0.574576	0.0875851
3512	22	68	1637	TCCAGCCCTGACTCGTGCTCCTTATGCTCTGAGTACATAGCAAATAAATGAGAGCAAAAC	A_55_P2070992	Aldoc	NM_009657	ref|Mus musculus aldolase C, fructose-bisphosphate (Aldoc), transcript variant 1, mRNA [NM_009657]	10.815	-0.140016	0.004525	-0.433465	-0.288925	0.757744	0.994371	0.280315	0.439795	0.78613	0.99579	0.314494	0.471598	0.429503	0.681875	0.184294	0.213441
3513	22	69	2897	GAGAAGCAAGTGGTGTGAGATAACCTCTTAGTCTATGGTGTTTGTTTGTTTTTGTTTTTT	A_55_P1993820	Kdm1a	NM_133872	ref|Mus musculus lysine (K)-specific demethylase 1A (Kdm1a), mRNA [NM_133872]	9.86758	0.0431754	0.0495775	0.0380301	0.0444322	0.545425	0.548074	0.6205	0.490898	0.585934	0.607086	0.653489	0.522844	0.320126	0.415707	0.382946	0.236635
3517	22	73	624	GACCTACTTTCAACTACTTTTCCCCCTCTAGAAGAATCAAATTGAAATCTTTTACTTACC	A_55_P2047489	Calm1	NM_009790	ref|Mus musculus calmodulin 1 (Calm1), mRNA [NM_009790]	13.8528	0.206996	-0.0248587	-0.17321	-0.405065	0.00812413	0.842373	0.0286181	4.93688e-07	0.0108122	0.871401	0.0366242	7.70977e-07	0.00590728	0.596699	0.0214619	3.48938e-07
3521	22	77	4302	GTGAAATTTGCACAGTTGTCTTTCAAAGGATAGGATCTATCTTTTTTGGACTTCAGATTG	A_55_P2053838	Tnfaip3	NM_009397	ref|Mus musculus tumor necrosis factor, alpha-induced protein 3 (Tnfaip3), transcript variant 1, mRNA [NM_009397]	7.3857	0.48283	0.0822689	-0.215303	-0.615864	0.0150364	0.787256	0.329261	0.00105533	0.0196017	0.823939	0.365096	0.00142796	0.0107094	0.564199	0.213947	0.000646284
3523	22	79	853	GATTATTTTTGCTGTAACCCTGGGGAAGATCTGAAGGTGCCAGCCATATCTGTCCAAGTT	A_51_P280446	Sdf2l1	NM_022324	ref|Mus musculus stromal cell-derived factor 2-like 1 (Sdf2l1), mRNA [NM_022324]	10.207	-0.412886	-0.515049	0.640171	0.538009	0.469913	0.419715	0.249019	0.285245	0.511248	0.483857	0.281209	0.31507	0.279321	0.331325	0.164789	0.142598
3527	22	83	2940	CGACTGCCAACGAGTGAGCCTGAGAACCAGGTTGGGTGGGTGGCAGATTCTCGAACATTT	A_52_P620898	Ajap1	NM_001099299	ref|Mus musculus adherens junction associated protein 1 (Ajap1), mRNA [NM_001099299]	5.42044	0.479246	0.149834	0.0686904	-0.260721	0.000617414	0.380007	0.69612	0.0450654	0.0008842	0.442469	0.7267	0.0546519	0.000483085	0.302984	0.425848	0.024735
3529	22	85	2618	CGTCACTCTGCCAGAGTGTGACTTTTTACAGATTAAATAAAGCTGTATATGTCTCATTGT	A_55_P1993293	Ndrg3	NM_180956	ref|Mus musculus N-myc downstream regulated gene 3 (Ndrg3), transcript variant 1, mRNA [NM_180956]	9.65752	-0.0444004	0.079631	0.0666766	0.190708	0.720608	0.555294	0.588451	0.0454739	0.750349	0.61352	0.62282	0.0551289	0.409955	0.420113	0.364974	0.0249509
3531	22	87	610	GGTGGAAACAGCTCTACTTTCTGAAATGATTCAGATACACTAACTTTCCATACTTTATTC	A_55_P2151143	Dynlt1c	NM_001166630	ref|Mus musculus dynein light chain Tctex-type 1C (Dynlt1c), mRNA [NM_001166630]	11.1319	-0.0208823	-0.23154	0.0470841	-0.163574	0.875827	0.0359707	0.719275	0.0928118	0.892797	0.046558	0.748496	0.109229	0.487781	0.0318809	0.43862	0.0494361
3536	22	92	1411	GTAAATACTATGCCTAATGTGTGCACATAAATCACTTGGAATAAATTTCTGATGTAGGTT	A_55_P2799128	Rdh14	NM_023697	ref|Mus musculus retinol dehydrogenase 14 (all-trans and 9-cis) (Rdh14), mRNA [NM_023697]	10.0003	0.220303	0.107711	-0.314431	-0.427024	0.161941	0.601759	0.0422568	0.00274253	0.190484	0.656522	0.0530049	0.00362755	0.104071	0.449559	0.0310609	0.0016418
3544	22	100	803	GGAGCCCTCACAGCAAGCCTTGGGTCCTGAACAGAAGCAGGCATCAAGGTCAAGAAGTGA	A_51_P366770	Rims1	NM_001012625	ref|Mus musculus regulating synaptic membrane exocytosis 1 (Rims1), transcript variant 5, mRNA [NM_001012625]	5.92096	0.165755	-0.00624921	0.0419975	-0.130006	0.159996	0.974964	0.779803	0.239502	0.188277	0.980364	0.803693	0.268168	0.102865	0.671312	0.470966	0.121371
3545	22	101	1080	AATGTGACTTCAGAGTTTGGGTACGTGAACACAGTATATGGCTCTTTTTGGGTACATGTA	A_55_P2502287	Hmgn1	NM_008251	ref|Mus musculus high mobility group nucleosomal binding domain 1 (Hmgn1), mRNA [NM_008251]	13.3608	0.13243	0.0719603	0.104689	0.0442184	0.111396	0.490596	0.233832	0.609584	0.134155	0.553234	0.265227	0.636365	0.073296	0.378832	0.155423	0.288014
3547	22	103	2143	TACATGTTTTTCCCCAAGATATATGCTGCTGTGAAGATAGACTGAGTGGGTGGACCAACC	A_55_P2805379	Tm9sf4	NM_133847	ref|Mus musculus transmembrane 9 superfamily protein member 4 (Tm9sf4), mRNA [NM_133847]	8.72735	-0.120327	-0.0191629	0.0485006	0.149665	0.132815	0.881708	0.609377	0.0398536	0.158711	0.905235	0.643003	0.0485087	0.0867121	0.619867	0.376801	0.0219547
3548	22	104	3488	GTGGTGTTAACTGTTTTTGTATAAGAAAAACAAAAAACAAAAACCCTCCTGTTGCAAGGG	A_52_P93284	Mycl	NM_008506	ref|Mus musculus v-myc myelocytomatosis viral oncogene homolog, lung carcinoma derived (avian) (Mycl), transcript variant 1, mRNA [NM_008506]	7.31968	0.50515	0.0044682	0.183258	-0.317424	0.0210161	0.990918	0.468832	0.128235	0.027272	0.993041	0.507824	0.148771	0.0149001	0.679993	0.297586	0.0673324
3554	22	110	3713	CTTAATCATCTTCAGGTGTTTAGAGTTATGGTGTGTGTGTGTGTGTGTGTGTGTGTGTGT	A_55_P1966372	Srek1	NM_172592	ref|Mus musculus splicing regulatory glutamine/lysine-rich protein 1 (Srek1), mRNA [NM_172592]	15.3231	-0.589929	-0.304045	0.803258	1.08914	0.0145371	0.286934	0.00104678	6.05411e-06	0.0189875	0.344618	0.00151877	9.14613e-06	0.0103739	0.23598	0.000889999	4.13946e-06
3555	22	111	993	ATGCCAAGATAATCACAGCCTTCTTTAATTATTGGATCACGCAGATTCTTCCTGAAAAAA	A_66_P119815	Erich1	NM_001034862	ref|Mus musculus glutamate rich 1 (Erich1), mRNA [NM_001034862]	7.53732	0.197255	-0.109744	0.314248	0.00724929	0.0466132	0.362648	0.00162191	0.952029	0.0587743	0.424172	0.00227919	0.9567	0.0321114	0.290455	0.00133561	0.432995
3560	22	116	1540	AGCGGGCTCAGGACATCACCCTTGCAATGCAAGCCCTGTAAATAAAACATGAATTTTTCG	A_55_P2905331	Pold2	NM_008894	ref|Mus musculus polymerase (DNA directed), delta 2, regulatory subunit (Pold2), mRNA [NM_008894]	10.0961	0.0696405	-0.187957	0.339575	0.0819774	0.63474	0.185387	0.00664084	0.526479	0.66986	0.227498	0.0089277	0.556494	0.365979	0.155781	0.00523165	0.251865
3566	22	122	3255	AGACCTTTAAGCCTTAGAATGCATCAAGAATAACAAGCAAGAATCCACTCCAGGGGAGGG	A_55_P2170536	Zfp949	NM_001142943	ref|Mus musculus zinc finger protein 949 (Zfp949), transcript variant 1, mRNA [NM_001142943]	7.4743	0.142013	0.0463702	0.376569	0.280927	0.344669	0.832951	0.00683784	0.0299451	0.383729	0.863531	0.00918366	0.0369377	0.209651	0.59131	0.00538164	0.0167177
3569	22	125	5649	CAGCAGAAAGGTTCTTTGCTGATGTAAGATTAACGTGTGCTCTCTTGAAGGTATGATGGT	A_52_P97699	D430019H16Rik	NM_001252508	ref|Mus musculus RIKEN cDNA D430019H16 gene (D430019H16Rik), mRNA [NM_001252508]	7.15775	0.331771	0.198833	0.0530508	-0.0798865	0.0293849	0.265449	0.79399	0.624915	0.0377725	0.320057	0.817299	0.650868	0.0206371	0.219162	0.478939	0.294578
3576	22	132	4412	GTGTATATCAGCTATTATTTAAGCTACCTTGTGATATTGTTTCCACGGTACTGAGAGATA	A_55_P2103837	Gbp4	NM_001256005	ref|Mus musculus guanylate binding protein 4 (Gbp4), transcript variant 1, mRNA [NM_001256005]	7.08082	0.317155	-0.283035	0.142217	-0.457973	0.101353	0.191349	0.523227	0.00961027	0.122559	0.234402	0.561764	0.0123119	0.0669605	0.160508	0.329194	0.00557226
3577	22	133	2078	GAAAGTGGCCACATATTTACAGTTAATGATCAATTCACATCTAAACTACACAGAGTCAAG	A_52_P47645	Cul3	NM_016716	ref|Mus musculus cullin 3 (Cul3), mRNA [NM_016716]	8.7412	-0.0498518	-0.122396	0.116036	0.0434918	0.648464	0.256097	0.246533	0.664739	0.68151	0.310198	0.278442	0.688751	0.372344	0.21241	0.163168	0.311723
3581	22	137	776	AATCCAGATGAAGCAAGAAGTCTGAAGGCCTATGGAGAACTTCCAGAACATGCCAAAATC	A_55_P2055168	Gm2016	NM_001122662	ref|Mus musculus predicted gene 2016 (Gm2016), mRNA [NM_001122662]	8.78227	-0.105942	0.128231	-0.0648416	0.169331	0.57915	0.560897	0.764279	0.300275	0.617868	0.617952	0.789849	0.330038	0.337574	0.423148	0.462853	0.149372
3584	22	140	1236	AGGTTCCTATAATATGGATGAGAATTTTTATGAATGAAGCACCAGCACATTGCTTTGATG	A_51_P212782	Il1b	NM_008361	ref|Mus musculus interleukin 1 beta (Il1b), mRNA [NM_008361]	7.00356	-0.25439	-0.705704	0.269864	-0.18145	0.505743	0.0550644	0.494015	0.616603	0.547251	0.0705181	0.533022	0.642897	0.298991	0.0482879	0.312352	0.29097
3585	22	141	205	ACAACGTCCTGTACAGACTGACCATGACGCTGACTCTGGGGGGCACTGCCTACTGCTTAT	A_51_P148612	Cox7a1	NM_009944	ref|Mus musculus cytochrome c oxidase subunit VIIa 1 (Cox7a1), mRNA [NM_009944]	10.0879	0.149947	-0.129012	0.119728	-0.159231	0.60578	0.724107	0.705206	0.541091	0.642704	0.767676	0.735681	0.570568	0.351142	0.525673	0.43111	0.258234
3600	22	156	1639	CTGCGGGTGATTCGTTCTCTGTACTCTCATAATGACGTGGTTCTGACAACAAAGTTCTCT	A_52_P287917	Dcaf10	NM_153167	ref|Mus musculus DDB1 and CUL4 associated factor 10 (Dcaf10), mRNA [NM_153167]	8.30696	-0.0674509	0.191299	0.0435437	0.302294	0.571868	0.0940529	0.744811	0.00196061	0.610806	0.118736	0.772197	0.00259808	0.333715	0.0813054	0.452509	0.00117587
3601	22	157	1816	CGTACACGGTTGTCATTCGTGAATGTGCTGGGTGTCACAAGAGTGTGAATAAGCTTTGTA	A_51_P188911	Galnt12	NM_172693	ref|Mus musculus UDP-N-acetyl-alpha-D-galactosamine:polypeptide N-acetylgalactosaminyltransferase 12 (Galnt12), mRNA [NM_172693]	5.58463	0.316183	-0.221068	0.0671013	-0.47015	0.082379	0.298841	0.776357	0.00509861	0.100891	0.357268	0.800506	0.00666035	0.0551217	0.244643	0.469098	0.00301442
3609	23	1	977	TAGACAAGGTAGGGGCTAGTTGGGGTACAGCTGTCATTCATTCATGAGCCCATCAATAAA	A_51_P158772	Elof1	NM_170777	ref|Mus musculus elongation factor 1 homolog (ELF1, S. cerevisiae) (Elof1), mRNA [NM_170777]	12.7698	-0.147841	-0.0750644	0.10172	0.174496	0.0475735	0.417269	0.201388	0.0117787	0.0599344	0.480808	0.231404	0.0150036	0.0327453	0.329237	0.135603	0.00679052
3623	23	15	1742	ATTCCTCCAGACCAAAAGGCAGATGTAACCATATCACCTGGGAGTATTTGGTGAGGTTTG	A_55_P2804199	Nfe2	NM_001302338	ref|Mus musculus nuclear factor, erythroid derived 2 (Nfe2), transcript variant 1, mRNA [NM_001302338]	5.46575	-0.0584263	-0.114646	0.00949928	-0.0467203	0.78443	0.626336	0.968895	0.809844	0.809627	0.677361	0.97377	0.824877	0.442341	0.463828	0.570631	0.373333
3624	23	16	2350	TGCCTGCATTACTCGTTAACCTGTTCTGTTATCAACGGCAGTAGTTTCCTTCAAAGAGGG	A_66_P140652	Plxdc1	NM_001163608	ref|Mus musculus plexin domain containing 1 (Plxdc1), transcript variant 1, mRNA [NM_001163608]	5.56422	-0.368464	-0.693528	0.0352011	-0.289863	0.0525679	0.000495552	0.896007	0.105824	0.0659193	0.000737736	0.909881	0.123511	0.0360151	0.000505171	0.533192	0.0559
3627	23	19	3629	ACCACAGGGAGGGCTGCTCTAAAAGAGTCCAGACAGGGAAGTTTAGGAGGCAGCCAGATT	A_52_P583031	Arvcf	NM_033474	ref|Mus musculus armadillo repeat gene deleted in velo-cardio-facial syndrome (Arvcf), transcript variant 1, mRNA [NM_033474]	7.73171	0.103334	0.0331495	0.103453	0.033269	0.532944	0.892009	0.551601	0.845625	0.573735	0.913403	0.587845	0.857957	0.313461	0.62546	0.344478	0.388304
3636	23	28	2456	GTAAATGTAATGTCTGACTGCTCTGTGAACTCTAACAATATAAATAAATCATGGGCTTCC	A_66_P135003	Teddm1b	NM_001008426	ref|Mus musculus transmembrane epididymal protein 1B (Teddm1b), mRNA [NM_001008426]	5.35211	0.110376	0.192376	0.162648	0.244647	0.367948	0.125366	0.173611	0.0195818	0.407889	0.155887	0.2012	0.0245743	0.222851	0.106745	0.117904	0.0111221
3644	23	36	2132	CCTGTTACTGAGCAATTTGGCAAGCAGCTTTTAAAAACATATGAAAATATTTTCCCCAAG	A_55_P2126552	Zdhhc13	NM_028031	ref|Mus musculus zinc finger, DHHC domain containing 13 (Zdhhc13), mRNA [NM_028031]	8.34681	-0.175399	-0.0725764	-0.210484	-0.107661	0.183499	0.691345	0.110441	0.399471	0.214298	0.736985	0.13234	0.430023	0.117082	0.504657	0.0775515	0.194625
3645	23	37	1752	CCTGGGGTAGTGTGGAGAGGTTCCCACTCATACCTTAGCACCGTCCAGTGTTGATGGCTT	A_52_P609120	Pdxp	NM_020271	ref|Mus musculus pyridoxal (pyridoxine, vitamin B6) phosphatase (Pdxp), mRNA [NM_020271]	6.96479	0.00637649	0.311616	-0.379265	-0.0740247	0.985865	0.324388	0.175716	0.805352	0.988939	0.383819	0.203592	0.820837	0.540309	0.262823	0.119305	0.371504
3657	23	49	849	CTGAGTGAGTCAGAAAGCGACAGTGAGGACTGAAGCAGTATCAAGCTACAGAGAAAACAT	A_51_P323583	Eaf2	NM_134111	ref|Mus musculus ELL associated factor 2 (Eaf2), transcript variant 1, mRNA [NM_134111]	6.26006	0.17648	-0.0257744	-0.658285	-0.86054	0.339245	0.931028	0.000176461	7.70314e-07	0.377605	0.945747	0.000267278	1.21203e-06	0.206305	0.647608	0.000156625	5.48555e-07
3659	23	51	989	CTACTTGCGAGAAGAGCACCTGTATTGCATTTGGTGTGGGACAGCCTATGAAGATAAAGA	A_51_P195240	Gpatch11	NM_181649	ref|Mus musculus G patch domain containing 11 (Gpatch11), mRNA [NM_181649]	9.94599	-0.132042	-0.254966	0.103834	-0.0190897	0.118018	0.0031366	0.2453	0.843191	0.141675	0.00451005	0.277213	0.855352	0.0774047	0.00308829	0.162447	0.387125
3669	23	61	469	ATGAATGGCTAGCAATGTTTTTGTTGGACAGTCCTGATTTAAGTAAAACTGACTTGTCAT	A_55_P2020153	Cycs	NM_007808	ref|Mus musculus cytochrome c, somatic (Cycs), mRNA [NM_007808]	14.35	0.118415	0.112424	-0.276067	-0.282058	0.143629	0.213227	0.000559365	0.000180066	0.170808	0.260333	0.000826491	0.000251796	0.093321	0.178265	0.000484325	0.000113961
3673	23	65	1154	TTCATTGTAGAGCATCCTGAAGCTGGAACCGCCCCGTGATCGCGTAGGCTCTACAGTGTC	A_55_P2788723	Ap5s1	NM_001291031	ref|Mus musculus adaptor-related protein 5 complex, sigma 1 subunit (Ap5s1), transcript variant 2, mRNA [NM_001291031]	9.48948	-0.0806691	-0.177875	-0.0489498	-0.146155	0.519442	0.153674	0.729108	0.168164	0.561016	0.190702	0.757929	0.192248	0.306512	0.130584	0.444148	0.08701
3680	23	72	238	CAATTGGGAAGACAGTAATATTGAAGAACATTGTGAAAGCTCCAGAAGACATGGAAGGTA	A_55_P2649862	Zfp932	NM_145563	ref|Mus musculus zinc finger protein 932 (Zfp932), mRNA [NM_145563]	7.38984	-0.0454307	-0.163027	-0.00518066	-0.122777	0.654105	0.0827322	0.966884	0.131881	0.687117	0.104819	0.9718	0.152502	0.375408	0.0717754	0.569477	0.0690214
3683	23	75	175	GCAGAAGACGTGAATGTTACTTTCGAAGATCAGCAAAAAATAAACAAATTTGCTCGGAAT	A_51_P423791	Pfdn4	NM_001013369	ref|Mus musculus prefoldin 4 (Pfdn4), transcript variant 2, mRNA [NM_001013369]	6.64183	0.197447	0.0205347	-0.014906	-0.191819	0.0988352	0.918371	0.929959	0.0827552	0.119724	0.934493	0.941084	0.0977397	0.0654113	0.639902	0.551477	0.0442362
3692	23	84	1747	GTCAGCTTACATAATCTTTGTCTTTGCCCTGATATTGACCAGAATATACCTTGCAATTCT	A_51_P137452	Cyp2g1	NM_013809	ref|Mus musculus cytochrome P450, family 2, subfamily g, polypeptide 1 (Cyp2g1), mRNA [NM_013809]	6.74019	-0.893721	-0.521165	0.153707	0.526263	0.0181451	0.236135	0.754715	0.145633	0.0235591	0.286999	0.7814	0.167826	0.0128715	0.196525	0.457902	0.0759569
3694	23	86	1450	GTGACAACCAAAGGACTAGAGAATGTTTCTAGCATCCAGATTCTACAATAAAGTTTGTGG	A_55_P2001048	Rom1	NM_009073	ref|Mus musculus rod outer segment membrane protein 1 (Rom1), mRNA [NM_009073]	9.10507	0.310424	0.0676955	0.129481	-0.113247	0.0266504	0.744387	0.415541	0.425906	0.034353	0.786989	0.453683	0.45768	0.0187688	0.538898	0.265859	0.207142
3698	23	90	2491	CATCCCCTTTTCTCACTGAATATGTATGGGTCTGTATTTTGTCTAAACGAACCTGGTCTG	A_51_P382512	Zfp418	NM_146179	ref|Mus musculus zinc finger protein 418 (Zfp418), mRNA [NM_146179]	6.16741	0.10698	-0.0326012	0.144554	0.00497259	0.443632	0.875713	0.297026	0.974089	0.48462	0.899415	0.330942	0.977019	0.264773	0.615882	0.193933	0.442191
3699	23	91	2562	TGCTGTACCAGATGCCGGCCACCACCGGCCAAGCCTGATGTGAGTCAGGTCAATAAAAAA	A_55_P2147736	Dpysl4	NM_011993	ref|Mus musculus dihydropyrimidinase-like 4 (Dpysl4), mRNA [NM_011993]	5.63348	0.118275	0.0135167	-0.319877	-0.424635	0.395652	0.950869	0.0123564	0.000440392	0.435371	0.961704	0.0161445	0.000605526	0.237866	0.658535	0.00946069	0.000274056
3702	23	94	3691	AGGCCCACTGGCTCATCAGCCACACCAGGGCACCCCAGCCAATAAACAGAAAGTGTTACA	A_55_P2006703	Bmp1	NM_009755	ref|Mus musculus bone morphogenetic protein 1 (Bmp1), transcript variant 1, mRNA [NM_009755]	13.7034	-0.0972622	-0.0309164	0.202818	0.269163	0.418512	0.860966	0.0703893	0.00818923	0.459606	0.887593	0.0870224	0.0105567	0.251107	0.607787	0.0509953	0.00477785
3705	23	97	1941	ATATCGCAGCAACACAGCTTTCTTAGAACTGTAAAATCTCAACTAATGCAAATACGCACT	A_52_P599264	Mdfic	NM_175088	ref|Mus musculus MyoD family inhibitor domain containing (Mdfic), mRNA [NM_175088]	9.56373	0.643462	0.49306	-0.226858	-0.377259	6.62759e-06	0.000476274	0.104045	0.00272108	1.0253e-05	0.000707674	0.124969	0.00360183	5.60173e-06	0.000484586	0.0732323	0.00163016
3706	23	98	2697	AATCCGTAATTAAGATTGAGAGACTTAGTTGGATGTGGTGGCTCATGTCCTCTGGGCCTA	A_55_P2009895	Gm5113	NM_001033540	ref|Mus musculus predicted gene 5113 (Gm5113), mRNA [NM_001033540]	6.31899	-0.0290272	-0.00896651	0.0157159	0.0357766	0.868429	0.969552	0.936944	0.817405	0.886798	0.976584	0.946996	0.832475	0.484504	0.668724	0.554941	0.376771
3708	23	100	323	ATGCCATGTAACAAACGAAGTAGCTCAGCTCATTCAGGGAGGACGACTTATCAACTACGA	A_51_P444301	Mpc1	NM_018819	ref|Mus musculus mitochondrial pyruvate carrier 1 (Mpc1), mRNA [NM_018819]	14.8956	0.578381	0.406416	-0.335389	-0.507355	6.84134e-07	0.000288865	0.00169025	2.05356e-06	1.12728e-06	0.000414984	0.00238028	3.20695e-06	6.1589e-07	0.000284164	0.00139485	1.45144e-06
3711	23	103	3847	GAGCATTTGGAACTAGTTACCTAACACTGGTTTCTGAAGGCTAAATGTTTTTACGCATAT	A_51_P197596	Afap1l2	NM_146102	ref|Mus musculus actin filament associated protein 1-like 2 (Afap1l2), transcript variant 3, mRNA [NM_146102]	6.08884	0.724433	0.545793	0.239351	0.0607114	1.74365e-06	0.000223717	0.0981183	0.689722	2.76319e-06	0.000319737	0.118789	0.713771	1.50968e-06	0.000218942	0.0696108	0.323047
3715	23	107	651	CAGGGCCTCTGTTTTTTACAAGTTGTTTTACAGGTATGGGACCTACATCCTGAGCGAGAT	A_51_P234044	1190005I06Rik	NM_197988	ref|Mus musculus RIKEN cDNA 1190005I06 gene (1190005I06Rik), mRNA [NM_197988]	10.2658	0.137271	0.0072284	0.0190779	-0.110965	0.368481	0.976467	0.924745	0.435315	0.408244	0.98126	0.936451	0.467249	0.223045	0.671926	0.548762	0.211473
3718	23	110	480	GGATGAAGCAAACAAGATTGCAGAGAACAATGACCTACTCTGGATGGACTACCACCAGAA	A_52_P384956	Bin1	NM_009668	ref|Mus musculus bridging integrator 1 (Bin1), transcript variant 1, mRNA [NM_009668]	5.91189	0.0703448	-0.0612467	-0.0241424	-0.155734	0.461621	0.599283	0.836647	0.0532961	0.503081	0.653934	0.857494	0.0641479	0.274859	0.447786	0.502493	0.0290328
3728	23	120	912	AGTCTGTGTGTTGACTTCATGCATAATTGTGTCCAATGCTGAGGTCCTGCTCCGGAAATA	A_51_P441837	Tmem53	NM_026837	ref|Mus musculus transmembrane protein 53 (Tmem53), transcript variant 2, mRNA [NM_026837]	12.2477	0.0411867	-0.0677634	0.117693	0.0087434	0.795233	0.714224	0.410555	0.954337	0.819644	0.758399	0.448407	0.959274	0.447814	0.51932	0.262768	0.43416
3729	23	121	619	GAAACAGCTGGATCACTGAGACTTCTATCCTGATCCCTGTTCCCCTGAGAAAAACCCTCC	A_55_P2903910	Sssca1	NM_020491	ref|Mus musculus Sjogren's syndrome/scleroderma autoantigen 1 homolog (human) (Sssca1), mRNA [NM_020491]	10.749	-0.132367	-0.321985	0.206744	0.0171257	0.162187	0.000794405	0.02504	0.871935	0.190777	0.0011622	0.0322054	0.884167	0.104231	0.000795825	0.0188724	0.400167
3732	23	124	1956	GTGAGCCGTTCTTGTTTAGACAGCTTGACTGTTATGTAAGTCTATGCTAATATCAGTCAT	A_52_P338734	Ispd	NM_178629	ref|Mus musculus isoprenoid synthase domain containing (Ispd), transcript variant 1, mRNA [NM_178629]	5.44394	0.244066	0.220695	-0.19748	-0.220851	0.0123675	0.0349848	0.0480528	0.015417	0.0162481	0.0454093	0.0597314	0.0193841	0.0088772	0.0310944	0.0350027	0.00877308
3733	23	125	1817	TGAGTCATCAACTACACCGGACAACATTTCCATTTTCCATAAATACTTGATCCAAGAGTC	A_55_P2093794	Usp3	NM_144937	ref|Mus musculus ubiquitin specific peptidase 3 (Usp3), transcript variant 1, mRNA [NM_144937]	10.1046	-0.148717	-0.128116	0.0525061	0.0731071	0.141023	0.263745	0.668962	0.466115	0.16784	0.318694	0.699565	0.498413	0.0916999	0.218228	0.409946	0.225578
3738	23	130	1298	AACTGAAGACTGCCGTCATGCACTCATGAAGGTGTTTCCCATTAGAACCGCTTTTCCATT	A_55_P2801312	Loh12cr1	NM_026371	ref|Mus musculus loss of heterozygosity, 12, chromosomal region 1 homolog (human) (Loh12cr1), transcript variant 2, mRNA [NM_026371]	8.75238	-0.153499	-0.115722	-0.106225	-0.0684486	0.172064	0.384547	0.381982	0.54374	0.201354	0.447323	0.419771	0.573396	0.11001	0.306308	0.245986	0.259514
3741	23	133	869	TCCTGTTTGCTGCTTCAATCCACCCAGTTACCTCACCACTGGCCAGCTCCAGGTGGAAAA	A_51_P477540	Lyzl4	NM_026915	ref|Mus musculus lysozyme-like 4 (Lyzl4), mRNA [NM_026915]	5.69721	-0.300668	0.0153618	-0.0510418	0.264988	0.121403	0.962995	0.843235	0.142224	0.145589	0.971513	0.863731	0.164185	0.0795426	0.665252	0.506148	0.0743086
3742	23	134	1093	TTTTTTCTTGAGCAGTAAACTGCAATTTTCTAGGATCCTTTGCTGTGGACACATGCCCAT	A_51_P186053	Rrp15	NM_026041	ref|Mus musculus ribosomal RNA processing 15 homolog (S. cerevisiae) (Rrp15), mRNA [NM_026041]	8.99561	-0.165951	-0.114772	0.0476019	0.0987817	0.0985511	0.33298	0.702725	0.310172	0.119428	0.393185	0.733459	0.340541	0.0652496	0.269236	0.429808	0.154126
3743	23	135	3251	CACTGGCTTCAAACAATTCAGTTCAGTACTGTTACTTTCAGTCTCGTCACGCCGTGGTTA	A_52_P621739	Shoc2	NM_019658	ref|Mus musculus soc-2 (suppressor of clear) homolog (C. elegans) (Shoc2), transcript variant 1, mRNA [NM_019658]	7.22255	-0.0892842	-0.117251	0.0919711	0.0640043	0.476617	0.399539	0.479448	0.589602	0.518206	0.462836	0.51803	0.617689	0.283123	0.316931	0.303567	0.279561
3753	23	145	1182	TAGTTTGCGTTGATGGAGGGTGTTGAGTCAGCATCAGCATCTCTTCCAAATTATGTCTGG	A_51_P384879	Mdh2	NM_008617	ref|Mus musculus malate dehydrogenase 2, NAD (mitochondrial) (Mdh2), mRNA [NM_008617]	15.815	0.258717	0.265584	-0.222072	-0.215205	0.00168639	0.00201295	0.00720123	0.00513541	0.00238575	0.00296867	0.00961209	0.00670827	0.00130346	0.00203282	0.0056327	0.00303611
3757	23	149	5525	GTCATAAGTATGTGGAATCCTTTTCCTTTTGAGACTGTATATCATATACCAGACTGAATC	A_52_P476029	Nol4l	NM_001001986	ref|Mus musculus nucleolar protein 4-like (Nol4l), transcript variant 1, mRNA [NM_001001986]	6.45931	-0.0209552	0.0622192	0.0124332	0.0956077	0.904054	0.746261	0.947788	0.472145	0.917306	0.788769	0.956039	0.504596	0.501172	0.540116	0.56024	0.228376
3760	23	152	5659	GAAAGTATACCCTCTTTGAGATTTATCCTAAAGACCTATCCATCACTGGGCTAAGTGCCT	A_51_P153423	Fndc1	NM_001081416	ref|Mus musculus fibronectin type III domain containing 1 (Fndc1), mRNA [NM_001081416]	5.50559	0.390056	-0.318406	0.346738	-0.361725	0.346801	0.522968	0.424568	0.341241	0.38573	0.583222	0.462406	0.372721	0.210744	0.399366	0.270971	0.168691
3761	23	153	1702	CTCCAAACACTTTTGTCTGATTTCTAAGAAGTCTTTCACTGTTATGTGCCAGAGATTAAA	A_55_P2917066	Gpr19	NM_001167700	ref|Mus musculus G protein-coupled receptor 19 (Gpr19), transcript variant 2, mRNA [NM_001167700]	8.12903	0.315562	0.0232115	-0.00282868	-0.295179	0.0108545	0.91318	0.98717	0.0107408	0.0142608	0.929754	0.989135	0.0137003	0.00779143	0.636657	0.579635	0.00620065
3763	23	155	1005	TGTAAATAGACTAAAAAGCATGTAGAGGACAAAGCTATTCCCGCTCGGGACTTTTGAAGG	A_66_P115260	Zc3h8	NM_020594	ref|Mus musculus zinc finger CCCH type containing 8 (Zc3h8), mRNA [NM_020594]	7.59738	-0.123223	-0.0872253	-0.0563427	-0.0203448	0.279464	0.531678	0.674016	0.86997	0.315288	0.591574	0.704095	0.881759	0.172258	0.405085	0.412601	0.399077
3765	23	157	2967	AGGGGAGAAAAACCTGATTCACCGGCCCCAGCTTCTAGGGCTCCTGCAGGAGAATGAGAT	A_52_P435699	Zfp651	NM_001166644	ref|Mus musculus zinc finger protein 651 (Zfp651), mRNA [NM_001166644]	5.62311	0.202942	-0.0439265	-0.00159448	-0.248463	0.137383	0.834614	0.993279	0.0454739	0.164103	0.864943	0.994664	0.0551289	0.0896582	0.592277	0.582875	0.0249509
3773	24	1	2503	AGATGGACCTGGAGCCCAATGAAGTCCGACTGGAACAGCAGAGTGTACCAGCTGCTGTGT	A_51_P392147	Xab2	NM_026156	ref|Mus musculus XPA binding protein 2 (Xab2), mRNA [NM_026156]	9.65147	-0.0350237	-0.00533996	0.110785	0.140468	0.729469	0.970115	0.214337	0.0719316	0.759192	0.977096	0.245071	0.0855218	0.414786	0.669074	0.143612	0.0387065
3783	24	11	264	ACTGCTCAGACAAGGAAGTGGTGTCCTTGGCCAAAGTCCTCATTAAAAACTGGAAGCGGC	A_52_P161297	Tcea3	NM_011542	ref|Mus musculus transcription elongation factor A (SII), 3 (Tcea3), mRNA [NM_011542]	11.7076	-0.0646991	-0.190312	0.0747354	-0.0508776	0.704439	0.245038	0.672919	0.745819	0.734697	0.29757	0.702973	0.765625	0.401403	0.203764	0.411944	0.346516
3784	24	12	857	TAGAATATTTCTAGTAATTGGCTATGCTGCTCTAAGCCCCTTTGTCCTGCTAATAAAGGA	A_51_P154585	Vmn1r195	NM_134223	ref|Mus musculus vomeronasal 1 receptor 195 (Vmn1r195), mRNA [NM_134223]	6.09678	0.0264233	0.312408	-0.248156	0.037829	0.92202	0.164049	0.248693	0.87008	0.932686	0.202788	0.280841	0.882036	0.509575	0.138861	0.164573	0.399203
3786	24	14	3500	TCCTCCACAAGAAGAATTAAATGCCTTTCCTGGTAGCAGAGTTTAGTGCTTTGCAGAGCC	A_51_P352594	St5	NM_001001326	ref|Mus musculus suppression of tumorigenicity 5 (St5), transcript variant 1, mRNA [NM_001001326]	8.49072	0.567576	0.253887	0.00177357	-0.311916	0.00940508	0.33667	0.995485	0.13502	0.0124417	0.397297	0.996875	0.156095	0.00679755	0.272053	0.58417	0.0706475
3793	24	21	317	GGTGAATGAGATAAACATTGAAGATCTGTGTCTCACCAAAGCAGCTTATTGTAGGTGCTG	A_52_P286141	Cisd2	NM_025902	ref|Mus musculus CDGSH iron sulfur domain 2 (Cisd2), mRNA [NM_025902]	9.38602	-0.0992043	-0.15393	0.235119	0.180394	0.340786	0.154829	0.015122	0.044847	0.379416	0.191908	0.0196084	0.0543814	0.207295	0.131411	0.0114905	0.0246126
3795	24	23	3008	GCAAAATCACCAGGCTTTAGAGACAATATCAAATGCAAGACATTGTGTGTTGAAATATCT	A_55_P2063396	Zfand2a	NM_133349	ref|Mus musculus zinc finger, AN1-type domain 2A (Zfand2a), transcript variant 1, mRNA [NM_133349]	10.1493	0.460945	0.123135	-0.122773	-0.460584	7.4828e-05	0.375668	0.328482	3.13228e-05	0.000113349	0.437298	0.364126	4.56992e-05	6.19283e-05	0.299443	0.213379	2.06831e-05
3797	24	25	1460	AATACAAAAACAATGTAACAAATGGTCTTTTCTGTAACCTAAGAGGCCCCATGAATAAGG	A_51_P321886	Cmtm3	NM_024217	ref|Mus musculus CKLF-like MARVEL transmembrane domain containing 3 (Cmtm3), mRNA [NM_024217]	8.91117	0.148628	0.12419	0.0467874	0.0223501	0.165692	0.313923	0.722295	0.852962	0.194387	0.372879	0.751054	0.865793	0.106204	0.255332	0.440119	0.391851
3798	24	26	2832	TGGACATACGGCATTCAGCAGTGGGTTTGGAACATAGTGAATCCGAATGGATCTCATGAA	A_51_P477046	Tlk2	NM_001294331	ref|Mus musculus tousled-like kinase 2 (Arabidopsis) (Tlk2), transcript variant F, mRNA [NM_001294331]	8.45294	0.0422396	0.0664017	0.126556	0.150718	0.724107	0.623459	0.231805	0.104271	0.753632	0.674696	0.26307	0.121867	0.411748	0.462004	0.15416	0.0551559
3800	24	28	4690	GGCCATCACCGTGGCCTGGGTATGTGCTGAAAGCCAAACTTTTAAATTTTTTGGTTTTTT	A_55_P2742176	Zcchc14	NM_080855	ref|Mus musculus zinc finger, CCHC domain containing 14 (Zcchc14), mRNA [NM_080855]	10.8987	-0.0269255	-0.203749	0.121753	-0.0550705	0.81534	0.035804	0.210813	0.562005	0.838129	0.0463453	0.241332	0.590898	0.457914	0.0317354	0.141421	0.267436
3804	24	32	1606	TATTGTGGTAAAGGCTTTCACGATGCCTTCGATCTCAAGCGTCACATGAGGACTCACACT	A_55_P1999287	Ovol3	NM_001289817	ref|Mus musculus OVO homolog-like 3 (Drosophila) (Ovol3), mRNA [NM_001289817]	5.92063	-0.372108	-0.233202	0.168944	0.30785	0.00558804	0.118606	0.245903	0.0140282	0.00750117	0.148217	0.27781	0.0177475	0.00409828	0.101493	0.162797	0.00803238
3807	24	35	1343	ACATTAAAAGGCATTATTTCCTACTCAATTGTGCCTTACCCACCCCCAACTTGACTGATA	A_55_P2613491	Cldn18	NM_001194922	ref|Mus musculus claudin 18 (Cldn18), transcript variant A1.2, mRNA [NM_001194922]	6.53114	-0.20415	0.112665	-0.10814	0.208674	0.339752	0.692198	0.661054	0.280862	0.37818	0.73816	0.692099	0.310615	0.20662	0.505461	0.405572	0.140582
3823	24	51	6261	TCAAATAGTAAAATGTACCAATAATGACGTGTAATACGTGTTAAATGTAGCTACAGCCCC	A_55_P1984635	Parp4	NM_001145978	ref|Mus musculus poly (ADP-ribose) polymerase family, member 4 (Parp4), mRNA [NM_001145978]	8.07231	0.0553985	-0.147857	0.200746	-0.0025094	0.693016	0.280401	0.0959619	0.985832	0.724252	0.33671	0.116507	0.987337	0.395696	0.230565	0.0682733	0.446861
3825	24	53	5196	ATCCAGATGCCCAGAAAAGTAATATGGTTTGTCGGAGTAGTCACACTCTAGATCTGCCCA	A_52_P657800	Cep152	NM_001081091	ref|Mus musculus centrosomal protein 152 (Cep152), mRNA [NM_001081091]	6.67831	0.00742837	0.0580378	0.163423	0.214032	0.976509	0.838316	0.419634	0.215491	0.980794	0.867802	0.458012	0.242649	0.535859	0.594235	0.268396	0.109821
3827	24	55	679	GAGGCCCTTCCCAAAGTATTAATGTTGTGCACCCAAATTACATTAAAAAATAGTTCGATA	A_55_P2010097	Mup2	NM_001045550	ref|Mus musculus major urinary protein 2 (Mup2), transcript variant 2, mRNA [NM_001045550]	17.894	-0.565315	0.0913641	-0.353223	0.303456	0.00400858	0.756362	0.081676	0.103618	0.00550832	0.797512	0.100372	0.121122	0.00300948	0.546103	0.0588182	0.0548188
3831	24	59	922	GTCTTTTCATGGAGTGGATTCTCCAGGTTTTTCAATTAAACGGATTATTTTTTCAGACCT	A_55_P2000224	Cd63	NM_001282966	ref|Mus musculus CD63 antigen (Cd63), transcript variant 3, mRNA [NM_001282966]	11.3054	0.858184	0.155514	-0.236952	-0.939623	0.000976364	0.674337	0.420401	0.000162217	0.0013963	0.723084	0.458816	0.000228248	0.00076287	0.495138	0.268867	0.000103303
3835	24	63	578	AAGCTTCTAGCCTGTATTGCCTCACGACTAGGCCAGTGTGGCAGAGCAGATGGCTATGTG	A_55_P2093535	Rps8	NM_009098	ref|Mus musculus ribosomal protein S8 (Rps8), mRNA [NM_009098]	15.3	-0.282774	-0.205659	0.121311	0.198426	5.59016e-05	0.00394832	0.0847259	0.00198628	8.53079e-05	0.00568676	0.103842	0.00263054	4.66082e-05	0.00389405	0.0608515	0.00119056
3839	24	67	2943	GTAAATGTCTGTTTACTTTTGAGAGTCAAGTTCCATCTTTATGAATAAATGCAGTGTGCC	A_55_P2487639	Ccpg1	NM_001114328	ref|Mus musculus cell cycle progression 1 (Ccpg1), transcript variant 1, mRNA [NM_001114328]	10.4804	0.0427866	0.0264793	-0.0912966	-0.107604	0.565311	0.79002	0.186059	0.0779129	0.604503	0.826653	0.215148	0.0923691	0.330271	0.566057	0.126077	0.0418055
3840	24	68	1338	CCCCAAGATAAATATCCACAACACACAGTTATTGTCTGGTTCACTGACAGTTTTATTGAC	A_52_P606826	Pigh	NM_029988	ref|Mus musculus phosphatidylinositol glycan anchor biosynthesis, class H (Pigh), mRNA [NM_029988]	6.19353	0.152283	0.142586	-0.0431691	-0.0528659	0.370834	0.472937	0.838885	0.762003	0.410538	0.536425	0.859553	0.780321	0.224298	0.367321	0.503699	0.353167
3844	24	72	3908	ACGTTCCTTTCCACCTACCAGCAGTTGGCTTGGAAGCTGGAACCAGCAGCTTGGCAAACA	A_65_P17358	C1qtnf1	NM_001204129	ref|Mus musculus C1q and tumor necrosis factor related protein 1 (C1qtnf1), transcript variant 1, mRNA [NM_001204129]	9.39536	0.00382363	0.198055	-0.0118754	0.182356	0.979673	0.0885154	0.938602	0.0664984	0.983261	0.112011	0.948712	0.0793034	0.537207	0.0767005	0.555947	0.0358921
3849	24	77	455	GCCCTGAGGTGGCCCTGTAGGGATTACCCGCCAGCCTGTGGACCTATCAGTGAAATAAAA	A_51_P519276	Ndufb7	NM_025843	ref|Mus musculus NADH dehydrogenase (ubiquinone) 1 beta subcomplex, 7 (Ndufb7), mRNA [NM_025843]	15.0204	0.133192	0.140898	-0.0543998	-0.0466946	0.0160003	0.0162814	0.38209	0.403269	0.020845	0.021681	0.419927	0.434479	0.0113887	0.0148462	0.246078	0.196642
3861	24	89	10408	TACTTGTCAAGCCAGGTTTTCACAACATTTAAATTACTTCAAATAAAAATTGTATCTGCT	A_55_P2067777	2410089E03Rik	NM_001162906	ref|Mus musculus RIKEN cDNA 2410089E03 gene (2410089E03Rik), mRNA [NM_001162906]	7.79302	-0.110911	0.127934	0.164457	0.403303	0.719525	0.730863	0.592765	0.0924211	0.74927	0.7745	0.626629	0.108633	0.409365	0.530345	0.367206	0.0491663
3865	24	93	846	TTGCCCTTGTCCTGAAGAGTAGTAATGGTTCTTGAAAAAGATTTCAAATAAAGCCTGCAC	A_55_P1985569	Tomm6	NM_001164729	ref|Mus musculus translocase of outer mitochondrial membrane 6 homolog (yeast) (Tomm6), transcript variant 1, mRNA [NM_001164729]	14.4491	-0.010808	-0.0354263	-0.164221	-0.188839	0.882624	0.653668	0.00351303	0.00039958	0.898544	0.702836	0.00482755	0.000550176	0.490921	0.481273	0.00282895	0.000249005
3871	24	99	1239	AGAAAATGCAGGTGGTCAGACTGAAATATGCACAACCTACAGCAAGTGGAACAGCATCCA	A_55_P2740642	D230025D16Rik	NM_145604	ref|Mus musculus RIKEN cDNA D230025D16 gene (D230025D16Rik), mRNA [NM_145604]	7.39089	-0.085874	-0.0100613	0.335436	0.411248	0.63567	0.969552	0.0314403	0.00431115	0.670639	0.97664	0.0399452	0.0056606	0.366405	0.668762	0.0234079	0.00256194
3874	24	102	729	ACAGACCCAGTTTGATGTTAAGAATGACCGTTACATTGTCAATGGATCTCATGAGGCGAA	A_52_P533304	Eif5	NM_173363	ref|Mus musculus eukaryotic translation initiation factor 5 (Eif5), transcript variant 1, mRNA [NM_173363]	12.9577	0.0790451	0.160256	0.00090505	0.0821157	0.358922	0.0631018	0.993447	0.291875	0.39831	0.0802602	0.994875	0.321908	0.217617	0.0549588	0.582998	0.145693
3875	24	103	2570	ACCTCATCTTTGAGAAAGCCATTTCAGAGCCCAACTTCTCTGTGGCTTATGCCAACATGT	A_55_P2734057	Eif4g1	NM_001304432	ref|Mus musculus eukaryotic translation initiation factor 4, gamma 1 (Eif4g1), transcript variant 3, mRNA [NM_001304432]	12.0755	-0.0542311	0.0460018	-0.165602	-0.0653687	0.557786	0.6931	0.0444786	0.424424	0.597358	0.739043	0.0555167	0.456204	0.326368	0.506066	0.0325329	0.206474
3879	24	107	2176	GTTTGCTGCTGAAAAACGGAATGAACTGTAAGACGTGAAGGGCCAGGGTGAGAAAACTAT	A_51_P138760	Abcd4	NM_008992	ref|Mus musculus ATP-binding cassette, sub-family D (ALD), member 4 (Abcd4), mRNA [NM_008992]	10.2559	-0.379669	-0.319412	-0.000472821	0.0597842	0.0104504	0.0463302	0.998285	0.714163	0.0137592	0.0596969	0.998837	0.7365	0.00751737	0.0408779	0.58532	0.333334
3880	24	108	2293	TGTCTATTTTATTTCTCTGCACTCTATTGTAGCCTTTGTGGTCCCTGATCAAAATGTTTG	A_55_P1984113	Nup62	NM_053074	ref|Mus musculus nucleoporin 62 (Nup62), mRNA [NM_053074]	11.7414	0.242757	0.260668	-0.237574	-0.219663	0.108247	0.111994	0.124854	0.117377	0.130411	0.140411	0.147781	0.136664	0.0712505	0.0961478	0.0865997	0.0618531
3881	24	109	1369	CACTACATGTCAGGTTCGGGAGGATGACTAGAAAGTCCTAAGGTTTCATTACCAAAACTT	A_51_P345080	Kdelr2	NM_025841	ref|Mus musculus KDEL (Lys-Asp-Glu-Leu) endoplasmic reticulum protein retention receptor 2 (Kdelr2), mRNA [NM_025841]	11.7614	-0.180961	-0.144479	0.302803	0.339285	0.0856194	0.228225	0.00366063	0.000570406	0.104517	0.27778	0.00500583	0.00078067	0.0571029	0.190212	0.00293343	0.000353325
3882	24	110	1435	CCCTGCCCTTCCTAAGTTTATGGACCTATGCTCATCTGCTTAACATATCTGTTTGCTAAT	A_55_P2792618	Sfr1	NM_026377	ref|Mus musculus SWI5 dependent recombination repair 1 (Sfr1), mRNA [NM_026377]	12.3428	0.153629	-0.0340428	0.0347231	-0.152948	0.0399542	0.761318	0.713575	0.0281476	0.0507101	0.802756	0.743365	0.0347737	0.0277056	0.549694	0.435613	0.0157383
3885	24	113	2493	CCTACCCTCTCAGGAAATGGGTTGTCCTGTAGAGTTCTCTACCCTTTTAAAGGCAAAAGT	A_51_P453475	Slc1a5	NM_009201	ref|Mus musculus solute carrier family 1 (neutral amino acid transporter), member 5 (Slc1a5), mRNA [NM_009201]	7.35415	0.219588	-0.33066	0.187587	-0.362661	0.340685	0.170104	0.439822	0.0694327	0.379281	0.20979	0.478297	0.0827581	0.207221	0.143656	0.280283	0.0374556
3890	24	118	6005	AAAGACAGAGGCTTTATGAAGCCAGACCGTTTCTATTTTTGTCCACTGTTATTCCAGCGT	A_51_P236197	Polr1a	NM_009088	ref|Mus musculus polymerase (RNA) I polypeptide A (Polr1a), mRNA [NM_009088]	10.1405	-0.266483	-0.108311	-0.0943862	0.0637864	0.0119906	0.41182	0.436961	0.567745	0.0157378	0.474756	0.475013	0.596533	0.00859836	0.325093	0.278359	0.269986
3892	24	120	2624	TTGTTTGCAGATAAAAGGACACCGATCTTTCTCAAGAGCAGTGAGCTCTGGAAGTCAGTG	A_51_P317321	Iffo1	NM_001039669	ref|Mus musculus intermediate filament family orphan 1 (Iffo1), transcript variant 1, mRNA [NM_001039669]	7.63343	-0.061321	-0.0137809	0.206112	0.253653	0.5599	0.931559	0.026078	0.00319272	0.5993	0.946118	0.0336033	0.00420832	0.327429	0.647862	0.0196916	0.00190465
3895	24	123	5314	CATGTCACTAAGTTGTCATCCCACATAAATTGATGTCCAGCATAGGGTATTAAATTTACA	A_55_P2805240	Sp4	NM_009239	ref|Mus musculus trans-acting transcription factor 4 (Sp4), transcript variant 1, mRNA [NM_009239]	6.34392	-0.0780754	-0.0642934	0.223306	0.237088	0.589252	0.726184	0.0838724	0.0430498	0.628053	0.77009	0.102873	0.052272	0.343138	0.527326	0.0602836	0.0236579
3904	24	132	854	CTACAAAGACCCAACATTGATGTTCACATTTTGGAAATATTTTGTGTCCCACAAAGTAAG	A_55_P2040371	Rnaset2a	NM_001083938	ref|Mus musculus ribonuclease T2A (Rnaset2a), mRNA [NM_001083938]	14.122	0.0353426	0.0149394	0.0940508	0.0736475	0.728233	0.916294	0.305565	0.379128	0.757801	0.932578	0.340169	0.409647	0.414026	0.63859	0.199339	0.185403
3906	24	134	705	ATTTCTTGGTGTCCTTGCTCAAGAAAAACTGGCAAAACGTGCGGGCTCTGTACATCAAGA	A_55_P1981499	Rpl10a	NM_011287	ref|Mus musculus ribosomal protein L10A (Rpl10a), mRNA [NM_011287]	15.3324	-0.239674	-0.206879	0.144397	0.177191	0.00226435	0.0125212	0.0734099	0.0154676	0.00317946	0.0168574	0.0904928	0.0194545	0.00173711	0.0115432	0.0530289	0.00880496
3908	24	136	8636	GAAATGGACTTGATGCGTATTCTGTGGCCGCTCTCTGTGCACGGCGGCATTCTGTCATTT	A_51_P286814	Ncor2	NM_011424	ref|Mus musculus nuclear receptor co-repressor 2 (Ncor2), transcript variant 1, mRNA [NM_011424]	12.1692	-0.594936	-0.160299	0.0423366	0.476974	0.00173039	0.515972	0.873707	0.00707003	0.00244024	0.576345	0.890706	0.00911585	0.00133323	0.394657	0.521956	0.00412576
3910	24	138	832	ACTGCTTCATGACTTCAAGCCAAGACTTGGGACTTCATGTTAGAGTGACTGGTGTGAATT	A_52_P473966	Kdelr3	NM_134090	ref|Mus musculus KDEL (Lys-Asp-Glu-Leu) endoplasmic reticulum protein retention receptor 3 (Kdelr3), mRNA [NM_134090]	5.36149	0.233198	0.0495514	0.0705632	-0.113083	0.109688	0.825047	0.695956	0.43522	0.13217	0.857416	0.72656	0.467092	0.0722113	0.587123	0.425766	0.211402
3913	24	141	2748	TCCTTTCCCTGTTTATCCAATAAACTTCCCCCACAGTGCTGTGGGGCTATTGCCTTTTTT	A_55_P2129975	Rabgef1	NM_019983	ref|Mus musculus RAB guanine nucleotide exchange factor (GEF) 1 (Rabgef1), transcript variant 1, mRNA [NM_019983]	10.1578	0.245424	0.252016	-0.0393377	-0.0327464	0.0676669	0.0846176	0.827367	0.831462	0.0837209	0.10723	0.849062	0.844938	0.0457411	0.0734268	0.497552	0.382412
3917	24	145	1070	GCATGTCTATGAAGGAGGTGGACGAACAGATGCTTAATGTCCAAAACAAGAACAGCAGCT	A_66_P111694	Tubb4b	NM_146116	ref|Mus musculus tubulin, beta 4B class IVB (Tubb4b), mRNA [NM_146116]	11.0187	0.425218	0.105522	-0.216231	-0.535927	0.0196543	0.688622	0.277879	0.00183112	0.0254677	0.734468	0.311899	0.00242779	0.0139143	0.502933	0.182774	0.0010988
3918	24	146	3042	CTGGGCTCCTGACTATTGTGTGTTACTTATAAACTGTCTAAAATGCACCTTTGTGCCGGA	A_52_P646034	Nfatc2ip	NM_010900	ref|Mus musculus nuclear factor of activated T cells, cytoplasmic, calcineurin dependent 2 interacting protein (Nfatc2ip), mRNA [NM_010900]	7.29017	0.145484	-0.107775	0.0100442	-0.243215	0.172086	0.395153	0.946285	0.0108834	0.201377	0.457879	0.954852	0.0138777	0.110023	0.313536	0.559545	0.00628091
3919	24	147	429	AAGAAGATTCATGAATGGGTTCCACCTTTGACACCTTACAAGTGACCGCAGTGAAGACTG	A_52_P724940	Ndufa12	NM_025551	ref|Mus musculus NADH dehydrogenase (ubiquinone) 1 alpha subcomplex, 12 (Ndufa12), mRNA [NM_025551]	13.9972	-0.0667557	-0.00709334	-0.011385	0.0482774	0.313122	0.946159	0.89613	0.439145	0.350435	0.95778	0.909881	0.470895	0.191461	0.655848	0.533192	0.213123
3924	24	152	1685	CCCACCCTCAGGCCATATGGTGAATAAGACGAAAATAATAAAACGGCTTTATTTTCTGGT	A_55_P2002963	Coro1a	NM_001301374	ref|Mus musculus coronin, actin binding protein 1A (Coro1a), transcript variant 1, mRNA [NM_001301374]	9.33117	0.312556	-0.313513	0.0537321	-0.572336	0.25879	0.312465	0.884532	0.0182652	0.294258	0.371321	0.899896	0.0229233	0.160768	0.254265	0.52734	0.0103749
3933	24	161	2487	GTTTGTGAGAAGGTACTAATCAGTGCAGTAAGGTTAAATACATCCTGATTTTCCTTCACT	A_51_P442206	Ankrd42	NM_028665	ref|Mus musculus ankyrin repeat domain 42 (Ankrd42), mRNA [NM_028665]	5.66051	0.118797	0.111526	-0.295518	-0.302788	0.518737	0.617986	0.0776502	0.046839	0.560333	0.669814	0.0955251	0.056756	0.306139	0.45866	0.0559779	0.0256873
3952	25	16	1399	CGGGTTTTGCAGATTCCAAAGTTGTTCAGGAATACATCAAAGTGAACAAATTTTGTTAAG	A_55_P2499383	Psmd14	NM_021526	ref|Mus musculus proteasome (prosome, macropain) 26S subunit, non-ATPase, 14 (Psmd14), mRNA [NM_021526]	11.6201	0.294207	0.193126	-0.253739	-0.35482	0.00190025	0.0609246	0.0076368	0.000101237	0.00267499	0.0776864	0.010193	0.000144398	0.00146149	0.0531964	0.00597313	6.53532e-05
3958	25	22	5792	CCACCCCCACCCCTGTTGGTTTCTTTTTCTCTCATAAATAAAATAAATGGTCTTTGTTTC	A_55_P1963374	Klhdc7a	NM_173427	ref|Mus musculus kelch domain containing 7A (Klhdc7a), mRNA [NM_173427]	11.1765	-0.152615	-0.0853293	0.218024	0.285311	0.267576	0.635091	0.10453	0.0177283	0.302905	0.685247	0.125537	0.0222664	0.165493	0.469228	0.0735651	0.0100776
3963	25	27	644	AAGTTCTTTGGGTTCCATATTTTCCTCATTCCCCTTCAAGTCTAGCTGGATTGCAAAGTT	A_66_P137060	Ppia	NM_008907	ref|Mus musculus peptidylprolyl isomerase A (Ppia), mRNA [NM_008907]	17.0267	0.165905	-0.0763887	-0.0268165	-0.26911	0.0109216	0.330816	0.751438	2.52368e-05	0.014363	0.390767	0.777897	3.7093e-05	0.00784724	0.267581	0.455849	1.6788e-05
3969	25	33	2244	TTGCTGTTGGGTGGTGTACAGTGCTGTACTGGGTCGATTCTGTAAGGATTGAAGTGCTGC	A_66_P100561	Bnip2	NM_016787	ref|Mus musculus BCL2/adenovirus E1B interacting protein 2 (Bnip2), transcript variant beta, mRNA [NM_016787]	12.4314	0.133641	-0.0336345	0.00646067	-0.160814	0.154492	0.812015	0.961263	0.0588646	0.182353	0.845179	0.967004	0.0706568	0.0996287	0.578743	0.566666	0.0319787
3970	25	34	893	AAATGAGAGATTACGAACACGCTGCACTGACCTGCTAAATGACCTGGAGAAACTGAGGAA	A_55_P2096933	Cntln	NM_177385	ref|Mus musculus centlein, centrosomal protein (Cntln), transcript variant 2, mRNA [NM_177385]	7.15292	0.0609143	-0.0761394	-0.145022	-0.282075	0.654086	0.633409	0.243454	0.00839643	0.687076	0.683994	0.275292	0.0108268	0.375385	0.46837	0.161321	0.00490014
3973	25	37	3853	TACACCTTTCCTCATTTTAGGGAGCTAGCTACTCTGAAAACACCTGTCTTTGCTCAGGAG	A_55_P2146520	Carns1	NM_134148	ref|Mus musculus carnosine synthase 1 (Carns1), mRNA [NM_134148]	6.29858	0.23555	-0.127654	-0.0306908	-0.393895	0.0314588	0.333134	0.83714	0.00017951	0.0402448	0.393396	0.857854	0.000251219	0.0219878	0.269381	0.502704	0.000113699
3974	25	38	401	ACAGTTTTACCAGGCCCTGAACCTCTCTCTGCCTCAGCCTGGCTTCCATGCTCATAAGGT	A_51_P369443	Ly6g5b	NM_148939	ref|Mus musculus lymphocyte antigen 6 complex, locus G5B (Ly6g5b), mRNA [NM_148939]	7.32912	-0.170676	0.0199397	-0.0925211	0.0980942	0.151697	0.91967	0.488541	0.398142	0.179292	0.935876	0.527639	0.428683	0.0979566	0.640849	0.309197	0.194018
3977	25	41	967	TTGCTATATGCCTGAGAAGCCCAAACATGCATATGGCTGCCTTTGGACTTCATGATATCC	A_51_P450278	2010003K11Rik	NM_027237	ref|Mus musculus RIKEN cDNA 2010003K11 gene (2010003K11Rik), mRNA [NM_027237]	11.2796	1.10835	0.555137	-1.34319	-1.8964	0.0103057	0.275321	0.00206687	9.5158e-06	0.0135716	0.331437	0.00289143	1.43271e-05	0.00741487	0.226955	0.00169438	6.48433e-06
3980	25	44	4202	TGAACTCCGCTACTCTCAGAGTTTAGTTGCTGATGTTCTGTGGTAGTGGTAGTGGTAGAT	A_66_P126147	Spink5	NM_001081180	ref|Mus musculus serine peptidase inhibitor, Kazal type 5 (Spink5), mRNA [NM_001081180]	5.68402	0.0868883	0.322648	0.508539	0.744299	0.738531	0.183262	0.0176504	0.000255263	0.767815	0.224703	0.0228976	0.000354695	0.419497	0.153867	0.013418	0.000160532
3990	25	54	320	AACCTCGGCGGAGGAGTCGTGACCATCGAACGCAGCAAGAGCAAGATCACTGTCACTTCA	A_51_P387878	Rpl22	NM_009079	ref|Mus musculus ribosomal protein L22 (Rpl22), transcript variant 1, mRNA [NM_009079]	14.0583	-0.14923	-0.18674	0.136044	0.0985336	0.00892142	0.00180564	0.0182622	0.0669269	0.0118595	0.0026518	0.0236463	0.0798484	0.00647947	0.00181584	0.0138568	0.0361387
3997	25	61	7503	TTTATCATCTCGATTGAATCTTTCGTTTTCCCGGTGAATGAAACCGAGGTGGCTGCAAGC	A_55_P2142393	Cacna1a	NM_007578	ref|Mus musculus calcium channel, voltage-dependent, P/Q type, alpha 1A subunit (Cacna1a), transcript variant 1, mRNA [NM_007578]	6.04944	0.136037	-0.105778	0.193151	-0.0486648	0.208295	0.40758	0.0677413	0.66331	0.240833	0.470718	0.0837556	0.687375	0.13158	0.322328	0.0490809	0.3111
3998	25	62	1312	CACTCCTCCCTAGAAGTTATGAACACTACACACAGTCAATAAAGCGAATGGACCTTGCTG	A_55_P1956557	Rab3a	NM_001166399	ref|Mus musculus RAB3A, member RAS oncogene family (Rab3a), transcript variant 1, mRNA [NM_001166399]	9.20111	-0.254162	-0.28173	0.062843	0.035275	0.0173905	0.0127006	0.633909	0.768522	0.0225666	0.0170991	0.666455	0.786552	0.0123293	0.0117087	0.390544	0.355987
3999	25	63	1629	CACATGAATGAACTTTCAGCCTCATTCTAATTTATGAGCCACCTTCTAAACACTGATTTG	A_51_P302856	Ugt2b37	NM_053215	ref|Mus musculus UDP glucuronosyltransferase 2 family, polypeptide B37 (Ugt2b37), mRNA [NM_053215]	12.8016	-0.181789	-0.424793	-0.195185	-0.438189	0.115901	0.000365117	0.0955577	6.30358e-05	0.139378	0.000534812	0.115979	9.04772e-05	0.0761495	0.000366217	0.0679641	4.09492e-05
4000	25	64	479	GCCCTGCAATACCTAAACTTCCCCATCCATTTCGACCCTTGTACAATAATAAAGTTGTTT	A_55_P1989276	Romo1	NM_025946	ref|Mus musculus reactive oxygen species modulator 1 (Romo1), transcript variant 1, mRNA [NM_025946]	14.4668	0.0800472	0.113999	-0.227456	-0.193504	0.130124	0.0393175	2.43546e-05	9.70939e-05	0.155541	0.0505074	3.82817e-05	0.000138717	0.0849803	0.0345854	2.24332e-05	6.27821e-05
4009	25	73	1163	ACCCTACTCTGGGTGGGGGGTTCTTACCCGTTACAATTGCATTGCAAATCCCATTTTATA	A_52_P271	Dnajc18	NM_029669	ref|Mus musculus DnaJ (Hsp40) homolog, subfamily C, member 18 (Dnajc18), mRNA [NM_029669]	8.51068	-0.0319323	-0.206599	0.112947	-0.0617205	0.732812	0.0105847	0.164361	0.427039	0.762508	0.0143859	0.190815	0.458782	0.416597	0.00985088	0.111818	0.207641
4013	25	77	2529	GTTGTGTGGAGGACTGCTTCCATAGGAACTTGTGAGAATAAACCGCTTTGCAGACTTTTC	A_51_P149313	Cep63	NM_001081122	ref|Mus musculus centrosomal protein 63 (Cep63), transcript variant 1, mRNA [NM_001081122]	10.3462	0.0374892	-0.033258	-0.0195008	-0.090248	0.645203	0.744226	0.835594	0.171545	0.678493	0.786799	0.85645	0.196088	0.370696	0.538767	0.501881	0.088748
4023	25	87	2155	AGCACATTGATGGCAGAAGTGATTTTGTTTGGTGTGGTAAATCTCTGACGCCTGAAGCAC	A_52_P20727	Nhlrc1	NM_175340	ref|Mus musculus NHL repeat containing 1 (Nhlrc1), mRNA [NM_175340]	7.8945	0.118129	0.0876926	-0.702279	-0.732715	0.596208	0.761406	0.000366819	8.13519e-05	0.634276	0.802788	0.000549034	0.00011652	0.346538	0.549716	0.000321735	5.27361e-05
4025	25	89	527	ATCTCCAGTGTGTGTTCCTCAAGCTCCTGCCTATTAAGAACTGTATAGAAAACCACAATG	A_51_P155503	Klk1b8	NM_008457	ref|Mus musculus kallikrein 1-related peptidase b8 (Klk1b8), mRNA [NM_008457]	7.76798	-0.191285	-0.620316	-0.12707	-0.556102	0.425836	0.00665424	0.636439	0.00630519	0.467003	0.00922989	0.668748	0.00814457	0.255148	0.00632024	0.391887	0.00368617
4028	25	92	2273	CTCTCTCTCTCTCTCTCTCTGTATGTGTATTCCATACACACACAGAAACATTAAAATTTA	A_55_P2001023	Lrrc19	NM_175305	ref|Mus musculus leucine rich repeat containing 19 (Lrrc19), mRNA [NM_175305]	11.7861	-0.0142501	-0.00698892	0.138492	0.145753	0.926349	0.971007	0.264134	0.183839	0.936728	0.977991	0.297254	0.209238	0.511783	0.669687	0.174191	0.0946994
4029	25	93	1270	GGTTTGTGCATGTTTTCTGCTGGGTGGGATCTGAGGGTGATTTCTCTTTTACCTGTACAT	A_55_P2786052	Ahsa1	NM_146036	ref|Mus musculus AHA1, activator of heat shock protein ATPase 1 (Ahsa1), mRNA [NM_146036]	15.2115	-0.00253607	-0.00727152	-0.165544	-0.17028	0.988416	0.973727	0.234069	0.167375	0.99127	0.979485	0.265543	0.191361	0.541583	0.67071	0.155609	0.0866085
4044	25	108	497	GCAACTCCCAGCACTCTCCTACCACTTTAAGAATAAATGTTCACCTGTATGCCAAATGTT	A_55_P2022399	Ghrl	NM_021488	ref|Mus musculus ghrelin (Ghrl), transcript variant 1, mRNA [NM_021488]	5.61707	0.0228259	-0.0809778	0.120724	0.01692	0.893296	0.657249	0.409097	0.911592	0.907405	0.706794	0.446832	0.919828	0.495763	0.483983	0.261844	0.416307
4047	25	111	3029	CACTGCATCCTTTATGGTCATGGTTTTGAGAAAAGCAAATATCATTTTTGGCTGCATTAA	A_55_P2132512	Ngef	NM_001111314	ref|Mus musculus neuronal guanine nucleotide exchange factor (Ngef), transcript variant 1, mRNA [NM_001111314]	12.1218	-0.304461	0.0650203	0.0736799	0.443161	0.0561843	0.789253	0.713938	0.00289231	0.0701805	0.825869	0.743783	0.00383007	0.0383432	0.565521	0.435858	0.00173346
4052	25	116	3049	TTTTGAATTCTTACTCAGTTACTCACTGCCATTTAAAATGGTCATAGTAGCTTTGCTGGA	A_51_P367434	Tmed5	NM_028876	ref|Mus musculus transmembrane emp24 protein transport domain containing 5 (Tmed5), mRNA [NM_028876]	11.0292	0.311255	0.456685	-0.00305865	0.142371	0.00303542	5.48979e-05	0.983376	0.155956	0.00418174	7.63064e-05	0.986448	0.178991	0.0022847	5.22514e-05	0.57806	0.0810097
4054	25	118	1858	AACCCCTCATGTGCCTGTCTATAGGTAGCAAGCAATCTCTCCATTTGATCCTGTTCCAAA	A_51_P451588	Plekhb1	NM_013746	ref|Mus musculus pleckstrin homology domain containing, family B (evectins) member 1 (Plekhb1), transcript variant 1, mRNA [NM_013746]	11.6066	-0.143824	-0.276694	0.0841765	-0.0486933	0.583868	0.306882	0.77902	0.854184	0.622448	0.365214	0.80281	0.86714	0.340076	0.250083	0.470448	0.39246
4061	25	125	6218	GCCAGCTTTCTTTTAGGATTGGTTTAGTTTTTCTTTTCAGAAGTTTTCTCTCAACAGTCC	A_52_P218379	Kif26a	NM_001097621	ref|Mus musculus kinesin family member 26A (Kif26a), mRNA [NM_001097621]	5.87893	0.286129	0.0717175	-0.0699053	-0.284317	0.0133744	0.662746	0.622499	0.00849388	0.0175014	0.712027	0.655677	0.0109652	0.00956194	0.487566	0.384228	0.00496278
4062	25	126	939	TGCTTTTATGGCCCTGCTTCACAGGGAGAAGAGTGGAGCACAGGCGAACCTCCTCAGTCT	A_52_P436628	Vegfb	NM_011697	ref|Mus musculus vascular endothelial growth factor B (Vegfb), transcript variant 1, mRNA [NM_011697]	9.34605	-0.357075	-0.686619	-0.101515	-0.43106	0.0408189	0.000207275	0.636609	0.00800581	0.0517575	0.000294	0.669098	0.0103211	0.0282778	0.000201319	0.392093	0.00467125
4067	25	131	488	TTAAGCTCAACAAGGCTTCAATTAACATGCTGCGGATTGTGGAGCCATACATTGCATGGG	A_55_P2909620	Rpl7	NM_011291	ref|Mus musculus ribosomal protein L7 (Rpl7), mRNA [NM_011291]	14.8973	-0.140414	-0.161676	0.171274	0.150012	0.0411431	0.0270127	0.0132343	0.0190313	0.0521786	0.0355053	0.0172241	0.0238524	0.0285079	0.0243126	0.0100933	0.0107954
4068	25	132	3104	GGAGGGTTGGGGGGTTATTTTTGTTTTTAAGAGGAAAGTTGGAAGGTAATTTTGTTTTAT	A_55_P2155062	Naa40	NM_027643	ref|Mus musculus N(alpha)-acetyltransferase 40, NatD catalytic subunit, homolog (S. cerevisiae) (Naa40), mRNA [NM_027643]	8.2006	-0.0568878	0.0453322	-0.0659914	0.0362286	0.614234	0.752727	0.569821	0.735998	0.650159	0.794767	0.604497	0.75676	0.355216	0.544223	0.354236	0.342503
4069	25	133	9615	CCCTGCCTAGCAATAACTACGTTAGTTTTAGTGAAGCTTTTGCGTATTTCCTTCTATGGT	A_52_P644774	Zzef1	NM_001045536	ref|Mus musculus zinc finger, ZZ-type with EF hand domain 1 (Zzef1), mRNA [NM_001045536]	10.0717	-0.163473	-0.17886	0.12255	0.107163	0.00867949	0.00627853	0.0553612	0.0678547	0.0115488	0.00876259	0.0685824	0.0808801	0.00630971	0.00600026	0.0401894	0.0366057
4082	25	146	517	ATCCCGAGCGTGAGGTCACTTTCCTAGAGGCTTCTCGCTTTGCTCAGGAGAATGAGCTGA	A_51_P258620	Rab4b	NM_029391	ref|Mus musculus RAB4B, member RAS oncogene family (Rab4b), mRNA [NM_029391]	8.34082	-0.217658	-0.165894	-0.0353009	0.016463	0.0932973	0.265449	0.838522	0.91226	0.113325	0.320057	0.859186	0.920726	0.0619155	0.219162	0.503484	0.416713
4086	25	150	2091	CTGGCAAGGTCATGTGCCTTCTCTGATGCCAAAACCCTTTATGGGGGTGATGGAGTACTT	A_55_P1991906	Acadvl	NM_017366	ref|Mus musculus acyl-Coenzyme A dehydrogenase, very long chain (Acadvl), mRNA [NM_017366]	15.8625	0.238358	0.435611	-0.224406	-0.0271526	0.00276895	1.43255e-06	0.00507316	0.760257	0.0038383	1.98274e-06	0.00685735	0.779062	0.00209706	1.3577e-06	0.00401842	0.352597
4087	25	151	1086	TTGGGGATGTTTTCATTCGGGAGTTCTACAGTGTGTTTGACAGAGCCAACAATCGTGTTG	A_55_P2046563	Cym	NM_001111143	ref|Mus musculus chymosin (Cym), mRNA [NM_001111143]	5.39952	-0.421001	-0.21735	-0.00271729	0.200934	0.0724326	0.458709	0.993447	0.389078	0.0893614	0.522708	0.994848	0.419878	0.0488228	0.357929	0.582983	0.190033
4088	25	152	3083	CCCAATAAAGAAACGGATCAGCCTATAAGTGACTAATGTCATTGACAAAAATCATAAGAG	A_51_P345316	Cep76	NM_001081073	ref|Mus musculus centrosomal protein 76 (Cep76), mRNA [NM_001081073]	6.56397	0.0660765	0.0352146	0.0372464	0.00638445	0.485536	0.785798	0.730536	0.950995	0.527473	0.822353	0.758926	0.955746	0.288186	0.563113	0.444732	0.432563
4096	25	160	1864	ATGGTACCCCCTGCTCCAAAAGTAAGTTCTGTGATCAAGGAGCTTGCAGTGGAAGTTTAT	A_51_P234233	Adam6b	NM_001009545	ref|Mus musculus a disintegrin and metallopeptidase domain 6B (Adam6b), mRNA [NM_001009545]	5.47752	-0.0853914	-0.191347	0.0400505	-0.0659047	0.644909	0.304057	0.852194	0.701097	0.678177	0.362497	0.872147	0.72415	0.370524	0.248223	0.51108	0.327744
4104	26	4	1443	CTTTTCTCGACGAGTTATAACACATGCGTGTATTTAAAGCTCAGCCCAGACCAGCAAGCA	A_51_P128648	Uqcrc2	NM_025899	ref|Mus musculus ubiquinol cytochrome c reductase core protein 2 (Uqcrc2), mRNA [NM_025899]	14.5036	0.165162	0.19694	-0.142194	-0.110416	0.0151523	0.00577446	0.0403581	0.0860025	0.0197552	0.00813395	0.050687	0.101452	0.0107933	0.00556979	0.0297027	0.0459164
4105	26	5	2965	CTGAGTCTGTTGCCTTCCCATGCTTTTAAGAGAATTTGAACACTTACAAAGAGAATATTT	A_55_P2049086	Map3k7	NM_009316	ref|Mus musculus mitogen-activated protein kinase kinase kinase 7 (Map3k7), transcript variant B, mRNA [NM_009316]	10.3598	-0.0149739	0.0554852	-0.147578	-0.0771188	0.89993	0.662213	0.113187	0.391639	0.913552	0.711413	0.135366	0.422305	0.499121	0.487146	0.0793249	0.191132
4107	26	7	119	GGGCTCCTCCTCCTGCTTGTCATCATCCTGTTCATCTGCTTGTGCCGGTTCAGTCAGAGA	A_55_P2044953	Lst1	NM_010734	ref|Mus musculus leukocyte specific transcript 1 (Lst1), mRNA [NM_010734]	9.90756	-0.0555172	-0.0297664	-0.128436	-0.102686	0.567843	0.821998	0.150803	0.209223	0.607602	0.854847	0.175984	0.235962	0.331965	0.585364	0.103127	0.106795
4115	26	15	2020	TGAGATGCCCTGTCACTTCTCTGTGCAGAGTCTTGTCCTTGGAGCAGGAAATAAAGCATT	A_51_P254262	Nxph3	NM_130858	ref|Mus musculus neurexophilin 3 (Nxph3), mRNA [NM_130858]	5.41191	-0.0561101	0.0484501	-0.0824534	0.0221067	0.712964	0.802229	0.588174	0.880113	0.743569	0.83724	0.622444	0.891613	0.40625	0.573307	0.364753	0.403537
4128	26	28	363	GCAGCTAAGCAACTTCAATCAGCTTTAAAACCCAAACAACTTGTAAATCAACCATAGATT	A_55_P2146171	Cox20	NM_025511	ref|Mus musculus COX20 Cox2 chaperone (Cox20), mRNA [NM_025511]	11.8732	0.18148	0.176441	-0.21781	-0.222849	0.11061	0.159609	0.0559025	0.0320552	0.133183	0.197828	0.0692692	0.0393565	0.0727646	0.135464	0.0405919	0.0178124
4129	26	29	257	TGCCGGAAGTACTATCTTGGTGGATTTGCGTTCCTGCCTTTTCTTTGGTTAGTCAACATT	A_55_P2751047	Psenen	NM_025498	ref|Mus musculus presenilin enhancer 2 homolog (C. elegans) (Psenen), mRNA [NM_025498]	12.4343	0.0399658	-0.0713697	0.116151	0.00481527	0.625805	0.410602	0.110359	0.954452	0.660943	0.473706	0.132299	0.95946	0.361108	0.324374	0.0775274	0.434244
4132	26	32	6524	TTCCTTGTATTCAGTCCATTACCAAAGAGGTGTTTGCACTTTGTAATGATACCTTTCAGT	A_55_P2856618	Pxdn	NM_181395	ref|Mus musculus peroxidasin homolog (Drosophila) (Pxdn), mRNA [NM_181395]	9.07968	0.498158	0.286426	0.0693376	-0.142394	0.00204229	0.109671	0.737948	0.380105	0.00286816	0.137466	0.765422	0.410754	0.00156702	0.0941313	0.448539	0.185904
4135	26	35	1461	CTCCTGGCCTCTGCAGGTATTGTTTTGTGTATAAACTTACACAGAAACATAATTGAAATA	A_55_P2095153	Pdf	NM_026513	ref|Mus musculus peptide deformylase (mitochondrial) (Pdf), mRNA [NM_026513]	10.4764	0.0192721	0.0360424	-0.177164	-0.160393	0.830711	0.729407	0.0133278	0.0155371	0.853013	0.773434	0.0173662	0.0195472	0.466045	0.529615	0.0101766	0.0088469
4136	26	36	5571	GGACACCATGCTTTTTTCAGTTCATTATGCTTAACCAAACACCAATAAAAAGCTGAACAA	A_55_P2042918	Trim37	NM_197987	ref|Mus musculus tripartite motif-containing 37 (Trim37), mRNA [NM_197987]	6.55872	0.132793	-0.238389	0.0278128	-0.343369	0.22713	0.0323914	0.845204	0.000523443	0.26069	0.0420078	0.865542	0.000717729	0.142429	0.0287652	0.507209	0.000324838
4140	26	40	7497	AGAAATCAGAAAAGCAGCTGGGTTTAGTGCTTGCCTGTGATCCTAACCAGAAGATCTGGA	A_55_P2835190	Ago3	NM_153402	ref|Mus musculus argonaute RISC catalytic subunit 3 (Ago3), mRNA [NM_153402]	8.13044	-0.0336527	0.0797645	0.131227	0.244644	0.781599	0.52958	0.206814	0.00687392	0.807394	0.589282	0.237186	0.00886191	0.441121	0.403515	0.138992	0.00401083
4143	26	43	2237	TGGAGGTCACTGAATAAGTTTGATCCTTCTCAAGATGTAATTGTTAGCACAACTATTTCT	A_51_P391380	Fam63b	NM_172772	ref|Mus musculus family with sequence similarity 63, member B (Fam63b), mRNA [NM_172772]	8.39727	0.153977	-0.0533019	0.271946	0.064667	0.375258	0.832619	0.0994402	0.711109	0.415068	0.863145	0.120205	0.733509	0.226773	0.591046	0.0704403	0.33198
4145	26	45	6937	TCTCCGTGTGTGTGTGTGTGTGTGTGTGTGTGTTTCAAGTGATTTCTCAAAACGTGTATG	A_55_P1994603	Itsn1	NM_010587	ref|Mus musculus intersectin 1 (SH3 domain protein 1A) (Itsn1), transcript variant 1, mRNA [NM_010587]	16.8086	-0.394893	-0.227502	0.627326	0.794718	0.0280355	0.284084	0.000629277	8.36666e-06	0.0360817	0.341022	0.000925605	1.26068e-05	0.0197133	0.233518	0.000542406	5.70571e-06
4147	26	47	155	GACTCCGGAACAAACGTGAGGTTTGGAGGGTCAAGTTTACCCTGGCCAAGATCCGTAAGG	A_51_P436928	Rps9	NM_029767	ref|Mus musculus ribosomal protein S9 (Rps9), mRNA [NM_029767]	14.2084	-0.188051	-0.121941	0.0279949	0.094105	0.0026622	0.0747575	0.72589	0.113072	0.00369795	0.0949792	0.754716	0.131637	0.00202038	0.0650378	0.442265	0.0595779
4149	26	49	5126	TGAGTTTACATGTCTAAATCAAGTGTAAGTTATATGCGTTGTGTTGGAACCTTTTCTACG	A_51_P187346	Sgms2	NM_028943	ref|Mus musculus sphingomyelin synthase 2 (Sgms2), mRNA [NM_028943]	8.67772	0.123419	-0.205541	0.555841	0.226881	0.386948	0.163342	4.32205e-05	0.0642663	0.427195	0.201979	6.78907e-05	0.0767102	0.233399	0.138307	3.97841e-05	0.0347184
4157	26	57	4427	CCTGTGTATTCATTTCCCTCCTAAGGTGTGCTCCTAAATGAAGGTTTCTATGTACGCGGA	A_66_P100440	Vezf1	NM_016686	ref|Mus musculus vascular endothelial zinc finger 1 (Vezf1), mRNA [NM_016686]	9.59871	0.0278054	-0.0487746	0.105675	0.0290949	0.787193	0.678013	0.233982	0.751449	0.81243	0.725892	0.265373	0.77089	0.443873	0.49706	0.155509	0.348899
4160	26	60	464	TTCAAATCCACAGTCCAGTCATATCCTACGTGGGCTGCCTCACTCAGATGTCTCTTTTTA	A_51_P120823	Olfr868	NM_146559	ref|Mus musculus olfactory receptor 868 (Olfr868), mRNA [NM_146559]	5.38081	-0.0519643	0.0325267	0.0222753	0.106766	0.758172	0.886646	0.910169	0.443181	0.786466	0.908649	0.923053	0.474934	0.429687	0.622205	0.540911	0.214951
4161	26	61	5380	TTGTATCGATGCCAGGAAAGGGGGTGAAACCTCCTTCACCCCCAAATAAATTGTCACATT	A_55_P2488554	Cbx6	NM_028763	ref|Mus musculus chromobox 6 (Cbx6), mRNA [NM_028763]	8.06871	0.296889	0.0343403	-0.00606693	-0.268616	0.0156038	0.863324	0.97267	0.0191442	0.0203329	0.889563	0.977122	0.0239932	0.0111089	0.609136	0.572595	0.0108591
4165	26	65	2072	TGTTCTGCGTGGCTAGCAGTGTAGGTACAGAACTGTAGTTAGTTGTGCATTGGTGATCTT	A_51_P252725	Gpc4	NM_008150	ref|Mus musculus glypican 4 (Gpc4), mRNA [NM_008150]	11.2198	-0.29769	-0.132005	0.244571	0.410256	0.000648992	0.18097	0.00502643	2.58522e-06	0.000932467	0.222095	0.00679508	3.9845e-06	0.000509455	0.152082	0.00398193	1.80335e-06
4167	26	67	2319	GGATACTACTTTCTAACAAGGTGTATCTAGTAGGAGAGAAAGCCACCACAATAAATATAT	A_55_P2163659	Rspo3	NM_028351	ref|Mus musculus R-spondin 3 homolog (Xenopus laevis) (Rspo3), mRNA [NM_028351]	9.04232	0.631719	0.338923	0.236651	-0.056144	3.2655e-06	0.0110059	0.0682285	0.683613	5.21248e-06	0.0149359	0.0844613	0.707291	2.84785e-06	0.0102275	0.0494945	0.320114
4170	26	70	741	TGTATCCTAAGTCAATACAATATTGGACCATGTCCTTGTGTACAAAAGTGCCAGACAACC	A_51_P164203	Nme4	NM_019731	ref|Mus musculus NME/NM23 nucleoside diphosphate kinase 4 (Nme4), mRNA [NM_019731]	7.91641	0.0251656	0.878821	-0.516183	0.337472	0.930023	0.000121661	0.0164318	0.0947656	0.940073	0.00017055	0.0213282	0.111392	0.51361	0.000116785	0.0124984	0.050415
4173	26	73	3397	CTCAGCTCATTGAGGCCAGGTCACTGGTTTTATTTTCTGTCCAGAGTGTTTCTCTGTCAT	A_52_P59264	Sncaip	NM_026408	ref|Mus musculus synuclein, alpha interacting protein (synphilin) (Sncaip), transcript variant 2, mRNA [NM_026408]	6.31604	0.105078	0.106815	-0.100689	-0.0989516	0.496901	0.559826	0.536519	0.484855	0.538726	0.617291	0.574413	0.517104	0.294334	0.422695	0.336607	0.234037
4174	26	74	1873	GTCTCCCCAGCACACTTGGGGAAGCTGAGGTAAGAGGGTTAGCCTAGACTAGTAACAAGA	A_52_P590665	Tmem161a	NM_145597	ref|Mus musculus transmembrane protein 161A (Tmem161a), transcript variant 1, mRNA [NM_145597]	9.32532	-0.0468473	-0.0195143	-0.0891004	-0.0617674	0.637167	0.89059	0.342301	0.474832	0.672074	0.91188	0.37914	0.507353	0.367189	0.624418	0.222177	0.229624
4175	26	75	5517	GCCTGTAGAGTTAGTATTTCTGGTTTTTATATGTTGCACACTGAATTGAAGAAATGTTGG	A_55_P2746459	Thbs1	NM_011580	ref|Mus musculus thrombospondin 1 (Thbs1), mRNA [NM_011580]	5.97552	1.0262	0.188174	-0.159495	-0.997516	1.21172e-06	0.438748	0.476393	5.36833e-07	1.94514e-06	0.502849	0.51506	8.42231e-07	1.06273e-06	0.34433	0.301826	3.81187e-07
4185	26	85	1155	TTTGAAACAAGATTTGGCAAAAGCCAAGGCTAAGGAAGAGCTACATGCTTTGGAAAATCT	A_66_P104544	Slx4ip	NM_028834	ref|Mus musculus SLX4 interacting protein (Slx4ip), transcript variant 1, mRNA [NM_028834]	5.63499	0.0887914	0.181502	-0.0381033	0.0546073	0.450263	0.125008	0.786967	0.631429	0.491052	0.155521	0.809988	0.657542	0.268287	0.106494	0.474655	0.297598
4189	26	89	2355	TCTGACCAATTGTTGATAAGCACTATGATTCTCATATAAAAATCAAAGATGCAGAACGCG	A_51_P384318	C1ra	NM_023143	ref|Mus musculus complement component 1, r subcomponent A (C1ra), mRNA [NM_023143]	13.9149	-0.351951	-0.378404	0.365697	0.339244	0.00040095	0.000281531	0.000291488	0.000304886	0.000572377	0.000402877	0.000441401	0.000423536	0.000312719	0.000275873	0.000258662	0.000191689
4192	26	92	3168	TTTTTGAGACAGGGCCTTACTATGTAGCTCTGGCTGTCCTGGAACTCATTATGTAGACCA	A_55_P2046867	Gata5	NM_008093	ref|Mus musculus GATA binding protein 5 (Gata5), mRNA [NM_008093]	7.5793	-0.123357	0.176262	-0.211397	0.0882217	0.310904	0.168362	0.0682696	0.443172	0.347897	0.207736	0.0845074	0.474926	0.190074	0.142249	0.0495215	0.214947
4198	26	98	2645	TTTTTCCTGCTCTGGGTGGTGGTGGCAAACGGGCGGATGAGTATTTAATAAAAGTTGCAA	A_55_P2113359	Zfp523	NM_172617	ref|Mus musculus zinc finger protein 523 (Zfp523), mRNA [NM_172617]	10.9188	-0.0224606	0.0136023	-0.0570537	-0.0209907	0.85127	0.933192	0.620036	0.848351	0.870899	0.947767	0.653141	0.860716	0.475817	0.648991	0.382742	0.389553
4202	26	102	2103	TTTTTTAAACCAACATGTTCATTTGGGTTTGCTTCCTTGATCCTGTGGAAATTCCCACGG	A_52_P493810	Srpk1	NM_016795	ref|Mus musculus serine/arginine-rich protein specific kinase 1 (Srpk1), mRNA [NM_016795]	7.89038	-0.0788995	-0.0509731	0.0155106	0.043437	0.531508	0.759981	0.921913	0.723114	0.572413	0.801089	0.934361	0.744762	0.312739	0.548552	0.547537	0.337073
4205	26	105	986	TGTCCTTGCAGTAGTGATGCTGTATTGGTGGCATCAGTCCACGGTGTATGTCATGCAGTA	A_66_P112882	Paqr3	NM_198422	ref|Mus musculus progestin and adipoQ receptor family member III (Paqr3), mRNA [NM_198422]	6.1924	0.0652265	0.126444	-0.225288	-0.164071	0.611723	0.34352	0.0451711	0.116516	0.647719	0.404387	0.0563361	0.135607	0.353883	0.276907	0.033013	0.0613747
4208	26	108	581	ACAACCAAGAGCAGATAGGTTAGTGAAATTAAAATTAACTCGGCACTCTCAGGTGACAGC	A_51_P211325	Nudt2	NM_025539	ref|Mus musculus nudix (nucleoside diphosphate linked moiety X)-type motif 2 (Nudt2), mRNA [NM_025539]	8.77904	0.121914	-0.0332747	-0.358258	-0.513446	0.458302	0.893364	0.0161413	0.000280984	0.499195	0.914119	0.0209236	0.000390318	0.272736	0.625951	0.0122613	0.000176655
4210	26	110	2888	CCAGCCGTATCAGCGAATTCAACACGCTCAGCTAACATTTTAGACAGCATGAACAAATCA	A_52_P655890	Wdhd1	NM_172598	ref|Mus musculus WD repeat and HMG-box DNA binding protein 1 (Wdhd1), mRNA [NM_172598]	5.89961	0.397889	-0.106048	0.185724	-0.318213	0.0125006	0.632868	0.287791	0.0329159	0.0164135	0.683361	0.322203	0.0403787	0.00896756	0.467937	0.188812	0.0182751
4213	26	113	5933	CTTTTTCCCTCCTTGTATATAAGAATGTATATTTGATGCCTCATAAAAGACCTTGTGCTC	A_55_P1991964	Iqsec2	NM_001114664	ref|Mus musculus IQ motif and Sec7 domain 2 (Iqsec2), transcript variant 1, mRNA [NM_001114664]	8.60873	0.104633	-0.0517861	0.0160426	-0.140376	0.342261	0.728193	0.913123	0.147822	0.381011	0.771825	0.925868	0.170286	0.208166	0.528513	0.54256	0.0770699
4214	26	114	370	ATCAGCTATTACGACATGAACGCTGCCAACGTGGGCTGGAACGGTTCCACCTTCGCTTGA	A_55_P2068265	Mif	NM_010798	ref|Mus musculus macrophage migration inhibitory factor (Mif), mRNA [NM_010798]	14.8161	-0.102182	-0.176559	0.443693	0.369316	0.323349	0.093763	1.08703e-05	6.75696e-05	0.360762	0.118396	1.71091e-05	9.65484e-05	0.197103	0.0810724	1.0026e-05	4.3697e-05
4224	26	124	285	ATGGGGTCTCAGCACTCCTCTGCCCTCACATTTTGTCAGCGAAAGAAGGATGACAACCCG	A_55_P2739316	Tmem106c	NM_201359	ref|Mus musculus transmembrane protein 106C (Tmem106c), transcript variant 1, mRNA [NM_201359]	7.33371	0.000829588	0.0516301	-0.0518366	-0.00103613	0.995757	0.756773	0.713624	0.994124	0.996336	0.797868	0.743422	0.994753	0.54435	0.546347	0.435647	0.450217
4233	26	133	3525	GCTCTACCTCCAGGTGTTTTGCCATCTTCCCTGTAGGGGTTTTGTTTGTTTATTTCTTTT	A_55_P2146279	Nop9	NM_026403	ref|Mus musculus NOP9 nucleolar protein (Nop9), mRNA [NM_026403]	5.70543	-0.102714	0.0403878	-0.0409414	0.10216	0.567229	0.875825	0.848	0.529784	0.606803	0.899489	0.86837	0.559694	0.331528	0.615933	0.508866	0.253313
4238	26	138	3481	GTAAACTAGCCTCTCCAAAGAGACTGGTGATCCAAACATGAGGTAAAATTTCCATTCGGC	A_55_P2020256	Sik2	NM_178710	ref|Mus musculus salt inducible kinase 2 (Sik2), mRNA [NM_178710]	8.02509	0.153299	0.0633727	-0.092691	-0.182617	0.0797549	0.585634	0.333635	0.0232776	0.0978847	0.641368	0.369978	0.0290246	0.0534795	0.439182	0.216808	0.0131363
4247	26	147	1070	CACTTTCCAGTTATCCTGCCTCTATAAGTTCTTTTGGGAACAGGATATGGTATAAATAAT	A_55_P2062054	Dbndd2	NM_026797	ref|Mus musculus dysbindin (dystrobrevin binding protein 1) domain containing 2 (Dbndd2), transcript variant 2, mRNA [NM_026797]	10.7181	0.189988	0.0284171	-0.334055	-0.495626	0.114831	0.884309	0.00475217	1.80007e-05	0.138085	0.907454	0.0064295	2.65781e-05	0.0754431	0.621386	0.0037677	1.2029e-05
4249	26	149	2128	ACATGAGTTGTGTAAGTGGCCTGCAGATTTAGTTCAGTGGAGTAGTGTGTGCAAGCATGT	A_55_P2184541	Cdadc1	NM_027986	ref|Mus musculus cytidine and dCMP deaminase domain containing 1 (Cdadc1), transcript variant 2, mRNA [NM_027986]	11.8886	0.06039	0.0743209	0.0990514	0.112982	0.470995	0.428601	0.220392	0.112924	0.512433	0.49285	0.251653	0.131445	0.279969	0.337483	0.147469	0.0594908
4252	26	152	512	CAGGATTTGGACCACAGACCCTAGTGAGCACAGTGGTTCTGACAAGCCCAAATAAAAATT	A_51_P193130	Mrpl23	NM_011288	ref|Mus musculus mitochondrial ribosomal protein L23 (Mrpl23), mRNA [NM_011288]	13.3754	0.0489789	0.131689	-0.0111063	0.0716042	0.493676	0.0572459	0.903212	0.248752	0.535579	0.0733304	0.916706	0.277948	0.292615	0.0502136	0.537192	0.125797
4260	26	160	4975	AGTCCCTCCTGGGGACTGTCATGGTGAGCAAATGGTCAGAACAAATAAAATCCAGTTATC	A_55_P2111533	Itga10	NM_001302471	ref|Mus musculus integrin, alpha 10 (Itga10), mRNA [NM_001302471]	7.69086	-0.163525	0.0882956	0.186864	0.438685	0.421513	0.746995	0.366204	0.0108045	0.462577	0.789296	0.403012	0.0137791	0.25273	0.540477	0.236166	0.00623632
4269	27	5	3259	CCTTTTCCAAACACTTGATATTTCTATAGGACCTTAGGTCCTAAGCAACCTCTTTTCTAT	A_51_P303739	Afap1l1	NM_178928	ref|Mus musculus actin filament associated protein 1-like 1 (Afap1l1), mRNA [NM_178928]	7.7328	0.162963	0.00431123	0.0625999	-0.0960517	0.151735	0.981531	0.645566	0.384602	0.179354	0.98581	0.67766	0.415574	0.0979906	0.675041	0.39711	0.188085
4271	27	7	2733	GATTACTGACGATAGTGATATCTGGCTGTTTGGGGCCCGGCATGTCTATAAGAATTTTTT	A_55_P2813008	Ercc5	NM_011729	ref|Mus musculus excision repair cross-complementing rodent repair deficiency, complementation group 5 (Ercc5), mRNA [NM_011729]	8.58991	0.0253355	0.125151	0.0754579	0.175273	0.815783	0.200886	0.4395	0.0279593	0.838448	0.245876	0.477959	0.0345663	0.458087	0.168366	0.280085	0.0156444
4272	27	8	531	CAGCTTTAATGATCACGGTTCCTATCGGCTTGTATTTTACAACGAAAGCTTATATATTTG	A_55_P2119441	Vma21	NM_001290781	ref|Mus musculus VMA21 vacuolar H+-ATPase homolog (S. cerevisiae) (Vma21), transcript variant 3, mRNA [NM_001290781]	9.73492	0.136664	-0.00968934	-0.0510549	-0.197408	0.0913419	0.942899	0.596891	0.00780417	0.111142	0.955067	0.63091	0.0100481	0.0607225	0.65399	0.369714	0.00454767
4276	27	12	6313	ACATGGGAAGTGCACCTGTATTCTTATAGTATCCTAACACCAATACTTAACGTATTTAGG	A_51_P424810	Ncapg2	NM_133762	ref|Mus musculus non-SMC condensin II complex, subunit G2 (Ncapg2), mRNA [NM_133762]	5.92737	0.77093	0.292266	-0.18208	-0.660744	0.000109808	0.188279	0.409097	0.000371169	0.000162475	0.231212	0.446882	0.000513467	8.87687e-05	0.158324	0.261874	0.000232391
4277	27	13	865	GAGACGCAGGAACTGCAGAAGACACAGGAGCCTCCAAGTTATGAGAAGTGATATTTGAAT	A_51_P391432	Ifi27l2b	NM_145449	ref|Mus musculus interferon, alpha-inducible protein 27 like 2B (Ifi27l2b), mRNA [NM_145449]	11.2677	1.80324	1.86094	-1.14272	-1.08502	6.8443e-07	9.34893e-07	0.000685374	0.000550151	1.13563e-06	1.21179e-06	0.00100421	0.000753161	6.20454e-07	8.29785e-07	0.000588466	0.000340875
4284	27	20	930	GCCCATGCCTGCATTTTCACCCCAGATGGCAAACTCTTAGTGTCAGGGGCTGCTGTGACA	A_66_P122753	Wdr38	NM_029687	ref|Mus musculus WD repeat domain 38 (Wdr38), mRNA [NM_029687]	5.53393	-0.0216624	0.107987	-0.0465106	0.0831385	0.862334	0.365617	0.707062	0.398318	0.881546	0.42731	0.737386	0.428852	0.481635	0.292604	0.432109	0.194095
4288	27	24	1505	GCCTCGGACAGGACTTGAGTATGTTCTCACTTTCTGTTTTCTGGAGCTGAGTTTACATAA	A_52_P575771	Mtfr1	NM_026182	ref|Mus musculus mitochondrial fission regulator 1 (Mtfr1), transcript variant 3, mRNA [NM_026182]	11.9098	0.105846	0.0361148	0.0836068	0.013876	0.14264	0.724724	0.272984	0.864988	0.169733	0.768246	0.30685	0.877292	0.0927338	0.526063	0.179815	0.397055
4291	27	27	2153	TGTAACTTTTATTTATTCCCTGGTGATCCGCTCTTTCCAAGACTTCAATAAATTTGTCAG	A_55_P2031272	Lhx3	NM_001039653	ref|Mus musculus LIM homeobox protein 3 (Lhx3), transcript variant 1, mRNA [NM_001039653]	5.70602	-0.297442	-0.0236953	-0.0121842	0.261562	0.175345	0.948354	0.968276	0.198541	0.205071	0.959274	0.97301	0.224723	0.112041	0.656871	0.570185	0.101708
4292	27	28	303	CGAATCTATGAATCAAAGTACTGGAAAGAAGAGTGTTTTGGACTTACAGCTGAACTTGTA	A_66_P133880	Prpf38a	NM_172697	ref|Mus musculus PRP38 pre-mRNA processing factor 38 (yeast) domain containing A (Prpf38a), mRNA [NM_172697]	5.77214	-0.0376547	0.0040583	-0.122696	-0.0809828	0.71971	0.978085	0.180967	0.345438	0.749437	0.98282	0.209155	0.376585	0.409456	0.672994	0.122565	0.170439
4297	27	33	382	CTGAAATTGCACTGGAACTGCTGATGGCTGCAAACTTCCTAGATTGTTAAATAAAATAAA	A_55_P2171373	Tceb1	NM_026456	ref|Mus musculus transcription elongation factor B (SIII), polypeptide 1 (Tceb1), mRNA [NM_026456]	12.1589	0.0235143	-0.019832	0.0216145	-0.0217318	0.765953	0.845314	0.799547	0.759608	0.79328	0.874167	0.822743	0.778408	0.43341	0.598593	0.482129	0.352301
4304	27	40	4196	GCAGATACTCACTCACTTCCTTTACCCAATGTAGCTGATATTTTTCTGCATTGATTTTAA	A_55_P2728302	Fam21	NM_026585	ref|Mus musculus family with sequence similarity 21 (Fam21), mRNA [NM_026585]	11.7885	0.107806	0.050775	-0.239969	-0.297	0.204067	0.657036	0.00317749	0.00013491	0.236151	0.706522	0.00440094	0.00019115	0.129022	0.483797	0.00257896	8.6513e-05
4310	27	46	1487	CAGGGCAAACATCGCCACTGTATGTGACTTTAGCATGTTTAATAATGATGACAATAAAAA	A_55_P1983754	Pcp4l1	NM_025557	ref|Mus musculus Purkinje cell protein 4-like 1 (Pcp4l1), mRNA [NM_025557]	10.5631	0.544528	0.965231	0.431986	0.852689	0.246128	0.0430091	0.385248	0.0394753	0.280867	0.0553089	0.42336	0.048043	0.153452	0.0378733	0.24809	0.0217439
4317	27	53	2215	ATTTAGTCGGTCGGACTGCCCAGTTTCTATGAATAAAGTTCTCTTGACAGCTCTAAAAAA	A_55_P1962641	Rnf26	NM_153762	ref|Mus musculus ring finger protein 26 (Rnf26), mRNA [NM_153762]	11.6564	0.0808413	0.105571	-0.0566832	-0.0319533	0.433378	0.352435	0.620946	0.759611	0.474935	0.414043	0.654023	0.778453	0.259482	0.283519	0.383259	0.352321
4319	27	55	3554	GCCGTGGCTGATCGCAGACCTTCCTTCAAAACCCCTGTATTTTATAAAAAGATTATCGGA	A_55_P1963900	Mib2	NM_001256108	ref|Mus musculus mindbomb homolog 2 (Drosophila) (Mib2), transcript variant 3, mRNA [NM_001256108]	11.0762	0.151455	-0.0548862	0.194754	-0.0115874	0.0382513	0.573469	0.00787467	0.892331	0.0486847	0.629738	0.0104898	0.902829	0.026599	0.431218	0.00614703	0.408613
4331	27	67	1513	CATTAGGGCTCCCAGGTTAAAGTCCTTCAGTATTTATGGCCACCCCCACTCCATGTGAGT	A_51_P381381	Tubb3	NM_023279	ref|Mus musculus tubulin, beta 3 class III (Tubb3), mRNA [NM_023279]	6.24592	-0.104767	-0.0252542	-0.0583768	0.0211357	0.452855	0.904277	0.714108	0.885417	0.493654	0.92384	0.743956	0.89649	0.269709	0.632607	0.435959	0.405744
4333	27	69	291	GTGGTGATATAAAGAAGATCATCATGGGTCTGGATAAAATGAAGAAAACAGCATGTGGGT	A_52_P83321	Ncbp2	NM_026554	ref|Mus musculus nuclear cap binding protein subunit 2 (Ncbp2), mRNA [NM_026554]	8.16217	0.0513011	-0.00674867	-0.168128	-0.226178	0.480314	0.952039	0.0102129	0.000274887	0.522011	0.962873	0.0134168	0.000381823	0.285202	0.659335	0.00786225	0.00017281
4336	27	72	4692	GACTGAGAAGTGTTTGGGGAAGAGCCAAAATAAAGAGCAATAAAATAAGCCGTCCACGGG	A_55_P2074656	Padi2	NM_008812	ref|Mus musculus peptidyl arginine deiminase, type II (Padi2), mRNA [NM_008812]	6.06521	0.258301	-0.107123	0.031417	-0.334008	0.135904	0.651701	0.895748	0.0336738	0.162222	0.700435	0.909664	0.0412851	0.0886301	0.479629	0.533064	0.0186853
4341	27	77	2299	GAAGGAGATCATTAAAAAGCTGATAGAAAGAAAACAAGCCCAGATTCGAAAAGTCTACCC	A_52_P87955	Kat2b	NM_020005	ref|Mus musculus K(lysine) acetyltransferase 2B (Kat2b), transcript variant 1, mRNA [NM_020005]	8.55032	-0.025514	0.100284	0.0120292	0.137827	0.846516	0.438865	0.936517	0.163146	0.866755	0.503059	0.946579	0.186713	0.473553	0.344474	0.554697	0.0845047
4343	27	79	470	TTTGAGTGAAGCCAGCCAGCCTGTAGCCCTCAATAAAGGCAGCTGCCTCTGCTCCCCATA	A_51_P465281	Lgals1	NM_008495	ref|Mus musculus lectin, galactose binding, soluble 1 (Lgals1), mRNA [NM_008495]	12.3305	1.35124	1.08753	-2.24456	-2.50827	2.1538e-05	0.000684946	5.90588e-10	8.44709e-12	3.26114e-05	0.00100725	1.18507e-09	1.64235e-11	1.78173e-05	0.00068972	6.94453e-10	7.43313e-12
4347	27	83	210	AGGCCGGTTTAATGGCCAGTTTAAAACCTATGGCATCTGCGGGGCCATTCGCAGGATGGG	A_51_P489959	Rps21	NM_025587	ref|Mus musculus ribosomal protein S21 (Rps21), mRNA [NM_025587]	15.2973	-0.206993	-0.155356	0.188641	0.240278	0.00184796	0.0281506	0.00471321	0.000164079	0.00259718	0.0369186	0.0063796	0.000230878	0.00141897	0.0252803	0.00373846	0.000104494
4350	27	86	4616	AAGCAGGTGTGATTGCTTTTTGCTCGTAGATATTATCCTAAGTTGAAATCCCCTAAATCT	A_52_P35377	Plagl2	NM_018807	ref|Mus musculus pleiomorphic adenoma gene-like 2 (Plagl2), mRNA [NM_018807]	7.57885	0.0126145	0.0216778	0.168608	0.177672	0.931566	0.906169	0.143496	0.08538	0.941551	0.925119	0.168352	0.100751	0.514418	0.633483	0.0986548	0.0455991
4351	27	87	623	TACTATGACAGACATCTCCATGAACGTATTTATGTTAACGAACTAATGAGTGTCGCCTCA	A_51_P325592	2410004B18Rik	NM_025555	ref|Mus musculus RIKEN cDNA 2410004B18 gene (2410004B18Rik), mRNA [NM_025555]	8.88582	-0.0345403	0.00165172	-0.00122128	0.0349708	0.743506	0.991735	0.991802	0.711109	0.772142	0.993635	0.993287	0.733509	0.421861	0.6804	0.582068	0.33198
4353	27	89	1494	TATCTGGAACCTGGGCTGCTAGAACACACCGTCTCCCCATCTACAGCTGATGTGCTGGTG	A_55_P2062262	Aspscr1	NM_026877	ref|Mus musculus alveolar soft part sarcoma chromosome region, candidate 1 (human) (Aspscr1), transcript variant 1, mRNA [NM_026877]	11.0143	-0.0601023	-0.0385577	0.0507957	0.0723402	0.647226	0.825048	0.71897	0.530914	0.680358	0.857429	0.748282	0.560877	0.371715	0.587131	0.438495	0.253849
4357	27	93	1451	AGGTTACTGATGGGTTGTGGCTTGCAAAGCAGAAATAAAGTCTGGATATGTTTCCTTGCC	A_55_P2059110	Skap1	NM_001033186	ref|Mus musculus src family associated phosphoprotein 1 (Skap1), transcript variant 1, mRNA [NM_001033186]	6.29777	0.201343	-0.38629	0.310563	-0.27707	0.459054	0.162137	0.240906	0.24427	0.500042	0.200724	0.272745	0.272994	0.273199	0.137447	0.159829	0.123555
4366	27	102	1432	CTACCCATGTTGTACAACAGATACCTTCTATTTTAGTTGCTAATAAAGGGCTACACAACT	A_51_P172801	Memo1	NM_133771	ref|Mus musculus mediator of cell motility 1 (Memo1), mRNA [NM_133771]	10.8149	0.0890539	0.100359	0.0521164	0.0634218	0.412904	0.414514	0.6756	0.538605	0.453758	0.477556	0.705397	0.56814	0.247911	0.32701	0.413364	0.257135
4368	27	104	10908	TAGCTAATAGCAATGTCCCTTGTGGCCAAGACCCTGCTGTAACACAGGGACAGAATTATT	A_51_P220323	Kmt2c	NM_001081383	ref|Mus musculus lysine (K)-specific methyltransferase 2C (Kmt2c), mRNA [NM_001081383]	10.8464	-0.192717	-0.0471219	0.199741	0.345336	0.0400093	0.731721	0.0358012	0.000127043	0.050799	0.77528	0.0451809	0.000180464	0.0277541	0.530879	0.0264761	8.16766e-05
4369	27	105	2389	TTGAAGGATGTATCCGACAAAACAAAGATGAAAGATATTCCATCAAAGACCTTTTGAACC	A_52_P82209	Wnk1	NM_198703	ref|Mus musculus WNK lysine deficient protein kinase 1 (Wnk1), transcript variant 1, mRNA [NM_198703]	8.60303	-0.0334351	-0.0707712	0.0280977	-0.00923839	0.695088	0.421974	0.759978	0.911592	0.726406	0.486457	0.78605	0.919974	0.396874	0.333105	0.460627	0.416373
4372	27	108	405	GGGGAGACAAAAAGTTTCTACCCAGAGGAAGTGTCCTCCATGGTTCTGACAAAGATGAAG	A_66_P137434	Hspa8	NM_031165	ref|Mus musculus heat shock protein 8 (Hspa8), mRNA [NM_031165]	12.3082	-0.15237	0.0579802	-0.136269	0.0740814	0.377545	0.814538	0.45255	0.666054	0.417341	0.84737	0.490966	0.689973	0.228015	0.580243	0.287707	0.312276
4376	27	112	612	AAGCACCTGACAGATACTTCCCATGGTGTAAGAAATAAGTGCTTGCAATTACTTGGCAAT	A_51_P373717	Ints4	NM_027256	ref|Mus musculus integrator complex subunit 4 (Ints4), mRNA [NM_027256]	5.59648	-0.0268369	0.00484978	-0.044182	-0.0124952	0.824001	0.976625	0.714115	0.911499	0.8473	0.981413	0.744016	0.919777	0.462924	0.672031	0.435995	0.416284
4377	27	113	949	GCACAAAGTGGTACTCTCCAAATCCATAAGCGAACACATACTGGAGAGAAACCCTATGAA	A_55_P1995768	Gm14431	NM_001177406	ref|Mus musculus predicted gene 14431 (Gm14431), transcript variant 1, mRNA [NM_001177406]	8.83563	-0.381846	-0.238246	-0.191031	-0.0474309	0.00335046	0.0967951	0.166281	0.744243	0.00459827	0.122063	0.193168	0.763894	0.00251228	0.0835839	0.113197	0.345732
4383	27	119	2396	AGAAATGCTGCAAGGCACCACTATAGTGGAAGGAATGAGAGGTGGCCAGAGAAGGGTCAT	A_51_P341647	Fancc	NM_007985	ref|Mus musculus Fanconi anemia, complementation group C (Fancc), transcript variant 1, mRNA [NM_007985]	7.29053	0.201651	0.118142	-0.0460036	-0.129512	0.0360323	0.299873	0.705571	0.15869	0.0459477	0.35802	0.736039	0.182109	0.0251036	0.245157	0.43132	0.082421
4386	27	122	952	CTGTGAATGCTGTGCGCGGCTTCCCCATGAGTGCGGCCATGTTCCTCGGGTATGAGCTCT	A_66_P124422	Slc25a48	NM_177809	ref|Mus musculus solute carrier family 25, member 48 (Slc25a48), mRNA [NM_177809]	7.44443	-0.543703	0.0492874	-0.229434	0.363556	0.00126955	0.855047	0.20246	0.0202483	0.0017932	0.882669	0.232694	0.0253782	0.000979718	0.604415	0.136359	0.011486
4393	27	129	1153	GGCTTCATCTCTCCCCTTTTGTATGAAACCAGTTACTATAAATAAATGGCCAGACCACCT	A_55_P2159807	Rfc4	NM_145480	ref|Mus musculus replication factor C (activator 1) 4 (Rfc4), mRNA [NM_145480]	8.66131	0.518509	0.066533	-0.152946	-0.604922	0.00608613	0.821998	0.48567	0.00074697	0.00816914	0.854847	0.524649	0.00101396	0.00446322	0.585364	0.307445	0.000458911
4394	27	130	1340	GCTTTGTCTCTAGCTGTCCACTAGGAAATGTTACATGTTGAACTGCTGCCCTCAAAGCAA	A_51_P160514	Bin3	NM_021328	ref|Mus musculus bridging integrator 3 (Bin3), mRNA [NM_021328]	10.42	0.0753565	0.1238	0.187429	0.235873	0.399424	0.182097	0.0228639	0.0020853	0.439582	0.223247	0.0293101	0.00276202	0.240166	0.15287	0.0171757	0.00125007
4398	27	134	2015	GGGCCACCTTTCCTTCTGCATTGCCTATTTAAGCTGTCCTTTAAAATAAATAAATGTATT	A_55_P2082688	Ak1	NM_001198790	ref|Mus musculus adenylate kinase 1 (Ak1), transcript variant 2, mRNA [NM_001198790]	6.50494	0.412148	-0.0509263	0.118177	-0.344897	0.0146528	0.85151	0.558502	0.0290609	0.0191588	0.879587	0.59448	0.0358571	0.0104674	0.602305	0.348366	0.0162286
4401	27	137	1833	TCACTTGACAGATGGGTCTACTTTAGGACGTCACGAAATAAAGGATCACTTTTCAGAAGC	A_55_P2024858	Fars2	NM_024274	ref|Mus musculus phenylalanine-tRNA synthetase 2 (mitochondrial) (Fars2), transcript variant 1, mRNA [NM_024274]	12.6131	-0.408713	0.110032	-0.447752	0.0709918	4.10588e-05	0.344981	1.03137e-05	0.471444	6.21616e-05	0.406064	1.61802e-05	0.50393	3.39621e-05	0.278056	9.48162e-06	0.228075
4404	27	140	5926	TTTGCCTGTGCTTGACCTAAGGTCATTTGTGTAGATGGGTAATTAAAGGATACTGAAGTG	A_55_P2843001	Opa1	NM_001199177	ref|Mus musculus optic atrophy 1 (Opa1), transcript variant 1, mRNA [NM_001199177]	10.925	0.0538265	0.138554	-0.359965	-0.275238	0.694667	0.305504	0.00169946	0.00944637	0.726031	0.363978	0.0023946	0.0121	0.396669	0.249237	0.00140324	0.00547635
4406	27	142	325	GAAAATCCAAGTCCAGCTAGTTCGTGAATTGGAGAAAAAGTTCAGTGGCAAGCACGTGGT	A_55_P2055411	Rps7	NM_011300	ref|Mus musculus ribosomal protein S7 (Rps7), mRNA [NM_011300]	13.6663	-0.174337	-0.181019	0.135298	0.128615	0.00696077	0.00772662	0.0398109	0.0333986	0.00930985	0.01071	0.0500787	0.0409483	0.00508645	0.00733374	0.0293462	0.0185328
4407	27	143	6538	AAATGCACTTCCATACAAGCTAGCTGGGGGTTCAGGAGCATGGGGGAATAAAATGTTCAT	A_55_P1970105	Ltbp2	NM_013589	ref|Mus musculus latent transforming growth factor beta binding protein 2 (Ltbp2), mRNA [NM_013589]	7.40847	0.49304	-0.382427	0.0536613	-0.821806	0.118123	0.294519	0.903212	0.00435967	0.141907	0.352242	0.916702	0.00572922	0.077531	0.241201	0.537189	0.002593
4408	27	144	1573	AGCCACACGGAGCATCTTGGTTCTTTTTAATAACTTCAAAATAAAGTCTTGTTTCAGTGC	A_55_P2161595	Hpca	NM_001130419	ref|Mus musculus hippocalcin (Hpca), transcript variant 1, mRNA [NM_001130419]	5.78112	0.38328	0.0397313	-0.177165	-0.520714	0.0909195	0.916588	0.493776	0.0121035	0.110592	0.932934	0.532722	0.0153978	0.0604222	0.638834	0.312176	0.00696892
4413	27	149	214	ACAAGAAAAGGACTAAAAGATTGGTGGTTTTTGATGCTCGATGAAATGTGGGAGTTCAGA	A_51_P214449	Polr2k	NM_023127	ref|Mus musculus polymerase (RNA) II (DNA directed) polypeptide K (Polr2k), transcript variant 2, mRNA [NM_023127]	11.1836	0.00948871	-0.0141081	-0.134769	-0.158366	0.912569	0.896498	0.0394982	0.00830488	0.925123	0.916233	0.0496081	0.0107001	0.505443	0.627398	0.0290704	0.00484279
4414	27	150	2620	TTACCACCGGCACTTAATGCTAGTCTTTCTGCTAGGGATACTGACAGTCTATTTGCTTCC	A_52_P386627	Irak3	NM_028679	ref|Mus musculus interleukin-1 receptor-associated kinase 3 (Irak3), mRNA [NM_028679]	5.90138	0.131402	0.0466386	0.0301452	-0.0546185	0.620014	0.902419	0.926401	0.835301	0.655454	0.922277	0.937756	0.848335	0.358109	0.631537	0.549527	0.38395
4421	27	157	1177	TTCAGATGGCATCACTAGTGTTTGTAGTGTAATCGTGATACATGCAGTTGTAAATAAAAG	A_51_P176425	Txnl1	NM_016792	ref|Mus musculus thioredoxin-like 1 (Txnl1), mRNA [NM_016792]	12.3265	0.111847	-0.0533717	0.0595249	-0.105694	0.163599	0.615169	0.509956	0.152907	0.192193	0.667195	0.548672	0.175723	0.105005	0.456867	0.321523	0.0795307
4424	27	160	8091	TTCGTGGTTCGGCAGAGAAGGGGCAAGGAGACCTTAAGGAGCAGTCCTCACAAAAAGGCC	A_55_P2053551	Mast4	NM_175171	ref|Mus musculus microtubule associated serine/threonine kinase family member 4 (Mast4), mRNA [NM_175171]	6.79253	0.0613446	-0.00892835	-0.066654	-0.136927	0.565806	0.956378	0.546096	0.121161	0.605121	0.965844	0.583273	0.140993	0.330609	0.661369	0.341799	0.0638125
4426	27	162	2579	CCATGTCATGTTCATGCCTGATATCACACATGGATATGCACACACAAAAAAGAAATTTTT	A_55_P2133195	Gm4951	NM_001033767	ref|Mus musculus predicted gene 4951 (Gm4951), mRNA [NM_001033767]	12.7127	0.0834381	0.199095	0.157859	0.273517	0.562856	0.159796	0.245903	0.0194454	0.602038	0.198042	0.277825	0.0243817	0.328925	0.135611	0.162806	0.011035
4436	28	8	1085	CTGGTGGTCATGTTGATGTGTGCTAGGAAATACCCAGCATTGGCTTACAGCTAAATTTAT	A_51_P124606	Nat2	NM_010874	ref|Mus musculus N-acetyltransferase 2 (arylamine N-acetyltransferase) (Nat2), transcript variant 1, mRNA [NM_010874]	9.60852	0.0473213	-0.0156873	-0.0496218	-0.11263	0.741548	0.937552	0.742164	0.332919	0.770449	0.951396	0.76968	0.364146	0.420936	0.651476	0.451034	0.16481
4444	28	16	3236	GGATGCTGTGAAGACCCCATAGGTGATCCTGTGTCTAGCTGTCAGAAAGATTATAGAACT	A_51_P473940	Slc22a15	NM_001039371	ref|Mus musculus solute carrier family 22 (organic anion/cation transporter), member 15 (Slc22a15), mRNA [NM_001039371]	7.84591	0.0490557	0.703382	-0.674629	-0.0203032	0.893181	0.0164383	0.0155511	0.952052	0.907332	0.0218562	0.0201737	0.956711	0.495723	0.0149662	0.0118218	0.433
4449	28	21	4599	TTCTAGTACATTTCACTCTAGACAGGCATGGTGCAATCCTAGTACTTAGGAGCCTGAGCA	A_55_P1984243	Naip2	NM_010872	ref|Mus musculus NLR family, apoptosis inhibitory protein 2 (Naip2), transcript variant 1, mRNA [NM_010872]	8.26728	-0.00171188	-0.238952	0.0467725	-0.190468	0.993513	0.168744	0.82112	0.1972	0.994903	0.208207	0.842901	0.223264	0.543567	0.142571	0.493942	0.101047
4452	28	24	2348	GGAAAAACGAACCCGGTTCTACAAGAATGTACAGCAAAATAAAACATGTGAAACACTGTT	A_55_P2506505	Pdcd4	NM_011050	ref|Mus musculus programmed cell death 4 (Pdcd4), transcript variant 1, mRNA [NM_011050]	12.0378	-0.181107	-0.314416	0.216381	0.0830724	0.0268449	0.000291711	0.00866739	0.304789	0.034593	0.000418688	0.0115034	0.334767	0.0189	0.0002867	0.00674099	0.151513
4453	28	25	1032	CCTGGAGCATTTTGCTACTTGTGACATGGCCTAACGTGCAGAGGAAGATCCATGAGGAGC	A_52_P595871	Cyp1a2	NM_009993	ref|Mus musculus cytochrome P450, family 1, subfamily a, polypeptide 2 (Cyp1a2), mRNA [NM_009993]	11.4608	-0.648915	0.0937103	0.597251	1.33988	0.00181126	0.764513	0.00423732	3.82052e-09	0.0025461	0.804987	0.00575193	6.443e-09	0.00139106	0.551221	0.00337064	2.91605e-09
4455	28	27	10338	TGTGTCCAGATTTGCCTCTTGAACTATGACACTCAATAAAGACCTGTTTAACTTATTGAA	A_55_P2141306	Synj2bp	NM_025292	ref|Mus musculus synaptojanin 2 binding protein (Synj2bp), mRNA [NM_025292]	8.2741	-0.107708	-0.112054	0.351043	0.346697	0.400582	0.444784	0.00279384	0.00162568	0.440873	0.509076	0.00386309	0.00215843	0.240872	0.348594	0.00226378	0.000976888
4456	28	28	5822	CGCTCAGAGTAGAGTTCATGACCTAGGAAACCCTTCTCCTGGTAGCTTACTGAACTTATT	A_52_P390944	Chst3	NM_016803	ref|Mus musculus carbohydrate (chondroitin 6/keratan) sulfotransferase 3 (Chst3), mRNA [NM_016803]	5.70913	0.0327444	0.0232974	-0.0133651	-0.0228122	0.911773	0.950907	0.966492	0.930464	0.924292	0.961823	0.971489	0.936799	0.504989	0.658616	0.569294	0.423988
4459	28	31	2028	GCCCTGTGGGGACATGAGTGTCTCTGTTGTGCCTGTTTCACAATAAAGACTGTGTGCCCT	A_55_P2121185	Omp	NM_011010	ref|Mus musculus olfactory marker protein (Omp), mRNA [NM_011010]	5.73355	-0.0426358	-0.211179	0.176699	0.00815646	0.803354	0.168019	0.225174	0.960177	0.827327	0.20737	0.256296	0.964405	0.452012	0.141998	0.15019	0.436482
4460	28	32	1625	TGTTTGTGCTTTTCTTAAGTGAGCTCCTGGAAGCACCAAGAAATAAAATGCTGAAACTTC	A_55_P1961014	Selenbp1	NM_009150	ref|Mus musculus selenium binding protein 1 (Selenbp1), mRNA [NM_009150]	15.3506	-0.306138	0.00184075	-0.345419	-0.0374399	0.0404676	0.994371	0.0217614	0.827691	0.0513425	0.995778	0.027937	0.841579	0.0280511	0.681867	0.0163711	0.380892
4467	28	39	5794	GTAAACTCTTTATACAAGACTATCTAGTTCTTACATCATAGGTTTCATTACTCAGCGCAC	A_52_P916539	Zbtb34	NM_001085507	ref|Mus musculus zinc finger and BTB domain containing 34 (Zbtb34), transcript variant 1, mRNA [NM_001085507]	5.56482	0.0223935	0.174489	-0.0173796	0.134716	0.860779	0.114071	0.903041	0.156968	0.880085	0.143031	0.916457	0.180057	0.480836	0.0979417	0.537045	0.0814922
4473	28	45	5362	CAAAGGAAACAGGAAAAGAAAGGCATCACTGACCAGGAGTGTCTGGGTTTTAACGATACC	A_55_P2118391	Lrp6	NM_008514	ref|Mus musculus low density lipoprotein receptor-related protein 6 (Lrp6), mRNA [NM_008514]	11.6944	0.0535845	0.184085	0.012626	0.143126	0.659377	0.104303	0.9321	0.143209	0.692218	0.131118	0.94332	0.165243	0.378195	0.0897844	0.552787	0.0747874
4475	28	47	561	CAAGTTTAAAAACCTCACAGCTTGTACAATGTAATCAATTGGGGTCCGCTTTTAACTTGG	A_55_P2862638	Eif1	NM_011508	ref|Mus musculus eukaryotic translation initiation factor 1 (Eif1), mRNA [NM_011508]	15.2138	0.078538	-0.0535112	-0.0336187	-0.165668	0.285604	0.557136	0.698672	0.00964649	0.321741	0.614727	0.729559	0.0123585	0.175784	0.420939	0.427523	0.00559334
4483	28	55	1592	GGAAGGGGGAAACTCATTCCTGAAAGTTGTCCATCTGTGTTCACAAATAAATATTTTTTA	A_55_P2804638	Cd14	NM_009841	ref|Mus musculus CD14 antigen (Cd14), mRNA [NM_009841]	8.04974	0.294577	0.233149	-0.34023	-0.401658	0.398814	0.586361	0.335465	0.189827	0.438846	0.642165	0.37209	0.215442	0.239764	0.439728	0.218045	0.0975073
4486	28	58	1158	CTCTGGATGGGCCTGTCTGTTTTGGACAACTTCTGGGCATGTGTGACCATGTCTCCCTGG	A_52_P251699	Prodh2	NM_019546	ref|Mus musculus proline dehydrogenase (oxidase) 2 (Prodh2), mRNA [NM_019546]	14.1173	0.0769525	0.292223	-0.0354035	0.179867	0.512366	0.00749415	0.79939	0.0659373	0.554031	0.0103612	0.822543	0.0786788	0.302696	0.00709495	0.482011	0.0356094
4487	28	59	1207	TATGAGGCCCTGAGTTCAATCCCTGATACCACCAAATACATAATAAAGAAATTTATATGG	A_55_P1956403	Smco1	NM_183283	ref|Mus musculus single-pass membrane protein with coiled-coil domains 1 (Smco1), mRNA [NM_183283]	6.31758	-0.0549816	-0.0453391	0.03941	0.0490525	0.600905	0.732763	0.733752	0.610673	0.638188	0.776276	0.761774	0.637361	0.348675	0.531561	0.446401	0.288464
4492	28	64	1546	GAGAACTACCAGTTGTTTGCTGGGCTCTACAATTCATTCCTTTTGGACAATGGAGTCTAT	A_52_P45797	Trmt10a	NM_175389	ref|Mus musculus tRNA methyltransferase 10A (Trmt10a), mRNA [NM_175389]	6.82481	0.112168	-0.0623742	-0.0708226	-0.245365	0.380766	0.7161	0.62171	0.0245879	0.420665	0.760628	0.654845	0.0305722	0.229831	0.520846	0.38374	0.0138367
4498	28	70	1061	CACCCTCCCCAGTAATGTTCCCCTTGAACAAGTATACCAAGATGTAGCCCAGAAATAGTT	A_66_P114152	Ms4a18	NM_001251849	ref|Mus musculus membrane-spanning 4-domains, subfamily A, member 18 (Ms4a18), mRNA [NM_001251849]	6.27419	-0.0236176	0.00554386	0.00534994	0.0345114	0.867925	0.9769	0.973181	0.780092	0.886236	0.981619	0.977498	0.797273	0.484197	0.672171	0.572815	0.360839
4510	28	82	5909	AAGTCTAGGGTCTATTTGACCAATGATAAGATTCAGAACCTCTTACATGGAAAGAAACAC	A_52_P763562	Zc3h12c	NM_001162921	ref|Mus musculus zinc finger CCCH type containing 12C (Zc3h12c), mRNA [NM_001162921]	6.95815	0.276628	0.16251	-0.0708806	-0.184999	0.0173213	0.2278	0.619823	0.0926806	0.0224561	0.277151	0.652861	0.109014	0.0122689	0.189781	0.382578	0.0493387
4511	28	83	1178	TTCCCCTGCTCCATGAAAGTTACAAATGCTGTTGCCCGTTACATAAAAGACATGTGCTAG	A_55_P2073104	Gm438	NM_001126316	ref|Mus musculus predicted gene 438 (Gm438), mRNA [NM_001126316]	6.0114	-0.0859497	-0.0339321	0.0274529	0.0794705	0.542983	0.866703	0.875168	0.538771	0.583537	0.891763	0.891665	0.568318	0.318817	0.610642	0.522517	0.257216
4515	28	87	2192	TCTCTTGCTGGTAAAATCACTGGCATGCTGTTGGAGATTGATAACTCAGAATTACTTCAC	A_66_P115406	Pabpc1	NM_008774	ref|Mus musculus poly(A) binding protein, cytoplasmic 1 (Pabpc1), mRNA [NM_008774]	13.7013	-0.231193	-0.113305	0.0750902	0.192978	0.00583952	0.245799	0.432786	0.0137143	0.00783102	0.298695	0.47095	0.0173423	0.00427849	0.204534	0.275977	0.00784899
4517	28	89	6253	GGGGAGGAGGTGCAGCAATAAACATTTGTTAAAAAGACTGATAGAATAAATAAAACTACC	A_66_P120723	Orc3	NM_015824	ref|Mus musculus origin recognition complex, subunit 3 (Orc3), transcript variant 1, mRNA [NM_015824]	7.28478	-0.0472261	0.000263359	0.00465447	0.0521439	0.684016	0.998707	0.973237	0.613363	0.716108	0.998975	0.977585	0.639941	0.391247	0.684056	0.572867	0.289632
4520	28	92	2477	CATCCTTGCCTATACCCACCCCCCAAAAACAGGTTTTATTGATAAAAAATGCGAAGAACC	A_55_P2740467	Cxxc1	NM_028868	ref|Mus musculus CXXC finger 1 (PHD domain) (Cxxc1), mRNA [NM_028868]	11.3679	-0.0860746	-0.0869771	0.255561	0.254659	0.281012	0.332457	0.000754016	0.000343153	0.316868	0.392639	0.00110139	0.000474355	0.173121	0.268863	0.000645415	0.000214689
4524	28	96	496	GGAGACCAACAACTACAATATGCATTTTGATGTAGATGGTGAATTGAGAAAATGAATGTC	A_55_P2725249	Gm16404	NM_001220497	ref|Mus musculus predicted gene 16404 (Gm16404), mRNA [NM_001220497]	5.48081	-0.0137999	0.0614503	-0.041959	0.0332911	0.923558	0.68745	0.760949	0.779572	0.934086	0.733193	0.787008	0.796803	0.51034	0.50206	0.461188	0.360627
4525	28	97	301	TCCTCTGGATTCACCCTCAGTGACGGATGTGAGAAAAGAGTTACATGCGAATATGAGTCA	A_55_P2604911	Ndufc1	NM_025523	ref|Mus musculus NADH dehydrogenase (ubiquinone) 1, subcomplex unknown, 1 (Ndufc1), mRNA [NM_025523]	14.7925	0.0699876	0.162038	-0.156961	-0.0649107	0.329033	0.0211779	0.018761	0.322934	0.36686	0.027957	0.0242697	0.353806	0.200434	0.0191438	0.0142221	0.16013
4526	28	98	136	CTGGGTCTGGTTGTGATTCCTCCAACTCTGGCTCAGAATGAAAGGTACGAAAAATTCCTA	A_52_P98778	Ang4	NM_177544	ref|Mus musculus angiogenin, ribonuclease A family, member 4 (Ang4), mRNA [NM_177544]	12.4536	-0.327057	0.034206	1.26982	1.63108	0.183416	0.933192	6.90508e-07	7.48399e-10	0.214169	0.947767	1.13177e-06	1.28102e-09	0.117012	0.648991	6.63221e-07	5.79778e-10
4528	28	100	993	GGCACTGCGCTTGGATTTCAGCAACAATGGCTGGCTTTAATGACAAGCAGGAGACGCCTG	A_51_P465161	Hoga1	NM_026152	ref|Mus musculus 4-hydroxy-2-oxoglutarate aldolase 1 (Hoga1), mRNA [NM_026152]	12.5227	0.0327018	0.215062	-0.0535165	0.128843	0.839828	0.13044	0.744459	0.305297	0.861083	0.161889	0.77171	0.335342	0.470455	0.110855	0.452223	0.151773
4532	28	104	3953	TACAGATGGTGCTATTAATAGAACTGGAAAGCAGCAAAATTGTTGCAAAGGTTCTAGCTG	A_51_P402261	Pan2	NM_133992	ref|Mus musculus PAN2 polyA specific ribonuclease subunit homolog (S. cerevisiae) (Pan2), transcript variant 1, mRNA [NM_133992]	7.6643	-0.0587962	0.0245962	0.125853	0.209245	0.593918	0.875713	0.218871	0.0183002	0.632064	0.899415	0.249792	0.0229875	0.345329	0.615882	0.146378	0.0104039
4534	28	106	3094	AATTCTCCAGACTCAAACGCACATAGTTCAGTCACTGGAAACGCTTGTCTTTGCACCTGA	A_55_P2123957	Acvr1b	NM_007395	ref|Mus musculus activin A receptor, type 1B (Acvr1b), mRNA [NM_007395]	5.39107	-0.141449	-0.00726655	-0.0716059	0.0625765	0.252915	0.970654	0.615868	0.614512	0.288059	0.977543	0.649217	0.640998	0.157382	0.669381	0.380442	0.290111
4540	28	112	456	CTCCCCTTCTGTTACCTCCCAAGGCTTCTGTCTCCACTGAGAGACAAACCAGGGATGTGA	A_52_P646515	Clnk	NM_013748	ref|Mus musculus cytokine-dependent hematopoietic cell linker (Clnk), mRNA [NM_013748]	5.65361	-0.182309	0.105449	-0.0700081	0.21775	0.303457	0.648844	0.740935	0.167221	0.340209	0.698055	0.768552	0.1912	0.185874	0.477999	0.450373	0.0865354
4544	28	116	832	GGGACCAAGGAAAAGAAATGGCAACCAAATACAATATCCCATATATAGAGACCAGTGCCA	A_52_P256929	Mras	NM_008624	ref|Mus musculus muscle and microspikes RAS (Mras), mRNA [NM_008624]	7.05422	-0.101244	-0.108325	-0.292939	-0.30002	0.601347	0.6426	0.0897333	0.0553184	0.638783	0.692693	0.109568	0.0664732	0.349001	0.474327	0.0642073	0.0300852
4546	28	118	1248	TGAAGAAGCAGTGGAGAAATTCCAGGATGAAATGACTTCATACACCCTCATCTCGACTGC	A_51_P130824	Cog8	NM_139229	ref|Mus musculus component of oligomeric golgi complex 8 (Cog8), mRNA [NM_139229]	7.01853	-0.069247	-0.0530036	-0.0574853	-0.041242	0.622073	0.770327	0.705206	0.758359	0.657641	0.809453	0.735683	0.777174	0.359303	0.55428	0.431111	0.351743
4547	28	119	1545	CACAGCAGCTTTGTCCTTGGCTACAAACTGTTACAACGTCACACAATGAAGGCACAAAGT	A_52_P452689	Atf3	NM_007498	ref|Mus musculus activating transcription factor 3 (Atf3), mRNA [NM_007498]	7.08566	1.03533	0.225192	-0.0397938	-0.849932	0.00120432	0.602517	0.931233	0.00435703	0.00170196	0.657339	0.942354	0.00572646	0.000929867	0.450119	0.552221	0.00259175
4556	28	128	1390	TATCAAAATAGTGCTGATTCAAGGGCTGGGAATGGAGTTTCATTGTCAAGTCCTTGACTG	A_51_P451574	Acot1	NM_012006	ref|Mus musculus acyl-CoA thioesterase 1 (Acot1), mRNA [NM_012006]	14.0856	0.211136	0.867105	-0.299093	0.356876	0.549005	0.00746007	0.389028	0.232977	0.589264	0.0103022	0.42705	0.26131	0.321946	0.00705453	0.250252	0.118267
4562	28	134	3149	CCTGTGCATTTGAATCAAATTGGGATGTAACTCCACTGAATCACCGTTGACTCTCTGGTT	A_51_P411264	Txndc16	NM_172597	ref|Mus musculus thioredoxin domain containing 16 (Txndc16), mRNA [NM_172597]	7.51469	-0.0345504	-0.00738467	0.387078	0.414244	0.817099	0.970437	0.00117138	0.000238358	0.840205	0.977364	0.00167926	0.000332561	0.459047	0.669258	0.000984049	0.000150514
[truncated: 13,206 more rows]
