# Supplementary material for: Liver gene expression and its rewiring in hepatic steatosis are controlled by PI3Kα-dependent hepatocyte signaling
Source: PLoS Biol. 2025 Apr 14;23(4):e3003112. doi: 10.1371/journal.pbio.3003112 (PMC12021288; doi:10.1371/journal.pbio.3003112)
Supplement: S5 Data — (XLSX) [file pbio.3003112.s016.xlsx]

## Sheet: Fig 7A
All bars shown in bar plots throughout the paper represent the mean of replicates and errors bars represent the standard error of the mean
				Fig7A
	Sex	Genotype	Diet	body_weight (g)	glycemia (mg/dL)	Liver weight (g)	WAT PG weight (g)	WAT SC weight (g)
	M	LWT	CTRL	34.3	143	2.33	0.991	0.76
	M	LWT	CTRL	42.8	132	3.27	1.253	0.6
	M	LWT	CTRL	32.8	180	1.88	0.812	0.782
	M	LWT	CTRL	34.8	130	2.09	1.055	0.797
	M	LWT	CTRL	29.4	142	1.7	1.2	0.55
	M	LWT	CTRL	45	133	2	1.635	1.117
	M	LWT	CTRL	34	174	2	1.036	0.737
	M	LWT	CTRL	40.8	144	2.02	1.896	1.234
	M	LWT	CTRL	34.9	199	1.96	1.116	1.017
	M	LWT	CTRL	41.8	219	2.68	1.221	0.927
	M	LWT	CTRL	31.9	279	1.61	1.184	0.79
	M	LWT	CTRL	33	261	1.82	1.089	0.795
	M	LWT	CTRL	33.8	140	1.59	0.904	0.738
	M	LWT	CTRL	32.8	131	1.71	1.723	0.795
	M	LWT	CTRL	41	116	2.08	1.524	0.982
	M	LWT	CTRL	35	100	1.85	0.808	0.873
	M	LWT	CTRL	42.5	145	2.44	1.069	0.936
	M	LWT	CTRL	39.8	135	2.06	1.851	0.778
	M	LWT	CTRL	41.7	156	2.43	1.479	0.895
	M	LWT	CTRL	34.9	130	0.9	1.119	0.592
	M	LWT	HFD	38.9	196	3.12	0.919	1.246
	M	LWT	HFD	42.1	214	3.21	1.029	1.534
	M	LWT	HFD	39.8	190	2.73	0.771	1.456
	M	LWT	HFD	47.8	179	3.81	1.29	1.738
	M	LWT	HFD	40.9	142	2.93	0.868	1.519
	M	LWT	HFD	45.6	211	3.38	0.916	1.419
	M	LWT	HFD	45.3	146	3.06	1.136	1.521
	M	LWT	HFD	36.5	147	2.24	0.933	1.306
	M	LWT	HFD	49.7	210	3.07	1.335	1.858
	M	LWT	HFD	41.9	169	2.62	0.959	1.456
	M	LWT	HFD	42.4	186	3.22	0.959	1.948
	M	LWT	HFD	48.2	166	3.41	1.311	1.706
	M	LWT	HFD	50.6	357	3.33	1.441	1.307
	M	LWT	HFD	39.8	240	1.85	1.128	0.779
	M	LWT	HFD	41.2	207	2.45	1.088	1.86
	M	LWT	HFD	37.7	126	2.38	0.852	1.403
	M	LWT	HFD	45.1	170	2.71	1.001	1.492
	M	LWT	HFD	42.2	175	3.2	0.836	1.711
	M	LWT	HFD	45.6	176	2.81	0.918	1.388
	M	LWT	HFD	50.5	328	3.73	0.913	1.888
	M	LWT	HFD	46.3	293	3.58	1.019	1.39
	M	LKO	CTRL	37.4	403	1.56	1.83	0.539
	M	LKO	CTRL	36	400	1.49	1.544	0.736
	M	LKO	CTRL	36.8	182	1.54	1.274	0.66
	M	LKO	CTRL	33.2	520	1.48	0.787	0.544
	M	LKO	CTRL	41.8	571	1.73	1.062	0.848
	M	LKO	CTRL	37.9	133	1.48	1.157	0.45
	M	LKO	CTRL	37.2	365	1.38	1.338	0.998
	M	LKO	CTRL	36	224	1.18	1.111	0.62
	M	LKO	CTRL	38.5	442	1.31	1.574	0.58
	M	LKO	CTRL	39.4	589	1.25	1.365	0.576
	M	LKO	CTRL	32.9	140	0.79	0.969	0.692
	M	LKO	CTRL	30.5	443	1.1	0.801	0.52
	M	LKO	CTRL	32.7	484	1.16	0.828	0.753
	M	LKO	CTRL	30.8	306	0.87	0.897	0.543
	M	LKO	CTRL	35.7	369	1.07	1.461	0.593
	M	LKO	CTRL	31.3	600	1.39	0.843	0.593
	M	LKO	CTRL	34.6	559	1.33	1.028	0.931
	M	LKO	CTRL	29.8	97	1.25	0.215	0.309
	M	LKO	HFD	34.7	172	1.28	0.653	1
	M	LKO	HFD	34.6	149	1.32	1.278	0.807
	M	LKO	HFD	32.9	178		1.031	0.719
	M	LKO	HFD	39.8	465	1.55	1.386	1.887
	M	LKO	HFD	48.1	219	2.13	1.588	1.786
	M	LKO	HFD	46.6	531	1.94	1.494	2.064
	M	LKO	HFD	37.7	270	1.26	1.115	1.613
	M	LKO	HFD	50.7	600	1.76	2.145	2.559
	M	LKO	HFD	42.5	357	1.3	1.731	1.692
	M	LKO	HFD	36.3	491	1.45	1.089	1.233
	M	LKO	HFD	46.4	550	1.61	1.536	1.888
	M	LKO	HFD	40.9	574	1.31	1.866	1.933
	M	LKO	HFD	49.8	239	1.67	2.248	0.728
	M	LKO	HFD	51.3	541	1.75	2.121	2.235
	M	LKO	HFD	38.2	569	1.18	1.234	1.46
	M	LKO	HFD	38.4	381	1.21	1.238	0.918
	M	LKO	HFD	37.9	592	1.31	1.188	1.344
	M	LKO	HFD	35	318	1.1	0.872	1.114
	M	LKO	HFD	36.2	150	1.4	1.297	1.227
	M	LKO	HFD	38.5	388	1.37	1.051	1.192
	M	LKO	HFD	46.4	468	1.74	1.755	0.947

## Sheet: Fig 7B
					Fig 7B
	Sex	Genotype	Diet	ZT	Glycemia (mg/dL)
	M	LWT	LFD	0	143
	M	LWT	LFD	0	132
	M	LWT	LFD	0	180
	M	LWT	LFD	0	130
	M	LWT	HFD	0	196
	M	LWT	HFD	0	214
	M	LWT	HFD	0	190
	M	LWT	HFD	0	179
	M	LKO	LFD	0	403
	M	LKO	LFD	0	400
	M	LKO	LFD	0	182
	M	LKO	HFD	0	172
	M	LKO	HFD	0	149
	M	LKO	HFD	0	178
	M	LWT	LFD	4	142
	M	LWT	LFD	4	133
	M	LWT	LFD	4	174
	M	LWT	LFD	4	144
	M	LWT	HFD	4	142
	M	LWT	HFD	4	211
	M	LWT	HFD	4	146
	M	LKO	LFD	4	520
	M	LKO	LFD	4	571
	M	LKO	LFD	4	133
	M	LKO	HFD	4	465
	M	LKO	HFD	4	219
	M	LKO	HFD	4	531
	M	LKO	HFD	4	270
	M	LWT	LFD	8	199
	M	LWT	LFD	8	219
	M	LWT	LFD	8	279
	M	LWT	LFD	8	261
	M	LWT	HFD	8	147
	M	LWT	HFD	8	210
	M	LWT	HFD	8	169
	M	LWT	HFD	8	186
	M	LKO	LFD	8	365
	M	LKO	LFD	8	224
	M	LKO	LFD	8	442
	M	LKO	HFD	8	600
	M	LKO	HFD	8	357
	M	LKO	HFD	8	491
	M	LKO	HFD	8	550
	M	LWT	LFD	12	140
	M	LWT	LFD	12	131
	M	LWT	HFD	12	166
	M	LWT	HFD	12	357
	M	LWT	HFD	12	240
	M	LWT	HFD	12	207
	M	LKO	LFD	12	589
	M	LKO	LFD	12	140
	M	LKO	LFD	12	443
	M	LKO	HFD	12	574
	M	LKO	HFD	12	239
	M	LKO	HFD	12	541
	M	LKO	HFD	12	569
	M	LWT	LFD	16	116
	M	LWT	LFD	16	100
	M	LWT	LFD	16	145
	M	LWT	HFD	16	126
	M	LWT	HFD	16	170
	M	LWT	HFD	16	175
	M	LKO	LFD	16	484
	M	LKO	LFD	16	306
	M	LKO	LFD	16	369
	M	LKO	HFD	16	381
	M	LKO	HFD	16	592
	M	LKO	HFD	16	318
	M	LWT	LFD	20	135
	M	LWT	LFD	20	156
	M	LWT	LFD	20	130
	M	LWT	HFD	20	176
	M	LWT	HFD	20	328
	M	LWT	HFD	20	293
	M	LKO	LFD	20	600
	M	LKO	LFD	20	559
	M	LKO	LFD	20	97
	M	LKO	HFD	20	150
	M	LKO	HFD	20	388
	M	LKO	HFD	20	468

## Sheet: Fig 7C
					Fig 7C
	Sex	Genotype	Diet	ZT	Bmal1 to TBP	Cry1 to TBP	Per2 to TBP	Reverba to TBP	TBP
	M	LWT	LFD	0	1.65298	0.824583	-1.01851	-0.887169	1.02121e-08
	M	LWT	LFD	0	1.6677	0.375211	-1.01139	-0.639501	2.55551e-09
	M	LWT	LFD	0	1.92832	1.27744	-0.824623	3.83083	7.13991e-10
	M	LWT	LFD	0	1.3269	0.4908	-0.750406	-1.50475	3.86155e-09
	M	LWT	HFD	0	1.57926	0.823869	-1.00164	0.779268	3.4474e-09
	M	LWT	HFD	0	1.43796	0.631514	-1.16247	0.460168	9.03134e-09
	M	LWT	HFD	0	1.75449	0.888042	-0.809223	-0.683137	6.33111e-09
	M	LWT	HFD	0	1.50322	0.319118	-0.882996	0.193524	1.50503e-08
	M	LKO	LFD	0	1.8264	1.0252	-0.783829	-2.27688	1.49598e-08
	M	LKO	LFD	0	1.79036	0.668032	-1.38758	0.0143805	1.3272e-08
	M	LKO	LFD	0	1.57797	0.36795	-1.1089	0.219162	1.48889e-08
	M	LKO	HFD	0	1.7079	0.619778	-0.923599	-0.913302	1.04359e-08
	M	LKO	HFD	0	1.74246	1.15242	-1.21115	-3.12607	9.52914e-09
	M	LKO	HFD	0	1.58852	0.537735	-1.05159	-1.84434	1.32988e-08
	M	LWT	LFD	4	0.805364	-0.621065	-0.990699	1.9494	1.75885e-08
	M	LWT	LFD	4	0.316815	-1.06585	-0.727587	1.4292	1.38338e-08
	M	LWT	LFD	4	-0.0672357	-1.26158	-0.618105	3.01305	1.13451e-08
	M	LWT	LFD	4	0.117978	-1.10613	-0.0322665	2.20733	1.23689e-08
	M	LWT	HFD	4	-0.111416	-1.23708	-0.661353	1.81264	1.65247e-08
	M	LWT	HFD	4	0.933263	-0.849856	-1.15611	1.34439	1.69324e-08
	M	LWT	HFD	4	0.589479	-0.95854	-0.681764	1.70133	1.29565e-08
	M	LKO	LFD	4	1.07609	-0.740889	-1.91885	1.25784	1.67987e-08
	M	LKO	LFD	4	0.612859	-0.619561	-0.442874	1.64072	1.61712e-08
	M	LKO	LFD	4	1.4949	-0.0144178	-2.02586	0.60949	1.39961e-08
	M	LKO	HFD	4	-1.23273	-1.18635	0.0129956	2.15914	1.25138e-08
	M	LKO	HFD	4	0.752486	-0.709138	-1.1327	1.57912	1.2101e-08
	M	LKO	HFD	4	-0.0865033	-1.02721	-1.15626	2.17134	7.88032e-09
	M	LKO	HFD	4	-1.14404	-1.34903	-0.46185	2.26137	1.21877e-08
	M	LWT	LFD	8	-2.70618	-1.62542	0.338606	1.72294	1.63518e-08
	M	LWT	LFD	8	-1.47318	-1.91567	-0.141396	2.2619	1.38571e-08
	M	LWT	LFD	8	-2.56881	-1.24741	0.380755	2.63676	8.38261e-09
	M	LWT	LFD	8	-0.60474	-1.3953	-0.469129	1.95227	1.35814e-08
	M	LWT	HFD	8	-2.03979	-1.22854	0.217568	1.49928	1.62858e-08
	M	LWT	HFD	8	-1.33804	-1.2908	0.185676	1.52255	1.54122e-08
	M	LWT	HFD	8	-2.2375	-0.97569	0.457227	1.14894	1.45649e-08
	M	LWT	HFD	8	-2.28483	-1.07006	0.353397	1.24865	2.1749e-08
	M	LKO	LFD	8	-1.81941	-0.739983	-0.131537	2.13521	1.34506e-08
	M	LKO	LFD	8	-2.67553	-0.714743	0.405608	2.04406	1.12823e-08
	M	LKO	LFD	8	-2.39855	-0.628333	0.417092	2.581	9.6255e-09
	M	LKO	HFD	8	-2.3488	-1.3584	0.325945	1.17919	1.79268e-08
	M	LKO	HFD	8	-3.75333	-1.12183	0.652311	0.788933	1.13802e-08
	M	LKO	HFD	8	-2.47929	-0.927833	0.513447	1.24221	1.17423e-08
	M	LKO	HFD	8	-2.30934	-1.2448	0.141645	2.0685	1.22581e-08
	M	LWT	LFD	12	-1.3815	-0.84136	0.734651	0.62256	1.45146e-08
	M	LWT	LFD	12	-0.9506	-0.205253	0.511285	0.366634	1.63529e-08
	M	LWT	HFD	12	-0.282899	0.253469	0.939161	0.0435211	1.03506e-08
	M	LWT	HFD	12	-1.40576	-0.39898	0.976134	-0.169164	1.76798e-08
	M	LWT	HFD	12	-1.84926	-0.535071	0.575782	0.58505	1.5256e-08
	M	LWT	HFD	12	1.95427	1.48044	1.91899	1.00391	5.94636e-09
	M	LKO	LFD	12	-2.57698	-0.150971	1.18582	-0.050084	1.47896e-08
	M	LKO	LFD	12	-1.71718	-0.324104	1.02737	1.39564	1.2607e-08
	M	LKO	LFD	12	-1.2055	-0.164644	1.09312	0.593073	1.24937e-08
	M	LKO	HFD	12	-1.22343	-0.67818	0.479721	0.701378	1.87525e-08
	M	LKO	HFD	12	-1.96095	-1.01296	0.676851	0.675565	1.5715e-08
	M	LKO	HFD	12	-1.5494	-0.141673	0.648065	0.640003	1.20167e-08
	M	LKO	HFD	12	-1.07221	0.53595	0.816526	0.395293	8.17052e-09
	M	LWT	LFD	16	0.680735	0.334888	0.811863	-1.79376	1.27831e-08
	M	LWT	LFD	16	0.482905	0.301883	1.00685	-2.65422	1.55043e-08
	M	LWT	LFD	16	-1.62218	0.479957	0.875421	-1.07471	1.23099e-08
	M	LWT	HFD	16	1.14964	0.939395	0.625841	-2.10125	1.29667e-08
	M	LWT	HFD	16	0.0840457	0.9292	0.747179	-1.65891	1.43773e-08
	M	LWT	HFD	16	1.09173	1.21715	0.939814	-1.88088	1.224e-08
	M	LKO	LFD	16	-0.0677668	0.395341	1.11356	-0.862363	1.49524e-08
	M	LKO	LFD	16	0.184027	0.901877	1.07394	-0.586602	1.25498e-08
	M	LKO	LFD	16	0.173927	1.25621	0.985399	0.197845	9.07077e-09
	M	LKO	HFD	16	1.43045	0.96219	0.724262	-1.99935	1.38879e-08
	M	LKO	HFD	16	0.990836	0.871512	0.977834	-1.3651	1.32273e-08
	M	LKO	HFD	16	1.03622	1.12964	0.977863	-1.78007	8.81011e-09
	M	LWT	LFD	20	1.55788	1.15678	0.126795	-2.81879	1.25311e-08
	M	LWT	LFD	20	1.46872	0.994536	0.0649918	-2.89116	2.03163e-08
	M	LWT	LFD	20	0.992632	0.990099	0.449389	-2.99415	1.79182e-08
	M	LWT	HFD	20	1.19409	1.07786	-0.337601	-2.08375	1.23577e-08
	M	LWT	HFD	20	1.27454	1.28658	0.213203	-2.07188	1.20844e-08
	M	LWT	HFD	20	1.72001	1.15858	-0.155361	-1.86564	9.92884e-09
	M	LKO	LFD	20	1.082	0.586629	-0.233246	-3.61352	2.19442e-08
	M	LKO	LFD	20	1.76666	1.61753	-0.0461495	-2.1901	1.25093e-08
	M	LKO	LFD	20	1.98446	0.842906	0.597919	-3.13622	2.12724e-08
	M	LKO	HFD	20	1.77525	0.907339	-0.288646	-3.36858	1.40782e-08
	M	LKO	HFD	20	0.722478	1.12434	0.142174	-2.8772	2.60176e-08
	M	LKO	HFD	20	-0.0363437	0.950715	-0.70278	-4.12396	3.29423e-08

## Sheet: DryR parameters
	mean_P110aHepWT_LFD	a_P110aHepWT_LFD	b_P110aHepWT_LFD	amp_P110aHepWT_LFD	relamp_P110aHepWT_LFD	phase_P110aHepWT_LFD	mean_P110aHepKO_LFD	a_P110aHepKO_LFD	b_P110aHepKO_LFD	amp_P110aHepKO_LFD	relamp_P110aHepKO_LFD	phase_P110aHepKO_LFD	mean_P110aHepWT_HFD	a_P110aHepWT_HFD	b_P110aHepWT_HFD	amp_P110aHepWT_HFD	relamp_P110aHepWT_HFD	phase_P110aHepWT_HFD	mean_P110aHepKO_HFD	a_P110aHepKO_HFD	b_P110aHepKO_HFD	amp_P110aHepKO_HFD	relamp_P110aHepKO_HFD	phase_P110aHepKO_HFD	chosen_model	chosen_model_BICW	chosen_model_mean	chosen_model_mean_BICW
0610007P14Rik	13.8083	-0.126395	0.18795	0.452995	0.016403	8.26137	13.6737	-0.126395	0.18795	0.452995	0.0165644	8.26137	13.6737	-0.126395	0.18795	0.452995	0.0165644	8.26137	13.5561	-0.126395	0.18795	0.452995	0.0167081	8.26137	38	0.256156	11	0.370658
0610009B22Rik	11.1662	0.160628	-0.0513101	0.337248	0.0151013	22.819	11.1662	0.160628	-0.0513101	0.337248	0.0151013	22.819	11.2684	0.160628	-0.0513101	0.337248	0.0149643	22.819	11.1662	0.160628	-0.0513101	0.337248	0.0151013	22.819	38	0.327989	4	0.421934
0610009O20Rik	9.81994	NA	NA	NA	NA	NA	9.72109	NA	NA	NA	NA	NA	9.93178	-0.0588397	0.0978127	0.228293	0.0114931	8.06861	9.81994	-0.0588397	0.0978127	0.228293	0.0116239	8.06861	16	0.42238	12	0.25181
0610010F05Rik	6.28563	-0.13438	0.0109111	0.269645	0.0214493	11.6905	6.3892	-0.13438	0.0109111	0.269645	0.0211016	11.6905	6.3892	-0.13438	0.0109111	0.269645	0.0211016	11.6905	6.3892	-0.13438	0.0109111	0.269645	0.0211016	11.6905	38	0.281396	2	0.325503
0610010K14Rik	9.77207	-0.0410499	0.0889589	0.195947	0.0100259	7.65139	9.83767	0.0931335	0.123901	0.310002	0.0157559	3.53791	9.77207	-0.0410499	0.0889589	0.195947	0.0100259	7.65139	9.77207	0.0931335	0.123901	0.310002	0.0158616	3.53791	44	0.801682	3	0.384028
0610011F06Rik	13.7331	NA	NA	NA	NA	NA	13.7331	NA	NA	NA	NA	NA	13.8208	NA	NA	NA	NA	NA	13.7331	NA	NA	NA	NA	NA	1	0.327901	4	0.233913
0610030E20Rik	9.97835	0.237018	0.20127	0.621892	0.0311621	2.68914	10.2613	0.237018	0.20127	0.621892	0.0303029	2.68914	9.97835	0.392656	0.101317	0.811034	0.0406397	0.964558	10.1345	0.392656	0.101317	0.811034	0.0400136	0.964558	41	0.746778	13	0.471732
0610037L13Rik	8.90373	-0.0901495	-0.0858926	0.249034	0.0139848	14.9077	8.9874	-0.0901495	-0.0858926	0.249034	0.0138546	14.9077	8.90373	NA	NA	NA	NA	NA	8.90373	-0.0901495	-0.0858926	0.249034	0.0139848	14.9077	23	0.874851	3	0.480125
0610040J01Rik	12.4295	NA	NA	NA	NA	NA	12.4295	-0.103838	0.07419	0.255237	0.0102674	9.63034	12.3145	-0.103838	0.07419	0.255237	0.0103633	9.63034	12.4295	-0.103838	0.07419	0.255237	0.0102674	9.63034	33	0.301854	4	0.471991
1110001J03Rik	14.1474	0.0133927	0.063873	0.130524	0.00461299	5.21053	14.2116	0.0133927	0.063873	0.130524	0.00459215	5.21053	14.1474	0.0133927	0.063873	0.130524	0.00461299	5.21053	14.2116	NA	NA	NA	NA	NA	18	0.222166	6	0.31373
1110004E09Rik	10.9125	NA	NA	NA	NA	NA	10.9125	NA	NA	NA	NA	NA	10.841	NA	NA	NA	NA	NA	10.841	0.142785	-0.0576988	0.308005	0.0142056	22.5331	5	0.185632	5	0.337691
1110004F10Rik	11.0431	NA	NA	NA	NA	NA	11.0431	0.0241699	0.0655832	0.13979	0.00632929	4.65128	10.9741	0.0241699	0.0655832	0.13979	0.00636911	4.65128	10.9741	NA	NA	NA	NA	NA	10	0.462947	5	0.532827
1110007C09Rik	10.6428	NA	NA	NA	NA	NA	10.6428	-0.162092	-0.195216	0.507477	0.0238413	15.3531	10.535	NA	NA	NA	NA	NA	10.535	NA	NA	NA	NA	NA	3	0.52447	5	0.541374
1110008F13Rik	13.7619	-0.0627982	0.0275689	0.137166	0.00498357	10.4199	13.7619	-0.0842525	-0.101879	0.264408	0.00960653	15.3606	13.848	-0.0627982	0.0275689	0.137166	0.00495255	10.4199	13.7619	-0.0627982	0.0275689	0.137166	0.00498357	10.4199	40	0.421173	4	0.473116
1110008L16Rik	6.40902	NA	NA	NA	NA	NA	6.40902	NA	NA	NA	NA	NA	6.40902	NA	NA	NA	NA	NA	6.40902	NA	NA	NA	NA	NA	1	0.655212	1	0.411269
1110008P14Rik	11.1324	NA	NA	NA	NA	NA	10.9483	0.165643	-0.184941	0.496551	0.022677	20.79	11.3082	NA	NA	NA	NA	NA	11.1324	0.165643	-0.184941	0.496551	0.022302	20.79	12	0.586566	12	0.416942
1110012L19Rik	11.1109	-0.0491821	0.217948	0.446857	0.020109	6.84776	11.1109	-0.0491821	0.217948	0.446857	0.020109	6.84776	11.1109	-0.0491821	0.217948	0.446857	0.020109	6.84776	11.1109	-0.0491821	0.217948	0.446857	0.020109	6.84776	38	0.892571	1	0.419077
1110017D15Rik	6.18256	NA	NA	NA	NA	NA	6.27712	NA	NA	NA	NA	NA	6.18256	NA	NA	NA	NA	NA	6.27712	NA	NA	NA	NA	NA	1	0.541839	6	0.23787
1110032A03Rik	10.9291	NA	NA	NA	NA	NA	10.819	NA	NA	NA	NA	NA	10.9291	NA	NA	NA	NA	NA	10.819	NA	NA	NA	NA	NA	1	0.240481	6	0.417242
1110034G24Rik	9.60463	-0.227651	0.231234	0.648981	0.0337848	8.97017	9.60463	-0.227651	0.231234	0.648981	0.0337848	8.97017	9.44643	-0.227651	0.231234	0.648981	0.0343506	8.97017	9.44643	-0.227651	0.231234	0.648981	0.0343506	8.97017	38	0.340419	5	0.467544
1110037F02Rik	7.92299	0.0516235	-0.0345792	0.124269	0.00784231	21.7456	7.98342	NA	NA	NA	NA	NA	7.92299	0.0516235	-0.0345792	0.124269	0.00784231	21.7456	7.98342	0.0516235	-0.0345792	0.124269	0.00778296	21.7456	28	0.254953	6	0.44605
1110038F14Rik	5.81151	0.065746	-0.0459722	0.160449	0.0138044	21.6692	5.81151	0.065746	-0.0459722	0.160449	0.0138044	21.6692	5.81151	0.065746	-0.0459722	0.160449	0.0138044	21.6692	5.81151	0.065746	-0.0459722	0.160449	0.0138044	21.6692	38	0.207171	1	0.445864
1110059E24Rik	10.3713	-0.192978	-0.0459149	0.39673	0.0191264	12.8922	10.4624	-0.192978	-0.0459149	0.39673	0.0189598	12.8922	10.3713	-0.192978	-0.0459149	0.39673	0.0191264	12.8922	10.4624	-0.192978	-0.0459149	0.39673	0.0189598	12.8922	38	0.505344	6	0.351498
1110059G10Rik	10.1447	-0.155346	0.0800072	0.349476	0.0172246	10.1834	10.1447	-0.155346	0.0800072	0.349476	0.0172246	10.1834	10.1447	-0.155346	0.0800072	0.349476	0.0172246	10.1834	10.1447	-0.155346	0.0800072	0.349476	0.0172246	10.1834	38	0.613379	1	0.232539
1110065P20Rik	12.3974	0.0496601	0.0853746	0.197534	0.00796674	3.98764	12.3974	0.12792	-0.129743	0.364399	0.0146966	20.973	12.3974	0.0496601	0.0853746	0.197534	0.00796674	3.98764	12.3049	0.12792	-0.129743	0.364399	0.0148071	20.973	44	0.807258	8	0.634198
1190002N15Rik	10.2967	-0.0266304	-0.110872	0.228051	0.0110739	17.0996	10.0918	-0.0266304	-0.110872	0.228051	0.0112988	17.0996	10.2967	-0.0266304	-0.110872	0.228051	0.0110739	17.0996	10.0918	-0.0266304	-0.110872	0.228051	0.0112988	17.0996	38	0.268588	6	0.497841
1190005I06Rik	10.5941	-0.0542174	0.201905	0.418116	0.0197333	7.00207	10.5941	-0.0542174	0.201905	0.418116	0.0197333	7.00207	10.5941	NA	NA	NA	NA	NA	10.5941	-0.0542174	0.201905	0.418116	0.0197333	7.00207	23	0.480622	1	0.454717
1190007I07Rik	11.4045	-0.0133156	0.091972	0.185862	0.00814865	6.5492	11.5044	-0.0133156	0.091972	0.185862	0.00807784	6.5492	11.3129	-0.0133156	0.091972	0.185862	0.00821461	6.5492	11.4045	-0.0133156	0.091972	0.185862	0.00814865	6.5492	38	0.5246	12	0.604027
1200014J11Rik	9.24586	0.0715691	-0.0194409	0.148325	0.00802116	22.9869	9.24586	0.0715691	-0.0194409	0.148325	0.00802116	22.9869	9.1595	NA	NA	NA	NA	NA	9.24586	0.0715691	-0.0194409	0.148325	0.00802116	22.9869	23	0.452038	4	0.271146
1300017J02Rik	13.5932	NA	NA	NA	NA	NA	13.7318	NA	NA	NA	NA	NA	13.5932	NA	NA	NA	NA	NA	13.7318	0.104687	-0.0716418	0.253709	0.00923798	21.7076	5	0.415936	6	0.474867
1600002H07Rik	11.0944	-0.0699398	-0.519116	1.04761	0.0472137	17.4885	11.5423	-0.0699398	-0.519116	1.04761	0.0453817	17.4885	11.0944	-0.0699398	-0.519116	1.04761	0.0472137	17.4885	11.0944	-0.0699398	-0.519116	1.04761	0.0472137	17.4885	38	0.750883	3	0.598948
1600002K03Rik	9.6974	NA	NA	NA	NA	NA	9.6974	NA	NA	NA	NA	NA	9.6974	0.1146	0.0475892	0.248177	0.0127961	1.50342	9.6974	0.1146	0.0475892	0.248177	0.0127961	1.50342	16	0.489868	1	0.412263
1600012H06Rik	9.33012	0.0937462	-0.114575	0.29608	0.0158669	20.6194	8.97688	NA	NA	NA	NA	NA	9.45953	0.0937462	-0.114575	0.29608	0.0156498	20.6194	9.14949	0.0937462	-0.114575	0.29608	0.0161801	20.6194	28	0.640439	15	0.945244
1600014C10Rik	8.35676	NA	NA	NA	NA	NA	8.63197	NA	NA	NA	NA	NA	8.63197	NA	NA	NA	NA	NA	9.02151	NA	NA	NA	NA	NA	1	0.468694	11	0.564618
1600015I10Rik	5.43275	NA	NA	NA	NA	NA	5.61397	NA	NA	NA	NA	NA	5.43275	NA	NA	NA	NA	NA	5.61397	0.0605962	-0.157338	0.337208	0.0300329	19.4042	5	0.298181	6	0.588497
1700001C02Rik	7.85871	NA	NA	NA	NA	NA	7.85871	NA	NA	NA	NA	NA	7.85871	NA	NA	NA	NA	NA	7.75448	NA	NA	NA	NA	NA	1	0.547093	8	0.289928
1700001C19Rik	7.60058	-0.131916	0.276118	0.612023	0.0402616	7.70242	7.88134	-0.131916	0.276118	0.612023	0.0388273	7.70242	7.39894	-0.131916	0.276118	0.612023	0.0413588	7.70242	7.60058	NA	NA	NA	NA	NA	18	0.776528	12	0.608375
1700001K19Rik	8.22446	NA	NA	NA	NA	NA	8.10309	NA	NA	NA	NA	NA	8.10309	0.112628	-0.108866	0.313285	0.0193312	21.0649	8.10309	0.112628	-0.108866	0.313285	0.0193312	21.0649	16	0.39924	2	0.428213
1700003E16Rik	5.64967	NA	NA	NA	NA	NA	5.78385	NA	NA	NA	NA	NA	5.64967	NA	NA	NA	NA	NA	5.78385	NA	NA	NA	NA	NA	1	0.722698	6	0.416987
1700007K09Rik	8.33196	NA	NA	NA	NA	NA	8.33196	NA	NA	NA	NA	NA	8.33196	NA	NA	NA	NA	NA	8.33196	NA	NA	NA	NA	NA	1	0.655438	1	0.277857
1700010I14Rik	6.15927	0.379501	-0.072311	0.772658	0.0627232	23.2808	6.15927	0.379501	-0.072311	0.772658	0.0627232	23.2808	6.15927	0.379501	-0.072311	0.772658	0.0627232	23.2808	6.15927	0.379501	-0.072311	0.772658	0.0627232	23.2808	38	0.769805	1	0.286333
1700016C15Rik	9.79374	NA	NA	NA	NA	NA	9.79374	NA	NA	NA	NA	NA	9.79374	NA	NA	NA	NA	NA	9.79374	NA	NA	NA	NA	NA	1	0.291389	1	0.430239
1700016H13Rik	6.7656	0.0720381	-0.194632	0.415072	0.0306752	19.354	6.7656	NA	NA	NA	NA	NA	6.7656	NA	NA	NA	NA	NA	6.7656	0.0720381	-0.194632	0.415072	0.0306752	19.354	14	0.791647	1	0.451845
1700016K19Rik	6.01985	NA	NA	NA	NA	NA	6.14362	NA	NA	NA	NA	NA	6.01985	NA	NA	NA	NA	NA	6.14362	NA	NA	NA	NA	NA	1	0.377409	6	0.50583
1700017B05Rik	7.93813	0.25291	-0.436198	1.00843	0.0635181	20.007	7.93813	0.25291	-0.436198	1.00843	0.0635181	20.007	7.93813	0.25291	-0.436198	1.00843	0.0635181	20.007	7.93813	0.25291	-0.436198	1.00843	0.0635181	20.007	38	0.844947	1	0.287823
1700019G17Rik	7.41308	NA	NA	NA	NA	NA	7.6196	-0.316227	0.214909	0.764683	0.0501787	9.71999	7.41308	-0.316227	0.214909	0.764683	0.0515766	9.71999	7.41308	-0.316227	0.214909	0.764683	0.0515766	9.71999	33	0.554099	3	0.512265
1700019O17Rik	5.69259	NA	NA	NA	NA	NA	5.69259	NA	NA	NA	NA	NA	5.69259	NA	NA	NA	NA	NA	5.69259	NA	NA	NA	NA	NA	1	0.622726	1	0.304968
1700020D05Rik	7.39802	NA	NA	NA	NA	NA	7.39802	0.0592443	-0.0208321	0.1256	0.00848878	22.7084	7.39802	0.0592443	-0.0208321	0.1256	0.00848878	22.7084	7.39802	0.0592443	-0.0208321	0.1256	0.00848878	22.7084	33	0.152851	1	0.508196
1700020L24Rik	7.83467	NA	NA	NA	NA	NA	7.83467	NA	NA	NA	NA	NA	7.72389	NA	NA	NA	NA	NA	7.83467	NA	NA	NA	NA	NA	1	0.268287	4	0.260277
1700021F05Rik	11.3443	-0.0229614	0.143717	0.29108	0.0128293	6.60516	11.4093	-0.0229614	0.143717	0.29108	0.0127563	6.60516	11.2132	-0.0229614	0.143717	0.29108	0.0129793	6.60516	11.3443	-0.0229614	0.143717	0.29108	0.0128293	6.60516	38	0.69578	12	0.380257
1700021K19Rik	11.2763	0.0659377	0.0702466	0.19269	0.00854407	3.12082	11.2136	NA	NA	NA	NA	NA	11.2763	0.0659377	0.0702466	0.19269	0.00854407	3.12082	11.2763	0.0659377	0.0702466	0.19269	0.00854407	3.12082	28	0.609886	3	0.383173
1700024P16Rik	9.22402	NA	NA	NA	NA	NA	8.07355	0.148213	-0.330905	0.725162	0.0449097	19.6085	8.87589	0.148213	-0.330905	0.725162	0.0408501	19.6085	8.07355	0.148213	-0.330905	0.725162	0.0449097	19.6085	33	0.253241	10	0.351413
1700025G04Rik	6.27191	NA	NA	NA	NA	NA	6.27191	NA	NA	NA	NA	NA	6.44889	NA	NA	NA	NA	NA	6.44889	NA	NA	NA	NA	NA	1	0.332543	5	0.372522
1700029I15Rik	9.34219	-0.231999	-0.0456393	0.472891	0.0253094	12.7419	8.752	NA	NA	NA	NA	NA	9.54187	-0.0143202	-0.197425	0.395887	0.0207447	17.7234	8.752	-0.231999	-0.0456393	0.472891	0.0270162	12.7419	30	0.318881	10	0.659866
1700029J07Rik	5.70605	NA	NA	NA	NA	NA	5.70605	NA	NA	NA	NA	NA	5.70605	NA	NA	NA	NA	NA	5.82066	NA	NA	NA	NA	NA	1	0.68651	8	0.268326
1700029P11Rik	6.20549	NA	NA	NA	NA	NA	6.32708	NA	NA	NA	NA	NA	6.20549	NA	NA	NA	NA	NA	6.32708	NA	NA	NA	NA	NA	1	0.431072	6	0.29398
1700030J22Rik	6.39841	0.0536526	-0.233603	0.479371	0.0374601	18.8623	6.39841	-0.341559	-0.259311	0.857682	0.067023	14.4804	6.39841	NA	NA	NA	NA	NA	6.39841	0.0536526	-0.233603	0.479371	0.0374601	18.8623	25	0.489831	1	0.372671
1700030K09Rik	7.67298	0.0694819	0.00646338	0.139564	0.00909449	0.3543	7.67298	0.0694819	0.00646338	0.139564	0.00909449	0.3543	7.67298	0.0694819	0.00646338	0.139564	0.00909449	0.3543	7.67298	0.0694819	0.00646338	0.139564	0.00909449	0.3543	38	0.150875	1	0.208701
1700031F05Rik	6.30574	NA	NA	NA	NA	NA	6.30574	NA	NA	NA	NA	NA	6.30574	NA	NA	NA	NA	NA	6.30574	NA	NA	NA	NA	NA	1	0.39332	1	0.489797
1700037C18Rik	6.2815	-0.00910608	0.227828	0.456021	0.0362987	6.15259	6.16944	0.0975473	0.483648	0.986774	0.0799727	5.2398	6.2815	-0.00910608	0.227828	0.456021	0.0362987	6.15259	6.16944	-0.232192	0.567537	1.2264	0.0993928	7.48337	50	0.37354	6	0.240502
1700037H04Rik	6.45392	-0.238038	0.176626	0.59282	0.0459272	9.56163	5.87542	NA	NA	NA	NA	NA	6.64911	NA	NA	NA	NA	NA	5.87542	-0.238038	0.176626	0.59282	0.0504492	9.56163	14	0.397704	10	0.495119
1700040L02Rik	6.14845	-0.496645	0.0841472	1.00745	0.0819269	11.3589	6.14845	-0.504637	0.381231	1.2649	0.102864	9.5287	6.14845	-0.496645	0.0841472	1.00745	0.0819269	11.3589	6.14845	-0.504637	0.381231	1.2649	0.102864	9.5287	44	0.324986	1	0.502618
1700047I17Rik2	16.7207	0.0261593	0.054656	0.121187	0.00362388	4.29489	16.7207	0.0261593	0.054656	0.121187	0.00362388	4.29489	16.7207	0.0261593	0.054656	0.121187	0.00362388	4.29489	16.7207	0.0261593	0.054656	0.121187	0.00362388	4.29489	38	0.348146	1	0.300132
1700049G17Rik	6.09594	NA	NA	NA	NA	NA	6.09594	NA	NA	NA	NA	NA	6.09594	NA	NA	NA	NA	NA	6.09594	NA	NA	NA	NA	NA	1	0.497877	1	0.272219
1700056E22Rik	8.92434	-0.0751211	0.224821	0.474078	0.026561	7.23176	8.5626	0.163207	0.1922	0.504291	0.0294473	3.31091	8.79634	-0.0751211	0.224821	0.474078	0.0269474	7.23176	8.5626	-0.0751211	0.224821	0.474078	0.0276831	7.23176	40	0.312711	10	0.511729
1700065D16Rik	9.24119	NA	NA	NA	NA	NA	9.24119	NA	NA	NA	NA	NA	9.24119	NA	NA	NA	NA	NA	9.24119	NA	NA	NA	NA	NA	1	0.518525	1	0.505731
1700066B19Rik	8.7851	NA	NA	NA	NA	NA	8.97395	NA	NA	NA	NA	NA	8.68563	NA	NA	NA	NA	NA	8.8891	NA	NA	NA	NA	NA	1	0.57038	15	0.345457
1700066M21Rik	6.59011	0.148866	-0.0189576	0.300137	0.0227718	23.5162	6.59011	0.12156	0.196931	0.462855	0.0351174	3.88761	6.59011	0.148866	-0.0189576	0.300137	0.0227718	23.5162	6.59011	0.148866	-0.0189576	0.300137	0.0227718	23.5162	40	0.370314	1	0.343427
1700071K01Rik	10.0463	-0.00265621	-0.125455	0.250967	0.0124906	17.9191	9.88448	-0.00265621	-0.125455	0.250967	0.012695	17.9191	10.0463	-0.00265621	-0.125455	0.250967	0.0124906	17.9191	9.88448	-0.00265621	-0.125455	0.250967	0.012695	17.9191	38	0.771298	6	0.734367
1700094D03Rik	7.22488	NA	NA	NA	NA	NA	7.39072	NA	NA	NA	NA	NA	7.22488	NA	NA	NA	NA	NA	7.39072	NA	NA	NA	NA	NA	1	0.50131	6	0.731703
1700112E06Rik	6.80147	NA	NA	NA	NA	NA	6.80147	NA	NA	NA	NA	NA	6.80147	NA	NA	NA	NA	NA	6.80147	NA	NA	NA	NA	NA	1	0.683552	1	0.286038
1700123O20Rik	10.0637	NA	NA	NA	NA	NA	10.0637	NA	NA	NA	NA	NA	10.0637	NA	NA	NA	NA	NA	10.0637	NA	NA	NA	NA	NA	1	0.553486	1	0.402138
1810009N02Rik	9.67332	0.249913	0.156202	0.589425	0.0304665	2.13376	9.88629	0.249913	0.156202	0.589425	0.0298102	2.13376	9.67332	0.249913	0.156202	0.589425	0.0304665	2.13376	9.88629	0.249913	0.156202	0.589425	0.0298102	2.13376	38	0.665487	6	0.548166
1810010H24Rik	7.45484	-0.197826	0.223878	0.597517	0.0400758	8.76432	7.66485	-0.197826	0.223878	0.597517	0.0389777	8.76432	7.45484	-0.197826	0.223878	0.597517	0.0400758	8.76432	7.45484	-0.197826	0.223878	0.597517	0.0400758	8.76432	38	0.490008	3	0.360812
1810011H11Rik	6.13301	NA	NA	NA	NA	NA	6.13301	0.277141	-0.099783	0.589115	0.0480282	22.6799	6.37295	NA	NA	NA	NA	NA	6.37295	0.277141	-0.099783	0.589115	0.0462199	22.6799	12	0.238548	5	0.43592
1810011O10Rik	11.2606	-0.227816	-0.658034	1.39271	0.0618398	16.7269	10.7244	-0.227816	-0.658034	1.39271	0.0649319	16.7269	11.2606	-0.757618	-0.394549	1.7084	0.0758571	13.834	10.3263	-0.757618	-0.394549	1.7084	0.0827208	13.834	41	0.675693	13	0.67437
1810013L24Rik	10.8231	-0.0387128	0.333916	0.672306	0.0310588	6.44087	10.9662	-0.0387128	0.333916	0.672306	0.0306536	6.44087	10.8231	-0.0387128	0.333916	0.672306	0.0310588	6.44087	10.8231	-0.0387128	0.333916	0.672306	0.0310588	6.44087	38	0.431529	3	0.450417
1810022K09Rik	12.4652	NA	NA	NA	NA	NA	12.2662	-0.0918395	0.101025	0.273061	0.0111306	8.81821	12.4652	NA	NA	NA	NA	NA	12.2662	-0.0918395	0.101025	0.273061	0.0111306	8.81821	12	0.491779	6	0.628553
1810026J23Rik	7.48951	NA	NA	NA	NA	NA	7.33052	0.044326	-0.131211	0.276992	0.0188931	19.2444	7.48951	NA	NA	NA	NA	NA	7.48951	0.044326	-0.131211	0.276992	0.018492	19.2444	12	0.49388	3	0.662011
1810030O07Rik	7.90106	0.0721738	0.0752845	0.208584	0.0131997	3.08057	7.94908	0.0721738	0.0752845	0.208584	0.01312	3.08057	7.90106	NA	NA	NA	NA	NA	7.94908	0.0721738	0.0752845	0.208584	0.01312	3.08057	23	0.63993	6	0.252636
1810037I17Rik	11.7357	NA	NA	NA	NA	NA	11.6299	NA	NA	NA	NA	NA	11.7357	NA	NA	NA	NA	NA	11.6299	NA	NA	NA	NA	NA	1	0.291831	6	0.76959
1810043G02Rik	7.89884	-0.0734168	0.123068	0.286605	0.0181422	8.05457	7.89884	NA	NA	NA	NA	NA	7.89884	NA	NA	NA	NA	NA	8.03034	-0.0734168	0.123068	0.286605	0.0178451	8.05457	14	0.248596	8	0.664448
1810043H04Rik	8.94978	-0.0878311	0.0265402	0.183507	0.010252	10.8791	8.94978	NA	NA	NA	NA	NA	8.85657	-0.0878311	0.0265402	0.183507	0.0103599	10.8791	8.85657	0.0112481	0.098476	0.198233	0.0111913	5.56559	31	0.148046	5	0.251063
1810046K07Rik	6.91018	-0.607589	0.562727	1.65629	0.119844	9.14635	6.53088	-0.607589	0.562727	1.65629	0.126805	9.14635	7.27111	-0.607589	0.562727	1.65629	0.113895	9.14635	6.91018	-0.607589	0.562727	1.65629	0.119844	9.14635	38	0.398427	12	0.265231
1810055G02Rik	11.4161	-0.477834	-0.0844427	0.970477	0.0425047	12.6681	10.2102	-0.477834	-0.0844427	0.970477	0.047525	12.6681	11.4161	-0.477834	-0.0844427	0.970477	0.0425047	12.6681	10.631	-0.958093	-0.144831	1.93796	0.0911462	12.5731	47	0.347228	13	0.714346
2010002M12Rik	8.75386	NA	NA	NA	NA	NA	8.90073	0.105488	-0.0568279	0.239643	0.013462	22.1125	8.75386	0.105488	-0.0568279	0.239643	0.0136878	22.1125	8.90073	0.105488	-0.0568279	0.239643	0.013462	22.1125	33	0.372214	6	0.631961
2010003K11Rik	11.9946	NA	NA	NA	NA	NA	9.53841	0.439507	-0.286382	1.04915	0.0549962	21.7941	11.9946	0.439507	-0.286382	1.04915	0.0437344	21.7941	10.2504	NA	NA	NA	NA	NA	10	0.205598	13	0.78856
2010012O05Rik	8.59478	-0.137794	0.0337369	0.283727	0.0165058	11.0828	8.37362	NA	NA	NA	NA	NA	8.59478	-0.0989868	-0.120202	0.311428	0.0181173	15.3686	8.20629	-0.137794	0.0337369	0.283727	0.0172872	11.0828	30	0.625395	13	0.822938
2010107E04Rik	15.0045	NA	NA	NA	NA	NA	14.8716	NA	NA	NA	NA	NA	15.0045	NA	NA	NA	NA	NA	14.8716	NA	NA	NA	NA	NA	1	0.541327	6	0.767312
2010107G23Rik	7.53935	-0.266037	0.447585	1.04136	0.0690617	8.04844	6.25276	0.0686586	0.209517	0.440959	0.0352612	4.7904	7.53935	0.0686586	0.209517	0.440959	0.0292439	4.7904	6.77314	-0.266037	0.447585	1.04136	0.0768743	8.04844	46	0.397357	13	0.856847
2010111I01Rik	9.08407	-0.263965	-0.206594	0.670399	0.0368997	14.5366	9.48504	-0.263965	-0.206594	0.670399	0.0353398	14.5366	9.08407	-0.23274	0.0141811	0.466342	0.0256681	11.7675	9.48504	-0.23274	0.0141811	0.466342	0.0245831	11.7675	41	0.710836	6	0.79682
2010315B03Rik	9.59333	-0.0688123	0.0776347	0.207483	0.0108139	8.77017	9.59333	-0.0688123	0.0776347	0.207483	0.0108139	8.77017	9.71856	-0.0688123	0.0776347	0.207483	0.0106746	8.77017	9.71856	-0.0688123	0.0776347	0.207483	0.0106746	8.77017	38	0.229547	5	0.481934
2200002D01Rik	11.0147	NA	NA	NA	NA	NA	11.2833	NA	NA	NA	NA	NA	10.721	NA	NA	NA	NA	NA	11.0147	NA	NA	NA	NA	NA	1	0.443063	12	0.542236
2210011C24Rik	5.68029	0.20776	-0.686188	1.4339	0.126217	19.123	6.22769	0.20776	-0.686188	1.4339	0.115123	19.123	5.68029	NA	NA	NA	NA	NA	6.22769	0.20776	-0.686188	1.4339	0.115123	19.123	23	0.620611	6	0.772148
2210013O21Rik	9.19837	NA	NA	NA	NA	NA	8.53718	NA	NA	NA	NA	NA	9.19837	NA	NA	NA	NA	NA	8.89926	NA	NA	NA	NA	NA	1	0.245043	13	0.611505
2210016L21Rik	8.6858	-0.0785431	0.205044	0.439146	0.0252795	7.3973	8.52154	-0.0785431	0.205044	0.439146	0.0257668	7.3973	8.6858	NA	NA	NA	NA	NA	8.52154	-0.0785431	0.205044	0.439146	0.0257668	7.3973	23	0.621388	6	0.531268
2210018M11Rik	6.05715	NA	NA	NA	NA	NA	6.23388	-0.124971	0.0192488	0.25289	0.0202835	11.4163	6.05715	NA	NA	NA	NA	NA	6.23388	NA	NA	NA	NA	NA	3	0.399227	6	0.470048
2210404O09Rik	10.7667	-0.025252	0.1345	0.273699	0.0127105	6.70889	10.4489	-0.025252	0.1345	0.273699	0.013097	6.70889	10.7667	NA	NA	NA	NA	NA	10.4489	-0.025252	0.1345	0.273699	0.013097	6.70889	23	0.458324	6	0.793579
2210408I21Rik	5.92834	0.0644828	-0.0954421	0.230367	0.0194293	20.2696	5.92834	0.0644828	-0.0954421	0.230367	0.0194293	20.2696	6.04331	NA	NA	NA	NA	NA	6.04331	0.0644828	-0.0954421	0.230367	0.0190597	20.2696	23	0.387494	5	0.616205
2300005B03Rik	6.98885	NA	NA	NA	NA	NA	6.98885	NA	NA	NA	NA	NA	6.98885	NA	NA	NA	NA	NA	6.98885	NA	NA	NA	NA	NA	1	0.666014	1	0.498568
2300009A05Rik	11.9588	NA	NA	NA	NA	NA	12.0701	NA	NA	NA	NA	NA	11.9588	NA	NA	NA	NA	NA	11.9588	NA	NA	NA	NA	NA	1	0.215269	3	0.485738
2310003H01Rik	6.2692	-0.165428	0.197195	0.514791	0.0410571	8.66623	6.2692	-0.165428	0.197195	0.514791	0.0410571	8.66623	6.11172	-0.165428	0.197195	0.514791	0.0421151	8.66623	6.11172	-0.165428	0.197195	0.514791	0.0421151	8.66623	38	0.33569	5	0.733699
2310007L24Rik	5.96091	NA	NA	NA	NA	NA	5.96091	NA	NA	NA	NA	NA	5.96091	NA	NA	NA	NA	NA	5.96091	NA	NA	NA	NA	NA	1	0.362125	1	0.506112
2310009B15Rik	10.1196	NA	NA	NA	NA	NA	10.1196	NA	NA	NA	NA	NA	10.0145	NA	NA	NA	NA	NA	10.0145	NA	NA	NA	NA	NA	1	0.238843	5	0.598028
2310011J03Rik	7.49529	-0.0812949	0.107776	0.269996	0.018011	8.46848	7.33394	NA	NA	NA	NA	NA	7.49529	-0.0812949	0.107776	0.269996	0.018011	8.46848	7.33394	-0.0812949	0.107776	0.269996	0.0184073	8.46848	28	0.736185	6	0.770848
2310022A10Rik	8.76231	NA	NA	NA	NA	NA	8.76231	NA	NA	NA	NA	NA	8.76231	0.0714946	0.0420375	0.165875	0.00946526	2.03032	8.76231	0.0714946	0.0420375	0.165875	0.00946526	2.03032	16	0.423473	1	0.36905
2310022B05Rik	8.66826	0.0392826	0.156197	0.322121	0.0185805	5.05888	8.8825	0.0392826	0.156197	0.322121	0.0181323	5.05888	8.66826	0.0392826	0.156197	0.322121	0.0185805	5.05888	8.45581	0.0392826	0.156197	0.322121	0.0190473	5.05888	38	0.484847	13	0.30303
2310030G06Rik	10.3459	0.0439926	0.248182	0.504103	0.0243625	5.32988	10.2199	0.115455	0.0920247	0.295286	0.0144466	2.57046	10.2199	0.115455	0.0920247	0.295286	0.0144466	2.57046	10.0703	0.115455	0.0920247	0.295286	0.0146613	2.57046	39	0.72973	11	0.658062
2310033P09Rik	9.67573	NA	NA	NA	NA	NA	9.67573	NA	NA	NA	NA	NA	9.67573	0.0753005	0.180227	0.39065	0.0201871	4.48829	9.67573	0.180663	0.0520641	0.376032	0.0194317	1.07174	17	0.449007	1	0.239429
2310035C23Rik	5.78228	0.092931	-0.00389562	0.186025	0.0160858	23.84	5.78228	0.092931	-0.00389562	0.186025	0.0160858	23.84	5.78228	0.092931	-0.00389562	0.186025	0.0160858	23.84	5.78228	0.092931	-0.00389562	0.186025	0.0160858	23.84	38	0.501958	1	0.369716
2310036O22Rik	12.8029	0.195197	-0.0240661	0.39335	0.0153618	23.5314	12.945	0.195197	-0.0240661	0.39335	0.0151931	23.5314	12.8029	0.195197	-0.0240661	0.39335	0.0153618	23.5314	12.8029	0.195197	-0.0240661	0.39335	0.0153618	23.5314	38	0.814832	3	0.696969
2310039H08Rik	13.0385	NA	NA	NA	NA	NA	13.0385	-0.00832932	0.0929131	0.186571	0.00715461	6.34151	13.0385	NA	NA	NA	NA	NA	12.9695	-0.00832932	0.0929131	0.186571	0.00719272	6.34151	12	0.266574	8	0.280675
2310047M10Rik	10.2081	0.115787	-0.00202374	0.23161	0.0113443	23.9332	10.2081	0.115787	-0.00202374	0.23161	0.0113443	23.9332	10.2081	0.115787	-0.00202374	0.23161	0.0113443	23.9332	10.2081	0.115787	-0.00202374	0.23161	0.0113443	23.9332	38	0.472173	1	0.355745
2310057M21Rik	7.53537	-0.074944	-0.152344	0.33956	0.022531	16.2537	7.53537	-0.074944	-0.152344	0.33956	0.022531	16.2537	7.53537	NA	NA	NA	NA	NA	7.53537	NA	NA	NA	NA	NA	6	0.252574	1	0.258912
2310061I04Rik	11.0097	-0.110937	-0.04171	0.237037	0.0107649	13.3737	11.0097	-0.110937	-0.04171	0.237037	0.0107649	13.3737	11.0097	-0.110937	-0.04171	0.237037	0.0107649	13.3737	11.0097	-0.110937	-0.04171	0.237037	0.0107649	13.3737	38	0.494036	1	0.455405
2310067B10Rik	5.57625	-0.0936836	0.128758	0.318467	0.0285556	8.40263	5.74086	-0.0936836	0.128758	0.318467	0.0277369	8.40263	5.74086	NA	NA	NA	NA	NA	5.74086	-0.0936836	0.128758	0.318467	0.0277369	8.40263	23	0.309973	2	0.434298
2310079G19Rik	5.80144	NA	NA	NA	NA	NA	5.80144	NA	NA	NA	NA	NA	5.80144	NA	NA	NA	NA	NA	5.80144	0.112042	-0.232718	0.516571	0.0445209	19.7139	5	0.459283	1	0.335802
2410002F23Rik	8.42986	-0.0984918	0.151721	0.361773	0.0214578	8.19935	8.42986	NA	NA	NA	NA	NA	8.28003	-0.0984918	0.151721	0.361773	0.0218461	8.19935	8.28003	-0.0984918	0.151721	0.361773	0.0218461	8.19935	28	0.437627	5	0.586565
2410004B18Rik	8.68419	0.00804634	-0.143619	0.287688	0.0165639	18.2138	8.68419	0.00804634	-0.143619	0.287688	0.0165639	18.2138	8.77218	0.00804634	-0.143619	0.287688	0.0163977	18.2138	8.77218	0.00804634	-0.143619	0.287688	0.0163977	18.2138	38	0.516778	5	0.562431
2410004P03Rik	8.55939	0.0901828	-0.170106	0.385067	0.0224938	19.862	8.55939	0.0901828	-0.170106	0.385067	0.0224938	19.862	8.55939	NA	NA	NA	NA	NA	8.55939	0.0901828	-0.170106	0.385067	0.0224938	19.862	23	0.469047	1	0.39
2410015M20Rik	13.0489	-0.0154577	-0.0843776	0.171564	0.00657386	17.3079	13.1188	NA	NA	NA	NA	NA	13.0489	NA	NA	NA	NA	NA	13.0489	-0.0154577	-0.0843776	0.171564	0.00657386	17.3079	14	0.210999	3	0.263037
2410016O06Rik	8.24889	-0.130112	-0.0709169	0.296367	0.0179641	13.9062	8.35699	-0.130112	-0.0709169	0.296367	0.0177317	13.9062	8.24889	-0.130112	-0.0709169	0.296367	0.0179641	13.9062	8.35699	-0.130112	-0.0709169	0.296367	0.0177317	13.9062	38	0.360003	6	0.474812
2410089E03Rik	8.18351	NA	NA	NA	NA	NA	8.18351	-0.212409	0.254175	0.662488	0.040477	8.65898	8.18351	-0.212409	0.254175	0.662488	0.040477	8.65898	8.48525	-0.212409	0.254175	0.662488	0.0390376	8.65898	33	0.482503	8	0.343876
2410127L17Rik	9.73874	-0.0334055	-0.067265	0.150207	0.00771181	16.2393	9.65613	NA	NA	NA	NA	NA	9.73874	NA	NA	NA	NA	NA	9.65613	-0.0334055	-0.067265	0.150207	0.00777779	16.2393	14	0.254318	6	0.404237
2410131K14Rik	6.28978	0.0402894	-0.175299	0.359738	0.028597	18.8629	6.50453	0.0402894	-0.175299	0.359738	0.0276529	18.8629	6.28978	0.0402894	-0.175299	0.359738	0.028597	18.8629	6.50453	0.0402894	-0.175299	0.359738	0.0276529	18.8629	38	0.611816	6	0.640128
2410137M14Rik	6.9484	NA	NA	NA	NA	NA	7.03982	NA	NA	NA	NA	NA	6.9484	NA	NA	NA	NA	NA	7.03982	NA	NA	NA	NA	NA	1	0.447302	6	0.278023
2410141K09Rik	8.86351	-0.263568	-0.104912	0.567361	0.0320054	13.447	8.71015	NA	NA	NA	NA	NA	8.86351	NA	NA	NA	NA	NA	8.71015	-0.263568	-0.104912	0.567361	0.0325689	13.447	14	0.529133	6	0.733185
2510002D24Rik	8.44795	-0.0477592	0.227335	0.464595	0.0274975	6.79096	8.65954	-0.0477592	0.227335	0.464595	0.0268256	6.79096	8.44795	-0.0477592	0.227335	0.464595	0.0274975	6.79096	8.65954	-0.0477592	0.227335	0.464595	0.0268256	6.79096	38	0.544098	6	0.622931
2510009E07Rik	6.82938	0.118661	-0.102484	0.313583	0.0229584	21.2789	6.64445	0.118661	-0.102484	0.313583	0.0235973	21.2789	6.94741	0.118661	-0.102484	0.313583	0.0225683	21.2789	6.82938	0.118661	-0.102484	0.313583	0.0229584	21.2789	38	0.614171	12	0.409764
2510039O18Rik	12.0415	-0.0137265	0.0908078	0.183679	0.00762693	6.57305	12.0415	NA	NA	NA	NA	NA	12.0415	-0.0137265	0.0908078	0.183679	0.00762693	6.57305	12.0415	-0.0137265	0.0908078	0.183679	0.00762693	6.57305	28	0.523324	1	0.336725
2610002J02Rik	9.53158	NA	NA	NA	NA	NA	9.53158	NA	NA	NA	NA	NA	9.53158	NA	NA	NA	NA	NA	9.53158	0.212188	0.206047	0.591537	0.0310304	2.94391	5	0.368346	1	0.463477
2610002M06Rik	8.5089	-0.0239818	0.186518	0.376108	0.0221008	6.48845	8.5089	-0.0239818	0.186518	0.376108	0.0221008	6.48845	8.5089	-0.0239818	0.186518	0.376108	0.0221008	6.48845	8.5089	-0.0239818	0.186518	0.376108	0.0221008	6.48845	38	0.541685	1	0.26465
2610008E11Rik	7.51804	0.0578818	0.12968	0.284022	0.0188893	4.39644	7.63257	0.0578818	0.12968	0.284022	0.0186059	4.39644	7.51804	NA	NA	NA	NA	NA	7.63257	0.0578818	0.12968	0.284022	0.0186059	4.39644	23	0.395935	6	0.43154
2610015P09Rik	8.97967	-0.0824155	0.112141	0.278337	0.0154982	8.42089	9.07933	-0.0824155	0.112141	0.278337	0.015328	8.42089	8.97967	-0.0824155	0.112141	0.278337	0.0154982	8.42089	9.07933	-0.114256	0.313703	0.667725	0.0367717	7.33416	47	0.510704	6	0.429064
2610020H08Rik	8.55827	-0.213013	0.0219881	0.428289	0.0250219	11.6071	8.30518	-0.213013	0.0219881	0.428289	0.0257845	11.6071	8.76836	NA	NA	NA	NA	NA	8.55827	-0.213013	0.0219881	0.428289	0.0250219	11.6071	23	0.581609	12	0.803619
2610028H24Rik	17.2085	NA	NA	NA	NA	NA	17.2085	NA	NA	NA	NA	NA	17.2085	NA	NA	NA	NA	NA	17.2085	NA	NA	NA	NA	NA	1	0.280678	1	0.415362
2610034B18Rik	7.00562	-0.114141	0.0949251	0.29691	0.0211908	9.35009	7.00562	NA	NA	NA	NA	NA	6.88971	-0.114141	0.0949251	0.29691	0.0215473	9.35009	6.88971	-0.114141	0.0949251	0.29691	0.0215473	9.35009	28	0.154047	5	0.312076
2610044O15Rik8	6.35083	NA	NA	NA	NA	NA	6.35083	NA	NA	NA	NA	NA	6.35083	NA	NA	NA	NA	NA	6.35083	NA	NA	NA	NA	NA	1	0.421879	1	0.32865
2610301B20Rik	7.0645	NA	NA	NA	NA	NA	6.94268	NA	NA	NA	NA	NA	6.94268	NA	NA	NA	NA	NA	6.94268	NA	NA	NA	NA	NA	1	0.598058	2	0.3366
2610305D13Rik	8.62588	-0.501463	-0.217396	1.09312	0.0633627	13.5625	5.91218	NA	NA	NA	NA	NA	8.62588	NA	NA	NA	NA	NA	5.91218	-0.501463	-0.217396	1.09312	0.0924462	13.5625	14	0.434123	6	0.43921
2610318N02Rik	6.22744	NA	NA	NA	NA	NA	6.51983	NA	NA	NA	NA	NA	6.22744	NA	NA	NA	NA	NA	6.51983	NA	NA	NA	NA	NA	1	0.335369	6	0.605967
2610507B11Rik	6.48037	NA	NA	NA	NA	NA	6.48037	-0.214029	-0.110633	0.481863	0.0371787	13.8223	6.48037	NA	NA	NA	NA	NA	6.48037	NA	NA	NA	NA	NA	3	0.326817	1	0.483012
2610524H06Rik	6.05855	NA	NA	NA	NA	NA	6.05855	0.142325	0.54426	1.12512	0.0928541	5.02301	6.05855	NA	NA	NA	NA	NA	6.05855	0.142325	0.54426	1.12512	0.0928541	5.02301	12	0.310796	1	0.492448
2610528J11Rik	8.29813	-0.00944645	0.171766	0.344052	0.0207307	6.20986	8.53376	-0.00944645	0.171766	0.344052	0.0201583	6.20986	8.29813	-0.00944645	0.171766	0.344052	0.0207307	6.20986	8.53376	-0.00944645	0.171766	0.344052	0.0201583	6.20986	38	0.403844	6	0.704503
2700029M09Rik	11.1659	NA	NA	NA	NA	NA	11.1659	NA	NA	NA	NA	NA	11.2422	NA	NA	NA	NA	NA	11.1659	NA	NA	NA	NA	NA	1	0.240399	4	0.24802
2700049A03Rik	7.28058	NA	NA	NA	NA	NA	7.47922	-0.101879	0.290186	0.615101	0.0411207	7.28968	7.28058	NA	NA	NA	NA	NA	7.47922	-0.101879	0.290186	0.615101	0.0411207	7.28968	12	0.431486	6	0.265222
2700060E02Rik	13.8015	0.0177414	0.0479842	0.102318	0.00370677	4.64726	13.7222	NA	NA	NA	NA	NA	13.8015	0.0177414	0.0479842	0.102318	0.00370677	4.64726	13.7222	0.0177414	0.0479842	0.102318	0.00372818	4.64726	28	0.38967	6	0.700604
2700062C07Rik	8.65554	NA	NA	NA	NA	NA	8.73934	NA	NA	NA	NA	NA	8.65554	NA	NA	NA	NA	NA	8.65554	NA	NA	NA	NA	NA	1	0.552657	3	0.362591
2700081O15Rik	5.51984	0.173098	-0.0653241	0.370028	0.033518	22.6216	5.51984	NA	NA	NA	NA	NA	5.51984	NA	NA	NA	NA	NA	5.68358	0.173098	-0.0653241	0.370028	0.0325524	22.6216	14	0.293797	8	0.333073
2700094K13Rik	10.1302	-0.20787	-0.0942773	0.4565	0.0225316	13.6264	9.94202	-0.320074	0.148078	0.705335	0.0354724	10.3449	10.1302	-0.20787	-0.0942773	0.4565	0.0225316	13.6264	9.94202	-0.320074	0.148078	0.705335	0.0354724	10.3449	44	0.189402	6	0.409779
2700097O09Rik	9.41949	0.0232168	-0.107683	0.220314	0.0116946	18.8111	9.41949	0.0232168	-0.107683	0.220314	0.0116946	18.8111	9.533	NA	NA	NA	NA	NA	9.63978	NA	NA	NA	NA	NA	6	0.488587	14	0.439333
2810004N23Rik	11.2402	0.085675	-0.0930701	0.253	0.0112542	20.8421	11.2402	0.085675	-0.0930701	0.253	0.0112542	20.8421	11.2402	0.085675	-0.0930701	0.253	0.0112542	20.8421	11.2402	0.085675	-0.0930701	0.253	0.0112542	20.8421	38	0.654995	1	0.253524
2810006K23Rik	7.954	-0.106084	0.0959303	0.286052	0.0179817	9.19183	7.954	NA	NA	NA	NA	NA	7.954	-0.106084	0.0959303	0.286052	0.0179817	9.19183	7.954	-0.106084	0.0959303	0.286052	0.0179817	9.19183	28	0.227106	1	0.308308
2810021J22Rik	5.67488	0.0551959	0.0534931	0.153728	0.0135446	2.94016	5.67488	0.0551959	0.0534931	0.153728	0.0135446	2.94016	5.67488	0.0551959	0.0534931	0.153728	0.0135446	2.94016	5.67488	0.0551959	0.0534931	0.153728	0.0135446	2.94016	38	0.307699	1	0.444958
2810403A07Rik	9.05224	NA	NA	NA	NA	NA	9.05224	0.0736682	-0.0647846	0.196205	0.0108373	21.2447	9.05224	0.0736682	-0.0647846	0.196205	0.0108373	21.2447	9.05224	0.0736682	-0.0647846	0.196205	0.0108373	21.2447	33	0.267013	1	0.472327
2810408A11Rik	7.36833	0.0808797	-0.12245	0.2935	0.0199163	20.2297	7.36833	NA	NA	NA	NA	NA	7.55574	0.0808797	-0.12245	0.2935	0.0194223	20.2297	7.36833	NA	NA	NA	NA	NA	8	0.62481	4	0.436611
2810417H13Rik	13.1713	0.110619	0.0843073	0.278167	0.0105596	2.4875	13.2665	0.110619	0.0843073	0.278167	0.0104838	2.4875	13.1713	0.110619	0.0843073	0.278167	0.0105596	2.4875	13.2665	NA	NA	NA	NA	NA	18	0.513801	6	0.311799
2810428I15Rik	9.49469	-0.03552	-0.0560872	0.132777	0.00699218	15.8436	9.41623	-0.03552	-0.0560872	0.132777	0.00705045	15.8436	9.60767	-0.03552	-0.0560872	0.132777	0.00690996	15.8436	9.41623	-0.03552	-0.0560872	0.132777	0.00705045	15.8436	38	0.319444	10	0.475754
2810459M11Rik	10.5843	NA	NA	NA	NA	NA	10.8691	NA	NA	NA	NA	NA	10.5843	0.210687	0.085401	0.454676	0.0214788	1.47099	10.8691	0.210687	0.085401	0.454676	0.0209159	1.47099	16	0.355068	6	0.550775
2810474O19Rik	8.45733	-0.381195	0.0509817	0.769178	0.0454741	11.4922	8.65238	-0.381195	0.0509817	0.769178	0.0444489	11.4922	8.45733	NA	NA	NA	NA	NA	8.65238	NA	NA	NA	NA	NA	6	0.434315	6	0.301132
2900026A02Rik	11.2301	-0.0537936	0.395685	0.798651	0.0355584	6.51613	11.094	-0.0537936	0.395685	0.798651	0.0359946	6.51613	11.094	-0.0537936	0.395685	0.798651	0.0359946	6.51613	11.094	-0.0537936	0.395685	0.798651	0.0359946	6.51613	38	0.831993	2	0.261838
3010026O09Rik	9.37077	0.345544	0.875398	1.88226	0.100432	4.56396	8.96076	0.345544	0.875398	1.88226	0.105028	4.56396	9.37077	0.345544	0.875398	1.88226	0.100432	4.56396	8.96076	0.345544	0.875398	1.88226	0.105028	4.56396	38	0.388298	6	0.564556
3110001I22Rik	6.58517	-0.120897	-0.0143891	0.2435	0.0184885	12.4525	6.84827	-0.120897	-0.0143891	0.2435	0.0177782	12.4525	6.58517	NA	NA	NA	NA	NA	6.84827	-0.120897	-0.0143891	0.2435	0.0177782	12.4525	23	0.357067	6	0.501624
3110002H16Rik	7.96634	-0.0651549	-0.0935593	0.228022	0.0143116	15.6764	7.96634	-0.0651549	-0.0935593	0.228022	0.0143116	15.6764	8.06539	NA	NA	NA	NA	NA	8.06539	-0.0651549	-0.0935593	0.228022	0.0141358	15.6764	23	0.606176	5	0.574493
3110009E18Rik	6.76004	NA	NA	NA	NA	NA	6.85175	NA	NA	NA	NA	NA	6.85175	NA	NA	NA	NA	NA	6.76004	NA	NA	NA	NA	NA	1	0.427618	7	0.230467
3110021N24Rik	6.63459	-0.757929	0.143547	1.54281	0.11627	11.285	7.00887	-0.757929	0.143547	1.54281	0.110061	11.285	6.63459	-0.757929	0.143547	1.54281	0.11627	11.285	7.00887	-0.757929	0.143547	1.54281	0.110061	11.285	38	0.696636	6	0.708575
3110035E14Rik	6.84848	0.05718	0.0582192	0.163206	0.0119155	3.0344	6.84848	0.05718	0.0582192	0.163206	0.0119155	3.0344	6.84848	0.05718	0.0582192	0.163206	0.0119155	3.0344	7.0622	0.05718	0.0582192	0.163206	0.0115549	3.0344	38	0.221495	8	0.685239
3110040N11Rik	8.64613	NA	NA	NA	NA	NA	8.51305	NA	NA	NA	NA	NA	8.64613	NA	NA	NA	NA	NA	8.51305	NA	NA	NA	NA	NA	1	0.408294	6	0.557642
3110043O21Rik	5.7979	NA	NA	NA	NA	NA	5.7979	NA	NA	NA	NA	NA	5.7979	NA	NA	NA	NA	NA	5.94217	NA	NA	NA	NA	NA	1	0.571837	8	0.528268
3110052M02Rik	7.65451	0.102745	0.103956	0.292325	0.0190949	3.02237	7.78161	NA	NA	NA	NA	NA	7.65451	0.102745	0.103956	0.292325	0.0190949	3.02237	7.65451	0.102745	0.103956	0.292325	0.0190949	3.02237	28	0.337917	3	0.430093
3110057O12Rik	8.41334	NA	NA	NA	NA	NA	8.63701	NA	NA	NA	NA	NA	8.41334	NA	NA	NA	NA	NA	8.63701	NA	NA	NA	NA	NA	1	0.256409	6	0.73008
3110062M04Rik	9.5264	0.185514	-0.0671501	0.394586	0.0207101	22.6734	9.44122	0.185514	-0.0671501	0.394586	0.020897	22.6734	9.5264	0.185514	-0.0671501	0.394586	0.0207101	22.6734	9.44122	0.185514	-0.0671501	0.394586	0.020897	22.6734	38	0.707534	6	0.568466
3110082I17Rik	6.79463	-0.1487	0.276866	0.628543	0.0462529	7.88263	7.25937	-0.510445	0.12377	1.05047	0.0723528	11.0914	6.36569	-0.1487	0.276866	0.628543	0.0493696	7.88263	6.79463	-0.1487	0.276866	0.628543	0.0462529	7.88263	40	0.348323	12	0.889805
3300002I08Rik	9.75947	-0.0828856	0.149333	0.341587	0.0175003	7.93546	9.95599	-0.0828856	0.149333	0.341587	0.0171549	7.93546	9.75947	-0.0828856	0.149333	0.341587	0.0175003	7.93546	10.1155	-0.0828856	0.149333	0.341587	0.0168844	7.93546	38	0.316488	13	0.388254
3830406C13Rik	6.53622	NA	NA	NA	NA	NA	6.38013	-0.0240089	0.182441	0.368028	0.0288417	6.4998	6.53622	NA	NA	NA	NA	NA	6.38013	-0.0240089	0.182441	0.368028	0.0288417	6.4998	12	0.437911	6	0.780391
4430402I18Rik	7.59473	0.235753	0.271113	0.718559	0.0473064	3.26604	7.17612	0.235753	0.271113	0.718559	0.050066	3.26604	7.59473	0.235753	0.271113	0.718559	0.0473064	3.26604	6.89796	0.235753	0.271113	0.718559	0.0520849	3.26604	38	0.78617	13	0.534227
4632428N05Rik	6.20682	0.0215194	-0.20107	0.404437	0.0325801	18.4073	5.9952	0.0215194	-0.20107	0.404437	0.0337301	18.4073	6.20682	0.0215194	-0.20107	0.404437	0.0325801	18.4073	5.9952	NA	NA	NA	NA	NA	18	0.277234	6	0.272653
4833420G17Rik	8.22999	-0.128173	0.208528	0.489539	0.0297412	8.10515	8.14116	-0.133683	0.0160605	0.269289	0.0165388	11.5433	8.14116	-0.133683	0.0160605	0.269289	0.0165388	11.5433	8.22999	-0.133683	0.0160605	0.269289	0.0163602	11.5433	39	0.463656	7	0.463454
4833439L19Rik	9.84815	-0.0882633	-0.373657	0.76788	0.038986	17.114	9.84815	-0.0882633	-0.373657	0.76788	0.038986	17.114	10.0191	-0.0882633	-0.373657	0.76788	0.0383209	17.114	9.84815	-0.0882633	-0.373657	0.76788	0.038986	17.114	38	0.634639	4	0.313605
4921506M07Rik	5.53902	-0.0604476	0.214623	0.445946	0.040255	7.04864	5.80389	-0.0604476	0.214623	0.445946	0.0384179	7.04864	5.41638	-0.0604476	0.214623	0.445946	0.0411664	7.04864	5.53902	NA	NA	NA	NA	NA	18	0.291628	12	0.478931
4921524J17Rik	7.73269	0.0469625	-0.196468	0.404006	0.0261232	18.8962	7.98552	NA	NA	NA	NA	NA	7.73269	NA	NA	NA	NA	NA	7.98552	0.0469625	-0.196468	0.404006	0.0252961	18.8962	14	0.493121	6	0.766258
4930402H24Rik	5.79552	0.112739	-0.114687	0.32164	0.0277491	20.9673	5.53316	NA	NA	NA	NA	NA	5.79552	0.112739	-0.114687	0.32164	0.0277491	20.9673	5.53316	NA	NA	NA	NA	NA	8	0.328581	6	0.77313
4930427A07Rik	5.83538	NA	NA	NA	NA	NA	5.42856	NA	NA	NA	NA	NA	6.15113	-0.370905	-0.0671902	0.753883	0.0612801	12.6845	5.83538	-0.370905	-0.0671902	0.753883	0.0645959	12.6845	16	0.433612	12	0.513666
4930430F08Rik	8.56497	0.0346129	-0.199049	0.404071	0.0235886	18.6576	8.40661	0.0346129	-0.199049	0.404071	0.0240329	18.6576	8.56497	0.0346129	-0.199049	0.404071	0.0235886	18.6576	8.40661	0.0346129	-0.199049	0.404071	0.0240329	18.6576	38	0.272206	6	0.578507
4930432K21Rik	6.78251	NA	NA	NA	NA	NA	7.23485	NA	NA	NA	NA	NA	6.38581	NA	NA	NA	NA	NA	6.78251	0.334908	-0.587083	1.35178	0.0996521	19.9802	5	0.479901	12	0.838859
4930432M17Rik	8.65477	NA	NA	NA	NA	NA	8.65477	NA	NA	NA	NA	NA	8.65477	NA	NA	NA	NA	NA	8.65477	NA	NA	NA	NA	NA	1	0.421846	1	0.434564
4930452B06Rik	5.92026	NA	NA	NA	NA	NA	6.21501	-0.275086	0.337801	0.871278	0.0700946	8.61049	5.08883	NA	NA	NA	NA	NA	5.08883	NA	NA	NA	NA	NA	3	0.586847	9	0.788789
4930453N24Rik	9.79656	0.103865	-0.0505093	0.230991	0.0117894	22.2711	9.79656	0.103865	-0.0505093	0.230991	0.0117894	22.2711	9.72326	NA	NA	NA	NA	NA	9.72326	0.103865	-0.0505093	0.230991	0.0118783	22.2711	23	0.840311	5	0.570021
4930503L19Rik	6.04565	NA	NA	NA	NA	NA	5.94678	NA	NA	NA	NA	NA	6.04565	NA	NA	NA	NA	NA	5.94678	NA	NA	NA	NA	NA	1	0.174623	6	0.319266
4930512M02Rik	7.37451	NA	NA	NA	NA	NA	7.50411	NA	NA	NA	NA	NA	7.37451	NA	NA	NA	NA	NA	7.37451	NA	NA	NA	NA	NA	1	0.301213	3	0.478381
4930523C07Rik	5.87391	-0.240566	0.177394	0.597799	0.0508859	9.57299	5.87391	-0.240566	0.177394	0.597799	0.0508859	9.57299	5.87391	NA	NA	NA	NA	NA	6.11516	-0.240566	0.177394	0.597799	0.0488784	9.57299	23	0.792424	8	0.683664
4930563E22Rik	6.06284	0.225226	-0.142689	0.533242	0.0439763	21.843	5.88969	0.225226	-0.142689	0.533242	0.0452691	21.843	6.18038	0.225226	-0.142689	0.533242	0.0431399	21.843	6.06284	0.225226	-0.142689	0.533242	0.0439763	21.843	38	0.389684	12	0.476456
4930579G24Rik	5.94034	0.0672418	-0.27171	0.559813	0.0471196	18.9267	5.52285	0.0672418	-0.27171	0.559813	0.0506815	18.9267	6.22382	-0.210418	-0.312612	0.753663	0.0605467	15.737	5.94034	-0.210418	-0.312612	0.753663	0.063436	15.737	41	0.283116	12	0.877292
4930591A17Rik	5.59585	-0.116038	-0.251665	0.554256	0.0495238	16.3498	5.59585	NA	NA	NA	NA	NA	5.59585	NA	NA	NA	NA	NA	5.59585	NA	NA	NA	NA	NA	2	0.528066	1	0.340202
4931406C07Rik	11.73	-0.0116915	-0.151659	0.304218	0.0129675	17.7061	10.9736	-0.0116915	-0.151659	0.304218	0.0138613	17.7061	12.0103	-0.0116915	-0.151659	0.304218	0.0126649	17.7061	11.329	-0.350067	-0.243732	0.853118	0.037652	14.3232	47	0.307159	15	0.982361
4931406P16Rik	8.80675	NA	NA	NA	NA	NA	8.89201	NA	NA	NA	NA	NA	8.89201	NA	NA	NA	NA	NA	8.80675	NA	NA	NA	NA	NA	1	0.198066	7	0.339357
4931428F04Rik	6.46059	0.0496359	-0.137254	0.291907	0.0225913	19.3255	6.65656	0.0496359	-0.137254	0.291907	0.0219262	19.3255	6.46059	NA	NA	NA	NA	NA	6.65656	0.0496359	-0.137254	0.291907	0.0219262	19.3255	23	0.424763	6	0.778813
4931440F15Rik	8.04734	NA	NA	NA	NA	NA	8.04734	0.0451606	-0.170799	0.353336	0.0219536	18.9874	8.04734	NA	NA	NA	NA	NA	8.04734	0.0451606	-0.170799	0.353336	0.0219536	18.9874	12	0.286772	1	0.259498
4932438A13Rik	9.41522	0.414769	0.0665294	0.840141	0.0446161	0.607513	9.28512	0.414769	0.0665294	0.840141	0.0452413	0.607513	9.41522	0.414769	0.0665294	0.840141	0.0446161	0.607513	9.41522	0.378702	-0.187106	0.844806	0.0448638	22.2472	47	0.868514	3	0.313122
4933408B17Rik	5.59836	NA	NA	NA	NA	NA	5.70943	NA	NA	NA	NA	NA	5.59836	NA	NA	NA	NA	NA	5.70943	0.0800499	-0.139244	0.321229	0.0281314	19.9929	5	0.320563	6	0.4803
4933411K16Rik	5.63778	NA	NA	NA	NA	NA	5.73097	0.100471	0.118802	0.31118	0.027149	3.31859	5.63778	0.100471	0.118802	0.31118	0.0275978	3.31859	5.73097	NA	NA	NA	NA	NA	10	0.322935	6	0.289851
4933427D06Rik	14.3896	-0.128966	-0.249136	0.561073	0.0194958	16.1754	15.1118	-0.128966	-0.249136	0.561073	0.018564	16.1754	14.3896	NA	NA	NA	NA	NA	15.1118	-0.128966	-0.249136	0.561073	0.018564	16.1754	23	0.366666	6	0.720956
4933427D14Rik	5.83944	-0.00952116	0.0865042	0.174053	0.0149032	6.41874	5.95298	-0.00952116	0.0865042	0.174053	0.014619	6.41874	5.83944	NA	NA	NA	NA	NA	5.83944	-0.00952116	0.0865042	0.174053	0.0149032	6.41874	23	0.291909	3	0.57871
4933434E20Rik	9.0363	NA	NA	NA	NA	NA	8.97243	NA	NA	NA	NA	NA	9.0363	NA	NA	NA	NA	NA	9.0363	NA	NA	NA	NA	NA	1	0.596247	3	0.243978
5031439G07Rik	8.93608	-0.40389	0.219317	0.919188	0.0514313	10.0998	8.04087	-0.228113	-0.0470459	0.465827	0.0289662	12.7769	8.93608	-0.228113	-0.0470459	0.465827	0.0260644	12.7769	8.58636	-0.40389	0.219317	0.919188	0.053526	10.0998	46	0.938019	13	0.71113
5330417C22Rik	7.02019	NA	NA	NA	NA	NA	6.85491	NA	NA	NA	NA	NA	7.02019	NA	NA	NA	NA	NA	7.3336	NA	NA	NA	NA	NA	1	0.594323	13	0.657203
5730409E04Rik	9.81826	NA	NA	NA	NA	NA	9.47125	0.103442	0.00174682	0.206913	0.0109232	0.0644973	9.81826	0.103442	0.00174682	0.206913	0.0105371	0.0644973	9.56352	NA	NA	NA	NA	NA	10	0.268949	13	0.455146
5730455P16Rik	6.40265	NA	NA	NA	NA	NA	6.40265	NA	NA	NA	NA	NA	6.40265	NA	NA	NA	NA	NA	6.40265	NA	NA	NA	NA	NA	1	0.475597	1	0.492607
5730508B09Rik	7.46606	NA	NA	NA	NA	NA	7.46606	NA	NA	NA	NA	NA	7.46606	NA	NA	NA	NA	NA	7.309	NA	NA	NA	NA	NA	1	0.169204	8	0.405998
5830415F09Rik	6.9264	0.0286766	0.108691	0.22482	0.0162292	5.01467	7.08808	0.0286766	0.108691	0.22482	0.015859	5.01467	6.9264	0.0286766	0.108691	0.22482	0.0162292	5.01467	7.08808	0.0286766	0.108691	0.22482	0.015859	5.01467	38	0.635704	6	0.534412
5830473C10Rik	9.46873	-0.0498521	0.24005	0.490345	0.0258929	6.78214	9.67273	-0.0498521	0.24005	0.490345	0.0253468	6.78214	9.25644	-0.0498521	0.24005	0.490345	0.0264867	6.78214	9.46873	-0.0498521	0.24005	0.490345	0.0258929	6.78214	38	0.378164	12	0.321828
6030458C11Rik	7.97431	-0.081497	0.0385241	0.180287	0.0113042	10.3133	7.97431	-0.081497	0.0385241	0.180287	0.0113042	10.3133	7.97431	-0.081497	0.0385241	0.180287	0.0113042	10.3133	7.97431	-0.081497	0.0385241	0.180287	0.0113042	10.3133	38	0.473355	1	0.371751
6330403A02Rik	6.99738	NA	NA	NA	NA	NA	7.29142	NA	NA	NA	NA	NA	6.84754	NA	NA	NA	NA	NA	6.99738	NA	NA	NA	NA	NA	1	0.611467	12	0.492248
6330408A02Rik	7.32327	0.0140562	0.138183	0.277791	0.0189663	5.61278	7.32327	0.0140562	0.138183	0.277791	0.0189663	5.61278	7.54557	0.0140562	0.138183	0.277791	0.0184076	5.61278	7.54557	-0.218122	0.233055	0.63841	0.0423037	8.87362	47	0.66908	5	0.62005
6330416G13Rik	8.55622	NA	NA	NA	NA	NA	8.98275	-0.242163	0.013028	0.485027	0.0269977	11.7947	8.01883	-0.242163	0.013028	0.485027	0.030243	11.7947	8.55622	0.252567	-0.29347	0.774376	0.0452522	20.7144	36	0.265493	12	0.701464
6430531B16Rik	5.7538	-0.0194635	-0.0905323	0.185202	0.0160939	17.1911	5.7538	NA	NA	NA	NA	NA	5.7538	-0.0194635	-0.0905323	0.185202	0.0160939	17.1911	5.7538	-0.0194635	-0.0905323	0.185202	0.0160939	17.1911	28	0.25613	1	0.424312
6430548M08Rik	7.8386	0.161992	-0.0330495	0.330659	0.0210917	23.2313	7.8386	0.146024	-0.292014	0.652979	0.0416515	19.7712	8.05144	0.161992	-0.0330495	0.330659	0.0205341	23.2313	8.05144	0.546358	-0.268959	1.21794	0.0756351	22.2527	50	0.266631	5	0.349623
6430550D23Rik	6.69448	-0.227188	0.0586414	0.469269	0.0350489	11.0351	6.51853	NA	NA	NA	NA	NA	6.69448	NA	NA	NA	NA	NA	6.51853	-0.227188	0.0586414	0.469269	0.035995	11.0351	14	0.816788	6	0.400581
6430571L13Rik	5.70838	NA	NA	NA	NA	NA	5.70838	NA	NA	NA	NA	NA	5.70838	NA	NA	NA	NA	NA	5.70838	NA	NA	NA	NA	NA	1	0.217541	1	0.337186
6430573F11Rik	8.45995	0.588342	0.146696	1.21271	0.0716735	0.933369	7.96834	0.588342	0.146696	1.21271	0.0760955	0.933369	8.84453	0.822943	-0.373144	1.80718	0.102164	22.3739	8.45995	0.199525	-0.403534	0.900333	0.0532115	19.754	51	0.656732	12	0.741366
8030462N17Rik	6.4824	NA	NA	NA	NA	NA	6.56478	NA	NA	NA	NA	NA	6.4824	-0.0394285	-0.0676059	0.156527	0.0120732	15.9833	6.56478	-0.0394285	-0.0676059	0.156527	0.0119217	15.9833	16	0.221939	6	0.392713
8430408G22Rik	11.9959	0.524296	0.620196	1.62423	0.0676993	3.31932	11.4981	0.524296	0.620196	1.62423	0.0706305	3.31932	11.4981	0.524296	0.620196	1.62423	0.0706305	3.31932	11.9959	0.524296	0.620196	1.62423	0.0676993	3.31932	38	0.415135	7	0.577685
8430419L09Rik	8.47699	-0.0680287	-0.197738	0.418225	0.0246683	16.7343	8.85341	-0.0680287	-0.197738	0.418225	0.0236194	16.7343	8.47699	-0.0680287	-0.197738	0.418225	0.0246683	16.7343	9.08611	-0.0680287	-0.197738	0.418225	0.0230145	16.7343	38	0.491332	13	0.620232
9030025P20Rik	8.51194	NA	NA	NA	NA	NA	8.51194	NA	NA	NA	NA	NA	8.51194	NA	NA	NA	NA	NA	8.51194	NA	NA	NA	NA	NA	1	0.669673	1	0.443997
9030617O03Rik	11.3233	-0.132278	0.0626954	0.292768	0.0129277	10.3094	10.9313	-0.132278	0.0626954	0.292768	0.0133912	10.3094	11.6359	-0.132278	0.0626954	0.292768	0.0125804	10.3094	11.1795	-0.282843	0.334825	0.876601	0.0392057	8.6793	47	0.60343	15	0.655606
9030624G23Rik	10.0868	NA	NA	NA	NA	NA	9.9834	0.0132439	0.11544	0.232394	0.011639	5.56369	10.0868	NA	NA	NA	NA	NA	9.9834	NA	NA	NA	NA	NA	3	0.371009	6	0.741433
9030624J02Rik	6.22607	-0.100732	0.081855	0.259593	0.0208472	9.3935	6.06556	-0.100732	0.081855	0.259593	0.0213989	9.3935	6.06556	NA	NA	NA	NA	NA	6.06556	NA	NA	NA	NA	NA	6	0.205286	2	0.605025
9130011E15Rik	6.71143	NA	NA	NA	NA	NA	6.55378	0.108954	-0.0945544	0.288524	0.022012	21.2698	6.71143	NA	NA	NA	NA	NA	6.55378	NA	NA	NA	NA	NA	3	0.281915	6	0.674107
9130023H24Rik	7.40342	NA	NA	NA	NA	NA	7.40342	NA	NA	NA	NA	NA	7.40342	NA	NA	NA	NA	NA	7.25233	NA	NA	NA	NA	NA	1	0.427253	8	0.408272
9130401M01Rik	7.33095	NA	NA	NA	NA	NA	6.98802	NA	NA	NA	NA	NA	7.33095	NA	NA	NA	NA	NA	6.98802	NA	NA	NA	NA	NA	1	0.697386	6	0.670263
9130409I23Rik	9.56951	NA	NA	NA	NA	NA	8.59237	-0.0613778	0.670638	1.34688	0.0783767	6.34861	10.1191	NA	NA	NA	NA	NA	8.59237	-1.25442	0.297495	2.57842	0.150041	11.1106	13	0.451702	10	0.66803
9230110C19Rik	13.5678	NA	NA	NA	NA	NA	13.6876	NA	NA	NA	NA	NA	13.5678	NA	NA	NA	NA	NA	13.6876	NA	NA	NA	NA	NA	1	0.440877	6	0.24882
9430015G10Rik	5.47209	0.0605084	-0.053802	0.161937	0.0147967	21.2238	5.47209	0.0605084	-0.053802	0.161937	0.0147967	21.2238	5.58	0.0605084	-0.053802	0.161937	0.0145105	21.2238	5.58	NA	NA	NA	NA	NA	18	0.173801	5	0.592235
9430016H08Rik	10.8924	NA	NA	NA	NA	NA	10.7387	NA	NA	NA	NA	NA	10.8924	NA	NA	NA	NA	NA	10.7387	NA	NA	NA	NA	NA	1	0.120236	6	0.749221
9430020K01Rik	6.51366	NA	NA	NA	NA	NA	6.70385	NA	NA	NA	NA	NA	6.51366	NA	NA	NA	NA	NA	6.70385	NA	NA	NA	NA	NA	1	0.62548	6	0.77304
9430038I01Rik	8.33647	-0.479593	0.183325	1.02687	0.0615892	10.6054	8.33647	-0.28171	0.071277	0.581175	0.0348574	11.0534	8.33647	-0.28171	0.071277	0.581175	0.0348574	11.0534	8.1083	-0.479593	0.183325	1.02687	0.0633224	10.6054	46	0.510884	8	0.419725
9530068E07Rik	6.76882	NA	NA	NA	NA	NA	6.96031	NA	NA	NA	NA	NA	6.59761	NA	NA	NA	NA	NA	6.76882	NA	NA	NA	NA	NA	1	0.479234	12	0.859147
9830147E19Rik	11.4877	-0.193219	-0.0719625	0.41237	0.0179483	13.3618	11.56	-0.145483	0.0741285	0.32656	0.0141246	10.2	11.4877	NA	NA	NA	NA	NA	11.4877	-0.145483	0.0741285	0.32656	0.0142134	10.2	24	0.664211	3	0.367313
9930021J03Rik	8.04565	0.00141157	0.201204	0.402417	0.0250083	5.9732	7.93913	0.00141157	0.201204	0.402417	0.0253439	5.9732	8.04565	NA	NA	NA	NA	NA	7.93913	0.00141157	0.201204	0.402417	0.0253439	5.9732	23	0.538574	6	0.334093
9930104L06Rik	7.5742	NA	NA	NA	NA	NA	7.64295	NA	NA	NA	NA	NA	7.5742	NA	NA	NA	NA	NA	7.64295	NA	NA	NA	NA	NA	1	0.363843	6	0.33081
9930111J21Rik1	5.9994	0.00317834	-0.101459	0.203017	0.0169198	18.1196	5.9994	NA	NA	NA	NA	NA	5.9994	NA	NA	NA	NA	NA	5.9994	0.00317834	-0.101459	0.203017	0.0169198	18.1196	14	0.318087	1	0.311589
A130010J15Rik	7.56398	NA	NA	NA	NA	NA	7.7387	NA	NA	NA	NA	NA	7.56398	NA	NA	NA	NA	NA	7.7387	NA	NA	NA	NA	NA	1	0.636243	6	0.795842
A1cf	9.93732	-0.171241	-0.138458	0.440427	0.0221603	14.5972	9.93732	NA	NA	NA	NA	NA	9.93732	-0.171241	-0.138458	0.440427	0.0221603	14.5972	9.93732	-0.171241	-0.138458	0.440427	0.0221603	14.5972	28	0.397814	1	0.42876
A230046K03Rik	8.15502	0.0618891	-0.0719135	0.189756	0.0116343	20.7144	8.08168	0.0618891	-0.0719135	0.189756	0.0117399	20.7144	8.08168	NA	NA	NA	NA	NA	8.08168	0.0618891	-0.0719135	0.189756	0.0117399	20.7144	23	0.286178	2	0.284937
A230050P20Rik	8.92434	0.391606	-0.0677832	0.794858	0.0445331	23.3453	8.44556	0.391606	-0.0677832	0.794858	0.0470578	23.3453	8.92434	0.391606	-0.0677832	0.794858	0.0445331	23.3453	8.21076	0.391606	-0.0677832	0.794858	0.0484035	23.3453	38	0.606878	13	0.671042
A430005L14Rik	13.0931	NA	NA	NA	NA	NA	13.0931	-0.105332	-0.0728815	0.256176	0.00978286	14.312	13.0931	NA	NA	NA	NA	NA	13.0931	NA	NA	NA	NA	NA	3	0.163367	1	0.281595
A430078G23Rik	15.1765	NA	NA	NA	NA	NA	15.1765	NA	NA	NA	NA	NA	15.1765	NA	NA	NA	NA	NA	15.0612	0.0893827	0.124329	0.306248	0.0101668	3.61912	5	0.672839	8	0.560266
A430105I19Rik	6.00249	NA	NA	NA	NA	NA	6.00249	NA	NA	NA	NA	NA	6.00249	NA	NA	NA	NA	NA	6.00249	NA	NA	NA	NA	NA	1	0.75654	1	0.422141
A4galt	7.76935	NA	NA	NA	NA	NA	7.76935	NA	NA	NA	NA	NA	7.76935	NA	NA	NA	NA	NA	7.76935	NA	NA	NA	NA	NA	1	0.426614	1	0.273896
A630001G21Rik	5.57551	NA	NA	NA	NA	NA	5.57551	NA	NA	NA	NA	NA	5.57551	NA	NA	NA	NA	NA	5.57551	NA	NA	NA	NA	NA	1	0.67177	1	0.282786
A630033H20Rik	5.7892	NA	NA	NA	NA	NA	5.67809	NA	NA	NA	NA	NA	5.7892	NA	NA	NA	NA	NA	5.7892	NA	NA	NA	NA	NA	1	0.584427	3	0.304463
A630095N17Rik	5.57769	NA	NA	NA	NA	NA	5.57769	NA	NA	NA	NA	NA	5.57769	NA	NA	NA	NA	NA	5.57769	NA	NA	NA	NA	NA	1	0.697393	1	0.465987
A730008H23Rik	7.61813	-0.114709	0.173273	0.415603	0.0272772	8.23368	7.4738	-0.114709	0.173273	0.415603	0.027804	8.23368	7.61813	-0.114709	0.173273	0.415603	0.0272772	8.23368	7.4738	-0.114709	0.173273	0.415603	0.027804	8.23368	38	0.753262	6	0.622672
A730017C20Rik	9.12553	NA	NA	NA	NA	NA	9.12553	NA	NA	NA	NA	NA	9.12553	NA	NA	NA	NA	NA	9.12553	NA	NA	NA	NA	NA	1	0.502971	1	0.391698
A830080D01Rik	5.52496	NA	NA	NA	NA	NA	5.52496	NA	NA	NA	NA	NA	5.52496	NA	NA	NA	NA	NA	5.52496	NA	NA	NA	NA	NA	1	0.573891	1	0.332034
A930018P22Rik	6.04819	-0.146456	0.0864505	0.340136	0.0281188	9.96316	5.76842	-0.146456	0.0864505	0.340136	0.0294825	9.96316	6.04819	-0.146456	0.0864505	0.340136	0.0281188	9.96316	5.76842	-0.146456	0.0864505	0.340136	0.0294825	9.96316	38	0.426381	6	0.71339
AA415398	8.63233	NA	NA	NA	NA	NA	9.0988	NA	NA	NA	NA	NA	8.63233	NA	NA	NA	NA	NA	9.0988	NA	NA	NA	NA	NA	1	0.546601	6	0.794663
AA986860	7.05153	-0.437981	-0.173676	0.942317	0.0668166	13.442	7.05153	-0.590672	-0.556299	1.62279	0.115067	14.8856	7.05153	-0.437981	-0.173676	0.942317	0.0668166	13.442	7.05153	-0.437981	-0.173676	0.942317	0.0668166	13.442	40	0.524456	1	0.260141
Aaas	8.78495	-0.0430366	0.119751	0.254499	0.0144849	7.31784	8.56903	NA	NA	NA	NA	NA	9.0189	-0.0430366	0.119751	0.254499	0.0141092	7.31784	8.78495	-0.226566	0.234189	0.651695	0.0370915	8.93681	31	0.332789	12	0.887468
Aacs	13.3485	-0.438309	0.136063	0.917885	0.0343816	10.8503	12.6429	-0.438309	0.136063	0.917885	0.0363005	10.8503	12.6429	-0.438309	0.136063	0.917885	0.0363005	10.8503	10.9092	-0.438309	0.136063	0.917885	0.0420694	10.8503	38	0.390925	11	0.886231
Aadac	15.7291	0.0138196	0.0634397	0.129855	0.00412784	5.18072	15.654	0.0138196	0.0634397	0.129855	0.00414767	5.18072	15.654	0.0138196	0.0634397	0.129855	0.00414767	5.18072	15.5408	NA	NA	NA	NA	NA	18	0.310675	11	0.525902
Aadat	12.078	NA	NA	NA	NA	NA	12.4052	-0.205975	-0.10699	0.46421	0.0187103	13.8299	12.078	NA	NA	NA	NA	NA	12.4052	-0.205975	-0.10699	0.46421	0.0187103	13.8299	12	0.254957	6	0.555453
Aaed1	9.22131	0.135597	0.0700131	0.30521	0.0165492	1.82059	9.45927	0.135597	0.0700131	0.30521	0.0161328	1.82059	9.22131	0.135597	0.0700131	0.30521	0.0165492	1.82059	9.45927	0.269923	0.0146809	0.540644	0.0285774	0.207547	47	0.26232	6	0.797777
Aagab	6.6939	NA	NA	NA	NA	NA	6.6939	NA	NA	NA	NA	NA	6.88737	NA	NA	NA	NA	NA	6.6939	NA	NA	NA	NA	NA	1	0.448781	4	0.522991
Aak1	5.73684	0.118694	-0.149698	0.382087	0.0333012	20.5607	5.59572	NA	NA	NA	NA	NA	5.73684	0.118694	-0.149698	0.382087	0.0333012	20.5607	5.59572	0.118694	-0.149698	0.382087	0.034141	20.5607	28	0.787681	6	0.75276
Aamdc	9.3328	-0.167705	-0.018728	0.337496	0.0180812	12.4248	9.4911	-0.167705	-0.018728	0.337496	0.0177796	12.4248	9.3328	NA	NA	NA	NA	NA	9.3328	-0.167705	-0.018728	0.337496	0.0180812	12.4248	23	0.574174	3	0.231973
Aamp	9.34107	-0.149744	0.00349774	0.299569	0.0160351	11.9108	9.34107	-0.149744	0.00349774	0.299569	0.0160351	11.9108	9.34107	NA	NA	NA	NA	NA	9.34107	-0.149744	0.00349774	0.299569	0.0160351	11.9108	23	0.413769	1	0.439834
Aanat	8.06179	NA	NA	NA	NA	NA	8.06179	NA	NA	NA	NA	NA	7.92116	NA	NA	NA	NA	NA	8.06179	0.185783	-0.272752	0.660027	0.0409355	20.284	5	0.782593	4	0.285963
Aar2	10.131	NA	NA	NA	NA	NA	10.0361	NA	NA	NA	NA	NA	10.131	NA	NA	NA	NA	NA	10.0361	NA	NA	NA	NA	NA	1	0.424316	6	0.537429
Aard	5.94863	NA	NA	NA	NA	NA	5.71426	NA	NA	NA	NA	NA	5.94863	NA	NA	NA	NA	NA	5.71426	NA	NA	NA	NA	NA	1	0.464775	6	0.446829
Aars	12.6758	0.0857092	0.150529	0.346439	0.0136653	4.02289	12.7687	0.161922	-0.0835816	0.364444	0.014271	22.1799	12.6758	0.0857092	0.150529	0.346439	0.0136653	4.02289	12.7687	0.161922	-0.0835816	0.364444	0.014271	22.1799	44	0.420338	6	0.315298
Aars2	9.36703	NA	NA	NA	NA	NA	9.36703	NA	NA	NA	NA	NA	9.36703	NA	NA	NA	NA	NA	9.36703	NA	NA	NA	NA	NA	1	0.489094	1	0.396954
Aarsd1	9.59785	-0.0940018	-0.101576	0.276796	0.0144197	15.1478	9.59785	-0.0940018	-0.101576	0.276796	0.0144197	15.1478	9.59785	-0.0940018	-0.101576	0.276796	0.0144197	15.1478	9.49033	-0.0940018	-0.101576	0.276796	0.014583	15.1478	38	0.794337	8	0.4519
Aasdh	6.30898	NA	NA	NA	NA	NA	6.30898	NA	NA	NA	NA	NA	6.30898	0.0582779	0.172553	0.364258	0.0288682	4.75588	6.30898	NA	NA	NA	NA	NA	4	0.260861	1	0.238291
Aasdhppt	10.5884	0.200024	0.0433198	0.409323	0.0193288	0.814666	10.507	NA	NA	NA	NA	NA	10.5884	0.200024	0.0433198	0.409323	0.0193288	0.814666	10.507	0.143237	-0.0985822	0.347766	0.0165493	21.6975	31	0.429493	6	0.522216
Aass	8.92876	-0.107665	-0.318717	0.672822	0.0376772	16.7556	9.35921	-0.107665	-0.318717	0.672822	0.0359444	16.7556	8.92876	-0.107665	-0.318717	0.672822	0.0376772	16.7556	9.35921	-0.107665	-0.318717	0.672822	0.0359444	16.7556	38	0.683543	6	0.712316
Aatf	8.79446	-0.119263	0.136103	0.361926	0.0205769	8.74847	8.02184	-0.119263	0.136103	0.361926	0.0225588	8.74847	8.79446	NA	NA	NA	NA	NA	8.2478	-0.119263	0.136103	0.361926	0.0219408	8.74847	23	0.295077	13	0.86929
Aatk	9.70384	-0.242406	-0.313707	0.7929	0.040855	15.4871	7.39236	-0.242406	-0.313707	0.7929	0.0536297	15.4871	10.4561	-0.242406	-0.313707	0.7929	0.0379156	15.4871	8.27132	-0.242406	-0.313707	0.7929	0.0479307	15.4871	38	0.19684	15	0.987102
AB124611	5.9332	NA	NA	NA	NA	NA	5.65481	NA	NA	NA	NA	NA	5.9332	NA	NA	NA	NA	NA	5.9332	NA	NA	NA	NA	NA	1	0.711296	3	0.542795
Abat	7.21321	NA	NA	NA	NA	NA	7.21321	NA	NA	NA	NA	NA	7.21321	NA	NA	NA	NA	NA	7.21321	NA	NA	NA	NA	NA	1	0.246652	1	0.391104
Abca1	6.76998	NA	NA	NA	NA	NA	6.92939	-0.0889991	0.102225	0.271078	0.01956	8.73622	6.76998	-0.0889991	0.102225	0.271078	0.0200206	8.73622	6.92939	-0.0889991	0.102225	0.271078	0.01956	8.73622	33	0.422302	6	0.304963
Abca17	6.64729	-0.0622198	-0.292414	0.597921	0.0449748	17.1992	7.28846	-0.0622198	-0.292414	0.597921	0.0410183	17.1992	6.64729	NA	NA	NA	NA	NA	7.28846	-0.0622198	-0.292414	0.597921	0.0410183	17.1992	23	0.540122	6	0.652045
Abca2	8.67172	NA	NA	NA	NA	NA	9.06797	0.183333	0.102942	0.420514	0.0231868	1.95429	8.49678	0.183333	0.102942	0.420514	0.0247455	1.95429	8.83875	0.434868	-0.0135728	0.87016	0.0492242	23.8808	36	0.264034	15	0.458861
Abca3	11.8922	NA	NA	NA	NA	NA	11.8922	NA	NA	NA	NA	NA	12.168	NA	NA	NA	NA	NA	12.168	0.117994	0.270244	0.589761	0.0242341	4.42753	5	0.386137	5	0.529939
Abca5	7.31637	NA	NA	NA	NA	NA	6.85761	NA	NA	NA	NA	NA	7.31637	NA	NA	NA	NA	NA	7.10603	NA	NA	NA	NA	NA	1	0.546937	13	0.642575
Abca6	9.56895	-0.106774	0.0415473	0.229146	0.0119734	10.5826	9.88169	-0.106774	0.0415473	0.229146	0.0115945	10.5826	9.56895	-0.106774	0.0415473	0.229146	0.0119734	10.5826	9.76283	-0.106774	0.0415473	0.229146	0.0117356	10.5826	38	0.619949	13	0.459039
Abca7	5.50226	NA	NA	NA	NA	NA	5.50226	0.0586986	-0.135146	0.294686	0.0267787	19.5651	5.58705	0.0586986	-0.135146	0.294686	0.0263723	19.5651	5.50226	NA	NA	NA	NA	NA	10	0.809113	4	0.211555
Abca8a	7.88744	NA	NA	NA	NA	NA	8.46046	-0.357165	0.343451	0.99101	0.0585672	9.07476	7.58651	NA	NA	NA	NA	NA	8.46046	NA	NA	NA	NA	NA	3	0.677279	10	0.385149
Abca8b	10.8591	0.363552	0.340879	0.996733	0.045894	2.8771	11.1162	0.363552	0.340879	0.996733	0.0448326	2.8771	10.8591	0.363552	0.340879	0.996733	0.045894	2.8771	11.1162	0.363552	0.340879	0.996733	0.0448326	2.8771	38	0.60533	6	0.722848
Abca9	6.3219	0.0345707	-0.185503	0.377394	0.0298481	18.7038	6.0721	0.0345707	-0.185503	0.377394	0.0310761	18.7038	6.472	0.0345707	-0.185503	0.377394	0.0291559	18.7038	6.3219	0.0345707	-0.185503	0.377394	0.0298481	18.7038	38	0.796124	12	0.739693
Abcb10	10.6179	NA	NA	NA	NA	NA	10.8321	NA	NA	NA	NA	NA	10.4346	NA	NA	NA	NA	NA	10.4346	0.212639	-0.239588	0.640681	0.0306999	20.7726	5	0.838104	9	0.402385
Abcb11	14.2001	0.296225	0.303906	0.848783	0.0298864	3.04888	14.2001	0.296225	0.303906	0.848783	0.0298864	3.04888	14.0208	0.296225	0.303906	0.848783	0.0302687	3.04888	14.2001	0.5481	0.20527	1.17055	0.0412163	1.36877	47	0.553702	4	0.621737
Abcb1a	7.14912	-0.790089	-0.333659	1.71531	0.119966	13.5263	6.08488	NA	NA	NA	NA	NA	7.6329	-0.790089	-0.333659	1.71531	0.112363	13.5263	7.14912	-1.2309	0.41248	2.59634	0.181585	10.7649	31	0.355773	12	0.776148
Abcb1b	6.01631	NA	NA	NA	NA	NA	6.01631	-0.312758	-0.253964	0.805767	0.0669652	14.6051	6.01631	-0.312758	-0.253964	0.805767	0.0669652	14.6051	6.01631	NA	NA	NA	NA	NA	10	0.28274	1	0.266774
Abcb4	10.8331	0.115203	0.0697141	0.269309	0.0124299	2.07865	10.4075	0.115203	0.0697141	0.269309	0.0129382	2.07865	11.167	0.115203	0.0697141	0.269309	0.0120582	2.07865	11.0092	NA	NA	NA	NA	NA	18	0.302706	15	0.45208
Abcb6	11.0769	-0.175283	-0.0160086	0.352025	0.01589	12.3479	11.0769	-0.175283	-0.0160086	0.352025	0.01589	12.3479	11.202	NA	NA	NA	NA	NA	11.0769	-0.175283	-0.0160086	0.352025	0.01589	12.3479	23	0.312985	4	0.38164
Abcb7	6.90239	NA	NA	NA	NA	NA	6.90239	NA	NA	NA	NA	NA	6.9967	NA	NA	NA	NA	NA	6.9967	NA	NA	NA	NA	NA	1	0.512868	5	0.351984
Abcb8	8.69382	-0.156373	0.104535	0.376192	0.0216356	9.74915	8.47647	-0.156373	0.104535	0.376192	0.0221903	9.74915	8.69382	NA	NA	NA	NA	NA	8.47647	-0.156373	0.104535	0.376192	0.0221903	9.74915	23	0.687805	6	0.790813
Abcb9	9.60001	-0.159773	0.0800205	0.357383	0.0186137	10.2264	9.02206	-0.159773	0.0800205	0.357383	0.0198061	10.2264	9.89728	-0.159773	0.0800205	0.357383	0.0180546	10.2264	9.2372	-0.159773	0.0800205	0.357383	0.0193448	10.2264	38	0.291223	15	0.817361
Abcc1	5.8624	NA	NA	NA	NA	NA	5.8624	NA	NA	NA	NA	NA	5.8624	NA	NA	NA	NA	NA	5.8624	NA	NA	NA	NA	NA	1	0.304893	1	0.378822
Abcc10	9.777	-0.0364816	0.109613	0.231048	0.0118159	7.22724	10.0368	-0.0364816	0.109613	0.231048	0.01151	7.22724	9.777	-0.0364816	0.109613	0.231048	0.0118159	7.22724	10.0368	-0.0364816	0.109613	0.231048	0.01151	7.22724	38	0.4905	6	0.795106
Abcc2	12.4152	-0.17461	0.143556	0.452092	0.0182073	9.37165	12.2703	-0.17461	0.143556	0.452092	0.0184222	9.37165	12.4152	-0.17461	0.143556	0.452092	0.0182073	9.37165	12.4152	-0.34435	0.131733	0.737375	0.0296966	10.6044	47	0.27754	3	0.624067
Abcc3	8.59574	-0.325601	0.176748	0.74096	0.0431004	10.1004	7.13441	-0.325601	0.176748	0.74096	0.0519286	10.1004	8.59574	NA	NA	NA	NA	NA	8.05133	-0.325601	0.176748	0.74096	0.0460148	10.1004	23	0.24007	13	0.831847
Abcc4	6.59859	-0.0942783	0.200055	0.442313	0.0335157	7.68219	6.59859	NA	NA	NA	NA	NA	6.81391	NA	NA	NA	NA	NA	6.59859	-0.0942783	0.200055	0.442313	0.0335157	7.68219	14	0.396317	4	0.342632
Abcc5	7.74462	NA	NA	NA	NA	NA	7.51552	NA	NA	NA	NA	NA	7.74462	NA	NA	NA	NA	NA	7.74462	NA	NA	NA	NA	NA	1	0.442994	3	0.451194
Abcc6	11.2514	NA	NA	NA	NA	NA	11.2514	NA	NA	NA	NA	NA	11.2514	NA	NA	NA	NA	NA	11.2514	NA	NA	NA	NA	NA	1	0.359336	1	0.247474
Abcc9	9.79065	NA	NA	NA	NA	NA	10.1149	NA	NA	NA	NA	NA	9.79065	NA	NA	NA	NA	NA	10.1149	NA	NA	NA	NA	NA	1	0.298508	6	0.711852
Abcd1	7.19982	-0.241529	0.127623	0.546348	0.0379417	10.1432	6.70442	NA	NA	NA	NA	NA	7.41376	NA	NA	NA	NA	NA	6.70442	-0.241529	0.127623	0.546348	0.0407454	10.1432	14	0.814801	10	0.598375
Abcd2	6.85784	NA	NA	NA	NA	NA	5.78806	NA	NA	NA	NA	NA	7.52123	NA	NA	NA	NA	NA	6.85784	-0.530797	0.969531	2.21064	0.161176	7.91332	5	0.45388	12	0.702452
Abcd3	15.5843	-0.214105	-0.0625519	0.44611	0.0143128	13.0857	15.0422	-0.0588251	-0.0849805	0.206708	0.00687094	15.6872	15.5843	-0.0588251	-0.0849805	0.206708	0.00663194	15.6872	15.1937	-0.214105	-0.0625519	0.44611	0.0146808	13.0857	46	0.247471	13	0.558498
Abcd4	9.86011	NA	NA	NA	NA	NA	9.86011	NA	NA	NA	NA	NA	9.86011	NA	NA	NA	NA	NA	9.86011	NA	NA	NA	NA	NA	1	0.18401	1	0.440048
Abce1	11.0427	0.0660245	-0.124348	0.281579	0.0127495	19.8644	11.1246	0.0660245	-0.124348	0.281579	0.0126557	19.8644	11.0427	NA	NA	NA	NA	NA	11.1246	0.0660245	-0.124348	0.281579	0.0126557	19.8644	23	0.88939	6	0.22522
Abcf1	7.53001	-0.163409	-0.140743	0.431329	0.0286406	14.7159	7.39966	-0.163409	-0.140743	0.431329	0.0291452	14.7159	7.53001	-0.163409	-0.140743	0.431329	0.0286406	14.7159	7.39966	NA	NA	NA	NA	NA	18	0.526438	6	0.457288
Abcf2	9.31409	NA	NA	NA	NA	NA	9.31409	NA	NA	NA	NA	NA	9.31409	NA	NA	NA	NA	NA	9.31409	NA	NA	NA	NA	NA	1	0.247463	1	0.362679
Abcf3	9.26764	NA	NA	NA	NA	NA	9.26764	NA	NA	NA	NA	NA	9.26764	NA	NA	NA	NA	NA	9.26764	NA	NA	NA	NA	NA	1	0.248824	1	0.463138
Abcg1	9.38114	NA	NA	NA	NA	NA	9.38114	NA	NA	NA	NA	NA	9.38114	NA	NA	NA	NA	NA	9.67398	NA	NA	NA	NA	NA	1	0.582846	8	0.378102
Abcg2	13.8273	NA	NA	NA	NA	NA	13.1079	NA	NA	NA	NA	NA	13.9695	NA	NA	NA	NA	NA	13.5014	-0.249434	-0.301532	0.782658	0.0289844	15.3601	5	0.440554	15	0.570189
Abcg3	6.70187	NA	NA	NA	NA	NA	6.29374	NA	NA	NA	NA	NA	6.70187	NA	NA	NA	NA	NA	6.70187	NA	NA	NA	NA	NA	1	0.161721	3	0.344787
Abcg5	13.9817	NA	NA	NA	NA	NA	14.4367	-0.304545	0.710577	1.54618	0.0535502	7.54663	13.4645	-0.589374	0.24999	1.2804	0.0475472	10.4677	13.9817	-0.589374	0.24999	1.2804	0.0457886	10.4677	34	0.385833	12	0.794202
Abcg8	12.4296	-0.430351	0.372739	1.13866	0.0458044	9.27355	13.1337	-0.299602	0.849234	1.80107	0.0685668	7.29549	12.0575	-0.430351	0.372739	1.13866	0.0472179	9.27355	12.8055	-0.430351	0.372739	1.13866	0.04446	9.27355	40	0.33525	15	0.426146
Abhd1	7.33988	-0.239842	0.00409912	0.479754	0.0326813	11.9347	7.07774	NA	NA	NA	NA	NA	7.07774	-0.239842	0.00409912	0.479754	0.0338918	11.9347	7.07774	-0.239842	0.00409912	0.479754	0.0338918	11.9347	28	0.640591	2	0.42303
Abhd10	7.36344	-0.0436727	-0.0621777	0.151965	0.0103189	15.6611	7.36344	NA	NA	NA	NA	NA	7.36344	-0.0436727	-0.0621777	0.151965	0.0103189	15.6611	7.50688	-0.0436727	-0.0621777	0.151965	0.0101217	15.6611	28	0.408609	8	0.597774
Abhd11	11.576	-0.0294925	-0.0635399	0.140102	0.00605138	16.3401	11.5217	-0.0294925	-0.0635399	0.140102	0.00607988	16.3401	11.576	-0.0294925	-0.0635399	0.140102	0.00605138	16.3401	11.5217	-0.0294925	-0.0635399	0.140102	0.00607988	16.3401	38	0.644324	6	0.299832
Abhd12	8.49522	NA	NA	NA	NA	NA	8.35253	NA	NA	NA	NA	NA	8.49522	NA	NA	NA	NA	NA	8.35253	NA	NA	NA	NA	NA	1	0.288473	6	0.603184
Abhd13	8.50714	-0.0706446	-0.223875	0.469514	0.0275953	16.8324	8.57188	-0.0706446	-0.223875	0.469514	0.0273868	16.8324	8.57188	0.0340834	-0.122753	0.254794	0.0148622	19.0345	8.50714	0.0340834	-0.122753	0.254794	0.0149753	19.0345	41	0.419396	7	0.218019
Abhd14a	5.8427	NA	NA	NA	NA	NA	5.98352	NA	NA	NA	NA	NA	5.8427	NA	NA	NA	NA	NA	5.8427	NA	NA	NA	NA	NA	1	0.774795	3	0.352876
Abhd14b	14.5185	-0.106098	0.0289836	0.219972	0.00757555	10.9814	14.3267	-0.175213	0.171425	0.49025	0.0171097	9.04174	14.5185	-0.106098	0.0289836	0.219972	0.00757555	10.9814	14.3267	-0.175213	0.171425	0.49025	0.0171097	9.04174	44	0.316297	6	0.654295
Abhd15	7.17874	-0.318255	-0.0704566	0.651921	0.0454063	12.8322	6.82789	NA	NA	NA	NA	NA	7.17874	-0.318255	-0.0704566	0.651921	0.0454063	12.8322	6.82789	-0.318255	-0.0704566	0.651921	0.0477396	12.8322	28	0.495156	6	0.760012
Abhd16a	8.10419	-0.165298	0.0485993	0.344588	0.0212599	10.9077	7.76793	-0.165298	0.0485993	0.344588	0.0221802	10.9077	8.10419	NA	NA	NA	NA	NA	7.76793	-0.165298	0.0485993	0.344588	0.0221802	10.9077	23	0.396825	6	0.795546
Abhd17a	10.1777	-0.12065	-0.085386	0.295616	0.0145227	14.3525	9.99498	-0.12065	-0.085386	0.295616	0.0147882	14.3525	10.3205	-0.12065	-0.085386	0.295616	0.0143218	14.3525	9.99498	-0.12065	-0.085386	0.295616	0.0147882	14.3525	38	0.251299	10	0.514092
Abhd17b	9.8498	NA	NA	NA	NA	NA	10.0673	-0.270872	-0.0457327	0.549412	0.027287	12.6389	9.8498	NA	NA	NA	NA	NA	9.8498	-0.270872	-0.0457327	0.549412	0.0278895	12.6389	12	0.218656	3	0.309718
Abhd17c	12.6982	0.0955952	0.336112	0.698884	0.027519	4.94156	12.7672	0.0955952	0.336112	0.698884	0.0273704	4.94156	12.7672	0.154965	0.198943	0.504352	0.0197519	3.47223	12.6982	0.154965	0.198943	0.504352	0.0198592	3.47223	41	0.686116	7	0.419789
Abhd2	6.67128	0.035543	-0.290236	0.584808	0.0438303	18.4655	6.44305	0.035543	-0.290236	0.584808	0.0453829	18.4655	7.02839	0.035543	-0.290236	0.584808	0.0416033	18.4655	7.02839	NA	NA	NA	NA	NA	18	0.809245	9	0.540025
Abhd3	11.3567	NA	NA	NA	NA	NA	10.9086	0.00969942	-0.0968826	0.194734	0.00892569	18.3811	11.6104	0.00969942	-0.0968826	0.194734	0.00838618	18.3811	11.1318	0.00969942	-0.0968826	0.194734	0.00874671	18.3811	33	0.313985	15	0.998397
Abhd4	13.1617	-0.0386616	0.209587	0.426246	0.0161927	6.69677	12.8834	NA	NA	NA	NA	NA	13.354	-0.0386616	0.209587	0.426246	0.0159595	6.69677	13.1617	-0.0386616	0.209587	0.426246	0.0161927	6.69677	28	0.756267	12	0.842872
Abhd5	8.61825	NA	NA	NA	NA	NA	8.25437	-0.00389244	-0.139519	0.279146	0.016909	17.8935	8.41657	-0.00389244	-0.139519	0.279146	0.0165831	17.8935	8.09838	-0.00389244	-0.139519	0.279146	0.0172347	17.8935	33	0.544323	15	0.824044
Abhd6	9.30691	-0.480027	-0.325617	1.16009	0.0623241	14.2767	8.83328	-0.480027	-0.325617	1.16009	0.0656659	14.2767	9.56082	-0.480027	-0.325617	1.16009	0.0606689	14.2767	9.56082	-0.833995	-0.282983	1.76139	0.0921152	13.2495	47	0.402732	9	0.660708
Abhd8	6.72053	0.120022	-0.231075	0.520773	0.0387449	19.8298	6.90963	0.29453	-0.457417	1.08808	0.0787364	20.1852	6.72053	0.120022	-0.231075	0.520773	0.0387449	19.8298	6.90963	0.29453	-0.457417	1.08808	0.0787364	20.1852	44	0.798764	6	0.316132
Abi1	7.27324	0.0159287	0.0726847	0.148819	0.0102306	5.17594	7.21132	0.0159287	0.0726847	0.148819	0.0103184	5.17594	7.27324	0.0159287	0.0726847	0.148819	0.0102306	5.17594	7.27324	0.0159287	0.0726847	0.148819	0.0102306	5.17594	38	0.755374	3	0.463063
Abi2	6.23403	0.125522	-0.132085	0.36443	0.029229	20.9027	6.23403	0.125522	-0.132085	0.36443	0.029229	20.9027	6.23403	NA	NA	NA	NA	NA	6.23403	NA	NA	NA	NA	NA	6	0.302858	1	0.258965
Abi3	8.03486	NA	NA	NA	NA	NA	7.79184	NA	NA	NA	NA	NA	8.03486	NA	NA	NA	NA	NA	8.03486	NA	NA	NA	NA	NA	1	0.688683	3	0.251532
Abi3bp	6.32943	NA	NA	NA	NA	NA	6.16483	NA	NA	NA	NA	NA	6.32943	NA	NA	NA	NA	NA	5.93342	NA	NA	NA	NA	NA	1	0.441845	13	0.372365
Abl1	10.1236	-0.101453	-0.0591589	0.234883	0.0116008	14.0165	10.1953	-0.141278	0.056267	0.304141	0.0149158	10.5523	10.1236	-0.101453	-0.0591589	0.234883	0.0116008	14.0165	10.1953	-0.141278	0.056267	0.304141	0.0149158	10.5523	44	0.591848	6	0.533476
Abl2	7.95869	0.0571186	-0.0681936	0.177909	0.011177	20.6633	7.95869	0.0571186	-0.0681936	0.177909	0.011177	20.6633	7.95869	0.0571186	-0.0681936	0.177909	0.011177	20.6633	7.95869	0.0571186	-0.0681936	0.177909	0.011177	20.6633	38	0.585229	1	0.500264
Ablim1	7.19337	NA	NA	NA	NA	NA	7.46935	NA	NA	NA	NA	NA	7.00245	NA	NA	NA	NA	NA	7.19337	NA	NA	NA	NA	NA	1	0.464643	12	0.313086
Ablim2	5.97803	-0.0507252	0.25665	0.52323	0.0437627	6.74534	5.97803	NA	NA	NA	NA	NA	5.76631	-0.0507252	0.25665	0.52323	0.0453696	6.74534	5.97803	NA	NA	NA	NA	NA	8	0.907403	4	0.669861
Ablim3	10.6663	0.280747	-0.508941	1.16248	0.0544932	19.9255	11.1539	NA	NA	NA	NA	NA	10.6663	0.280747	-0.508941	1.16248	0.0544932	19.9255	10.6663	0.280747	-0.508941	1.16248	0.0544932	19.9255	28	0.286075	3	0.643433
Abr	5.65865	NA	NA	NA	NA	NA	5.44456	0.20333	-0.166857	0.52606	0.0483106	21.3751	5.83874	NA	NA	NA	NA	NA	5.65865	NA	NA	NA	NA	NA	3	0.371878	12	0.54074
Abracl	8.69048	0.0102476	0.243435	0.487301	0.0280365	5.8393	8.08751	NA	NA	NA	NA	NA	8.69048	NA	NA	NA	NA	NA	8.34994	0.0102476	0.243435	0.487301	0.0291799	5.8393	14	0.514441	13	0.847417
Abtb1	9.30786	-0.0565951	0.265938	0.543787	0.0292112	6.80094	9.30786	-0.0565951	0.265938	0.543787	0.0292112	6.80094	9.30786	-0.0565951	0.265938	0.543787	0.0292112	6.80094	9.30786	-0.0565951	0.265938	0.543787	0.0292112	6.80094	38	0.615512	1	0.460494
Abtb2	9.47299	0.66986	-0.450687	1.61472	0.0852276	21.7378	10.2496	0.66986	-0.450687	1.61472	0.0787697	21.7378	9.47299	0.66986	-0.450687	1.61472	0.0852276	21.7378	9.95695	0.658129	-0.851416	2.15225	0.108078	20.5136	47	0.509071	13	0.641068
Acaa1a	13.5059	NA	NA	NA	NA	NA	12.2242	-0.0111869	-0.243914	0.488342	0.0199743	17.8249	13.7421	-0.0111869	-0.243914	0.488342	0.0177681	17.8249	12.8445	-0.552951	-0.161068	1.15187	0.0448388	13.0827	36	0.264895	15	0.582619
Acaa1b	15.8953	NA	NA	NA	NA	NA	14.2434	NA	NA	NA	NA	NA	15.8953	NA	NA	NA	NA	NA	15.0076	-0.585093	-0.0824469	1.18175	0.0393717	12.5347	5	0.70175	13	0.56345
Acaa2	16.8244	NA	NA	NA	NA	NA	16.8244	NA	NA	NA	NA	NA	16.9418	NA	NA	NA	NA	NA	16.9418	-0.135975	-0.0382634	0.282511	0.00833772	13.0478	5	0.432669	5	0.730108
Acaca	8.40043	NA	NA	NA	NA	NA	7.89837	-0.0621693	0.357287	0.725311	0.0459152	6.65806	7.89837	NA	NA	NA	NA	NA	6.83978	-0.0621693	0.357287	0.725311	0.0530215	6.65806	12	0.716363	11	0.611861
Acacb	12.623	NA	NA	NA	NA	NA	11.3861	NA	NA	NA	NA	NA	11.3861	NA	NA	NA	NA	NA	8.89704	NA	NA	NA	NA	NA	1	0.245203	11	0.832323
Acad10	10.3167	NA	NA	NA	NA	NA	10.055	NA	NA	NA	NA	NA	10.3167	NA	NA	NA	NA	NA	10.3167	-0.418644	-0.0324704	0.839802	0.040701	12.2957	5	0.550423	3	0.656382
Acad11	11.174	-0.0814551	-0.106095	0.267515	0.0119704	15.499	10.8824	-0.0814551	-0.106095	0.267515	0.0122912	15.499	11.4277	-0.0814551	-0.106095	0.267515	0.0117047	15.499	11.174	-0.0814551	-0.106095	0.267515	0.0119704	15.499	38	0.19503	12	0.869085
Acad12	7.22906	NA	NA	NA	NA	NA	6.94251	NA	NA	NA	NA	NA	7.22906	NA	NA	NA	NA	NA	7.22906	-0.392431	-0.0547241	0.792456	0.0548105	12.5292	5	0.417203	3	0.532126
Acad8	11.514	NA	NA	NA	NA	NA	11.514	NA	NA	NA	NA	NA	11.514	NA	NA	NA	NA	NA	11.514	NA	NA	NA	NA	NA	1	0.611429	1	0.406006
Acad9	10.2095	NA	NA	NA	NA	NA	10.0294	-0.0538604	0.134044	0.288921	0.0144037	7.45939	10.2095	NA	NA	NA	NA	NA	10.1245	-0.210499	0.0977416	0.464168	0.022923	10.3395	13	0.524246	13	0.560106
Acadl	13.2404	NA	NA	NA	NA	NA	13.0867	NA	NA	NA	NA	NA	13.4239	NA	NA	NA	NA	NA	13.4239	-0.276462	0.0436007	0.559758	0.0208493	11.4025	5	0.456975	9	0.751496
Acadm	14.861	NA	NA	NA	NA	NA	14.3017	NA	NA	NA	NA	NA	15.189	NA	NA	NA	NA	NA	14.861	-0.319452	0.101891	0.670616	0.0225629	10.8206	5	0.881549	12	0.778605
Acads	12.9023	NA	NA	NA	NA	NA	12.5651	NA	NA	NA	NA	NA	13.0324	NA	NA	NA	NA	NA	12.9023	-0.200554	0.00883572	0.401496	0.0155591	11.8318	5	0.5485	12	0.684138
Acadsb	7.90869	-0.206016	0.0160623	0.413283	0.0261284	11.7028	8.15978	-0.206016	0.0160623	0.413283	0.0253244	11.7028	7.72654	NA	NA	NA	NA	NA	7.90869	NA	NA	NA	NA	NA	6	0.340504	12	0.597307
Acadvl	15.0986	NA	NA	NA	NA	NA	14.9036	NA	NA	NA	NA	NA	15.2133	NA	NA	NA	NA	NA	15.2133	NA	NA	NA	NA	NA	1	0.646767	9	0.837689
Acap1	6.87298	NA	NA	NA	NA	NA	6.87298	NA	NA	NA	NA	NA	6.87298	NA	NA	NA	NA	NA	6.74084	NA	NA	NA	NA	NA	1	0.580466	8	0.386886
Acap2	6.1482	NA	NA	NA	NA	NA	6.02819	NA	NA	NA	NA	NA	6.1482	NA	NA	NA	NA	NA	6.02819	NA	NA	NA	NA	NA	1	0.743799	6	0.692306
Acap3	7.37952	-0.0938349	-0.0510177	0.213615	0.0144735	13.9022	7.26487	-0.0938349	-0.0510177	0.213615	0.0147019	13.9022	7.37952	-0.0938349	-0.0510177	0.213615	0.0144735	13.9022	7.26487	-0.0938349	-0.0510177	0.213615	0.0147019	13.9022	38	0.468271	6	0.738225
Acat1	13.298	NA	NA	NA	NA	NA	12.8825	NA	NA	NA	NA	NA	13.6867	NA	NA	NA	NA	NA	13.298	-0.369127	0.0218652	0.739548	0.0278068	11.774	5	0.746968	12	0.866933
Acat3	14.0451	0.185456	0.126046	0.448472	0.0159654	2.28014	14.0451	0.300967	0.258288	0.793207	0.0282378	2.70907	14.1743	0.185456	0.126046	0.448472	0.0158199	2.28014	14.1743	0.185456	0.126046	0.448472	0.0158199	2.28014	40	0.452354	5	0.705869
Acbd3	9.52967	0.127354	-0.0635961	0.284699	0.0149375	22.2309	9.41623	0.127354	-0.0635961	0.284699	0.0151175	22.2309	9.52967	0.127354	-0.0635961	0.284699	0.0149375	22.2309	9.52967	0.127354	-0.0635961	0.284699	0.0149375	22.2309	38	0.675729	3	0.570028
Acbd4	6.955	NA	NA	NA	NA	NA	6.69103	NA	NA	NA	NA	NA	6.955	NA	NA	NA	NA	NA	6.69103	NA	NA	NA	NA	NA	1	0.734708	6	0.594367
Acbd5	9.35799	-0.0603031	0.164899	0.35116	0.0187626	7.33915	9.35799	-0.0603031	0.164899	0.35116	0.0187626	7.33915	9.35799	-0.0603031	0.164899	0.35116	0.0187626	7.33915	9.53162	-0.0603031	0.164899	0.35116	0.0184208	7.33915	38	0.402879	8	0.610116
Acbd6	8.81327	-0.0263741	0.1713	0.346636	0.0196656	6.58352	8.81327	NA	NA	NA	NA	NA	8.70553	NA	NA	NA	NA	NA	8.70553	-0.0263741	0.1713	0.346636	0.019909	6.58352	14	0.188014	5	0.534522
Accs	7.94449	-0.384399	0.225777	0.891601	0.0561144	9.97148	7.94449	-0.0728476	0.260627	0.541233	0.0340634	7.04108	7.94449	-0.384399	0.225777	0.891601	0.0561144	9.97148	7.84296	-0.546973	0.516519	1.50462	0.0959218	9.10935	50	0.97191	8	0.253079
Acd	10.3771	-0.124665	0.0950873	0.313578	0.0151092	9.51104	10.2994	NA	NA	NA	NA	NA	10.3771	-0.124665	0.0950873	0.313578	0.0151092	9.51104	10.2994	-0.0931617	0.196921	0.435693	0.0211513	7.68789	31	0.401188	6	0.558149
Ace	5.82871	NA	NA	NA	NA	NA	5.6773	NA	NA	NA	NA	NA	5.82871	NA	NA	NA	NA	NA	5.6773	NA	NA	NA	NA	NA	1	0.468079	6	0.542193
Acer2	8.19691	NA	NA	NA	NA	NA	7.78903	0.104702	-0.311664	0.657561	0.0422107	19.238	8.48487	0.104702	-0.311664	0.657561	0.0387491	19.238	8.48487	0.104702	-0.311664	0.657561	0.0387491	19.238	33	0.567875	9	0.693757
Acer3	9.21044	NA	NA	NA	NA	NA	8.90294	0.145631	-0.206248	0.504963	0.0283593	20.3484	9.21044	NA	NA	NA	NA	NA	9.08825	0.145631	-0.206248	0.504963	0.0277811	20.3484	12	0.616139	13	0.38744
Acin1	7.14888	NA	NA	NA	NA	NA	7.28964	NA	NA	NA	NA	NA	7.14888	NA	NA	NA	NA	NA	7.28964	NA	NA	NA	NA	NA	1	0.64819	6	0.375782
Ackr1	6.5859	NA	NA	NA	NA	NA	6.20355	0.320804	0.0823746	0.662421	0.0533905	0.960069	6.85452	NA	NA	NA	NA	NA	6.5859	NA	NA	NA	NA	NA	3	0.259978	12	0.80292
Ackr2	7.94401	NA	NA	NA	NA	NA	7.94401	0.206058	-0.143796	0.502542	0.0316303	21.6727	8.26591	0.206058	-0.143796	0.502542	0.0303985	21.6727	8.26591	0.206058	-0.143796	0.502542	0.0303985	21.6727	33	0.791968	5	0.670212
Ackr3	7.19422	0.369333	-0.0502107	0.745461	0.0518098	23.4839	6.74537	0.369333	-0.0502107	0.745461	0.0552573	23.4839	7.19422	NA	NA	NA	NA	NA	6.74537	NA	NA	NA	NA	NA	6	0.327482	6	0.626014
Ackr4	5.77283	-0.12213	-0.210839	0.487315	0.0422076	15.9945	6.02441	-0.12213	-0.210839	0.487315	0.040445	15.9945	5.77283	NA	NA	NA	NA	NA	5.77283	-0.12213	-0.210839	0.487315	0.0422076	15.9945	23	0.69008	3	0.347857
Acly	7.59674	NA	NA	NA	NA	NA	7.03895	NA	NA	NA	NA	NA	7.03895	NA	NA	NA	NA	NA	6.17674	NA	NA	NA	NA	NA	1	0.211772	11	0.880819
Acmsd	8.27334	0.199023	-0.60392	1.27174	0.0768576	19.216	10.5548	0.199023	-0.60392	1.27174	0.0602447	19.216	7.76038	NA	NA	NA	NA	NA	9.95731	0.199023	-0.60392	1.27174	0.0638595	19.216	23	0.521267	15	0.752589
Acnat1	8.47553	0.363093	-0.232856	0.86269	0.050893	21.8218	8.47553	0.363093	-0.232856	0.86269	0.050893	21.8218	8.84772	0.363093	-0.232856	0.86269	0.0487521	21.8218	8.67301	0.363093	-0.232856	0.86269	0.0497342	21.8218	38	0.485906	14	0.454065
Acnat2	10.1173	0.688181	-0.707888	1.97454	0.0975822	20.9461	8.96531	0.688181	-0.707888	1.97454	0.110121	20.9461	11.3357	0.688181	-0.707888	1.97454	0.0870934	20.9461	10.1173	0.688181	-0.707888	1.97454	0.0975822	20.9461	38	0.539994	12	0.677942
Aco1	7.96546	-0.173776	-0.171723	0.488618	0.030671	14.9773	7.96546	-0.258742	0.0517649	0.527738	0.0331267	11.2458	7.96546	-0.173776	-0.171723	0.488618	0.030671	14.9773	7.96546	-0.173776	-0.171723	0.488618	0.030671	14.9773	40	0.534854	1	0.31811
Aco2	14.3186	-0.155054	-0.224788	0.546156	0.0190715	15.6935	14.3186	-0.155054	-0.224788	0.546156	0.0190715	15.6935	14.5179	-0.155054	-0.224788	0.546156	0.0188097	15.6935	14.3186	-0.332907	-0.0660652	0.678798	0.0237033	12.7483	47	0.59751	4	0.522823
Acot1	12.14	-0.257634	-0.812716	1.70515	0.0702283	16.8274	10.6749	-0.257634	-0.812716	1.70515	0.0798669	16.8274	12.14	-0.257634	-0.812716	1.70515	0.0702283	16.8274	12.14	-0.257634	-0.812716	1.70515	0.0702283	16.8274	38	0.45453	3	0.364457
Acot10	6.32143	NA	NA	NA	NA	NA	5.83409	NA	NA	NA	NA	NA	6.32143	NA	NA	NA	NA	NA	5.83409	NA	NA	NA	NA	NA	1	0.658026	6	0.675295
Acot11	10.2464	-0.42175	-0.0363955	0.846635	0.041314	12.3288	8.73886	-0.42175	-0.0363955	0.846635	0.0484408	12.3288	10.2464	-0.42175	-0.0363955	0.846635	0.041314	12.3288	8.73886	-0.42175	-0.0363955	0.846635	0.0484408	12.3288	38	0.527372	6	0.68526
Acot12	12.0712	-0.173194	-0.00743251	0.346706	0.0143609	12.1638	12.0712	-0.173194	-0.00743251	0.346706	0.0143609	12.1638	12.1829	NA	NA	NA	NA	NA	12.1829	-0.173194	-0.00743251	0.346706	0.0142292	12.1638	23	0.434512	5	0.20994
Acot13	14.5226	NA	NA	NA	NA	NA	14.0085	NA	NA	NA	NA	NA	14.699	-0.0940083	-0.190028	0.424019	0.0144234	16.2452	14.213	-0.312453	0.141427	0.685939	0.0241307	10.3765	17	0.311468	15	0.966654
Acot2	8.82847	-0.288208	-0.58855	1.31066	0.074229	16.2606	6.98022	NA	NA	NA	NA	NA	9.83504	-0.288208	-0.58855	1.31066	0.066632	16.2606	8.82847	-1.09911	0.0861728	2.20497	0.124878	11.7011	31	0.715881	12	0.77165
Acot3	9.47431	-1.26609	-0.853328	3.05363	0.161153	14.2653	8.02219	NA	NA	NA	NA	NA	10.6226	-1.26609	-0.853328	3.05363	0.143733	14.2653	9.47431	-2.11939	0.0515628	4.24004	0.223765	11.9071	31	0.605891	12	0.888904
Acot4	7.61668	-0.406675	-0.504355	1.29577	0.0850617	15.408	6.96912	-0.406675	-0.504355	1.29577	0.0929655	15.408	8.32542	-0.406675	-0.504355	1.29577	0.0778204	15.408	7.61668	-0.924963	-0.188462	1.88794	0.123934	12.7678	47	0.235771	12	0.887365
Acot5	6.71941	-0.6729	-0.658798	1.88341	0.140147	14.9596	5.8128	NA	NA	NA	NA	NA	7.22449	-0.6729	-0.658798	1.88341	0.130349	14.9596	6.71941	-0.6729	-0.658798	1.88341	0.140147	14.9596	28	0.38581	12	0.627877
Acot7	8.97093	-0.162379	-0.187738	0.496437	0.0276692	15.2762	8.82284	-0.162379	-0.187738	0.496437	0.0281336	15.2762	8.97093	-0.162379	-0.187738	0.496437	0.0276692	15.2762	8.82284	-0.162379	-0.187738	0.496437	0.0281336	15.2762	38	0.499955	6	0.513751
Acot8	11.9441	NA	NA	NA	NA	NA	11.5802	0.0247447	-0.102414	0.210722	0.00909835	18.9055	12.1456	0.0247447	-0.102414	0.210722	0.00867479	18.9055	11.9441	0.0247447	-0.102414	0.210722	0.00882119	18.9055	33	0.316493	12	0.849514
Acot9	7.45888	NA	NA	NA	NA	NA	6.93814	NA	NA	NA	NA	NA	7.45888	NA	NA	NA	NA	NA	6.93814	NA	NA	NA	NA	NA	1	0.479139	6	0.57377
Acox1	9.9187	-0.269947	-0.0567603	0.551699	0.0278111	12.7916	9.13831	-0.134598	-0.267188	0.598352	0.0327387	16.2175	9.9187	-0.134598	-0.267188	0.598352	0.0301628	16.2175	9.43493	-0.269947	-0.0567603	0.551699	0.0292371	12.7916	46	0.500731	13	0.879766
Acox2	9.05588	0.055113	-0.147598	0.315104	0.0173978	19.365	8.88579	0.055113	-0.147598	0.315104	0.0177308	19.365	9.05588	0.055113	-0.147598	0.315104	0.0173978	19.365	8.88579	0.055113	-0.147598	0.315104	0.0177308	19.365	38	0.253968	6	0.379329
Acox3	8.51102	NA	NA	NA	NA	NA	8.51102	NA	NA	NA	NA	NA	8.51102	NA	NA	NA	NA	NA	8.51102	NA	NA	NA	NA	NA	1	0.681703	1	0.403319
Acp1	10.7427	-0.109402	-0.0386057	0.232028	0.0107993	13.2958	10.7427	-0.109402	-0.0386057	0.232028	0.0107993	13.2958	10.7427	-0.109402	-0.0386057	0.232028	0.0107993	13.2958	10.7427	-0.109402	-0.0386057	0.232028	0.0107993	13.2958	38	0.229258	1	0.352181
Acp2	9.13953	NA	NA	NA	NA	NA	8.9265	NA	NA	NA	NA	NA	9.13953	NA	NA	NA	NA	NA	9.13953	NA	NA	NA	NA	NA	1	0.249178	3	0.620373
Acp6	11.6668	-0.0356254	0.144751	0.298141	0.0127773	6.92177	11.6668	-0.0356254	0.144751	0.298141	0.0127773	6.92177	11.6668	-0.0356254	0.144751	0.298141	0.0127773	6.92177	11.6668	-0.0356254	0.144751	0.298141	0.0127773	6.92177	38	0.64528	1	0.45776
Acr	5.63586	NA	NA	NA	NA	NA	5.63586	NA	NA	NA	NA	NA	5.63586	NA	NA	NA	NA	NA	5.63586	NA	NA	NA	NA	NA	1	0.325635	1	0.502748
Acrbp	7.72931	0.245496	0.0438276	0.498754	0.0322638	0.674814	7.92629	NA	NA	NA	NA	NA	7.72931	0.245496	0.0438276	0.498754	0.0322638	0.674814	7.92629	NA	NA	NA	NA	NA	8	0.598353	6	0.645316
Acsf2	6.88428	NA	NA	NA	NA	NA	6.5706	NA	NA	NA	NA	NA	7.05189	NA	NA	NA	NA	NA	6.88428	NA	NA	NA	NA	NA	1	0.396574	12	0.582173
Acsf3	11.9891	NA	NA	NA	NA	NA	11.5264	NA	NA	NA	NA	NA	12.1727	NA	NA	NA	NA	NA	11.9001	-0.250051	0.00827261	0.500375	0.021024	11.8737	5	0.600401	15	0.504948
Acsl1	12.8347	-0.171998	-0.568186	1.1873	0.0462534	16.8772	12.3159	-0.171998	-0.568186	1.1873	0.0482018	16.8772	13.1638	-0.171998	-0.568186	1.1873	0.0450971	16.8772	12.8347	-0.171998	-0.568186	1.1873	0.0462534	16.8772	38	0.63471	12	0.599379
Acsl3	8.73614	NA	NA	NA	NA	NA	8.73614	NA	NA	NA	NA	NA	8.34606	NA	NA	NA	NA	NA	8.34606	NA	NA	NA	NA	NA	1	0.554985	5	0.729832
Acsl4	9.27604	-0.0897332	-0.279055	0.586254	0.0316005	16.8116	9.65191	-0.0897332	-0.279055	0.586254	0.0303699	16.8116	8.74081	-0.0897332	-0.279055	0.586254	0.0335355	16.8116	9.27604	-0.0897332	-0.279055	0.586254	0.0316005	16.8116	38	0.544905	12	0.736617
Acsl5	13.2046	NA	NA	NA	NA	NA	12.5818	0.242257	0.06881	0.50368	0.0200163	1.0571	13.0049	NA	NA	NA	NA	NA	12.3383	NA	NA	NA	NA	NA	3	0.193911	15	0.580951
Acsm1	11.3292	NA	NA	NA	NA	NA	11.6079	NA	NA	NA	NA	NA	11.3292	NA	NA	NA	NA	NA	11.6079	NA	NA	NA	NA	NA	1	0.300229	6	0.750861
Acsm3	12.4066	NA	NA	NA	NA	NA	11.8779	-0.333515	0.0470601	0.673637	0.0283569	11.4646	12.4066	NA	NA	NA	NA	NA	12.1192	-0.333515	0.0470601	0.673637	0.0277923	11.4646	12	0.532879	13	0.553571
Acsm5	11.5862	-0.232111	0.0508336	0.475225	0.0205083	11.1765	11.5862	-0.353991	0.2625	0.881398	0.0380367	9.56276	11.7293	-0.232111	0.0508336	0.475225	0.0202581	11.1765	11.7293	-0.353991	0.2625	0.881398	0.0375725	9.56276	44	0.530516	5	0.573138
Acss1	6.0203	NA	NA	NA	NA	NA	5.61883	NA	NA	NA	NA	NA	6.0203	NA	NA	NA	NA	NA	5.61883	NA	NA	NA	NA	NA	1	0.596123	6	0.687417
Acss2	9.81409	-0.508511	0.255299	1.138	0.0579778	10.2227	8.93016	NA	NA	NA	NA	NA	8.93016	NA	NA	NA	NA	NA	8.23102	NA	NA	NA	NA	NA	2	0.529397	11	0.867883
Acss3	6.98575	NA	NA	NA	NA	NA	5.68492	NA	NA	NA	NA	NA	7.33734	NA	NA	NA	NA	NA	6.22532	-0.70441	0.248965	1.49422	0.120012	10.7023	5	0.54906	15	0.576935
Acta2	8.56813	NA	NA	NA	NA	NA	8.56813	NA	NA	NA	NA	NA	9.10325	0.502813	0.250671	1.12367	0.0617179	1.76653	8.56813	-0.0934157	0.617276	1.24861	0.0728636	6.57371	17	0.264055	4	0.451584
Actb	16.6275	0.147385	0.063972	0.32134	0.00966292	1.56421	16.4025	0.147385	0.063972	0.32134	0.00979548	1.56421	16.6275	NA	NA	NA	NA	NA	16.4025	NA	NA	NA	NA	NA	6	0.755136	6	0.775377
Actc1	5.92726	0.150305	-0.0115521	0.301496	0.025433	23.707	5.92726	NA	NA	NA	NA	NA	6.12793	0.150305	-0.0115521	0.301496	0.0246001	23.707	5.92726	NA	NA	NA	NA	NA	8	0.313723	4	0.42283
Actg1	10.9631	0.0457141	-0.198825	0.408026	0.0186091	18.8632	10.5529	0.0457141	-0.198825	0.408026	0.0193324	18.8632	10.9631	0.0457141	-0.198825	0.408026	0.0186091	18.8632	10.5529	0.0457141	-0.198825	0.408026	0.0193324	18.8632	38	0.208627	6	0.685745
Actg2	9.32256	NA	NA	NA	NA	NA	8.99159	NA	NA	NA	NA	NA	9.32256	NA	NA	NA	NA	NA	8.99159	NA	NA	NA	NA	NA	1	0.623867	6	0.640434
Actl6a	9.05592	NA	NA	NA	NA	NA	9.05592	-0.00447181	-0.22605	0.452188	0.0249664	17.9244	9.05592	NA	NA	NA	NA	NA	9.05592	NA	NA	NA	NA	NA	3	0.509379	1	0.261784
Actn1	7.42469	-0.239862	0.0967716	0.517296	0.0348362	10.5352	7.42469	-0.239862	0.0967716	0.517296	0.0348362	10.5352	7.42469	-0.239862	0.0967716	0.517296	0.0348362	10.5352	7.42469	-0.216355	0.30713	0.751368	0.0505992	8.34416	47	0.401782	1	0.395452
Actn4	12.2055	0.20848	-0.0391659	0.424255	0.0173796	23.2907	12.2055	0.20848	-0.0391659	0.424255	0.0173796	23.2907	12.2055	0.20848	-0.0391659	0.424255	0.0173796	23.2907	12.1232	0.20848	-0.0391659	0.424255	0.0174976	23.2907	38	0.837609	8	0.375907
Actr10	12.236	-0.0264522	0.054855	0.1218	0.0049771	7.71629	12.236	-0.0264522	0.054855	0.1218	0.0049771	7.71629	12.236	-0.0264522	0.054855	0.1218	0.0049771	7.71629	12.236	-0.0264522	0.054855	0.1218	0.0049771	7.71629	38	0.497131	1	0.361183
Actr1a	11.7989	0.0469383	-0.0346112	0.116639	0.00494279	21.5731	11.7989	0.0469383	-0.0346112	0.116639	0.00494279	21.5731	11.7989	NA	NA	NA	NA	NA	11.7122	0.0469383	-0.0346112	0.116639	0.00497935	21.5731	23	0.343753	8	0.642953
Actr1b	11.6029	-0.0902061	0.0879495	0.25197	0.010858	9.04838	11.4137	-0.0538211	0.00431988	0.107988	0.00473063	11.6941	11.6797	-0.0538211	0.00431988	0.107988	0.00462293	11.6941	11.4137	-0.0902061	0.0879495	0.25197	0.011038	9.04838	46	0.303382	10	0.791706
Actr2	5.93137	NA	NA	NA	NA	NA	5.93137	NA	NA	NA	NA	NA	5.93137	NA	NA	NA	NA	NA	5.93137	NA	NA	NA	NA	NA	1	0.335329	1	0.315385
Actr3	7.08087	NA	NA	NA	NA	NA	7.08087	-0.059058	0.081752	0.201705	0.0142429	8.38964	7.08087	NA	NA	NA	NA	NA	7.08087	-0.059058	0.081752	0.201705	0.0142429	8.38964	12	0.477613	1	0.475323
Actr3b	6.04737	NA	NA	NA	NA	NA	6.04737	NA	NA	NA	NA	NA	6.04737	NA	NA	NA	NA	NA	6.04737	-0.17655	-0.146224	0.458481	0.0379075	14.6422	5	0.650669	1	0.242622
Actr5	9.15533	NA	NA	NA	NA	NA	9.27315	NA	NA	NA	NA	NA	9.04226	NA	NA	NA	NA	NA	9.15533	NA	NA	NA	NA	NA	1	0.272471	12	0.758697
Actr6	9.71005	-0.173184	-0.147986	0.455598	0.0234602	14.7009	9.71005	-0.173184	-0.147986	0.455598	0.0234602	14.7009	9.71005	-0.173184	-0.147986	0.455598	0.0234602	14.7009	9.71005	-0.173184	-0.147986	0.455598	0.0234602	14.7009	38	0.754503	1	0.314607
Actr8	11.1098	NA	NA	NA	NA	NA	11.2246	0.00741059	0.112142	0.224773	0.0100125	5.74795	11.0183	NA	NA	NA	NA	NA	11.1098	NA	NA	NA	NA	NA	3	0.445053	12	0.520512
Acvr1	8.82651	0.172847	-0.0386768	0.354243	0.020067	23.1591	9.08561	NA	NA	NA	NA	NA	8.82651	0.104059	0.210202	0.469097	0.0265732	4.24417	9.08561	0.172847	-0.0386768	0.354243	0.0194947	23.1591	30	0.828093	6	0.440489
Acvr2a	7.8923	0.0940365	-0.0947242	0.26695	0.016912	20.9861	8.04776	NA	NA	NA	NA	NA	7.8923	NA	NA	NA	NA	NA	7.8923	0.0940365	-0.0947242	0.26695	0.016912	20.9861	14	0.343034	3	0.451641
Acvr2b	9.34566	-0.265741	0.0148469	0.532311	0.0284791	11.7868	10.4619	-0.640258	-0.137212	1.30959	0.0625885	12.8064	9.0683	-0.265741	0.0148469	0.532311	0.0293501	11.7868	10.4619	-0.265741	0.0148469	0.532311	0.0254404	11.7868	40	0.256929	10	0.441349
Acvrl1	7.48279	NA	NA	NA	NA	NA	7.28815	NA	NA	NA	NA	NA	7.48279	NA	NA	NA	NA	NA	7.48279	NA	NA	NA	NA	NA	1	0.724865	3	0.54996
Acy1	7.77701	-0.324688	-0.202839	0.765679	0.0492271	14.1329	7.77701	-0.324688	-0.202839	0.765679	0.0492271	14.1329	7.77701	-0.324688	-0.202839	0.765679	0.0492271	14.1329	7.77701	-0.324688	-0.202839	0.765679	0.0492271	14.1329	38	0.796663	1	0.383769
Acy3	13.3135	-0.212847	0.13865	0.508047	0.0190801	9.79463	13.0731	-0.212847	0.13865	0.508047	0.019431	9.79463	13.5548	-0.212847	0.13865	0.508047	0.0187404	9.79463	13.3135	-0.212847	0.13865	0.508047	0.0190801	9.79463	38	0.812126	12	0.840487
Acyp1	9.81491	NA	NA	NA	NA	NA	9.81491	NA	NA	NA	NA	NA	9.81491	NA	NA	NA	NA	NA	9.81491	NA	NA	NA	NA	NA	1	0.385833	1	0.447272
Acyp2	7.96579	NA	NA	NA	NA	NA	6.63195	NA	NA	NA	NA	NA	8.30065	NA	NA	NA	NA	NA	7.22125	NA	NA	NA	NA	NA	1	0.609198	15	0.998576
Ada	5.59093	NA	NA	NA	NA	NA	5.88041	NA	NA	NA	NA	NA	5.59093	NA	NA	NA	NA	NA	5.46564	NA	NA	NA	NA	NA	1	0.507683	13	0.370999
Adad1	5.58931	-0.291184	0.0286451	0.585178	0.052348	11.6254	5.58931	-0.291184	0.0286451	0.585178	0.052348	11.6254	5.58931	-0.291184	0.0286451	0.585178	0.052348	11.6254	5.58931	-0.291184	0.0286451	0.585178	0.052348	11.6254	38	0.455709	1	0.49835
Adal	7.60979	0.150518	-0.00719965	0.301381	0.0198022	23.8174	7.60979	0.150518	-0.00719965	0.301381	0.0198022	23.8174	7.69772	0.150518	-0.00719965	0.301381	0.019576	23.8174	7.69772	0.206108	-0.192302	0.563776	0.0366197	21.1323	47	0.78742	5	0.458662
Adam10	5.78467	NA	NA	NA	NA	NA	5.78467	NA	NA	NA	NA	NA	5.78467	NA	NA	NA	NA	NA	5.78467	0.176817	0.0263311	0.357534	0.0309036	0.564672	5	0.661462	1	0.496239
Adam11	8.44504	NA	NA	NA	NA	NA	8.44504	0.0849207	0.589012	1.1902	0.0704677	5.45306	7.3905	NA	NA	NA	NA	NA	8.04919	NA	NA	NA	NA	NA	3	0.443543	14	0.539309
Adam15	9.8049	NA	NA	NA	NA	NA	9.55572	NA	NA	NA	NA	NA	10.0503	NA	NA	NA	NA	NA	9.8049	-0.0995956	0.293884	0.620603	0.0316476	7.24808	5	0.369056	12	0.63208
Adam17	5.57499	NA	NA	NA	NA	NA	5.57499	NA	NA	NA	NA	NA	5.57499	NA	NA	NA	NA	NA	5.68981	NA	NA	NA	NA	NA	1	0.619811	8	0.325716
Adam19	6.72505	0.221574	0.0878622	0.476716	0.0354433	1.44201	6.48521	0.221574	0.0878622	0.476716	0.0367541	1.44201	6.72505	NA	NA	NA	NA	NA	6.48521	0.221574	0.0878622	0.476716	0.0367541	1.44201	23	0.198665	6	0.360849
Adam1a	7.24068	NA	NA	NA	NA	NA	7.35861	NA	NA	NA	NA	NA	7.24068	-0.0675727	-0.205234	0.432145	0.0298414	16.7851	7.24068	-0.0675727	-0.205234	0.432145	0.0298414	16.7851	16	0.465689	3	0.272455
Adam23	6.28233	0.223418	-0.0416443	0.454533	0.0361755	23.2961	6.28233	0.198258	-0.427878	0.943157	0.0750642	19.6574	6.28233	0.223418	-0.0416443	0.454533	0.0361755	23.2961	6.28233	0.223418	-0.0416443	0.454533	0.0361755	23.2961	40	0.162238	1	0.457014
Adam26b	5.625	NA	NA	NA	NA	NA	5.625	NA	NA	NA	NA	NA	5.625	NA	NA	NA	NA	NA	5.625	NA	NA	NA	NA	NA	1	0.472382	1	0.387256
Adam32	5.42534	NA	NA	NA	NA	NA	5.42534	NA	NA	NA	NA	NA	5.77234	NA	NA	NA	NA	NA	6.3314	NA	NA	NA	NA	NA	1	0.437265	14	0.43275
Adam33	6.04623	NA	NA	NA	NA	NA	5.80931	NA	NA	NA	NA	NA	6.04623	NA	NA	NA	NA	NA	5.80931	NA	NA	NA	NA	NA	1	0.529407	6	0.277961
Adam8	6.60845	NA	NA	NA	NA	NA	6.0292	NA	NA	NA	NA	NA	6.60845	NA	NA	NA	NA	NA	6.0292	NA	NA	NA	NA	NA	1	0.710128	6	0.484276
Adam9	11.9232	NA	NA	NA	NA	NA	11.8376	0.0474452	-0.0290923	0.111309	0.0047015	21.899	11.9232	0.0474452	-0.0290923	0.111309	0.00466772	21.899	11.8376	0.0474452	-0.0290923	0.111309	0.0047015	21.899	33	0.301673	6	0.769518
Adamdec1	7.43694	NA	NA	NA	NA	NA	7.43694	NA	NA	NA	NA	NA	7.43694	NA	NA	NA	NA	NA	7.13178	NA	NA	NA	NA	NA	1	0.248427	8	0.310927
Adamts1	9.03489	0.236516	-0.103815	0.516594	0.0285888	22.4201	8.59378	0.236516	-0.103815	0.516594	0.0300562	22.4201	9.03489	0.236516	-0.103815	0.516594	0.0285888	22.4201	9.03489	NA	NA	NA	NA	NA	18	0.20851	3	0.464088
Adamts10	6.42843	0.0266901	-0.134455	0.274156	0.0213237	18.7485	6.32335	NA	NA	NA	NA	NA	6.42843	0.0266901	-0.134455	0.274156	0.0213237	18.7485	6.32335	NA	NA	NA	NA	NA	8	0.346497	6	0.262292
Adamts13	7.49477	NA	NA	NA	NA	NA	7.21716	0.250361	0.0842647	0.528322	0.0366018	1.24012	7.49477	0.0118975	-0.184016	0.368801	0.0246039	18.2466	7.21716	0.0118975	-0.184016	0.368801	0.0255503	18.2466	34	0.515846	6	0.777937
Adamts14	7.43722	NA	NA	NA	NA	NA	7.20828	NA	NA	NA	NA	NA	7.43722	NA	NA	NA	NA	NA	7.20828	NA	NA	NA	NA	NA	1	0.325885	6	0.306546
Adamts15	5.92899	NA	NA	NA	NA	NA	5.59155	NA	NA	NA	NA	NA	5.92899	NA	NA	NA	NA	NA	5.92899	NA	NA	NA	NA	NA	1	0.294777	3	0.512443
Adamts2	10.1786	NA	NA	NA	NA	NA	9.43823	NA	NA	NA	NA	NA	10.1786	NA	NA	NA	NA	NA	9.43823	NA	NA	NA	NA	NA	1	0.61519	6	0.781785
Adamts7	7.95217	NA	NA	NA	NA	NA	8.41557	-0.0980396	0.291877	0.615805	0.0365872	7.23779	7.95217	-0.0980396	0.291877	0.615805	0.0387193	7.23779	8.41557	-0.0980396	0.291877	0.615805	0.0365872	7.23779	33	0.441526	6	0.681186
Adamts9	6.51695	0.445864	0.1289	0.928246	0.0712178	1.07498	6.13063	0.445864	0.1289	0.928246	0.0757056	1.07498	6.78335	NA	NA	NA	NA	NA	6.78335	NA	NA	NA	NA	NA	6	0.617948	9	0.561468
Adamtsl2	7.36904	NA	NA	NA	NA	NA	6.84667	NA	NA	NA	NA	NA	7.36904	NA	NA	NA	NA	NA	6.84667	NA	NA	NA	NA	NA	1	0.340028	6	0.724949
Adamtsl4	5.61688	NA	NA	NA	NA	NA	5.4625	NA	NA	NA	NA	NA	5.61688	-0.0981434	-0.17224	0.396477	0.0352934	16.0217	5.77568	-0.0981434	-0.17224	0.396477	0.034323	16.0217	16	0.389893	13	0.293782
Adap1	8.41128	NA	NA	NA	NA	NA	7.94461	NA	NA	NA	NA	NA	8.41128	NA	NA	NA	NA	NA	8.41128	NA	NA	NA	NA	NA	1	0.651393	3	0.35264
Adap2	10.1242	-0.16647	-0.258504	0.614936	0.0303697	15.8146	9.95627	-0.16647	-0.258504	0.614936	0.0308818	15.8146	10.2578	-0.16647	-0.258504	0.614936	0.029974	15.8146	10.1242	-0.16647	-0.258504	0.614936	0.0303697	15.8146	38	0.79006	12	0.455087
Adar	7.6023	0.0696708	0.102055	0.247137	0.0162541	3.71196	7.44893	0.0696708	0.102055	0.247137	0.0165888	3.71196	7.44893	0.0696708	0.102055	0.247137	0.0165888	3.71196	7.28082	0.0696708	0.102055	0.247137	0.0169718	3.71196	38	0.433712	11	0.459465
Adarb1	9.59793	NA	NA	NA	NA	NA	9.89781	-0.508427	0.0467888	1.02115	0.0515847	11.6495	9.40929	-0.241737	0.162004	0.582003	0.0309271	9.74476	9.59793	-0.241737	0.162004	0.582003	0.0303192	9.74476	34	0.645045	12	0.821429
Adat1	6.30993	NA	NA	NA	NA	NA	6.52635	NA	NA	NA	NA	NA	6.30993	NA	NA	NA	NA	NA	6.52635	NA	NA	NA	NA	NA	1	0.737433	6	0.741385
Adat2	6.48291	0.0507394	0.0986165	0.221808	0.0171071	4.18491	6.35545	0.0507394	0.0986165	0.221808	0.0174502	4.18491	6.35545	NA	NA	NA	NA	NA	6.35545	0.0507394	0.0986165	0.221808	0.0174502	4.18491	23	0.431913	2	0.519313
Adat3	6.9782	0.114745	-0.154581	0.385028	0.0275879	20.4391	6.9782	0.114745	-0.154581	0.385028	0.0275879	20.4391	6.88965	NA	NA	NA	NA	NA	6.9782	0.114745	-0.154581	0.385028	0.0275879	20.4391	23	0.361207	4	0.245953
Adck1	9.68063	-0.0106023	0.0816265	0.164624	0.00850277	6.49337	9.42768	0.132145	0.106155	0.339007	0.0179793	2.58505	9.68063	-0.0106023	0.0816265	0.164624	0.00850277	6.49337	9.42768	-0.0106023	0.0816265	0.164624	0.0087309	6.49337	40	0.436073	6	0.694103
Adck2	8.0631	-0.0789664	0.117263	0.282746	0.0175333	8.26379	8.0631	0.00113945	-0.114012	0.228036	0.0141407	18.0382	8.0631	NA	NA	NA	NA	NA	8.0631	0.00113945	-0.114012	0.228036	0.0141407	18.0382	24	0.696376	1	0.307085
Adck3	8.25899	0.457664	-0.0428079	0.919323	0.0556559	23.6438	8.25899	0.457664	-0.0428079	0.919323	0.0556559	23.6438	7.93865	0.457664	-0.0428079	0.919323	0.0579017	23.6438	7.93865	0.457664	-0.0428079	0.919323	0.0579017	23.6438	38	0.30775	5	0.582669
Adck4	9.91346	NA	NA	NA	NA	NA	10.2841	NA	NA	NA	NA	NA	9.91346	-0.293198	0.152069	0.660575	0.0333171	10.1724	10.2841	-0.293198	0.152069	0.660575	0.0321164	10.1724	16	0.287312	6	0.655227
Adck5	11.5691	0.250158	-0.0125282	0.500943	0.0216501	23.8089	12.1137	0.250158	-0.0125282	0.500943	0.0206768	23.8089	11.5691	0.525872	0.177767	1.11021	0.0479818	1.24516	12.1137	0.250158	-0.0125282	0.500943	0.0206768	23.8089	43	0.662207	6	0.621203
Adcy4	8.27495	NA	NA	NA	NA	NA	8.27495	0.105294	-0.368165	0.765853	0.0462753	19.064	8.48953	NA	NA	NA	NA	NA	8.48953	NA	NA	NA	NA	NA	3	0.39793	5	0.542756
Adcy5	5.63972	0.111544	0.0622851	0.255511	0.0226528	1.94524	5.63972	0.111544	0.0622851	0.255511	0.0226528	1.94524	5.63972	0.111544	0.0622851	0.255511	0.0226528	1.94524	5.63972	0.111544	0.0622851	0.255511	0.0226528	1.94524	38	0.230723	1	0.401655
Adcy6	8.85977	-0.184982	0.127074	0.448848	0.0253307	9.70086	8.33067	-0.184982	0.127074	0.448848	0.0269395	9.70086	8.85977	NA	NA	NA	NA	NA	8.51681	-0.412759	0.244143	0.959116	0.0563073	9.95974	26	0.668855	13	0.580956
Adcy7	7.94906	NA	NA	NA	NA	NA	7.50181	NA	NA	NA	NA	NA	7.94906	NA	NA	NA	NA	NA	7.50181	NA	NA	NA	NA	NA	1	0.57295	6	0.510068
Adcy9	11.1068	-0.0681885	0.272933	0.562644	0.0253287	6.93516	11.4522	-0.0681885	0.272933	0.562644	0.024565	6.93516	11.1068	-0.0681885	0.272933	0.562644	0.0253287	6.93516	11.4522	-0.0681885	0.272933	0.562644	0.024565	6.93516	38	0.709847	6	0.779661
Adcyap1r1	5.74012	NA	NA	NA	NA	NA	5.74012	NA	NA	NA	NA	NA	5.74012	NA	NA	NA	NA	NA	5.74012	NA	NA	NA	NA	NA	1	0.75432	1	0.286619
Add1	11.8543	0.0369677	0.204267	0.415171	0.0175114	5.31612	11.7154	0.0369677	0.204267	0.415171	0.0177191	5.31612	11.8543	NA	NA	NA	NA	NA	11.7154	-0.0875396	0.360848	0.742629	0.0316947	6.90908	26	0.303198	6	0.644405
Add3	7.74374	-0.130515	-0.0279285	0.26694	0.0172359	12.8052	7.74374	NA	NA	NA	NA	NA	7.74374	NA	NA	NA	NA	NA	7.57802	-0.130515	-0.0279285	0.26694	0.0176128	12.8052	14	0.47199	8	0.412063
Adgra2	10.7541	0.144393	-0.114427	0.368472	0.0171318	21.4403	10.4509	NA	NA	NA	NA	NA	10.7541	0.144393	-0.114427	0.368472	0.0171318	21.4403	10.5711	0.144393	-0.114427	0.368472	0.0174283	21.4403	28	0.315132	13	0.324825
Adgra3	8.16619	0.129167	-0.119307	0.351671	0.0215322	21.1515	8.00487	0.129167	-0.119307	0.351671	0.0219661	21.1515	8.16619	0.129167	-0.119307	0.351671	0.0215322	21.1515	8.00487	NA	NA	NA	NA	NA	18	0.328247	6	0.271061
Adgre1	9.80658	NA	NA	NA	NA	NA	9.444	0.394567	-0.0959206	0.812117	0.0429965	23.0891	9.80658	NA	NA	NA	NA	NA	9.80658	0.394567	-0.0959206	0.812117	0.0414067	23.0891	12	0.318159	3	0.370052
Adgre4	7.17085	NA	NA	NA	NA	NA	7.17085	0.398215	-0.167166	0.863759	0.0602271	22.4819	7.50408	NA	NA	NA	NA	NA	7.50408	0.398215	-0.167166	0.863759	0.0575526	22.4819	12	0.620063	5	0.523046
Adgre5	10.9896	NA	NA	NA	NA	NA	10.9896	NA	NA	NA	NA	NA	10.9896	NA	NA	NA	NA	NA	10.9896	NA	NA	NA	NA	NA	1	0.277472	1	0.183278
Adgrf1	5.9378	-0.0715083	0.310156	0.636586	0.0536045	6.86553	8.83295	-0.0715083	0.310156	0.636586	0.0360347	6.86553	4.59377	-0.0715083	0.310156	0.636586	0.069288	6.86553	6.58314	-0.0715083	0.310156	0.636586	0.0483497	6.86553	38	0.16087	15	0.957449
Adgrf5	8.47286	NA	NA	NA	NA	NA	8.73696	NA	NA	NA	NA	NA	8.47286	NA	NA	NA	NA	NA	8.33541	NA	NA	NA	NA	NA	1	0.373545	13	0.412791
Adgrg1	6.83584	NA	NA	NA	NA	NA	6.83584	NA	NA	NA	NA	NA	6.83584	NA	NA	NA	NA	NA	6.83584	NA	NA	NA	NA	NA	1	0.384703	1	0.397443
Adgrg2	5.96307	-0.280666	-0.00206682	0.561346	0.0470685	12.0281	5.03662	-0.280666	-0.00206682	0.561346	0.0557265	12.0281	6.46869	-0.280666	-0.00206682	0.561346	0.0433895	12.0281	5.623	-0.280666	-0.00206682	0.561346	0.0499152	12.0281	38	0.182821	15	0.763306
Adgrg3	9.03517	0.269264	0.328813	0.849991	0.0470379	3.37908	8.85748	0.269264	0.328813	0.849991	0.0479815	3.37908	9.03517	NA	NA	NA	NA	NA	9.03517	0.269264	0.328813	0.849991	0.0470379	3.37908	23	0.76353	3	0.265817
Adgrl1	10.2951	0.155964	-0.12457	0.399212	0.0193884	21.4257	10.2951	0.155964	-0.12457	0.399212	0.0193884	21.4257	10.2951	NA	NA	NA	NA	NA	10.2951	NA	NA	NA	NA	NA	6	0.280041	1	0.379123
Adgrl2	8.6816	0.0514544	0.100314	0.225481	0.0129861	4.18967	8.93548	0.0514544	0.100314	0.225481	0.0126172	4.18967	8.6816	0.0514544	0.100314	0.225481	0.0129861	4.18967	8.6816	0.0514544	0.100314	0.225481	0.0129861	4.18967	38	0.273609	3	0.47089
Adgrl4	6.89499	0.168197	-0.172888	0.482413	0.0349829	20.9475	7.05209	0.168197	-0.172888	0.482413	0.0342035	20.9475	7.05209	0.168197	-0.172888	0.482413	0.0342035	20.9475	6.89499	0.168197	-0.172888	0.482413	0.0349829	20.9475	38	0.353888	7	0.243148
Adgrv1	10.2891	NA	NA	NA	NA	NA	7.02887	-0.464225	0.222755	1.02981	0.0732554	10.2911	10.2891	NA	NA	NA	NA	NA	7.02887	-0.464225	0.222755	1.02981	0.0732554	10.2911	12	0.483972	6	0.422778
Adh1	14.3603	-0.161153	-0.205126	0.521716	0.0181652	15.4564	14.1067	-0.161153	-0.205126	0.521716	0.0184918	15.4564	14.3603	-0.161153	-0.205126	0.521716	0.0181652	15.4564	14.1067	-0.161153	-0.205126	0.521716	0.0184918	15.4564	38	0.406459	6	0.771675
Adh4	13.7703	0.277963	0.199427	0.684207	0.0248436	2.37719	13.9588	0.277963	0.199427	0.684207	0.0245082	2.37719	13.7703	0.188084	0.506414	1.08043	0.0392304	4.64166	13.9588	0.277963	0.199427	0.684207	0.0245082	2.37719	43	0.650717	6	0.295708
Adh5	15.696	-0.0403845	-0.0686702	0.15933	0.00507549	15.9694	15.696	NA	NA	NA	NA	NA	15.696	NA	NA	NA	NA	NA	15.696	-0.0403845	-0.0686702	0.15933	0.00507549	15.9694	14	0.25996	1	0.47263
Adh7	5.79367	-0.0221412	-0.216972	0.436197	0.0376443	17.6116	5.79367	-0.0221412	-0.216972	0.436197	0.0376443	17.6116	5.51896	-0.0221412	-0.216972	0.436197	0.0395181	17.6116	5.51896	-0.0221412	-0.216972	0.436197	0.0395181	17.6116	38	0.682758	5	0.751285
Adhfe1	9.45285	-0.0983195	-0.117449	0.306339	0.0162035	15.3378	9.21367	-0.0983195	-0.117449	0.306339	0.0166242	15.3378	9.45285	-0.0983195	-0.117449	0.306339	0.0162035	15.3378	9.45285	-0.303277	-0.0766357	0.62562	0.0330916	12.9454	47	0.480535	3	0.470821
Adi1	12.1695	-0.110566	0.0907634	0.286096	0.0117546	9.37449	11.9323	-0.110566	0.0907634	0.286096	0.0119883	9.37449	12.1695	NA	NA	NA	NA	NA	11.9323	-0.110566	0.0907634	0.286096	0.0119883	9.37449	23	0.501847	6	0.79687
Adig	6.10137	NA	NA	NA	NA	NA	5.2808	NA	NA	NA	NA	NA	6.47588	NA	NA	NA	NA	NA	5.2808	NA	NA	NA	NA	NA	1	0.351568	10	0.816591
Adipor1	9.00316	NA	NA	NA	NA	NA	9.40536	-0.0581598	-0.165557	0.350952	0.018657	16.7096	9.00316	NA	NA	NA	NA	NA	9.26921	-0.0581598	-0.165557	0.350952	0.018931	16.7096	12	0.597233	13	0.575631
Adipor2	12.5061	NA	NA	NA	NA	NA	12.1819	NA	NA	NA	NA	NA	12.5061	NA	NA	NA	NA	NA	11.9193	NA	NA	NA	NA	NA	1	0.311522	13	0.692867
Adk	13.1455	-0.0630917	-0.0516533	0.163078	0.00620284	14.6205	13.2685	-0.0630917	-0.0516533	0.163078	0.00614531	14.6205	13.1455	NA	NA	NA	NA	NA	13.1455	-0.0630917	-0.0516533	0.163078	0.00620284	14.6205	23	0.232192	3	0.460043
Adm	7.20371	NA	NA	NA	NA	NA	6.92465	0.346228	-0.0714676	0.707055	0.0510535	23.2225	7.20371	NA	NA	NA	NA	NA	7.20371	NA	NA	NA	NA	NA	3	0.15775	3	0.373891
Adnp	10.929	NA	NA	NA	NA	NA	11.0628	NA	NA	NA	NA	NA	10.929	NA	NA	NA	NA	NA	11.0628	NA	NA	NA	NA	NA	1	0.370813	6	0.711363
Adnp2	6.35532	0.144049	0.148908	0.41436	0.0325995	3.06335	6.50833	0.159201	-0.0398781	0.328239	0.0252168	23.0625	6.35532	0.144049	0.148908	0.41436	0.0325995	3.06335	6.50833	0.159201	-0.0398781	0.328239	0.0252168	23.0625	44	0.7872	6	0.623506
Ado	8.05887	0.101825	-0.10129	0.287249	0.0178219	21.0101	8.05887	0.101825	-0.10129	0.287249	0.0178219	21.0101	8.14595	0.101825	-0.10129	0.287249	0.0176314	21.0101	8.05887	0.101825	-0.10129	0.287249	0.0178219	21.0101	38	0.523339	4	0.477939
Adora1	10.1804	-0.249907	0.351617	0.862758	0.0423734	8.36019	9.01014	-0.249907	0.351617	0.862758	0.0478771	8.36019	10.5107	-0.249907	0.351617	0.862758	0.041042	8.36019	9.70952	-0.770305	0.781046	2.19399	0.112982	8.97356	47	0.777296	15	0.603885
Adora2a	7.20218	NA	NA	NA	NA	NA	7.05325	0.161925	-0.112275	0.394083	0.0279362	21.6842	7.20218	NA	NA	NA	NA	NA	7.52979	0.161925	-0.112275	0.394083	0.0261682	21.6842	12	0.358363	13	0.319031
Adpgk	8.78818	0.0540934	-0.203959	0.422021	0.0240107	18.9903	8.78818	0.0540934	-0.203959	0.422021	0.0240107	18.9903	8.78818	NA	NA	NA	NA	NA	8.78818	0.0540934	-0.203959	0.422021	0.0240107	18.9903	23	0.756963	1	0.44569
Adprh	9.14417	0.307779	0.0529305	0.624594	0.0341526	0.650536	9.14417	0.307779	0.0529305	0.624594	0.0341526	0.650536	8.96358	NA	NA	NA	NA	NA	8.96358	0.307779	0.0529305	0.624594	0.0348406	0.650536	23	0.41089	5	0.730691
Adprhl1	6.31996	0.0475242	-0.148061	0.311002	0.0246047	19.1864	6.31996	NA	NA	NA	NA	NA	6.31996	NA	NA	NA	NA	NA	6.31996	0.0475242	-0.148061	0.311002	0.0246047	19.1864	14	0.709891	1	0.255057
Adprhl2	8.61046	0.0108642	0.119955	0.240892	0.0139884	5.65499	8.42713	0.0963384	-0.0196729	0.196653	0.0116679	23.2306	8.61046	0.0963384	-0.0196729	0.196653	0.0114194	23.2306	8.42713	0.0963384	-0.0196729	0.196653	0.0116679	23.2306	39	0.393115	6	0.642297
Adprm	8.00058	0.048065	0.189128	0.390281	0.0243908	5.04938	7.86482	0.048065	0.189128	0.390281	0.0248118	5.04938	7.70884	NA	NA	NA	NA	NA	7.70884	NA	NA	NA	NA	NA	6	0.39939	9	0.361477
Adra1b	12.484	NA	NA	NA	NA	NA	12.484	0.191876	-0.210657	0.569886	0.0228247	20.8219	12.484	NA	NA	NA	NA	NA	12.147	0.191876	-0.210657	0.569886	0.0234579	20.8219	12	0.181607	8	0.494771
Adra2b	8.38367	0.354381	0.0343838	0.71209	0.0424688	0.369452	8.12181	0.354381	0.0343838	0.71209	0.0438381	0.369452	8.38367	0.1127	-0.228639	0.509813	0.0304051	19.7493	8.12181	0.1127	-0.228639	0.509813	0.0313854	19.7493	41	0.75632	6	0.599677
Adrb1	5.91469	-0.122348	-0.148661	0.385068	0.0325518	15.3697	5.91469	-0.122348	-0.148661	0.385068	0.0325518	15.3697	5.91469	-0.122348	-0.148661	0.385068	0.0325518	15.3697	6.17524	NA	NA	NA	NA	NA	18	0.343286	8	0.646599
Adrb3	8.9199	0.0573108	0.3244	0.658847	0.0369313	5.33207	9.70032	0.0573108	0.3244	0.658847	0.0339601	5.33207	8.9199	0.0573108	0.3244	0.658847	0.0369313	5.33207	9.70032	0.0573108	0.3244	0.658847	0.0339601	5.33207	38	0.39525	6	0.464235
Adrbk1	10.6794	NA	NA	NA	NA	NA	10.6794	0.0996816	-0.124396	0.318816	0.0149267	20.5804	10.6794	0.0996816	-0.124396	0.318816	0.0149267	20.5804	10.6794	NA	NA	NA	NA	NA	10	0.196289	1	0.331223
Adrbk2	7.48997	NA	NA	NA	NA	NA	7.48997	NA	NA	NA	NA	NA	7.48997	NA	NA	NA	NA	NA	7.76404	NA	NA	NA	NA	NA	1	0.320629	8	0.199521
Adrm1	9.03384	NA	NA	NA	NA	NA	8.87264	NA	NA	NA	NA	NA	9.03384	NA	NA	NA	NA	NA	8.87264	NA	NA	NA	NA	NA	1	0.140249	6	0.68176
Adsl	15.518	0.0498718	0.0836532	0.194783	0.00627603	3.94652	15.4426	0.0498718	0.0836532	0.194783	0.00630667	3.94652	15.518	0.0498718	0.0836532	0.194783	0.00627603	3.94652	15.518	0.0498718	0.0836532	0.194783	0.00627603	3.94652	38	0.597507	3	0.287243
Adss	9.86633	-0.0527362	-0.0635091	0.1651	0.00836685	15.353	9.6733	-0.0527362	-0.0635091	0.1651	0.0085338	15.353	9.86633	-0.0527362	-0.0635091	0.1651	0.00836685	15.353	9.6733	-0.161232	0.0321281	0.328804	0.0169954	11.2487	47	0.64067	6	0.431097
Adssl1	11.2197	-0.177326	-0.0546791	0.371129	0.0165392	13.1425	11.4633	-0.338734	0.0883354	0.700125	0.0305377	11.0256	11.2197	-0.177326	-0.0546791	0.371129	0.0165392	13.1425	11.4633	-0.338734	0.0883354	0.700125	0.0305377	11.0256	44	0.196563	6	0.795217
Adtrp	11.4853	-0.0456131	-0.144374	0.302817	0.0131828	16.8311	11.4853	-0.0456131	-0.144374	0.302817	0.0131828	16.8311	11.6897	NA	NA	NA	NA	NA	11.4853	-0.0456131	-0.144374	0.302817	0.0131828	16.8311	23	0.319979	4	0.484032
Aebp1	8.67262	0.179225	-0.273696	0.654313	0.0377229	20.2145	7.87321	0.179225	-0.273696	0.654313	0.0415531	20.2145	8.67262	NA	NA	NA	NA	NA	8.21582	NA	NA	NA	NA	NA	6	0.279998	13	0.332802
Aebp2	7.80631	-0.0402624	-0.138782	0.289008	0.0185112	16.9215	7.80631	NA	NA	NA	NA	NA	7.80631	-0.0402624	-0.138782	0.289008	0.0185112	16.9215	7.80631	-0.0402624	-0.138782	0.289008	0.0185112	16.9215	28	0.259325	1	0.375544
Aen	9.91267	NA	NA	NA	NA	NA	9.7004	NA	NA	NA	NA	NA	10.1881	0.0429354	0.136254	0.285718	0.0140221	4.83398	9.91267	0.0429354	0.136254	0.285718	0.0144117	4.83398	16	0.255214	12	0.861526
Aes	15.1501	NA	NA	NA	NA	NA	15.0415	NA	NA	NA	NA	NA	15.234	NA	NA	NA	NA	NA	15.0415	NA	NA	NA	NA	NA	1	0.29393	10	0.640574
AF067063	6.88803	NA	NA	NA	NA	NA	6.88803	NA	NA	NA	NA	NA	6.88803	NA	NA	NA	NA	NA	6.88803	NA	NA	NA	NA	NA	1	0.699796	1	0.399328
AF251705	8.62816	NA	NA	NA	NA	NA	8.13152	NA	NA	NA	NA	NA	8.62816	NA	NA	NA	NA	NA	8.62816	NA	NA	NA	NA	NA	1	0.456206	3	0.554348
Afap1	7.18581	0.347742	0.0419084	0.700515	0.048743	0.458127	6.84575	0.347742	0.0419084	0.700515	0.0511643	0.458127	7.18581	0.347742	0.0419084	0.700515	0.048743	0.458127	6.84575	NA	NA	NA	NA	NA	18	0.775613	6	0.61081
Afap1l1	7.39714	NA	NA	NA	NA	NA	7.39714	0.0615164	-0.144088	0.313341	0.0211799	19.5413	7.56816	0.0615164	-0.144088	0.313341	0.0207012	19.5413	7.39714	NA	NA	NA	NA	NA	10	0.385873	4	0.501747
Afap1l2	5.92785	0.150842	0.327375	0.72091	0.0608071	4.35077	5.92785	0.539229	0.102632	1.09782	0.0925985	0.718416	6.27772	0.217991	-0.0421825	0.444069	0.0353686	23.2699	6.27772	0.217991	-0.0421825	0.444069	0.0353686	23.2699	42	0.296855	5	0.767161
Aff1	10.2977	0.0910238	0.0471556	0.205027	0.00995498	1.82578	10.41	NA	NA	NA	NA	NA	10.2977	0.0910238	0.0471556	0.205027	0.00995498	1.82578	10.2977	NA	NA	NA	NA	NA	8	0.26503	3	0.390911
Aff4	7.38428	0.125558	-0.176486	0.433184	0.0293315	20.362	7.47796	0.125558	-0.176486	0.433184	0.0289641	20.362	7.38428	0.125558	-0.176486	0.433184	0.0293315	20.362	7.38428	0.125558	-0.176486	0.433184	0.0293315	20.362	38	0.801219	3	0.204547
Afg3l1	8.58667	NA	NA	NA	NA	NA	8.36375	NA	NA	NA	NA	NA	8.58667	NA	NA	NA	NA	NA	8.36375	NA	NA	NA	NA	NA	1	0.217756	6	0.700815
Afg3l2	6.50459	-0.205199	0.0568772	0.425871	0.0327362	10.9672	6.50459	-0.205199	0.0568772	0.425871	0.0327362	10.9672	6.50459	-0.205199	0.0568772	0.425871	0.0327362	10.9672	6.50459	-0.205199	0.0568772	0.425871	0.0327362	10.9672	38	0.784482	1	0.503895
Afm	14.4999	NA	NA	NA	NA	NA	14.3805	NA	NA	NA	NA	NA	14.4999	NA	NA	NA	NA	NA	14.4999	NA	NA	NA	NA	NA	1	0.258022	3	0.264998
Afmid	9.6022	-0.263434	-0.440198	1.026	0.0534255	15.9401	10.0269	NA	NA	NA	NA	NA	9.30639	-0.263434	-0.440198	1.026	0.0551237	15.9401	10.0269	-0.263434	-0.440198	1.026	0.0511625	15.9401	28	0.590223	10	0.432027
Afp	7.58729	NA	NA	NA	NA	NA	7.3448	-0.278963	0.30114	0.820987	0.055889	8.85405	7.3448	-0.278963	0.30114	0.820987	0.055889	8.85405	7.3448	-0.278963	0.30114	0.820987	0.055889	8.85405	33	0.576687	2	0.309287
Aftph	7.55615	NA	NA	NA	NA	NA	7.55615	-0.0595884	0.187516	0.393513	0.0260393	7.17527	7.55615	NA	NA	NA	NA	NA	7.55615	NA	NA	NA	NA	NA	3	0.469959	1	0.443701
Aga	10.2042	-0.0145719	-0.0852075	0.172889	0.00847148	17.353	9.83391	-0.0145719	-0.0852075	0.172889	0.00879046	17.353	10.2042	-0.0145719	-0.0852075	0.172889	0.00847148	17.353	9.83391	-0.208051	-0.00988043	0.416571	0.0211804	12.1813	47	0.250299	6	0.528249
Agap1	7.83656	0.0453403	-0.201777	0.413617	0.0263902	18.8443	7.95881	0.0453403	-0.201777	0.413617	0.0259848	18.8443	7.95881	NA	NA	NA	NA	NA	8.14531	0.0453403	-0.201777	0.413617	0.0253899	18.8443	23	0.468286	11	0.392943
Agap2	7.00443	NA	NA	NA	NA	NA	6.62734	0.118526	-0.551274	1.12774	0.0850828	18.8089	6.62734	NA	NA	NA	NA	NA	7.00443	0.118526	-0.551274	1.12774	0.0805023	18.8089	12	0.329121	7	0.50992
Agap3	12.3008	-0.0565721	0.0429062	0.142005	0.00577216	9.52147	12.4766	-0.189908	-0.0174749	0.38142	0.0152854	12.3505	12.3008	-0.0565721	0.0429062	0.142005	0.00577216	9.52147	12.4766	-0.0565721	0.0429062	0.142005	0.00569085	9.52147	40	0.514245	6	0.78284
Agbl3	8.3467	NA	NA	NA	NA	NA	8.22462	NA	NA	NA	NA	NA	8.3467	NA	NA	NA	NA	NA	8.22462	NA	NA	NA	NA	NA	1	0.404076	6	0.232862
Agbl5	6.03917	0.0360587	0.0735581	0.163842	0.0135649	4.25904	6.1696	0.0360587	0.0735581	0.163842	0.0132782	4.25904	5.87085	0.0360587	0.0735581	0.163842	0.0139538	4.25904	6.03917	0.0360587	0.0735581	0.163842	0.0135649	4.25904	38	0.351323	12	0.74842
Ager	5.7548	NA	NA	NA	NA	NA	6.05932	-0.158922	0.0292571	0.323186	0.0266685	11.3046	5.7548	-0.158922	0.0292571	0.323186	0.0280797	11.3046	6.05932	-0.158922	0.0292571	0.323186	0.0266685	11.3046	33	0.385369	6	0.778045
Agfg1	8.33071	0.08878	-0.0968711	0.2628	0.0157729	20.8336	8.33071	0.08878	-0.0968711	0.2628	0.0157729	20.8336	8.33071	0.08878	-0.0968711	0.2628	0.0157729	20.8336	8.33071	0.08878	-0.0968711	0.2628	0.0157729	20.8336	38	0.593135	1	0.393921
Agfg2	7.64096	NA	NA	NA	NA	NA	8.08514	NA	NA	NA	NA	NA	7.64096	NA	NA	NA	NA	NA	7.89883	NA	NA	NA	NA	NA	1	0.45745	13	0.508145
Aggf1	11.4676	NA	NA	NA	NA	NA	11.4676	NA	NA	NA	NA	NA	11.4676	NA	NA	NA	NA	NA	11.4676	0.16581	-0.0882462	0.375661	0.0163792	22.1318	5	0.21063	1	0.25846
Agk	6.63859	NA	NA	NA	NA	NA	6.50097	NA	NA	NA	NA	NA	6.63859	NA	NA	NA	NA	NA	6.50097	-0.186184	0.210033	0.56135	0.0431744	8.77036	5	0.588832	6	0.503708
Agl	7.18556	NA	NA	NA	NA	NA	7.01436	-0.151865	0.206742	0.51305	0.0365714	8.41998	7.18556	NA	NA	NA	NA	NA	7.01436	-0.151865	0.206742	0.51305	0.0365714	8.41998	12	0.376869	6	0.77268
Agmat	13.9501	NA	NA	NA	NA	NA	13.9501	NA	NA	NA	NA	NA	14.0776	NA	NA	NA	NA	NA	14.0776	NA	NA	NA	NA	NA	1	0.273816	5	0.317664
Agmo	9.83595	-0.0617136	-0.236082	0.48803	0.0248085	17.0234	9.66435	-0.0617136	-0.236082	0.48803	0.025249	17.0234	9.83595	NA	NA	NA	NA	NA	9.83595	-0.0617136	-0.236082	0.48803	0.0248085	17.0234	23	0.47656	3	0.384347
Ago1	8.75857	-0.0244005	0.0887941	0.184171	0.0105138	7.02437	8.89103	-0.0244005	0.0887941	0.184171	0.0103571	7.02437	8.66929	-0.0244005	0.0887941	0.184171	0.0106221	7.02437	8.75857	-0.0244005	0.0887941	0.184171	0.0105138	7.02437	38	0.315704	12	0.6446
Ago2	9.32253	-0.0279058	-0.06699	0.14514	0.00778437	16.4923	9.32253	-0.0279058	-0.06699	0.14514	0.00778437	16.4923	9.32253	-0.0279058	-0.06699	0.14514	0.00778437	16.4923	9.52269	-0.0279058	-0.06699	0.14514	0.00762074	16.4923	38	0.310956	8	0.484746
Ago3	8.10586	-0.028863	-0.0975648	0.203489	0.012552	16.9013	8.28487	-0.028863	-0.0975648	0.203489	0.0122808	16.9013	8.10586	-0.028863	-0.0975648	0.203489	0.012552	16.9013	8.28487	-0.028863	-0.0975648	0.203489	0.0122808	16.9013	38	0.362937	6	0.604223
Ago4	6.1925	0.162829	0.156784	0.452082	0.0365024	2.92776	6.31483	0.162829	0.156784	0.452082	0.0357952	2.92776	6.1925	0.162829	0.156784	0.452082	0.0365024	2.92776	6.31483	NA	NA	NA	NA	NA	18	0.531427	6	0.307594
Agpat1	9.19671	-0.27902	-0.178821	0.662809	0.0360351	14.177	9.19671	-0.27902	-0.178821	0.662809	0.0360351	14.177	9.19671	-0.228645	0.0176304	0.458648	0.0249354	11.706	9.19671	-0.228645	0.0176304	0.458648	0.0249354	11.706	41	0.436148	1	0.37569
Agpat2	12.3416	NA	NA	NA	NA	NA	11.8728	0.322509	-0.244287	0.809167	0.0340765	21.5238	12.3416	NA	NA	NA	NA	NA	11.8728	0.129695	-0.49309	1.01972	0.0429436	18.9824	13	0.245692	6	0.525841
Agpat3	12.0228	NA	NA	NA	NA	NA	11.9145	0.162365	-0.0218805	0.327666	0.0137508	23.4883	12.1556	0.162365	-0.0218805	0.327666	0.0134779	23.4883	12.1556	NA	NA	NA	NA	NA	10	0.400931	9	0.682729
Agpat4	8.39333	NA	NA	NA	NA	NA	8.17449	NA	NA	NA	NA	NA	8.39333	NA	NA	NA	NA	NA	8.39333	-0.214027	0.278603	0.702645	0.0418573	8.50214	5	0.608987	3	0.39491
Agpat5	5.91112	NA	NA	NA	NA	NA	5.91112	0.112611	-0.109513	0.314161	0.0265738	21.0533	6.0423	NA	NA	NA	NA	NA	5.91112	NA	NA	NA	NA	NA	3	0.256136	4	0.301311
Agpat6	8.28017	-0.403575	-0.264788	0.965372	0.0582943	14.2179	8.53025	-0.403575	-0.264788	0.965372	0.0565852	14.2179	8.28017	-0.403575	-0.264788	0.965372	0.0582943	14.2179	8.28017	-0.403575	-0.264788	0.965372	0.0582943	14.2179	38	0.721754	3	0.526994
Agpat9	9.77787	-0.554737	-0.145677	1.14709	0.0586576	12.9809	7.069	0.120793	-0.6683	1.35826	0.0960715	18.683	10.6581	-0.554737	-0.145677	1.14709	0.0538133	12.9809	9.77787	-0.554737	-0.145677	1.14709	0.0586576	12.9809	40	0.663182	12	0.8709
Agps	8.99642	NA	NA	NA	NA	NA	8.99642	NA	NA	NA	NA	NA	8.99642	NA	NA	NA	NA	NA	8.99642	NA	NA	NA	NA	NA	1	0.40726	1	0.295556
Agrn	11.308	0.0742826	0.080421	0.218956	0.00968146	3.15148	11.1534	NA	NA	NA	NA	NA	11.308	0.0742826	0.080421	0.218956	0.00968146	3.15148	11.308	0.0742826	0.080421	0.218956	0.00968146	3.15148	28	0.234352	3	0.681761
Agt	14.7891	NA	NA	NA	NA	NA	14.9132	NA	NA	NA	NA	NA	15.0683	NA	NA	NA	NA	NA	15.1682	NA	NA	NA	NA	NA	1	0.339332	15	0.46256
Agtpbp1	9.44133	NA	NA	NA	NA	NA	9.44133	0.0905871	-0.210777	0.458837	0.0242994	19.5505	9.44133	0.0905871	-0.210777	0.458837	0.0242994	19.5505	9.30973	0.0905871	-0.210777	0.458837	0.0246429	19.5505	33	0.390112	8	0.270278
Agtr1a	11.5454	0.10025	0.182183	0.415889	0.0180111	4.07848	12.09	0.318933	0.256947	0.819122	0.033876	2.59043	11.5454	0.10025	0.182183	0.415889	0.0180111	4.07848	12.09	0.10025	0.182183	0.415889	0.0171997	4.07848	40	0.748598	6	0.739356
Agtrap	5.79508	NA	NA	NA	NA	NA	5.79508	NA	NA	NA	NA	NA	5.79508	NA	NA	NA	NA	NA	5.79508	NA	NA	NA	NA	NA	1	0.384198	1	0.437274
Agxt	14.7443	0.0285671	0.20858	0.421055	0.0142785	5.48009	15.3681	0.0731384	0.488736	0.988356	0.0321561	5.4326	14.7443	0.0285671	0.20858	0.421055	0.0142785	5.48009	15.3681	0.0731384	0.488736	0.988356	0.0321561	5.4326	44	0.647228	6	0.742785
Agxt2	10.0231	NA	NA	NA	NA	NA	9.80093	NA	NA	NA	NA	NA	10.2695	NA	NA	NA	NA	NA	10.0231	-0.256409	-0.0311927	0.516598	0.0257704	12.4624	5	0.420321	12	0.706778
Ahctf1	9.28158	0.197888	-0.45046	0.98402	0.0530093	19.5811	9.48523	0.248154	-0.209951	0.650107	0.0342695	21.3178	9.28158	0.197888	-0.45046	0.98402	0.0530093	19.5811	9.48523	0.197888	-0.45046	0.98402	0.0518712	19.5811	40	0.816241	6	0.626758
Ahcy	10.9216	-0.15486	-0.421913	0.898871	0.0411511	16.6563	11.3205	-0.15486	-0.421913	0.898871	0.0397011	16.6563	10.9216	-0.15486	-0.421913	0.898871	0.0411511	16.6563	11.3205	-0.15486	-0.421913	0.898871	0.0397011	16.6563	38	0.876823	6	0.556294
Ahcyl1	7.41492	NA	NA	NA	NA	NA	7.99339	-0.68425	0.837323	2.16269	0.13528	8.61702	7.41492	NA	NA	NA	NA	NA	7.41492	NA	NA	NA	NA	NA	3	0.578238	3	0.320556
Ahcyl2	10.742	0.12483	-0.285238	0.622714	0.028985	19.5757	10.2648	0.12483	-0.285238	0.622714	0.0303326	19.5757	10.4721	0.326688	-0.0981132	0.682206	0.0325727	22.8856	10.0658	0.12483	-0.285238	0.622714	0.0309321	19.5757	43	0.5715	15	0.692246
Ahdc1	8.35677	0.127341	-0.101069	0.32515	0.0194543	21.4374	8.35677	NA	NA	NA	NA	NA	8.35677	0.127341	-0.101069	0.32515	0.0194543	21.4374	8.35677	NA	NA	NA	NA	NA	8	0.508745	1	0.375904
Ahi1	6.89655	0.0547753	-0.193394	0.402003	0.0291452	19.0543	7.08765	0.0547753	-0.193394	0.402003	0.0283594	19.0543	6.89655	0.0547753	-0.193394	0.402003	0.0291452	19.0543	7.08765	0.0547753	-0.193394	0.402003	0.0283594	19.0543	38	0.815004	6	0.568699
Ahnak	9.44186	0.0726342	0.260986	0.541809	0.0286919	4.96318	9.68202	0.0726342	0.260986	0.541809	0.0279802	4.96318	9.44186	0.0726342	0.260986	0.541809	0.0286919	4.96318	9.68202	NA	NA	NA	NA	NA	18	0.333017	6	0.340378
Ahr	10.3743	NA	NA	NA	NA	NA	10.6953	0.207774	-0.0013545	0.415556	0.019427	23.9751	10.6953	NA	NA	NA	NA	NA	11.0253	0.207774	-0.0013545	0.415556	0.0188456	23.9751	12	0.440331	11	0.710727
Ahsa1	14.8173	0.158204	-0.105879	0.380731	0.0128475	21.7472	14.6625	-0.0239993	-0.128578	0.261598	0.00892062	17.2952	14.9217	0.158204	-0.105879	0.380731	0.0127576	21.7472	14.8173	0.158204	-0.105879	0.380731	0.0128475	21.7472	40	0.752434	12	0.832879
Ahsa2	7.86657	0.229551	-0.318119	0.784585	0.0498683	20.3876	7.96851	-0.0863806	-0.229785	0.490969	0.0308068	16.6265	7.86657	0.12571	-0.0892827	0.308379	0.0196006	21.6411	7.96851	0.229551	-0.318119	0.784585	0.0492304	20.3876	49	0.38111	6	0.395061
Ahsg	17.502	NA	NA	NA	NA	NA	17.502	NA	NA	NA	NA	NA	17.5441	NA	NA	NA	NA	NA	17.5441	NA	NA	NA	NA	NA	1	0.664925	5	0.289491
AI118078	5.51056	NA	NA	NA	NA	NA	6.43829	-0.19927	0.110552	0.455763	0.0353948	10.0653	5.51056	NA	NA	NA	NA	NA	6.43829	-0.19927	0.110552	0.455763	0.0353948	10.0653	12	0.232392	6	0.626811
AI182371	8.66844	NA	NA	NA	NA	NA	9.00155	0.179308	0.129495	0.442358	0.0245712	2.38911	8.66844	0.179308	0.129495	0.442358	0.0255154	2.38911	8.66844	0.473436	0.0905856	0.964049	0.0556068	0.722124	36	0.290382	3	0.476439
AI314180	8.34876	NA	NA	NA	NA	NA	8.42595	NA	NA	NA	NA	NA	8.34876	NA	NA	NA	NA	NA	8.42595	NA	NA	NA	NA	NA	1	0.504645	6	0.286364
AI317395	10.248	NA	NA	NA	NA	NA	10.5866	NA	NA	NA	NA	NA	10.248	NA	NA	NA	NA	NA	10.248	NA	NA	NA	NA	NA	1	0.192942	3	0.49911
AI413582	10.304	0.0606352	0.27205	0.55745	0.0270501	5.16234	10.0052	0.0606352	0.27205	0.55745	0.027858	5.16234	10.304	NA	NA	NA	NA	NA	10.304	0.0606352	0.27205	0.55745	0.0270501	5.16234	23	0.472682	3	0.570043
AI429214	5.94265	NA	NA	NA	NA	NA	6.20153	NA	NA	NA	NA	NA	5.94265	NA	NA	NA	NA	NA	6.20153	NA	NA	NA	NA	NA	1	0.761506	6	0.777467
AI464131	10.0908	NA	NA	NA	NA	NA	9.93781	0.0479557	0.189421	0.390794	0.019662	5.05286	10.0908	0.0479557	0.189421	0.390794	0.0193639	5.05286	9.93781	0.0479557	0.189421	0.390794	0.019662	5.05286	33	0.645658	6	0.286461
AI597479	9.53991	0.110447	-0.0312353	0.229558	0.0120314	22.9472	9.53991	NA	NA	NA	NA	NA	9.53991	0.110447	-0.0312353	0.229558	0.0120314	22.9472	9.53991	0.110447	-0.0312353	0.229558	0.0120314	22.9472	28	0.886247	1	0.277722
AI661453	11.7059	0.263056	-0.0482301	0.534881	0.0228466	23.3074	11.7059	0.263056	-0.0482301	0.534881	0.0228466	23.3074	11.3873	0.263056	-0.0482301	0.534881	0.0234859	23.3074	11.3873	0.510729	-0.248107	1.13561	0.049863	22.2727	47	0.67772	5	0.788736
AI837181	9.00516	0.0918279	0.0700748	0.231022	0.0128272	2.48984	9.00516	0.0918279	0.0700748	0.231022	0.0128272	2.48984	9.00516	0.0918279	0.0700748	0.231022	0.0128272	2.48984	9.00516	0.0918279	0.0700748	0.231022	0.0128272	2.48984	38	0.612688	1	0.405191
AI846148	5.66829	0.0385218	0.0915163	0.198587	0.0175173	4.47816	5.66829	0.0385218	0.0915163	0.198587	0.0175173	4.47816	5.66829	0.0385218	0.0915163	0.198587	0.0175173	4.47816	5.48004	0.0385218	0.0915163	0.198587	0.0181191	4.47816	38	0.35844	8	0.587435
AI987944	8.15053	-0.0331302	0.10829	0.226489	0.0138942	7.13406	8.37394	-0.0331302	0.10829	0.226489	0.0135235	7.13406	8.03357	-0.0331302	0.10829	0.226489	0.0140964	7.13406	8.15053	-0.0331302	0.10829	0.226489	0.0138942	7.13406	38	0.596543	12	0.386318
Aida	6.65454	NA	NA	NA	NA	NA	6.52313	NA	NA	NA	NA	NA	6.78323	NA	NA	NA	NA	NA	6.65454	-0.186985	0.188373	0.530841	0.0398856	8.98588	5	0.216968	12	0.32947
Aif1	9.88735	NA	NA	NA	NA	NA	9.56874	NA	NA	NA	NA	NA	9.88735	NA	NA	NA	NA	NA	9.88735	NA	NA	NA	NA	NA	1	0.510441	3	0.442189
Aifm1	13.0766	NA	NA	NA	NA	NA	12.9886	-0.105677	-0.0234044	0.216474	0.00833327	12.8325	13.0766	NA	NA	NA	NA	NA	13.0766	-0.105677	-0.0234044	0.216474	0.00827716	12.8325	12	0.500617	3	0.496455
Aifm2	7.6651	-0.207243	-0.342444	0.800544	0.0522201	15.9212	7.36905	-0.350747	-0.216231	0.824085	0.0559153	14.1102	7.85293	-0.207243	-0.342444	0.800544	0.0509711	15.9212	7.6651	-0.350747	-0.216231	0.824085	0.0537556	14.1102	44	0.43412	12	0.798979
Aifm3	8.74058	-0.211995	0.113068	0.480525	0.0274882	10.1284	8.98116	-0.211995	0.113068	0.480525	0.0267519	10.1284	8.98116	-0.211995	0.113068	0.480525	0.0267519	10.1284	8.98116	-0.211995	0.113068	0.480525	0.0267519	10.1284	38	0.555902	2	0.43387
Aig1	8.59735	NA	NA	NA	NA	NA	8.7597	NA	NA	NA	NA	NA	8.7597	NA	NA	NA	NA	NA	9.04763	-0.0129478	0.235939	0.472587	0.0261166	6.20941	5	0.285634	11	0.477389
Aim1	10.9094	-0.221471	0.0953268	0.48223	0.0221015	10.4474	10.7978	-0.190402	-0.0550273	0.396388	0.0183551	13.0746	10.7978	-0.190402	-0.0550273	0.396388	0.0183551	13.0746	10.9094	-0.221471	0.0953268	0.48223	0.0221015	10.4474	46	0.700036	7	0.560891
Aim1l	8.25492	-0.332069	0.280533	0.86941	0.0526602	9.32058	6.83441	-0.332069	0.280533	0.86941	0.0636054	9.32058	8.25492	NA	NA	NA	NA	NA	6.83441	-0.332069	0.280533	0.86941	0.0636054	9.32058	23	0.431656	6	0.790932
Aimp1	11.5901	0.00148251	0.0937396	0.187503	0.0080889	5.9396	11.5901	0.00148251	0.0937396	0.187503	0.0080889	5.9396	11.5056	0.00148251	0.0937396	0.187503	0.0081483	5.9396	11.5901	0.0543928	0.175699	0.367853	0.0158692	4.85324	47	0.591116	4	0.574817
Aimp2	7.05887	NA	NA	NA	NA	NA	7.05887	-0.154088	-0.0593892	0.330274	0.0233943	13.4052	7.05887	NA	NA	NA	NA	NA	7.05887	-0.154088	-0.0593892	0.330274	0.0233943	13.4052	12	0.234314	1	0.356822
Aip	9.51271	NA	NA	NA	NA	NA	9.40037	0.0395673	-0.0820283	0.182145	0.00968819	19.7167	9.60321	0.0395673	-0.0820283	0.182145	0.00948355	19.7167	9.51271	0.0395673	-0.0820283	0.182145	0.00957377	19.7167	33	0.327878	12	0.317954
Ajuba	7.10516	0.286321	-0.181046	0.677516	0.0476777	21.8463	7.39153	0.286321	-0.181046	0.677516	0.0458306	21.8463	7.10516	NA	NA	NA	NA	NA	7.39153	0.286321	-0.181046	0.677516	0.0458306	21.8463	23	0.293258	6	0.244912
AK010878	8.82981	0.116927	-0.155241	0.3887	0.0220107	20.4658	9.02185	NA	NA	NA	NA	NA	8.82981	0.116927	-0.155241	0.3887	0.0220107	20.4658	9.02185	0.116927	-0.155241	0.3887	0.0215422	20.4658	28	0.596908	6	0.572058
Ak1	6.81388	NA	NA	NA	NA	NA	6.37647	NA	NA	NA	NA	NA	6.81388	NA	NA	NA	NA	NA	6.37647	NA	NA	NA	NA	NA	1	0.544718	6	0.763514
Ak2	15.1451	-0.348282	0.0529082	0.704555	0.0232601	11.4241	14.9151	-0.348282	0.0529082	0.704555	0.0236188	11.4241	15.1451	-0.348282	0.0529082	0.704555	0.0232601	11.4241	14.9151	-0.549665	0.169228	1.15025	0.0385599	10.8592	47	0.71814	6	0.760984
Ak3	14.5443	-0.0743031	-0.0549068	0.184778	0.00635222	14.4309	14.5443	-0.0743031	-0.0549068	0.184778	0.00635222	14.4309	14.5443	NA	NA	NA	NA	NA	14.5443	-0.0743031	-0.0549068	0.184778	0.00635222	14.4309	23	0.312981	1	0.310438
Ak4	12.6708	-0.489396	-0.152368	1.02513	0.0404527	13.1529	12.6708	-0.489396	-0.152368	1.02513	0.0404527	13.1529	12.6708	-0.489396	-0.152368	1.02513	0.0404527	13.1529	12.6708	-0.691553	0.0892608	1.39458	0.0550313	11.5097	47	0.52168	1	0.357567
Ak6	9.29426	0.0185136	-0.133665	0.269882	0.0145187	18.5257	9.38777	0.0185136	-0.133665	0.269882	0.0143741	18.5257	9.29426	0.0185136	-0.133665	0.269882	0.0145187	18.5257	9.38777	0.0185136	-0.133665	0.269882	0.0143741	18.5257	38	0.341442	6	0.497907
Akap1	6.83323	-0.00634659	-0.111395	0.223152	0.0163284	17.7826	6.60211	-0.00634659	-0.111395	0.223152	0.0169	17.7826	6.83323	-0.00634659	-0.111395	0.223152	0.0163284	17.7826	6.60211	-0.00634659	-0.111395	0.223152	0.0169	17.7826	38	0.281921	6	0.768101
Akap10	5.49169	NA	NA	NA	NA	NA	5.5763	NA	NA	NA	NA	NA	5.5763	NA	NA	NA	NA	NA	5.5763	NA	NA	NA	NA	NA	1	0.529635	2	0.24921
Akap11	6.7041	-0.14324	0.116745	0.369579	0.0275636	9.38792	6.84168	-0.14324	0.116745	0.369579	0.0270093	9.38792	6.7041	NA	NA	NA	NA	NA	6.84168	-0.14324	0.116745	0.369579	0.0270093	9.38792	23	0.560599	6	0.506318
Akap12	8.42086	NA	NA	NA	NA	NA	8.42086	NA	NA	NA	NA	NA	8.42086	-0.172688	0.240545	0.592227	0.0351643	8.37831	8.42086	-0.172688	0.240545	0.592227	0.0351643	8.37831	16	0.643804	1	0.235373
Akap13	9.19159	NA	NA	NA	NA	NA	9.19159	-0.208533	0.0271468	0.420586	0.0228788	11.5055	9.19159	-0.208533	0.0271468	0.420586	0.0228788	11.5055	9.38563	-0.208533	0.0271468	0.420586	0.0224058	11.5055	33	0.305784	8	0.53999
Akap17b	6.97538	NA	NA	NA	NA	NA	7.15704	NA	NA	NA	NA	NA	6.97538	0.160868	0.207544	0.525177	0.0376451	3.48138	7.15704	0.305204	-0.309459	0.869287	0.0607295	20.9736	17	0.181227	6	0.464785
Akap2	9.98938	0.277515	-0.249333	0.746141	0.0373467	21.2041	9.39315	0.277515	-0.249333	0.746141	0.0397173	21.2041	10.3166	0.277515	-0.249333	0.746141	0.0361622	21.2041	9.39315	NA	NA	NA	NA	NA	18	0.309611	10	0.703145
Akap5	5.42598	NA	NA	NA	NA	NA	5.98186	NA	NA	NA	NA	NA	5.42598	NA	NA	NA	NA	NA	5.7437	NA	NA	NA	NA	NA	1	0.277243	13	0.713271
Akap7	11.4206	NA	NA	NA	NA	NA	11.8655	NA	NA	NA	NA	NA	11.4206	NA	NA	NA	NA	NA	11.8655	NA	NA	NA	NA	NA	1	0.328658	6	0.749569
Akap8	8.36778	-0.0375723	-0.17241	0.352913	0.0210876	17.1804	8.59111	-0.0375723	-0.17241	0.352913	0.0205394	17.1804	8.36778	-0.0375723	-0.17241	0.352913	0.0210876	17.1804	8.59111	-0.0375723	-0.17241	0.352913	0.0205394	17.1804	38	0.659776	6	0.743095
Akap8l	9.18934	0.0851543	0.0410269	0.189045	0.0102861	1.71497	9.3198	0.0851543	0.0410269	0.189045	0.0101421	1.71497	9.18934	0.0851543	0.0410269	0.189045	0.0102861	1.71497	9.3198	0.0851543	0.0410269	0.189045	0.0101421	1.71497	38	0.250011	6	0.440507
Akap9	9.8308	NA	NA	NA	NA	NA	10.0076	-0.135865	0.143875	0.395773	0.0197737	8.89066	9.8308	NA	NA	NA	NA	NA	10.0076	NA	NA	NA	NA	NA	3	0.467802	6	0.67252
Akip1	10.7117	-0.211584	0.0948851	0.463771	0.0216479	10.3897	10.7117	-0.211584	0.0948851	0.463771	0.0216479	10.3897	10.7117	NA	NA	NA	NA	NA	10.7117	-0.211584	0.0948851	0.463771	0.0216479	10.3897	23	0.513248	1	0.279726
Akirin1	7.76898	-0.0347958	-0.155407	0.31851	0.0204988	17.1586	7.76898	-0.0347958	-0.155407	0.31851	0.0204988	17.1586	7.76898	-0.0347958	-0.155407	0.31851	0.0204988	17.1586	7.76898	0.160565	-0.200165	0.513214	0.0330297	20.5823	47	0.400276	1	0.334986
Akirin2	10.9276	0.0814072	-0.0168271	0.166256	0.00760717	23.2214	10.9276	0.0814072	-0.0168271	0.166256	0.00760717	23.2214	10.9276	0.0814072	-0.0168271	0.166256	0.00760717	23.2214	10.9882	NA	NA	NA	NA	NA	18	0.240011	8	0.293691
Akna	6.39763	NA	NA	NA	NA	NA	6.21601	NA	NA	NA	NA	NA	6.39763	NA	NA	NA	NA	NA	6.39763	NA	NA	NA	NA	NA	1	0.707025	3	0.450473
Akr1a1	15.8072	NA	NA	NA	NA	NA	15.3068	NA	NA	NA	NA	NA	15.9547	NA	NA	NA	NA	NA	15.5568	-0.13978	0.042876	0.292416	0.0093983	10.8631	5	0.558241	15	0.998961
Akr1b10	8.02978	0.188237	-0.108722	0.434757	0.0270716	21.9993	7.78133	0.188237	-0.108722	0.434757	0.0279359	21.9993	8.02978	NA	NA	NA	NA	NA	8.02978	0.188237	-0.108722	0.434757	0.0270716	21.9993	23	0.25437	3	0.426567
Akr1b3	7.41401	-0.00112904	-0.147894	0.295798	0.0199486	17.9708	7.41401	-0.00112904	-0.147894	0.295798	0.0199486	17.9708	7.18193	-0.00112904	-0.147894	0.295798	0.0205932	17.9708	7.18193	-0.00112904	-0.147894	0.295798	0.0205932	17.9708	38	0.308389	5	0.724676
Akr1b8	9.4388	NA	NA	NA	NA	NA	9.4388	0.21265	-0.230398	0.627068	0.0332176	20.8471	9.4388	NA	NA	NA	NA	NA	9.4388	NA	NA	NA	NA	NA	3	0.192786	1	0.352064
Akr1c12	12.8387	-0.164183	0.00273455	0.328411	0.0127899	11.9364	12.8387	-0.164183	0.00273455	0.328411	0.0127899	11.9364	12.8387	-0.164183	0.00273455	0.328411	0.0127899	11.9364	12.8387	-0.164183	0.00273455	0.328411	0.0127899	11.9364	38	0.446868	1	0.439468
Akr1c13	13.6717	NA	NA	NA	NA	NA	13.6717	-0.169492	0.0414405	0.348969	0.0127625	11.0841	13.7727	-0.169492	0.0414405	0.348969	0.0126688	11.0841	13.7727	-0.169492	0.0414405	0.348969	0.0126688	11.0841	33	0.293554	5	0.638049
Akr1c14	9.12915	-0.222183	0.080914	0.472916	0.0259014	10.666	9.12915	-0.222183	0.080914	0.472916	0.0259014	10.666	9.12915	-0.222183	0.080914	0.472916	0.0259014	10.666	9.12915	-0.222183	0.080914	0.472916	0.0259014	10.666	38	0.450328	1	0.269571
Akr1c18	6.4453	NA	NA	NA	NA	NA	5.49572	NA	NA	NA	NA	NA	5.89924	NA	NA	NA	NA	NA	5.49572	NA	NA	NA	NA	NA	1	0.694757	10	0.550008
Akr1c19	12.26	-0.517961	-0.423791	1.33848	0.0545872	14.6193	12.26	-0.517961	-0.423791	1.33848	0.0545872	14.6193	12.26	-0.517961	-0.423791	1.33848	0.0545872	14.6193	12.26	-0.870471	-0.208032	1.78997	0.0730002	12.8961	47	0.881805	1	0.310677
Akr1c20	7.36185	NA	NA	NA	NA	NA	7.36185	0.157744	0.000328931	0.315488	0.0214272	0.00796496	7.72162	0.157744	0.000328931	0.315488	0.0204289	0.00796496	7.36185	0.157744	0.000328931	0.315488	0.0214272	0.00796496	33	0.254882	4	0.32206
Akr1c6	17.0814	NA	NA	NA	NA	NA	17.2068	-0.0886676	0.0786933	0.237104	0.00688985	9.22738	17.2068	-0.0886676	0.0786933	0.237104	0.00688985	9.22738	17.2068	-0.0886676	0.0786933	0.237104	0.00688985	9.22738	33	0.3528	2	0.583685
Akr1cl	6.04323	NA	NA	NA	NA	NA	6.3812	-0.178322	0.27627	0.657643	0.0515297	8.18938	6.04323	NA	NA	NA	NA	NA	6.04323	NA	NA	NA	NA	NA	3	0.663968	3	0.453669
Akr1d1	7.8337	-0.260623	-0.216654	0.67783	0.0432637	14.6491	8.20727	NA	NA	NA	NA	NA	7.8337	-0.260623	-0.216654	0.67783	0.0432637	14.6491	8.20727	-0.260623	-0.216654	0.67783	0.0412945	14.6491	28	0.64399	6	0.431517
Akr1e1	8.16354	NA	NA	NA	NA	NA	7.98509	-0.100515	0.0595017	0.233612	0.014628	9.95839	8.16354	NA	NA	NA	NA	NA	7.98509	-0.100515	0.0595017	0.233612	0.014628	9.95839	12	0.182053	6	0.79008
Akr7a5	12.2711	-0.109593	0.0196114	0.222668	0.00907288	11.3236	12.1213	-0.109593	0.0196114	0.222668	0.00918498	11.3236	12.2711	NA	NA	NA	NA	NA	12.1213	-0.109593	0.0196114	0.222668	0.00918498	11.3236	23	0.477227	6	0.517336
Akt1	6.55243	NA	NA	NA	NA	NA	6.96614	-0.252202	-0.0402097	0.510774	0.0366612	12.6039	6.55243	-0.252202	-0.0402097	0.510774	0.0389759	12.6039	6.96614	NA	NA	NA	NA	NA	10	0.155433	6	0.784976
Akt1s1	9.83396	0.0935641	0.0599078	0.2222	0.0112976	2.17539	9.83396	0.0935641	0.0599078	0.2222	0.0112976	2.17539	9.83396	0.0935641	0.0599078	0.2222	0.0112976	2.17539	9.83396	0.0935641	0.0599078	0.2222	0.0112976	2.17539	38	0.306339	1	0.358501
Akt2	7.82579	NA	NA	NA	NA	NA	7.96913	NA	NA	NA	NA	NA	7.82579	NA	NA	NA	NA	NA	7.82579	NA	NA	NA	NA	NA	1	0.270945	3	0.284892
Akt3	7.06272	0.0581677	-0.183734	0.385444	0.0272872	19.1711	6.7853	0.0581677	-0.183734	0.385444	0.0284029	19.1711	7.06272	0.0581677	-0.183734	0.385444	0.0272872	19.1711	6.93194	NA	NA	NA	NA	NA	18	0.463374	13	0.247073
Aktip	7.40636	NA	NA	NA	NA	NA	7.23566	NA	NA	NA	NA	NA	7.40636	NA	NA	NA	NA	NA	7.23566	NA	NA	NA	NA	NA	1	0.401631	6	0.774059
Alad	13.4537	-0.103767	0.0569786	0.236763	0.00879916	10.0819	13.1893	-0.103767	0.0569786	0.236763	0.00897557	10.0819	13.6291	-0.103767	0.0569786	0.236763	0.00868597	10.0819	13.4537	-0.282612	0.148632	0.638627	0.0237342	10.1506	47	0.253256	12	0.871944
Alas1	11.885	-1.27356	-0.347325	2.64014	0.11107	13.017	11.885	-1.27356	-0.347325	2.64014	0.11107	13.017	12.3588	-1.27356	-0.347325	2.64014	0.106813	13.017	12.3588	-1.27356	-0.347325	2.64014	0.106813	13.017	38	0.599781	5	0.512891
Alas2	12.5597	NA	NA	NA	NA	NA	12.3664	NA	NA	NA	NA	NA	12.752	NA	NA	NA	NA	NA	12.1619	NA	NA	NA	NA	NA	1	0.347145	15	0.549565
Alb	16.9388	NA	NA	NA	NA	NA	16.8588	0.0217848	0.0525643	0.1138	0.00337507	4.49926	16.9388	0.0217848	0.0525643	0.1138	0.00335914	4.49926	16.9388	0.0217848	0.0525643	0.1138	0.00335914	4.49926	33	0.307692	3	0.549907
Alcam	9.15767	NA	NA	NA	NA	NA	9.33954	-0.0272733	0.253282	0.509493	0.0272761	6.40973	8.89352	-0.0272733	0.253282	0.509493	0.028644	6.40973	9.15767	-0.0272733	0.253282	0.509493	0.0278178	6.40973	33	0.496261	12	0.253778
Aldh16a1	12.6132	0.0303879	0.0865999	0.183553	0.00727625	4.71093	12.8475	0.0303879	0.0865999	0.183553	0.00714354	4.71093	12.6132	0.0303879	0.0865999	0.183553	0.00727625	4.71093	12.8475	0.175111	0.0236554	0.353403	0.0137537	0.512895	47	0.635992	6	0.699475
Aldh18a1	6.30526	0.274902	0.127177	0.605788	0.0480383	1.6551	5.99601	0.274902	0.127177	0.605788	0.0505159	1.6551	6.30526	NA	NA	NA	NA	NA	6.30526	0.274902	0.127177	0.605788	0.0480383	1.6551	23	0.382791	3	0.311923
Aldh1a1	16.3522	NA	NA	NA	NA	NA	15.2546	0.251026	-0.0626543	0.517454	0.0169605	23.0657	16.7529	NA	NA	NA	NA	NA	15.7848	NA	NA	NA	NA	NA	3	0.240177	15	0.999482
Aldh1a3	5.82723	-0.252749	-0.0732592	0.526303	0.0451589	13.0776	5.82723	NA	NA	NA	NA	NA	5.82723	-0.252749	-0.0732592	0.526303	0.0451589	13.0776	6.26408	-0.252749	-0.0732592	0.526303	0.0420096	13.0776	28	0.456182	8	0.694486
Aldh1a7	14.3538	NA	NA	NA	NA	NA	12.7003	NA	NA	NA	NA	NA	14.3538	NA	NA	NA	NA	NA	13.0641	-0.30015	0.129313	0.653642	0.0250167	10.4462	5	0.334925	13	0.793951
Aldh1b1	11.4053	NA	NA	NA	NA	NA	11.4053	NA	NA	NA	NA	NA	11.4053	NA	NA	NA	NA	NA	11.4053	NA	NA	NA	NA	NA	1	0.159162	1	0.261679
Aldh1l1	16.3787	-0.0568658	-0.0734631	0.185801	0.00567204	15.4838	16.3787	NA	NA	NA	NA	NA	16.2657	-0.0568658	-0.0734631	0.185801	0.00571143	15.4838	16.17	-0.0568658	-0.0734631	0.185801	0.00574525	15.4838	28	0.780017	14	0.666897
Aldh2	14.861	NA	NA	NA	NA	NA	14.6777	NA	NA	NA	NA	NA	14.861	NA	NA	NA	NA	NA	14.6777	NA	NA	NA	NA	NA	1	0.583079	6	0.369661
Aldh3a1	8.12743	NA	NA	NA	NA	NA	7.99333	NA	NA	NA	NA	NA	8.12743	NA	NA	NA	NA	NA	7.99333	NA	NA	NA	NA	NA	1	0.534902	6	0.357674
Aldh3a2	10.7076	NA	NA	NA	NA	NA	9.08486	NA	NA	NA	NA	NA	11.4279	NA	NA	NA	NA	NA	10.3588	-0.922521	0.208303	1.89149	0.0912988	11.1517	5	0.598498	15	0.591382
Aldh3b1	8.71524	NA	NA	NA	NA	NA	8.71524	0.25098	-0.0477758	0.510973	0.0293149	23.2815	8.71524	NA	NA	NA	NA	NA	8.71524	0.25098	-0.0477758	0.510973	0.0293149	23.2815	12	0.296136	1	0.239192
Aldh3b3	6.31261	NA	NA	NA	NA	NA	6.31261	NA	NA	NA	NA	NA	6.31261	NA	NA	NA	NA	NA	6.31261	NA	NA	NA	NA	NA	1	0.523324	1	0.470006
Aldh4a1	6.46722	-0.180126	-0.0596923	0.379518	0.0293417	13.2223	6.46722	-0.180126	-0.0596923	0.379518	0.0293417	13.2223	6.46722	-0.180126	-0.0596923	0.379518	0.0293417	13.2223	6.46722	-0.180126	-0.0596923	0.379518	0.0293417	13.2223	38	0.438254	1	0.360259
Aldh5a1	11.3525	NA	NA	NA	NA	NA	11.1279	NA	NA	NA	NA	NA	11.3525	NA	NA	NA	NA	NA	11.1279	NA	NA	NA	NA	NA	1	0.300237	6	0.602441
Aldh6a1	14.5432	NA	NA	NA	NA	NA	14.5432	NA	NA	NA	NA	NA	14.7332	NA	NA	NA	NA	NA	14.7332	-0.154111	-0.0210764	0.311091	0.0105575	12.5192	5	0.372202	5	0.444278
Aldh7a1	10.1704	-0.153057	-0.0561397	0.326055	0.0160296	13.3428	10.1704	-0.153057	-0.0561397	0.326055	0.0160296	13.3428	10.1704	NA	NA	NA	NA	NA	10.1704	-0.153057	-0.0561397	0.326055	0.0160296	13.3428	23	0.321071	1	0.440078
Aldh8a1	9.6643	NA	NA	NA	NA	NA	9.6643	NA	NA	NA	NA	NA	9.6643	NA	NA	NA	NA	NA	9.6643	NA	NA	NA	NA	NA	1	0.665161	1	0.285686
Aldh9a1	10.0068	NA	NA	NA	NA	NA	9.81247	NA	NA	NA	NA	NA	10.0068	NA	NA	NA	NA	NA	9.81247	NA	NA	NA	NA	NA	1	0.310741	6	0.453264
Aldoa	14.2914	NA	NA	NA	NA	NA	14.1671	NA	NA	NA	NA	NA	14.2914	NA	NA	NA	NA	NA	14.2914	NA	NA	NA	NA	NA	1	0.654776	3	0.328303
Aldob	16.7967	NA	NA	NA	NA	NA	16.4933	NA	NA	NA	NA	NA	16.7967	NA	NA	NA	NA	NA	16.3119	NA	NA	NA	NA	NA	1	0.19822	13	0.483908
Aldoc	8.99101	NA	NA	NA	NA	NA	8.99101	-0.109873	-0.225236	0.501212	0.0278729	16.2664	8.42624	-0.109873	-0.225236	0.501212	0.0297411	16.2664	8.7534	NA	NA	NA	NA	NA	10	0.199589	14	0.414148
Alg1	8.43069	NA	NA	NA	NA	NA	8.43069	NA	NA	NA	NA	NA	8.43069	NA	NA	NA	NA	NA	8.43069	NA	NA	NA	NA	NA	1	0.300709	1	0.378012
Alg10b	8.05675	0.103286	-0.024266	0.212196	0.0131688	23.1186	8.05675	NA	NA	NA	NA	NA	8.05675	0.103286	-0.024266	0.212196	0.0131688	23.1186	7.95655	0.103286	-0.024266	0.212196	0.0133347	23.1186	28	0.648377	8	0.587279
Alg11	9.10154	NA	NA	NA	NA	NA	9.19586	NA	NA	NA	NA	NA	9.10154	NA	NA	NA	NA	NA	9.19586	NA	NA	NA	NA	NA	1	0.523211	6	0.567621
Alg12	9.79922	0.300032	0.0545067	0.609885	0.0311191	0.686441	9.79922	0.0774819	-0.189137	0.408785	0.020858	19.4851	9.79922	0.300032	0.0545067	0.609885	0.0311191	0.686441	9.79922	0.506247	-0.229004	1.11127	0.0567019	22.3773	50	0.386412	1	0.320572
Alg13	8.03694	NA	NA	NA	NA	NA	8.03694	-0.0609392	0.0911008	0.219207	0.0136375	8.25196	8.15179	NA	NA	NA	NA	NA	8.03694	-0.0609392	0.0911008	0.219207	0.0136375	8.25196	12	0.2939	4	0.465384
Alg14	10.8595	0.11465	0.0334584	0.238865	0.010998	1.08459	10.7339	0.11465	0.0334584	0.238865	0.0111267	1.08459	10.9594	0.11465	0.0334584	0.238865	0.0108977	1.08459	10.7339	0.11465	0.0334584	0.238865	0.0111267	1.08459	38	0.57461	10	0.578665
Alg2	10.8996	0.278589	-0.0365031	0.56194	0.0257781	23.5023	10.8996	0.278589	-0.0365031	0.56194	0.0257781	23.5023	10.8996	0.278589	-0.0365031	0.56194	0.0257781	23.5023	10.8996	0.278589	-0.0365031	0.56194	0.0257781	23.5023	38	0.450316	1	0.512063
Alg3	6.3919	-0.0338821	-0.137072	0.282395	0.0220901	17.0744	6.3919	-0.0338821	-0.137072	0.282395	0.0220901	17.0744	6.3919	-0.0338821	-0.137072	0.282395	0.0220901	17.0744	6.3919	-0.0338821	-0.137072	0.282395	0.0220901	17.0744	38	0.372326	1	0.365668
Alg5	9.62462	-0.0525679	-0.094744	0.216701	0.0112576	16.0651	9.4952	-0.0525679	-0.094744	0.216701	0.0114111	16.0651	9.72185	-0.0525679	-0.094744	0.216701	0.011145	16.0651	9.62462	-0.0525679	-0.094744	0.216701	0.0112576	16.0651	38	0.598439	12	0.359072
Alg6	6.12802	-0.0884655	0.114194	0.288904	0.0235724	8.51765	6.12802	-0.0884655	0.114194	0.288904	0.0235724	8.51765	6.12802	-0.0884655	0.114194	0.288904	0.0235724	8.51765	6.12802	-0.0884655	0.114194	0.288904	0.0235724	8.51765	38	0.493251	1	0.380871
Alg8	8.0048	0.0607735	-0.17103	0.363013	0.0226747	19.3041	8.33894	0.0607735	-0.17103	0.363013	0.0217662	19.3041	8.0048	NA	NA	NA	NA	NA	8.33894	0.0607735	-0.17103	0.363013	0.0217662	19.3041	23	0.62984	6	0.563711
Alg9	8.69063	NA	NA	NA	NA	NA	8.47207	NA	NA	NA	NA	NA	8.69063	NA	NA	NA	NA	NA	8.47207	NA	NA	NA	NA	NA	1	0.184245	6	0.534098
Alkbh1	8.86357	NA	NA	NA	NA	NA	9.12664	NA	NA	NA	NA	NA	8.86357	NA	NA	NA	NA	NA	8.86357	NA	NA	NA	NA	NA	1	0.592035	3	0.510106
Alkbh2	9.47367	0.142211	0.19438	0.481696	0.0254229	3.58735	9.74596	NA	NA	NA	NA	NA	9.47367	0.142211	0.19438	0.481696	0.0254229	3.58735	9.74596	0.142211	0.19438	0.481696	0.0247126	3.58735	28	0.59271	6	0.410144
Alkbh3	8.79885	-0.104421	0.0958415	0.283474	0.0161086	9.16354	8.91993	-0.104421	0.0958415	0.283474	0.0158899	9.16354	8.79885	-0.104421	0.0958415	0.283474	0.0161086	9.16354	8.79885	-0.230336	0.185505	0.591496	0.0336121	9.41021	47	0.34635	3	0.5775
Alkbh4	8.58059	-0.0372735	-0.0922001	0.198899	0.01159	16.5325	8.78196	-0.0372735	-0.0922001	0.198899	0.0113243	16.5325	8.58059	NA	NA	NA	NA	NA	8.68333	NA	NA	NA	NA	NA	6	0.305237	13	0.511853
Alkbh5	10.4016	0.0993935	-0.0458906	0.218952	0.0105249	22.3478	10.4016	0.0993935	-0.0458906	0.218952	0.0105249	22.3478	10.4016	0.0993935	-0.0458906	0.218952	0.0105249	22.3478	10.492	0.237768	-0.0631367	0.492016	0.0234472	23.0086	47	0.321026	8	0.345654
Alkbh6	7.84811	-0.106709	-0.111497	0.308664	0.0196649	15.0838	7.84811	-0.106709	-0.111497	0.308664	0.0196649	15.0838	7.72792	NA	NA	NA	NA	NA	7.72792	NA	NA	NA	NA	NA	6	0.331487	5	0.632971
Alkbh7	11.7208	0.196155	-0.00237275	0.392339	0.0167369	23.9538	11.9013	0.196155	-0.00237275	0.392339	0.016483	23.9538	11.5946	0.201342	0.165461	0.521214	0.0224765	2.62753	11.7208	0.196155	-0.00237275	0.392339	0.0167369	23.9538	43	0.549906	12	0.6427
Alkbh8	6.22655	NA	NA	NA	NA	NA	6.30885	-0.00827421	-0.136333	0.273169	0.0216496	17.7685	6.22655	NA	NA	NA	NA	NA	6.30885	-0.00827421	-0.136333	0.273169	0.0216496	17.7685	12	0.308617	6	0.280333
Alox12	5.59005	NA	NA	NA	NA	NA	5.76524	0.057763	-0.232612	0.479353	0.0415727	18.9297	5.39074	NA	NA	NA	NA	NA	5.39074	NA	NA	NA	NA	NA	3	0.238637	9	0.559468
Alox5ap	8.234	0.216652	-0.175072	0.557093	0.0338289	21.4039	7.96675	0.216652	-0.175072	0.557093	0.0349636	21.4039	8.234	NA	NA	NA	NA	NA	8.234	0.216652	-0.175072	0.557093	0.0338289	21.4039	23	0.32751	3	0.31086
Alpl	9.70761	-0.433288	-0.328827	1.08787	0.0560319	14.4797	9.29602	-0.433288	-0.328827	1.08787	0.0585127	14.4797	9.70761	-0.433288	-0.328827	1.08787	0.0560319	14.4797	9.29602	-0.433288	-0.328827	1.08787	0.0585127	14.4797	38	0.599267	6	0.751856
Als2	6.42245	NA	NA	NA	NA	NA	6.42245	0.158972	-0.154566	0.443454	0.0345238	21.0537	6.16088	0.158972	-0.154566	0.443454	0.0359895	21.0537	6.16088	0.158972	-0.154566	0.443454	0.0359895	21.0537	33	0.456412	5	0.665987
Als2cl	10.9579	0.159308	-0.249237	0.591601	0.0269942	20.1724	10.8075	0.159308	-0.249237	0.591601	0.02737	20.1724	10.9579	0.159308	-0.249237	0.591601	0.0269942	20.1724	10.8075	0.159308	-0.249237	0.591601	0.02737	20.1724	38	0.750348	6	0.491271
Als2cr12	6.63649	-0.788507	-0.054188	1.58073	0.119094	12.2621	4.8477	NA	NA	NA	NA	NA	7.25852	-0.788507	-0.054188	1.58073	0.108888	12.2621	6.06059	-1.42049	0.287783	2.8987	0.239144	11.2365	31	0.530713	15	0.886826
Alyref	10.8558	NA	NA	NA	NA	NA	10.9434	NA	NA	NA	NA	NA	10.8558	NA	NA	NA	NA	NA	10.9434	NA	NA	NA	NA	NA	1	0.554968	6	0.610388
Alyref2	8.18416	NA	NA	NA	NA	NA	8.18416	NA	NA	NA	NA	NA	8.18416	NA	NA	NA	NA	NA	8.18416	NA	NA	NA	NA	NA	1	0.624622	1	0.305468
Amacr	14.0369	-0.0497715	0.109087	0.23981	0.00854211	7.635	14.1409	NA	NA	NA	NA	NA	14.1409	-0.0497715	0.109087	0.23981	0.00847928	7.635	14.3548	-0.0497715	0.109087	0.23981	0.00835297	7.635	28	0.425975	11	0.525978
Ambp	17.6423	NA	NA	NA	NA	NA	17.6058	NA	NA	NA	NA	NA	17.6423	NA	NA	NA	NA	NA	17.6058	NA	NA	NA	NA	NA	1	0.553123	6	0.533892
Ambra1	10.2999	-0.0440317	0.0609113	0.150319	0.00729712	8.39083	10.2188	NA	NA	NA	NA	NA	10.2999	-0.0440317	0.0609113	0.150319	0.00729712	8.39083	10.2999	-0.0440317	0.0609113	0.150319	0.00729712	8.39083	28	0.705913	3	0.680918
Amd2	9.01946	-0.185703	-0.116646	0.438597	0.0243139	14.1423	9.16597	-0.379638	0.050733	0.766026	0.0417864	11.4926	9.01946	-0.379638	0.050733	0.766026	0.0424652	11.4926	9.16597	-0.185703	-0.116646	0.438597	0.0239253	14.1423	46	0.193472	6	0.485478
Amdhd1	9.47163	0.128052	0.167785	0.422134	0.0222841	3.50997	9.99037	0.128052	0.167785	0.422134	0.021127	3.50997	9.47163	0.128052	0.167785	0.422134	0.0222841	3.50997	9.83203	0.128052	0.167785	0.422134	0.0214673	3.50997	38	0.688272	13	0.503744
Amdhd2	11.9178	-0.213247	0.0541651	0.440036	0.0184613	11.0499	11.6706	-0.213247	0.0541651	0.440036	0.0188523	11.0499	11.9178	-0.213247	0.0541651	0.440036	0.0184613	11.0499	11.6706	-0.345447	0.246462	0.84871	0.036361	9.63291	47	0.533333	6	0.637076
Amer1	8.04009	-0.119357	0.128595	0.3509	0.0218219	8.85776	8.16073	-0.119357	0.128595	0.3509	0.0214993	8.85776	8.04009	NA	NA	NA	NA	NA	8.04009	-0.119357	0.128595	0.3509	0.0218219	8.85776	23	0.796203	3	0.520106
Amfr	12.6201	NA	NA	NA	NA	NA	12.713	0.0440239	-0.0626293	0.153108	0.00602173	20.3403	12.6201	0.0440239	-0.0626293	0.153108	0.00606606	20.3403	12.6201	0.0440239	-0.0626293	0.153108	0.00606606	20.3403	33	0.280115	3	0.306349
Amhr2	6.63095	-0.240404	0.189139	0.611776	0.0461303	9.45373	6.40358	NA	NA	NA	NA	NA	6.63095	NA	NA	NA	NA	NA	6.40358	-0.240404	0.189139	0.611776	0.0477683	9.45373	14	0.514386	6	0.754401
Amica1	7.39571	NA	NA	NA	NA	NA	7.66838	-0.139267	0.172743	0.44378	0.0289357	8.59174	7.22254	-0.139267	0.172743	0.44378	0.0307219	8.59174	7.39571	-0.139267	0.172743	0.44378	0.0300026	8.59174	33	0.428155	12	0.524903
Amigo1	6.74096	NA	NA	NA	NA	NA	7.58367	0.181335	-0.159351	0.482805	0.0318319	21.2461	6.74096	NA	NA	NA	NA	NA	7.58367	0.181335	-0.159351	0.482805	0.0318319	21.2461	12	0.370363	6	0.466801
Amigo2	6.04326	-0.405748	0.0658522	0.822114	0.068019	11.3854	6.04326	-0.155979	-0.0525688	0.329199	0.0272369	13.2417	6.04326	-0.155979	-0.0525688	0.329199	0.0272369	13.2417	6.04326	-0.155979	-0.0525688	0.329199	0.0272369	13.2417	39	0.351733	1	0.298283
Ammecr1	6.44922	NA	NA	NA	NA	NA	6.44922	NA	NA	NA	NA	NA	6.44922	NA	NA	NA	NA	NA	6.44922	NA	NA	NA	NA	NA	1	0.326123	1	0.23182
Ammecr1l	6.07245	-0.111834	0.14178	0.361156	0.0297373	8.55105	6.24745	-0.111834	0.14178	0.361156	0.0289043	8.55105	6.07245	NA	NA	NA	NA	NA	6.24745	-0.111834	0.14178	0.361156	0.0289043	8.55105	23	0.555405	6	0.690153
Amn1	8.37632	-0.245749	0.131137	0.557098	0.0332543	10.1277	8.37632	-0.245749	0.131137	0.557098	0.0332543	10.1277	8.37632	NA	NA	NA	NA	NA	8.37632	-0.245749	0.131137	0.557098	0.0332543	10.1277	23	0.361579	1	0.407049
Amot	9.37196	NA	NA	NA	NA	NA	9.79258	-0.0190701	0.300926	0.60306	0.0307917	6.24174	9.37196	NA	NA	NA	NA	NA	9.57377	-0.0190701	0.300926	0.60306	0.0314954	6.24174	12	0.428273	13	0.460412
Amotl2	9.36092	-0.112752	-0.0386197	0.238366	0.012732	13.2605	9.36092	-0.112752	-0.0386197	0.238366	0.012732	13.2605	9.36092	-0.112752	-0.0386197	0.238366	0.012732	13.2605	9.36092	-0.112752	-0.0386197	0.238366	0.012732	13.2605	38	0.279188	1	0.230257
Ampd2	9.5927	NA	NA	NA	NA	NA	9.20794	0.116514	-0.122327	0.337872	0.0183468	20.9071	9.77969	0.116514	-0.122327	0.337872	0.0172742	20.9071	9.20794	0.116514	-0.122327	0.337872	0.0183468	20.9071	33	0.432879	10	0.5598
Ampd3	6.16758	NA	NA	NA	NA	NA	6.04975	0.0776383	-0.198799	0.426843	0.0352777	19.4222	6.16758	NA	NA	NA	NA	NA	6.04975	NA	NA	NA	NA	NA	3	0.353493	6	0.306695
Amt	7.09718	0.199804	0.190824	0.552579	0.0389294	2.91221	7.35851	0.199804	0.190824	0.552579	0.0375469	2.91221	7.35851	0.199804	0.190824	0.552579	0.0375469	2.91221	7.35851	0.199804	0.190824	0.552579	0.0375469	2.91221	38	0.824249	2	0.402509
Amy1	12.4166	NA	NA	NA	NA	NA	12.4166	NA	NA	NA	NA	NA	12.5812	NA	NA	NA	NA	NA	12.2946	-0.15436	-0.105755	0.374226	0.0152191	14.2944	5	0.397003	14	0.362105
Amy2a5	7.58024	NA	NA	NA	NA	NA	7.58024	NA	NA	NA	NA	NA	7.58024	NA	NA	NA	NA	NA	7.40322	-0.213345	-0.169086	0.544448	0.036771	14.5599	5	0.685617	8	0.214398
Amz1	7.39134	NA	NA	NA	NA	NA	6.76491	NA	NA	NA	NA	NA	7.39134	NA	NA	NA	NA	NA	7.39134	NA	NA	NA	NA	NA	1	0.688508	3	0.464075
Amz2	8.44047	-0.113273	-0.0164744	0.228929	0.0135614	12.5517	8.3632	-0.113273	-0.0164744	0.228929	0.0136867	12.5517	8.3632	NA	NA	NA	NA	NA	8.14321	-0.113273	-0.0164744	0.228929	0.0140564	12.5517	23	0.289213	11	0.311164
Anapc1	9.01752	NA	NA	NA	NA	NA	9.14262	NA	NA	NA	NA	NA	9.01752	0.0334038	0.086303	0.185084	0.0102625	4.5894	9.14262	NA	NA	NA	NA	NA	4	0.241833	6	0.560059
Anapc10	9.2819	0.0960432	-0.0557109	0.222063	0.0119622	21.9922	9.2067	0.0960432	-0.0557109	0.222063	0.0120599	21.9922	9.2819	NA	NA	NA	NA	NA	9.2819	0.0960432	-0.0557109	0.222063	0.0119622	21.9922	23	0.36223	3	0.286955
Anapc11	10.7839	-0.0873596	-0.0235391	0.180951	0.00838986	13.0053	10.7839	NA	NA	NA	NA	NA	10.7839	NA	NA	NA	NA	NA	10.7167	-0.0873596	-0.0235391	0.180951	0.00844245	13.0053	14	0.320423	8	0.299529
Anapc13	14.3669	0.0393669	0.0375274	0.108776	0.00378566	2.90864	14.2032	0.0393669	0.0375274	0.108776	0.00382929	2.90864	14.4349	0.0393669	0.0375274	0.108776	0.00376783	2.90864	14.3107	NA	NA	NA	NA	NA	18	0.643335	15	0.657965
Anapc15	7.38285	NA	NA	NA	NA	NA	7.31015	NA	NA	NA	NA	NA	7.38285	NA	NA	NA	NA	NA	7.20928	NA	NA	NA	NA	NA	1	0.484539	13	0.334682
Anapc16	11.593	0.122715	-0.0653125	0.278027	0.0119912	22.1318	11.3276	0.122715	-0.0653125	0.278027	0.0122722	22.1318	11.593	0.122715	-0.0653125	0.278027	0.0119912	22.1318	11.3276	0.122715	-0.0653125	0.278027	0.0122722	22.1318	38	0.377311	6	0.761666
Anapc2	7.72777	-0.125662	0.21106	0.491273	0.0317862	8.05126	7.38929	NA	NA	NA	NA	NA	7.72777	NA	NA	NA	NA	NA	7.38929	-0.125662	0.21106	0.491273	0.0332422	8.05126	14	0.861658	6	0.749551
Anapc4	6.94826	NA	NA	NA	NA	NA	6.78111	NA	NA	NA	NA	NA	6.94826	NA	NA	NA	NA	NA	6.78111	-0.156253	0.143589	0.424419	0.0312942	9.16123	5	0.332436	6	0.782024
Anapc5	13.2878	0.00636796	-0.102717	0.205828	0.00774498	18.2365	13.1889	NA	NA	NA	NA	NA	13.4114	0.00636796	-0.102717	0.205828	0.0076736	18.2365	13.2878	-0.119894	0.0326808	0.248537	0.00935205	10.9835	31	0.159824	12	0.645692
Anapc7	10.1302	0.0242066	0.0614584	0.132107	0.00652049	4.5668	10.1302	0.0242066	0.0614584	0.132107	0.00652049	4.5668	10.1907	0.0242066	0.0614584	0.132107	0.00648174	4.5668	10.1907	0.0242066	0.0614584	0.132107	0.00648174	4.5668	38	0.373433	5	0.448967
Ang	12.7734	NA	NA	NA	NA	NA	13.8818	NA	NA	NA	NA	NA	12.4666	-0.0783365	0.373166	0.762599	0.0305857	6.79037	13.8818	0.506115	0.167473	1.06621	0.0384032	1.22063	17	0.345846	10	0.574943
Ang2	9.79085	NA	NA	NA	NA	NA	11.1154	NA	NA	NA	NA	NA	9.79085	NA	NA	NA	NA	NA	11.1154	0.506592	0.0699151	1.02279	0.0460076	0.523852	5	0.446453	6	0.441449
Ang3	10.9804	NA	NA	NA	NA	NA	12.2444	NA	NA	NA	NA	NA	10.9804	NA	NA	NA	NA	NA	12.2444	0.515424	0.0883083	1.04587	0.0427079	0.648145	5	0.421563	6	0.500594
Ang4	10.9923	NA	NA	NA	NA	NA	12.2826	NA	NA	NA	NA	NA	10.9923	NA	NA	NA	NA	NA	12.2826	0.529347	0.124648	1.08765	0.0442761	0.883354	5	0.560234	6	0.48785
Ang6	12.5988	NA	NA	NA	NA	NA	13.6786	NA	NA	NA	NA	NA	12.5988	NA	NA	NA	NA	NA	13.6786	0.76423	0.0732032	1.53546	0.0561261	0.364766	5	0.608094	6	0.703883
Angel1	8.67063	-0.13473	0.19484	0.473772	0.0273205	8.3109	8.4928	NA	NA	NA	NA	NA	8.67063	-0.13473	0.19484	0.473772	0.0273205	8.3109	8.4928	-0.13473	0.19484	0.473772	0.0278926	8.3109	28	0.264786	6	0.689025
Angel2	5.9836	-0.146046	-0.121558	0.38003	0.031756	14.6514	6.13154	-0.176961	0.151049	0.465321	0.0379449	9.30113	5.9836	NA	NA	NA	NA	NA	5.9836	-0.176961	0.151049	0.465321	0.038883	9.30113	24	0.508195	3	0.269276
Angpt1	5.95641	NA	NA	NA	NA	NA	5.25038	NA	NA	NA	NA	NA	5.95641	NA	NA	NA	NA	NA	5.25038	NA	NA	NA	NA	NA	1	0.513539	6	0.607051
Angpt2	7.17985	NA	NA	NA	NA	NA	7.01443	NA	NA	NA	NA	NA	7.17985	NA	NA	NA	NA	NA	7.01443	NA	NA	NA	NA	NA	1	0.439713	6	0.769841
Angptl2	5.76724	-0.146142	-0.111695	0.367876	0.0318936	14.4927	5.39448	NA	NA	NA	NA	NA	5.76724	-0.146142	-0.111695	0.367876	0.0318936	14.4927	5.39448	-0.146142	-0.111695	0.367876	0.0340975	14.4927	28	0.433104	6	0.721758
Angptl3	15.3322	NA	NA	NA	NA	NA	15.0649	NA	NA	NA	NA	NA	15.2215	NA	NA	NA	NA	NA	14.8511	NA	NA	NA	NA	NA	1	0.506086	15	0.707569
Angptl4	13.4489	-0.776386	0.231553	1.62036	0.0602412	10.8929	12.8713	-0.514857	-0.405197	1.31036	0.0509024	14.5469	13.9775	-0.514857	-0.405197	1.31036	0.046874	14.5469	13.9775	-0.514857	-0.405197	1.31036	0.046874	14.5469	39	0.772165	9	0.749374
Angptl6	11.4132	NA	NA	NA	NA	NA	11.4132	NA	NA	NA	NA	NA	11.4132	NA	NA	NA	NA	NA	11.4132	NA	NA	NA	NA	NA	1	0.472937	1	0.433882
Ank	9.63416	NA	NA	NA	NA	NA	9.88022	NA	NA	NA	NA	NA	9.63416	NA	NA	NA	NA	NA	9.49731	NA	NA	NA	NA	NA	1	0.649341	13	0.425034
Ank2	5.92808	0.194271	0.00950218	0.389006	0.0328104	0.186682	5.92808	0.194271	0.00950218	0.389006	0.0328104	0.186682	6.1274	NA	NA	NA	NA	NA	6.1274	0.194271	0.00950218	0.389006	0.0317431	0.186682	23	0.47142	5	0.385063
Ank3	6.76787	-0.324142	0.414233	1.05196	0.0777175	8.53624	6.76787	-0.324142	0.414233	1.05196	0.0777175	8.53624	6.51356	-0.324142	0.414233	1.05196	0.0807518	8.53624	6.76787	-0.324142	0.414233	1.05196	0.0777175	8.53624	38	0.463714	4	0.458749
Ankfy1	5.56833	NA	NA	NA	NA	NA	5.63042	NA	NA	NA	NA	NA	5.56833	NA	NA	NA	NA	NA	5.63042	-0.122	-0.0845471	0.296865	0.0263626	14.3148	5	0.234674	6	0.266526
Ankhd1	6.24055	-0.0221663	0.149871	0.303003	0.0242769	6.56088	6.24055	-0.170614	0.244605	0.596459	0.0477889	8.3264	6.09137	-0.0221663	0.149871	0.303003	0.0248715	6.56088	6.24055	-0.0221663	0.149871	0.303003	0.0242769	6.56088	40	0.479064	4	0.51698
Ankib1	6.35437	NA	NA	NA	NA	NA	6.28867	-0.0883564	-0.0501	0.203144	0.0161516	13.9703	6.35437	NA	NA	NA	NA	NA	6.28867	-0.0883564	-0.0501	0.203144	0.0161516	13.9703	12	0.506499	6	0.333473
Ankle2	6.21515	NA	NA	NA	NA	NA	6.21515	NA	NA	NA	NA	NA	6.21515	NA	NA	NA	NA	NA	6.21515	0.110355	0.218805	0.490119	0.0394294	4.21572	5	0.185655	1	0.332627
Ankmy2	7.65873	-0.0715151	0.0832345	0.219476	0.0143285	8.71128	7.65873	NA	NA	NA	NA	NA	7.78148	-0.0715151	0.0832345	0.219476	0.0141024	8.71128	7.65873	-0.0715151	0.0832345	0.219476	0.0143285	8.71128	28	0.337418	4	0.475136
Ankra2	5.7153	NA	NA	NA	NA	NA	5.86524	-0.173081	0.0786158	0.380197	0.032411	10.3715	5.7153	-0.173081	0.0786158	0.380197	0.0332613	10.3715	5.86524	-0.173081	0.0786158	0.380197	0.032411	10.3715	33	0.687551	6	0.658923
Ankrd10	8.63653	0.0218929	-0.0961932	0.197306	0.0114228	18.8548	8.78469	0.0218929	-0.0961932	0.197306	0.0112301	18.8548	8.63653	0.0218929	-0.0961932	0.197306	0.0114228	18.8548	8.63653	NA	NA	NA	NA	NA	18	0.273487	3	0.593282
Ankrd11	12.077	-0.0260313	0.130483	0.266108	0.0110172	6.75216	11.9421	-0.0260313	0.130483	0.266108	0.0111416	6.75216	11.9421	NA	NA	NA	NA	NA	12.077	-0.0260313	0.130483	0.266108	0.0110172	6.75216	23	0.246906	7	0.441968
Ankrd12	7.17957	-0.24257	-2.2364e-05	0.485139	0.0337861	12.0004	7.17957	-0.24257	-2.2364e-05	0.485139	0.0337861	12.0004	7.17957	-0.24257	-2.2364e-05	0.485139	0.0337861	12.0004	7.17957	-0.24257	-2.2364e-05	0.485139	0.0337861	12.0004	38	0.563341	1	0.461873
Ankrd13a	8.52516	0.0987296	-0.0582067	0.229221	0.0134438	21.9652	8.52516	0.208679	-0.219734	0.606068	0.0355458	20.9015	8.69305	0.0987296	-0.0582067	0.229221	0.0131841	21.9652	8.52516	0.208679	-0.219734	0.606068	0.0355458	20.9015	44	0.455076	4	0.321259
Ankrd13b	9.03292	NA	NA	NA	NA	NA	8.79565	NA	NA	NA	NA	NA	9.03292	NA	NA	NA	NA	NA	9.03292	NA	NA	NA	NA	NA	1	0.437423	3	0.642666
Ankrd13c	8.10388	0.0534051	-0.151382	0.321053	0.0198086	19.2955	8.2309	0.0534051	-0.151382	0.321053	0.0195029	19.2955	8.10388	0.0534051	-0.151382	0.321053	0.0198086	19.2955	8.2309	0.0534051	-0.151382	0.321053	0.0195029	19.2955	38	0.342008	6	0.326547
Ankrd13d	6.26761	0.0860241	-0.066366	0.217298	0.017335	21.49	6.1568	0.0860241	-0.066366	0.217298	0.017647	21.49	6.1568	NA	NA	NA	NA	NA	6.26761	0.0860241	-0.066366	0.217298	0.017335	21.49	23	0.450961	7	0.359193
Ankrd16	11.0071	-0.0865942	0.0696456	0.222253	0.0100959	9.41274	11.077	-0.0865942	0.0696456	0.222253	0.0100322	9.41274	11.0071	-0.0865942	0.0696456	0.222253	0.0100959	9.41274	11.077	-0.0865942	0.0696456	0.222253	0.0100322	9.41274	38	0.339991	6	0.328745
Ankrd17	6.74876	-0.196193	-0.029488	0.396793	0.0293975	12.5698	6.85667	-0.161609	0.177681	0.480366	0.0350291	8.81919	6.74876	NA	NA	NA	NA	NA	6.85667	-0.161609	0.177681	0.480366	0.0350291	8.81919	24	0.467569	6	0.647947
Ankrd2	6.37534	-0.0708589	-0.294193	0.605213	0.0474651	17.0972	6.37534	-0.0708589	-0.294193	0.605213	0.0474651	17.0972	6.83771	-0.0708589	-0.294193	0.605213	0.0442555	17.0972	6.83771	-0.0708589	-0.294193	0.605213	0.0442555	17.0972	38	0.35218	5	0.484863
Ankrd23	6.37555	0.341803	-0.200394	0.792431	0.0621461	21.9745	6.72252	0.341803	-0.200394	0.792431	0.0589386	21.9745	6.37555	0.341803	-0.200394	0.792431	0.0621461	21.9745	6.59517	0.341803	-0.200394	0.792431	0.0600766	21.9745	38	0.59466	13	0.438569
Ankrd24	9.76796	NA	NA	NA	NA	NA	9.89339	NA	NA	NA	NA	NA	9.76796	NA	NA	NA	NA	NA	9.89339	NA	NA	NA	NA	NA	1	0.401902	6	0.353924
Ankrd26	8.98015	-0.00594969	-0.126376	0.253032	0.0140884	17.8203	9.16328	NA	NA	NA	NA	NA	8.98015	-0.00594969	-0.126376	0.253032	0.0140884	17.8203	9.16328	-0.00594969	-0.126376	0.253032	0.0138069	17.8203	28	0.303262	6	0.75612
Ankrd27	11.1972	-0.0493807	0.167026	0.348345	0.015555	7.09801	11.1972	-0.0493807	0.167026	0.348345	0.015555	7.09801	10.973	NA	NA	NA	NA	NA	11.094	-0.0493807	0.167026	0.348345	0.0156997	7.09801	23	0.676226	14	0.354294
Ankrd28	6.00013	-0.187407	-0.0438855	0.384953	0.0320788	12.8786	6.09729	-0.187407	-0.0438855	0.384953	0.0315676	12.8786	6.00013	-0.187407	-0.0438855	0.384953	0.0320788	12.8786	6.09729	-0.187407	-0.0438855	0.384953	0.0315676	12.8786	38	0.520112	6	0.560814
Ankrd32	7.36836	-0.170922	-0.0279512	0.346384	0.0235048	12.6192	7.48481	-0.170922	-0.0279512	0.346384	0.0231391	12.6192	7.36836	-0.170922	-0.0279512	0.346384	0.0235048	12.6192	7.48481	-0.170922	-0.0279512	0.346384	0.0231391	12.6192	38	0.521485	6	0.601099
Ankrd33b	8.03702	-0.106958	-0.165437	0.394002	0.0245117	15.8078	8.75108	-0.106958	-0.165437	0.394002	0.0225116	15.8078	7.81724	NA	NA	NA	NA	NA	8.39103	-0.106958	-0.165437	0.394002	0.0234776	15.8078	23	0.532152	15	0.833787
Ankrd37	6.68188	NA	NA	NA	NA	NA	6.68188	-0.162699	-0.276538	0.641698	0.0480178	15.9687	7.41126	-0.162699	-0.276538	0.641698	0.0432921	15.9687	7.41126	-0.162699	-0.276538	0.641698	0.0432921	15.9687	33	0.281878	5	0.624404
Ankrd39	6.63516	NA	NA	NA	NA	NA	6.63516	NA	NA	NA	NA	NA	6.63516	NA	NA	NA	NA	NA	6.63516	NA	NA	NA	NA	NA	1	0.437558	1	0.282783
Ankrd40	9.13198	NA	NA	NA	NA	NA	8.9156	0.0219363	-0.108309	0.221017	0.0123949	18.7633	9.13198	0.0219363	-0.108309	0.221017	0.0121012	18.7633	8.9156	0.0219363	-0.108309	0.221017	0.0123949	18.7633	33	0.491349	6	0.556277
Ankrd44	7.23872	-0.0737177	0.146958	0.328821	0.0227127	7.77597	7.13207	NA	NA	NA	NA	NA	7.23872	-0.0737177	0.146958	0.328821	0.0227127	7.77597	7.13207	-0.0737177	0.146958	0.328821	0.0230523	7.77597	28	0.586022	6	0.412052
Ankrd46	11.5776	0.0502899	-0.112441	0.246349	0.010639	19.6065	11.3433	0.0502899	-0.112441	0.246349	0.0108588	19.6065	11.5776	0.0502899	-0.112441	0.246349	0.010639	19.6065	11.3433	0.0502899	-0.112441	0.246349	0.0108588	19.6065	38	0.607341	6	0.686005
Ankrd49	8.355	-0.0567822	0.0820549	0.199572	0.0119433	8.31222	8.355	NA	NA	NA	NA	NA	8.2986	-0.0567822	0.0820549	0.199572	0.0120244	8.31222	8.2986	-0.0567822	0.0820549	0.199572	0.0120244	8.31222	28	0.413046	5	0.241039
Ankrd50	8.24252	0.0901677	0.136875	0.32781	0.0198853	3.77498	7.95013	0.0901677	0.136875	0.32781	0.0206167	3.77498	8.24252	NA	NA	NA	NA	NA	7.95013	0.0901677	0.136875	0.32781	0.0206167	3.77498	23	0.413443	6	0.590328
Ankrd52	7.67467	0.0883086	-0.158977	0.363715	0.0236958	19.9368	7.67467	0.0883086	-0.158977	0.363715	0.0236958	19.9368	7.67467	0.0883086	-0.158977	0.363715	0.0236958	19.9368	7.67467	0.0883086	-0.158977	0.363715	0.0236958	19.9368	38	0.356615	1	0.322513
Ankrd54	6.33057	NA	NA	NA	NA	NA	6.43023	0.152399	0.0124697	0.305817	0.0237796	0.311845	6.33057	0.152399	0.0124697	0.305817	0.024154	0.311845	6.43023	0.152399	0.0124697	0.305817	0.0237796	0.311845	33	0.642087	6	0.573993
Ankrd6	5.60907	NA	NA	NA	NA	NA	5.60907	-0.15943	0.0493075	0.333762	0.029752	10.8543	5.60907	NA	NA	NA	NA	NA	5.4721	-0.15943	0.0493075	0.333762	0.0304967	10.8543	12	0.310955	8	0.287938
Ankrd66	5.85968	NA	NA	NA	NA	NA	6.07508	NA	NA	NA	NA	NA	5.85968	NA	NA	NA	NA	NA	6.07508	NA	NA	NA	NA	NA	1	0.600446	6	0.642864
Ankrd9	8.29896	-0.388223	-0.505175	1.27424	0.0767709	15.4972	8.29896	-0.388223	-0.505175	1.27424	0.0767709	15.4972	8.29896	-0.388223	-0.505175	1.27424	0.0767709	15.4972	7.83765	-0.388223	-0.505175	1.27424	0.0812895	15.4972	38	0.52512	8	0.691309
Anks1	10.6931	-0.179488	0.0124204	0.359835	0.0168256	11.7361	10.6931	-0.179488	0.0124204	0.359835	0.0168256	11.7361	10.5121	-0.179488	0.0124204	0.359835	0.0171152	11.7361	10.5121	NA	NA	NA	NA	NA	18	0.570339	5	0.299023
Anks3	6.53393	0.0863035	-0.0875326	0.245848	0.0188131	20.973	6.53393	NA	NA	NA	NA	NA	6.53393	0.0863035	-0.0875326	0.245848	0.0188131	20.973	6.53393	0.0863035	-0.0875326	0.245848	0.0188131	20.973	28	0.264191	1	0.348488
Anks4b	10.6383	-0.073066	0.264948	0.549676	0.0258347	7.02784	10.4776	-0.073066	0.264948	0.549676	0.0262309	7.02784	10.4776	-0.073066	0.264948	0.549676	0.0262309	7.02784	10.0629	-0.073066	0.264948	0.549676	0.027312	7.02784	38	0.636577	11	0.587099
Ankub1	6.03376	NA	NA	NA	NA	NA	6.03376	-0.115235	0.102766	0.308803	0.0255896	9.21824	6.03376	-0.115235	0.102766	0.308803	0.0255896	9.21824	6.03376	-0.115235	0.102766	0.308803	0.0255896	9.21824	33	0.355424	1	0.411959
Ankzf1	7.92339	-0.0479838	0.17516	0.363227	0.0229212	7.02133	8.12049	-0.0479838	0.17516	0.363227	0.0223648	7.02133	7.77163	-0.0479838	0.17516	0.363227	0.0233687	7.02133	8.12049	-0.0479838	0.17516	0.363227	0.0223648	7.02133	38	0.67159	10	0.595547
Anln	6.50932	0.304623	-0.390329	0.990257	0.0760645	20.5313	5.98334	NA	NA	NA	NA	NA	6.90783	0.304623	-0.390329	0.990257	0.0716764	20.5313	6.50932	NA	NA	NA	NA	NA	8	0.39776	12	0.515744
Ano1	7.70344	NA	NA	NA	NA	NA	7.70344	NA	NA	NA	NA	NA	7.70344	NA	NA	NA	NA	NA	7.53043	NA	NA	NA	NA	NA	1	0.688336	8	0.308411
Ano10	6.69136	NA	NA	NA	NA	NA	6.37536	NA	NA	NA	NA	NA	6.69136	NA	NA	NA	NA	NA	6.37536	NA	NA	NA	NA	NA	1	0.471025	6	0.739235
Ano6	9.4188	0.221164	-0.12894	0.512012	0.0271803	21.9838	8.9872	0.221164	-0.12894	0.512012	0.0284856	21.9838	9.4188	0.221164	-0.12894	0.512012	0.0271803	21.9838	9.4188	0.221164	-0.12894	0.512012	0.0271803	21.9838	38	0.573192	3	0.501898
Ano7	5.65824	NA	NA	NA	NA	NA	5.65824	NA	NA	NA	NA	NA	5.65824	NA	NA	NA	NA	NA	5.65824	NA	NA	NA	NA	NA	1	0.749738	1	0.443518
Ano8	5.69606	NA	NA	NA	NA	NA	5.9625	NA	NA	NA	NA	NA	5.69606	NA	NA	NA	NA	NA	5.9625	-0.0603447	0.183562	0.386452	0.0324069	7.2132	5	0.0978665	6	0.661804
Anp32a	10.8525	NA	NA	NA	NA	NA	10.8525	NA	NA	NA	NA	NA	10.8525	NA	NA	NA	NA	NA	10.8525	NA	NA	NA	NA	NA	1	0.432137	1	0.358176
Anp32b	11.3976	NA	NA	NA	NA	NA	11.3976	NA	NA	NA	NA	NA	11.3976	NA	NA	NA	NA	NA	11.3976	NA	NA	NA	NA	NA	1	0.344474	1	0.45804
Anp32e	6.33734	0.0387697	-0.115838	0.244308	0.0192753	19.2337	6.33734	0.0387697	-0.115838	0.244308	0.0192753	19.2337	6.33734	0.0387697	-0.115838	0.244308	0.0192753	19.2337	6.33734	0.0387697	-0.115838	0.244308	0.0192753	19.2337	38	0.297428	1	0.42047
Anpep	13.5249	-0.144232	-0.0648223	0.316258	0.0116917	13.6134	13.5249	NA	NA	NA	NA	NA	13.7967	-0.144232	-0.0648223	0.316258	0.0114613	13.6134	13.7967	NA	NA	NA	NA	NA	8	0.55541	5	0.541223
Antxr1	6.26741	NA	NA	NA	NA	NA	6.02964	NA	NA	NA	NA	NA	6.26741	NA	NA	NA	NA	NA	6.26741	NA	NA	NA	NA	NA	1	0.403897	3	0.443679
Antxr2	9.83413	NA	NA	NA	NA	NA	9.60095	0.0812814	-0.368875	0.755448	0.0393424	18.8284	10.0499	NA	NA	NA	NA	NA	10.0499	NA	NA	NA	NA	NA	3	0.537838	9	0.836707
Anxa1	8.71213	0.357819	0.108837	0.74801	0.0429292	1.12787	7.96007	0.357819	0.108837	0.74801	0.0469852	1.12787	8.71213	NA	NA	NA	NA	NA	7.96007	NA	NA	NA	NA	NA	6	0.297252	6	0.629563
Anxa11	5.51824	-0.143161	-0.0609292	0.311175	0.0281951	13.537	5.51824	-0.143161	-0.0609292	0.311175	0.0281951	13.537	5.51824	NA	NA	NA	NA	NA	5.51824	-0.143161	-0.0609292	0.311175	0.0281951	13.537	23	0.496582	1	0.350687
Anxa13	6.90913	NA	NA	NA	NA	NA	5.84255	NA	NA	NA	NA	NA	6.90913	NA	NA	NA	NA	NA	5.84255	NA	NA	NA	NA	NA	1	0.268964	6	0.675232
Anxa2	8.09015	0.457741	-0.0426603	0.91945	0.0568253	23.645	6.30253	0.457741	-0.0426603	0.91945	0.0729429	23.645	9.03913	0.457741	-0.0426603	0.91945	0.0508595	23.645	7.12907	NA	NA	NA	NA	NA	18	0.389987	15	0.990984
Anxa3	6.84847	NA	NA	NA	NA	NA	6.50883	NA	NA	NA	NA	NA	6.84847	NA	NA	NA	NA	NA	6.50883	NA	NA	NA	NA	NA	1	0.338068	6	0.420359
Anxa4	9.70611	-0.0779017	0.00753169	0.15653	0.00806347	11.6318	9.36694	-0.0779017	0.00753169	0.15653	0.00835545	11.6318	9.70611	-0.0779017	0.00753169	0.15653	0.00806347	11.6318	9.60087	-0.0779017	0.00753169	0.15653	0.00815186	11.6318	38	0.18074	13	0.774596
Anxa5	13.1192	NA	NA	NA	NA	NA	11.9195	NA	NA	NA	NA	NA	13.1192	NA	NA	NA	NA	NA	11.9195	NA	NA	NA	NA	NA	1	0.339359	6	0.467399
Anxa6	12.9209	NA	NA	NA	NA	NA	12.9209	NA	NA	NA	NA	NA	12.9209	NA	NA	NA	NA	NA	12.9209	-0.188472	0.0306321	0.38189	0.014778	11.3846	5	0.309632	1	0.265226
Anxa7	10.4572	-0.202343	0.0964485	0.448308	0.0214355	10.301	10.1252	-0.202343	0.0964485	0.448308	0.0221383	10.301	10.4572	-0.202343	0.0964485	0.448308	0.0214355	10.301	10.2933	-0.319152	0.241297	0.800205	0.0388703	9.52724	47	0.766031	13	0.861454
Anxa8	7.83126	-0.463643	-0.146863	0.972695	0.0621033	13.1717	5.37064	-0.463643	-0.146863	0.972695	0.0905567	13.1717	7.83126	NA	NA	NA	NA	NA	5.37064	NA	NA	NA	NA	NA	6	0.380524	6	0.675995
Anxa9	6.13917	NA	NA	NA	NA	NA	6.13917	NA	NA	NA	NA	NA	6.13917	NA	NA	NA	NA	NA	6.13917	-0.0732701	0.247301	0.515854	0.0420133	7.10023	5	0.327744	1	0.457074
Aoah	6.63143	NA	NA	NA	NA	NA	6.31407	NA	NA	NA	NA	NA	6.63143	NA	NA	NA	NA	NA	6.63143	NA	NA	NA	NA	NA	1	0.490859	3	0.385466
Aoc2	5.46976	NA	NA	NA	NA	NA	5.95483	-0.126766	0.0315816	0.261281	0.0219386	11.0674	5.46976	-0.126766	0.0315816	0.261281	0.0238841	11.0674	5.79137	-0.126766	0.0315816	0.261281	0.0225578	11.0674	33	0.179111	13	0.505721
Aox1	12.5375	NA	NA	NA	NA	NA	11.398	NA	NA	NA	NA	NA	12.9709	NA	NA	NA	NA	NA	11.9965	-0.327169	0.00075968	0.654339	0.027272	11.9911	5	0.809717	15	0.999957
Aox3	10.3072	NA	NA	NA	NA	NA	10.0893	-0.254365	0.329961	0.833248	0.0412937	8.50856	10.5188	NA	NA	NA	NA	NA	10.3072	NA	NA	NA	NA	NA	3	0.598252	12	0.255018
Ap1ar	6.26527	NA	NA	NA	NA	NA	6.26527	NA	NA	NA	NA	NA	6.26527	NA	NA	NA	NA	NA	6.26527	NA	NA	NA	NA	NA	1	0.607687	1	0.261052
Ap1b1	12.4321	NA	NA	NA	NA	NA	12.3259	0.101162	-0.0676176	0.24336	0.00987186	21.7494	12.5075	NA	NA	NA	NA	NA	12.4321	0.101162	-0.0676176	0.24336	0.00978758	21.7494	12	0.838183	12	0.716579
Ap1g1	6.44128	0.0887688	-0.198606	0.435083	0.033773	19.6055	6.44128	0.0887688	-0.198606	0.435083	0.033773	19.6055	6.44128	0.0887688	-0.198606	0.435083	0.033773	19.6055	6.44128	0.0887688	-0.198606	0.435083	0.033773	19.6055	38	0.56954	1	0.362369
Ap1g2	7.86832	0.0184359	0.0923959	0.188434	0.0119742	5.24772	7.86832	NA	NA	NA	NA	NA	7.75913	0.0184359	0.0923959	0.188434	0.0121428	5.24772	7.75913	0.0184359	0.0923959	0.188434	0.0121428	5.24772	28	0.303165	5	0.574557
Ap1m1	10.8332	NA	NA	NA	NA	NA	10.7478	0.124638	-0.0261992	0.254723	0.0118501	23.2086	10.8332	0.124638	-0.0261992	0.254723	0.0117566	23.2086	10.8332	NA	NA	NA	NA	NA	10	0.507766	3	0.331514
Ap1s1	8.74966	-0.0902704	-0.122568	0.304445	0.0173975	15.5752	8.42757	NA	NA	NA	NA	NA	8.74966	-0.0902704	-0.122568	0.304445	0.0173975	15.5752	8.60084	-0.226155	0.100313	0.494809	0.0287651	10.4053	31	0.647998	13	0.572501
Ap1s2	7.54285	0.251219	-0.164709	0.600799	0.0398257	21.7833	7.26294	0.251219	-0.164709	0.600799	0.0413605	21.7833	7.54285	NA	NA	NA	NA	NA	7.54285	0.251219	-0.164709	0.600799	0.0398257	21.7833	23	0.511128	3	0.345667
Ap1s3	6.62904	NA	NA	NA	NA	NA	6.42471	0.212416	-0.168221	0.541919	0.0421746	21.4415	6.62904	NA	NA	NA	NA	NA	6.42471	NA	NA	NA	NA	NA	3	0.23364	6	0.522392
Ap2a1	7.89347	NA	NA	NA	NA	NA	7.89347	NA	NA	NA	NA	NA	7.89347	0.146194	0.0410714	0.303708	0.019238	1.04613	7.89347	0.146194	0.0410714	0.303708	0.019238	1.04613	16	0.428996	1	0.495555
Ap2a2	8.87115	0.239803	0.042035	0.486919	0.0274439	0.662823	8.75748	0.257171	-0.126209	0.572942	0.0327116	22.2573	8.87115	0.239803	0.042035	0.486919	0.0274439	0.662823	8.75748	0.257171	-0.126209	0.572942	0.0327116	22.2573	44	0.394783	6	0.46567
Ap2b1	7.86633	NA	NA	NA	NA	NA	7.61421	NA	NA	NA	NA	NA	7.76104	NA	NA	NA	NA	NA	7.61421	NA	NA	NA	NA	NA	1	0.220166	10	0.438958
Ap2m1	8.02864	-0.180498	0.00385928	0.361079	0.0224869	11.9183	8.02864	-0.180498	0.00385928	0.361079	0.0224869	11.9183	8.02864	-0.180498	0.00385928	0.361079	0.0224869	11.9183	8.02864	NA	NA	NA	NA	NA	18	0.335942	1	0.49038
Ap2s1	13.9332	-0.0701952	-0.110384	0.261626	0.00938863	15.8365	14.1968	-0.0701952	-0.110384	0.261626	0.00921427	15.8365	13.9332	-0.0701952	-0.110384	0.261626	0.00938863	15.8365	14.1968	-0.0701952	-0.110384	0.261626	0.00921427	15.8365	38	0.355844	6	0.75847
Ap3b1	11.9924	0.10778	0.0368175	0.22779	0.00949726	1.25734	12.1847	0.0168363	0.115139	0.232727	0.00954995	5.44539	11.9122	0.10778	0.0368175	0.22779	0.0095612	1.25734	12.1847	0.10778	0.0368175	0.22779	0.00934733	1.25734	40	0.791441	10	0.750824
Ap3d1	10.6338	0.132301	-0.0263524	0.2698	0.0126859	23.249	10.4966	0.132301	-0.0263524	0.2698	0.0128517	23.249	10.6338	0.132301	-0.0263524	0.2698	0.0126859	23.249	10.4966	0.132301	-0.0263524	0.2698	0.0128517	23.249	38	0.513841	6	0.603165
Ap3m1	10.5491	-0.203863	-0.0453098	0.417675	0.0197968	12.8354	10.5491	-0.203863	-0.0453098	0.417675	0.0197968	12.8354	10.6953	-0.203863	-0.0453098	0.417675	0.0195261	12.8354	10.3654	-0.203863	-0.0453098	0.417675	0.0201476	12.8354	38	0.582336	14	0.446464
Ap3m2	6.0479	NA	NA	NA	NA	NA	5.84741	NA	NA	NA	NA	NA	6.0479	NA	NA	NA	NA	NA	5.84741	NA	NA	NA	NA	NA	1	0.675808	6	0.779482
Ap3s1	9.52589	0.15673	-0.0265337	0.317921	0.0166872	23.3594	9.06611	0.118728	-0.176545	0.425509	0.023467	20.2614	9.65749	0.15673	-0.0265337	0.317921	0.0164598	23.3594	9.25148	0.118728	-0.176545	0.425509	0.0229968	20.2614	44	0.353585	15	0.838184
Ap3s2	9.35501	0.0256017	0.103827	0.213873	0.011431	5.07655	9.44519	0.0256017	0.103827	0.213873	0.0113218	5.07655	9.35501	0.0256017	0.103827	0.213873	0.011431	5.07655	9.44519	0.0256017	0.103827	0.213873	0.0113218	5.07655	38	0.32607	6	0.506555
Ap4b1	7.36255	NA	NA	NA	NA	NA	7.36255	-0.0134543	-0.182207	0.365406	0.0248152	17.7185	7.36255	NA	NA	NA	NA	NA	7.36255	NA	NA	NA	NA	NA	3	0.217906	1	0.29076
Ap4m1	7.29105	-0.0217086	0.196162	0.39472	0.0270688	6.421	7.15277	NA	NA	NA	NA	NA	7.29105	NA	NA	NA	NA	NA	7.15277	-0.0217086	0.196162	0.39472	0.0275921	6.421	14	0.915068	6	0.483608
Ap4s1	7.60561	-0.0661397	-0.0813173	0.209637	0.0137818	15.3918	7.75808	-0.0661397	-0.0813173	0.209637	0.0135109	15.3918	7.60561	-0.0661397	-0.0813173	0.209637	0.0137818	15.3918	7.60561	-0.0661397	-0.0813173	0.209637	0.0137818	15.3918	38	0.563191	3	0.671593
Ap5b1	8.74861	NA	NA	NA	NA	NA	8.74861	0.17099	-0.103585	0.399837	0.0228515	21.9195	8.74861	NA	NA	NA	NA	NA	8.57592	0.17099	-0.103585	0.399837	0.0233116	21.9195	12	0.774235	8	0.412894
Ap5m1	8.73987	NA	NA	NA	NA	NA	8.73987	NA	NA	NA	NA	NA	8.73987	NA	NA	NA	NA	NA	8.73987	NA	NA	NA	NA	NA	1	0.60861	1	0.327152
Ap5s1	8.10567	-0.100704	0.282531	0.599884	0.037004	7.30786	7.84852	NA	NA	NA	NA	NA	7.84852	NA	NA	NA	NA	NA	7.57363	NA	NA	NA	NA	NA	2	0.323821	11	0.88607
Ap5z1	9.27772	0.00314045	0.165649	0.331358	0.0178577	5.92759	9.12885	0.00314045	0.165649	0.331358	0.0181489	5.92759	9.27772	0.00314045	0.165649	0.331358	0.0178577	5.92759	9.12885	0.00314045	0.165649	0.331358	0.0181489	5.92759	38	0.24966	6	0.306478
Apba2	6.21692	NA	NA	NA	NA	NA	6.21692	NA	NA	NA	NA	NA	6.08888	NA	NA	NA	NA	NA	6.08888	-0.0328084	-0.16714	0.34066	0.0279739	17.2596	5	0.163983	5	0.466509
Apba3	10.1061	0.0379521	-0.147034	0.303705	0.0150259	18.9649	10.1061	0.0379521	-0.147034	0.303705	0.0150259	18.9649	10.1061	0.148871	0.035807	0.306233	0.0151509	0.901607	10.1061	0.237244	-0.164754	0.577681	0.0285809	21.6815	51	0.471681	1	0.222374
Apbb1ip	7.50892	NA	NA	NA	NA	NA	7.07671	NA	NA	NA	NA	NA	7.50892	NA	NA	NA	NA	NA	7.50892	NA	NA	NA	NA	NA	1	0.55998	3	0.385012
Apbb2	7.6038	NA	NA	NA	NA	NA	7.6038	NA	NA	NA	NA	NA	7.6038	NA	NA	NA	NA	NA	7.6038	NA	NA	NA	NA	NA	1	0.292087	1	0.3704
Apbb3	6.39928	-0.174324	-0.0419985	0.358625	0.0280207	12.903	6.28088	-0.174324	-0.0419985	0.358625	0.0285489	12.903	6.39928	NA	NA	NA	NA	NA	6.28088	-0.174324	-0.0419985	0.358625	0.0285489	12.903	23	0.59157	6	0.56811
Apc	6.82583	NA	NA	NA	NA	NA	6.82583	NA	NA	NA	NA	NA	6.82583	NA	NA	NA	NA	NA	6.82583	NA	NA	NA	NA	NA	1	0.523412	1	0.211858
Apc2	6.24566	NA	NA	NA	NA	NA	6.24566	NA	NA	NA	NA	NA	6.24566	NA	NA	NA	NA	NA	6.24566	NA	NA	NA	NA	NA	1	0.720231	1	0.403446
Apcs	10.7396	NA	NA	NA	NA	NA	10.2146	NA	NA	NA	NA	NA	10.7396	NA	NA	NA	NA	NA	10.2146	1.41099	0.446191	2.95971	0.144876	1.16989	5	0.478189	6	0.339282
Apeh	11.8075	-0.100701	-0.0508199	0.225595	0.00955309	13.7852	11.8075	-0.100701	-0.0508199	0.225595	0.00955309	13.7852	11.8075	-0.100701	-0.0508199	0.225595	0.00955309	13.7852	11.8075	NA	NA	NA	NA	NA	18	0.785831	1	0.291303
Apex1	10.6595	-0.0551992	0.161801	0.341915	0.016038	7.25582	10.4809	NA	NA	NA	NA	NA	10.4809	-0.0551992	0.161801	0.341915	0.0163113	7.25582	10.3967	-0.0551992	0.161801	0.341915	0.0164435	7.25582	28	0.743981	11	0.449268
Apex2	7.99797	-0.0937357	-0.260948	0.554545	0.0346679	16.6827	8.21259	-0.0937357	-0.260948	0.554545	0.0337619	16.6827	8.21259	NA	NA	NA	NA	NA	8.46782	-0.0937357	-0.260948	0.554545	0.0327443	16.6827	23	0.668963	11	0.626514
Aph1a	7.30591	-0.233739	-0.0734647	0.490024	0.0335361	13.1632	7.30591	-0.233739	-0.0734647	0.490024	0.0335361	13.1632	7.30591	NA	NA	NA	NA	NA	7.30591	-0.233739	-0.0734647	0.490024	0.0335361	13.1632	23	0.675991	1	0.463782
Aph1b	6.15497	0.274668	-0.138563	0.61528	0.0499824	22.2153	6.80131	0.274668	-0.138563	0.61528	0.0452325	22.2153	6.15497	NA	NA	NA	NA	NA	6.80131	0.274668	-0.138563	0.61528	0.0452325	22.2153	23	0.422809	6	0.404975
Aph1c	6.49786	NA	NA	NA	NA	NA	7.70493	NA	NA	NA	NA	NA	6.49786	NA	NA	NA	NA	NA	7.70493	NA	NA	NA	NA	NA	1	0.40854	6	0.786925
Api5	6.99514	NA	NA	NA	NA	NA	6.99514	NA	NA	NA	NA	NA	6.99514	NA	NA	NA	NA	NA	6.99514	NA	NA	NA	NA	NA	1	0.557357	1	0.485629
Apip	11.2087	-0.152669	0.0401764	0.315734	0.0140843	11.0171	10.9987	-0.152669	0.0401764	0.315734	0.0143532	11.0171	11.2087	-0.152669	0.0401764	0.315734	0.0140843	11.0171	10.9987	-0.152669	0.0401764	0.315734	0.0143532	11.0171	38	0.243254	6	0.706001
Aplf	7.3928	NA	NA	NA	NA	NA	7.29277	NA	NA	NA	NA	NA	7.3928	NA	NA	NA	NA	NA	7.29277	NA	NA	NA	NA	NA	1	0.617786	6	0.583559
Aplp2	14.7871	NA	NA	NA	NA	NA	14.4698	NA	NA	NA	NA	NA	15.0225	NA	NA	NA	NA	NA	14.6018	NA	NA	NA	NA	NA	1	0.370679	15	0.84478
Apmap	10.0969	NA	NA	NA	NA	NA	10.0969	NA	NA	NA	NA	NA	10.3741	NA	NA	NA	NA	NA	10.0969	NA	NA	NA	NA	NA	1	0.371184	4	0.420425
Apoa1	15.9833	NA	NA	NA	NA	NA	15.9833	NA	NA	NA	NA	NA	15.7414	NA	NA	NA	NA	NA	15.9833	NA	NA	NA	NA	NA	1	0.722382	4	0.608082
Apoa1bp	13.0442	NA	NA	NA	NA	NA	12.9437	NA	NA	NA	NA	NA	13.0442	NA	NA	NA	NA	NA	12.9437	-0.158117	-0.00529448	0.316412	0.0122226	12.1279	5	0.567622	6	0.42971
Apoa2	17.7424	NA	NA	NA	NA	NA	17.6494	NA	NA	NA	NA	NA	17.7424	NA	NA	NA	NA	NA	17.6494	-0.0529953	0.0184572	0.112235	0.00317957	10.7199	5	0.392181	6	0.642017
Apoa4	15.8869	NA	NA	NA	NA	NA	13.0348	NA	NA	NA	NA	NA	15.8869	NA	NA	NA	NA	NA	13.0348	NA	NA	NA	NA	NA	1	0.586111	6	0.69984
Apoa5	14.3382	-0.119554	-0.162551	0.403564	0.014073	15.5777	14.3382	-0.119554	-0.162551	0.403564	0.014073	15.5777	14.3382	-0.119554	-0.162551	0.403564	0.014073	15.5777	13.9332	-0.119554	-0.162551	0.403564	0.0144821	15.5777	38	0.133692	8	0.604422
Apob	15.4395	NA	NA	NA	NA	NA	15.3089	-0.0487503	0.145502	0.306903	0.0100237	7.2349	15.5221	NA	NA	NA	NA	NA	15.4395	NA	NA	NA	NA	NA	3	0.390447	12	0.435806
Apobec1	7.88425	0.297901	-0.0609249	0.608134	0.0385664	23.2294	7.88425	NA	NA	NA	NA	NA	7.88425	0.297901	-0.0609249	0.608134	0.0385664	23.2294	7.88425	0.297901	-0.0609249	0.608134	0.0385664	23.2294	28	0.288681	1	0.469391
Apobec3	9.33828	NA	NA	NA	NA	NA	9.24079	NA	NA	NA	NA	NA	9.33828	NA	NA	NA	NA	NA	9.24079	NA	NA	NA	NA	NA	1	0.702962	6	0.269389
Apobr	6.58561	NA	NA	NA	NA	NA	6.33797	0.231446	-0.133857	0.534734	0.0421849	21.9971	6.58561	NA	NA	NA	NA	NA	6.58561	NA	NA	NA	NA	NA	3	0.312168	3	0.421342
Apoc1	17.9419	NA	NA	NA	NA	NA	17.9419	NA	NA	NA	NA	NA	17.9419	NA	NA	NA	NA	NA	17.9419	NA	NA	NA	NA	NA	1	0.556181	1	0.315359
Apoc2	15.4771	NA	NA	NA	NA	NA	14.6225	NA	NA	NA	NA	NA	15.4771	NA	NA	NA	NA	NA	15.0593	NA	NA	NA	NA	NA	1	0.30427	13	0.671358
Apoc3	8.49343	0.111329	-0.0923526	0.289297	0.0170306	21.3548	8.49343	0.111329	-0.0923526	0.289297	0.0170306	21.3548	8.2684	0.111329	-0.0923526	0.289297	0.0174941	21.3548	8.04734	0.111329	-0.0923526	0.289297	0.0179747	21.3548	38	0.205999	14	0.592639
Apoc4	15.6288	NA	NA	NA	NA	NA	15.6288	NA	NA	NA	NA	NA	15.7379	NA	NA	NA	NA	NA	15.6288	NA	NA	NA	NA	NA	1	0.288762	4	0.439244
Apoe	17.4245	NA	NA	NA	NA	NA	17.2732	NA	NA	NA	NA	NA	17.4245	NA	NA	NA	NA	NA	17.2732	NA	NA	NA	NA	NA	1	0.292939	6	0.592767
Apof	15.369	NA	NA	NA	NA	NA	15.369	NA	NA	NA	NA	NA	15.369	0.0655444	0.063815	0.182958	0.00595219	2.94894	15.369	0.0655444	0.063815	0.182958	0.00595219	2.94894	16	0.208603	1	0.249179
Apoh	16.627	0.0274258	0.0746285	0.159017	0.00478188	4.65478	16.627	0.0274258	0.0746285	0.159017	0.00478188	4.65478	16.627	NA	NA	NA	NA	NA	16.627	0.0274258	0.0746285	0.159017	0.00478188	4.65478	23	0.300061	1	0.333284
Apol10b	5.88362	NA	NA	NA	NA	NA	5.88362	NA	NA	NA	NA	NA	5.88362	NA	NA	NA	NA	NA	5.88362	1.31672	0.16114	2.65308	0.225463	0.465146	5	0.562205	1	0.309847
Apol7a	9.07314	-0.291531	0.105632	0.620157	0.0341754	10.6722	9.07314	NA	NA	NA	NA	NA	9.07314	-0.291531	0.105632	0.620157	0.0341754	10.6722	9.07314	-0.291531	0.105632	0.620157	0.0341754	10.6722	28	0.385885	1	0.354332
Apol7b	8.23142	NA	NA	NA	NA	NA	8.57462	0.226267	0.271481	0.70682	0.0412158	3.34602	8.23142	NA	NA	NA	NA	NA	8.57462	NA	NA	NA	NA	NA	3	0.580816	6	0.783737
Apol7c	10.9281	-0.255698	0.107077	0.554425	0.0253669	10.4852	10.9281	NA	NA	NA	NA	NA	10.9281	-0.255698	0.107077	0.554425	0.0253669	10.4852	10.9281	-0.255698	0.107077	0.554425	0.0253669	10.4852	28	0.30077	1	0.371487
Apol9a	14.461	NA	NA	NA	NA	NA	14.461	-0.306918	0.253464	0.796097	0.0275256	9.36325	14.1522	-0.306918	0.253464	0.796097	0.0281262	9.36325	14.1522	-0.306918	0.253464	0.796097	0.0281262	9.36325	33	0.735972	5	0.539334
Apol9b	14.4319	NA	NA	NA	NA	NA	14.4319	-0.301609	0.25119	0.78502	0.0271973	9.34742	14.1288	-0.301609	0.25119	0.78502	0.0277809	9.34742	14.1288	-0.301609	0.25119	0.78502	0.0277809	9.34742	33	0.790937	5	0.303939
Apold1	5.9015	NA	NA	NA	NA	NA	5.9015	NA	NA	NA	NA	NA	6.26792	NA	NA	NA	NA	NA	6.26792	NA	NA	NA	NA	NA	1	0.401241	5	0.455994
Apom	14.6326	NA	NA	NA	NA	NA	15.4576	NA	NA	NA	NA	NA	14.2714	NA	NA	NA	NA	NA	15.2803	0.314405	-0.0535419	0.637863	0.0208721	23.3557	5	0.712503	15	0.912306
Apon	14.436	NA	NA	NA	NA	NA	14.436	0.195678	0.0711708	0.416438	0.0144235	1.33247	14.5847	0.195678	0.0711708	0.416438	0.0142765	1.33247	14.5847	0.195678	0.0711708	0.416438	0.0142765	1.33247	33	0.765151	5	0.564396
Apoo	10.9526	-0.0453661	-0.127167	0.270034	0.0123274	16.6911	10.9526	-0.0453661	-0.127167	0.270034	0.0123274	16.6911	11.0441	-0.0453661	-0.127167	0.270034	0.0122253	16.6911	10.9526	-0.0453661	-0.127167	0.270034	0.0123274	16.6911	38	0.379512	4	0.372427
Apool	10.0007	NA	NA	NA	NA	NA	9.7887	-0.157221	0.00570523	0.31465	0.0160721	11.8615	10.0007	NA	NA	NA	NA	NA	9.91386	-0.157221	0.00570523	0.31465	0.0158692	11.8615	12	0.426345	13	0.748787
Apopt1	9.77012	-0.109384	-0.0231031	0.223594	0.0114427	12.7951	9.77012	-0.109384	-0.0231031	0.223594	0.0114427	12.7951	9.77012	-0.109384	-0.0231031	0.223594	0.0114427	12.7951	9.77012	-0.109384	-0.0231031	0.223594	0.0114427	12.7951	38	0.484888	1	0.369649
App	11.2862	0.216386	-0.120599	0.495448	0.0219494	22.0578	11.2862	0.216386	-0.120599	0.495448	0.0219494	22.0578	11.5432	NA	NA	NA	NA	NA	11.5432	NA	NA	NA	NA	NA	6	0.416655	5	0.553676
Appbp2	6.2418	NA	NA	NA	NA	NA	6.2418	NA	NA	NA	NA	NA	6.2418	NA	NA	NA	NA	NA	6.2418	NA	NA	NA	NA	NA	1	0.219705	1	0.481885
Appl1	9.09193	0.23389	0.0312112	0.471927	0.0259531	0.506724	9.32978	0.23389	0.0312112	0.471927	0.0252914	0.506724	9.09193	0.23389	0.0312112	0.471927	0.0259531	0.506724	9.09193	0.23389	0.0312112	0.471927	0.0259531	0.506724	38	0.433757	3	0.379827
Appl2	8.67117	-0.0046109	0.148457	0.297057	0.017129	6.1186	8.67117	-0.0046109	0.148457	0.297057	0.017129	6.1186	8.67117	NA	NA	NA	NA	NA	8.67117	-0.0046109	0.148457	0.297057	0.017129	6.1186	23	0.54742	1	0.499464
Aprt	11.3793	NA	NA	NA	NA	NA	11.734	-0.160716	-0.0398239	0.331152	0.0141108	12.9278	11.0508	-0.160716	-0.0398239	0.331152	0.0149831	12.9278	11.734	-0.160716	-0.0398239	0.331152	0.0141108	12.9278	33	0.324672	10	0.831873
Aptx	9.20149	-0.290913	0.146613	0.65154	0.035404	10.2169	8.99625	-0.0138365	0.209303	0.41952	0.0233164	6.25215	9.20149	-0.290913	0.146613	0.65154	0.035404	10.2169	8.99625	-0.290913	0.146613	0.65154	0.0362117	10.2169	40	0.505026	6	0.749442
Aqp1	12.9737	NA	NA	NA	NA	NA	12.9737	NA	NA	NA	NA	NA	12.9737	NA	NA	NA	NA	NA	12.7307	NA	NA	NA	NA	NA	1	0.327566	8	0.361709
Aqp11	10.9294	-0.273798	-0.155672	0.629917	0.0288176	13.9747	11.0407	-0.273798	-0.155672	0.629917	0.028527	13.9747	10.787	-0.273798	-0.155672	0.629917	0.0291981	13.9747	10.9294	-0.273798	-0.155672	0.629917	0.0288176	13.9747	38	0.825569	12	0.313229
Aqp2	6.82218	-0.0860714	-0.118642	0.29315	0.0214851	15.6027	6.5379	NA	NA	NA	NA	NA	6.82218	NA	NA	NA	NA	NA	6.67835	-0.0860714	-0.118642	0.29315	0.0219478	15.6027	14	0.300544	13	0.438912
Aqp4	7.98927	NA	NA	NA	NA	NA	5.69908	NA	NA	NA	NA	NA	7.98927	NA	NA	NA	NA	NA	6.30505	-0.713613	0.0494665	1.43065	0.113453	11.7356	5	0.188125	13	0.878345
Aqp6	6.4646	NA	NA	NA	NA	NA	6.4646	NA	NA	NA	NA	NA	6.4646	NA	NA	NA	NA	NA	6.4646	NA	NA	NA	NA	NA	1	0.400105	1	0.289896
Aqp7	5.8142	NA	NA	NA	NA	NA	5.8142	NA	NA	NA	NA	NA	5.8142	NA	NA	NA	NA	NA	5.8142	NA	NA	NA	NA	NA	1	0.323113	1	0.442353
Aqp8	14.6625	0.285222	0.633088	1.38874	0.0473571	4.38315	11.82	1.12162	0.712221	2.65728	0.112406	2.16102	14.6625	NA	NA	NA	NA	NA	11.82	0.285222	0.633088	1.38874	0.0587456	4.38315	25	0.650359	6	0.598991
Aqp9	14.5195	-0.0813622	0.282503	0.587972	0.0202477	7.07111	14.6489	-0.0813622	0.282503	0.587972	0.0200688	7.07111	14.6489	-0.0813622	0.282503	0.587972	0.0200688	7.07111	14.6489	-0.0813622	0.282503	0.587972	0.0200688	7.07111	38	0.877097	2	0.252051
Aqr	7.91323	0.0152552	-0.082933	0.168649	0.0106561	18.6949	7.91323	NA	NA	NA	NA	NA	7.91323	0.0152552	-0.082933	0.168649	0.0106561	18.6949	7.91323	0.0152552	-0.082933	0.168649	0.0106561	18.6949	28	0.259756	1	0.465898
Ar	7.79671	-0.246266	-0.103314	0.534119	0.0342529	13.5173	6.77546	-0.246266	-0.103314	0.534119	0.0394157	13.5173	7.79671	-0.246266	-0.103314	0.534119	0.0342529	13.5173	6.46024	-0.246266	-0.103314	0.534119	0.0413389	13.5173	38	0.525231	13	0.726998
Araf	8.8767	0.182206	-0.0392837	0.372786	0.020998	23.1889	8.9658	0.182206	-0.0392837	0.372786	0.0207893	23.1889	8.9658	0.182206	-0.0392837	0.372786	0.0207893	23.1889	8.8767	0.182206	-0.0392837	0.372786	0.020998	23.1889	38	0.446513	7	0.344501
Arap1	10.2348	0.104775	0.125894	0.32758	0.0160033	3.34874	10.5138	0.104775	0.125894	0.32758	0.0155785	3.34874	10.1331	0.216654	0.217907	0.614565	0.0303247	3.01101	10.3793	0.216654	0.217907	0.614565	0.0296054	3.01101	41	0.482365	15	0.501903
Arap2	9.05613	NA	NA	NA	NA	NA	8.59327	0.187737	-0.0827418	0.410324	0.0238747	22.4144	9.21098	NA	NA	NA	NA	NA	9.05613	NA	NA	NA	NA	NA	3	0.319473	12	0.568633
Arap3	9.68076	NA	NA	NA	NA	NA	9.68076	0.171965	-0.0393969	0.35284	0.0182238	23.1398	9.78193	NA	NA	NA	NA	NA	9.78193	0.171965	-0.0393969	0.35284	0.0180353	23.1398	12	0.263373	5	0.455904
Arcn1	7.91374	0.0546935	0.109125	0.244128	0.0154243	4.22533	7.91374	NA	NA	NA	NA	NA	7.91374	0.0546935	0.109125	0.244128	0.0154243	4.22533	7.91374	0.0546935	0.109125	0.244128	0.0154243	4.22533	28	0.21083	1	0.330437
Arel1	6.74488	NA	NA	NA	NA	NA	6.51978	-0.0960011	-0.189441	0.424755	0.0325743	16.2084	6.74488	NA	NA	NA	NA	NA	6.74488	NA	NA	NA	NA	NA	3	0.396918	3	0.714202
Arf1	14.0551	NA	NA	NA	NA	NA	13.9855	NA	NA	NA	NA	NA	14.0551	NA	NA	NA	NA	NA	13.9855	NA	NA	NA	NA	NA	1	0.455951	6	0.344707
Arf2	5.49033	NA	NA	NA	NA	NA	5.49033	NA	NA	NA	NA	NA	5.57788	NA	NA	NA	NA	NA	5.49033	NA	NA	NA	NA	NA	1	0.498505	4	0.303659
Arf3	12.1588	-0.0622572	0.0746057	0.19434	0.0079917	8.6563	12.0131	-0.0622572	0.0746057	0.19434	0.00808863	8.6563	12.2392	-0.0622572	0.0746057	0.19434	0.00793926	8.6563	12.081	-0.0887357	0.227096	0.487633	0.0201819	7.42284	47	0.926863	15	0.62151
Arf4	12.0298	0.101098	-0.0219651	0.206913	0.00859999	23.1828	11.9183	0.101098	-0.0219651	0.206913	0.00868043	23.1828	12.0298	0.101098	-0.0219651	0.206913	0.00859999	23.1828	11.9183	0.101098	-0.0219651	0.206913	0.00868043	23.1828	38	0.361141	6	0.512875
Arf5	12.8831	NA	NA	NA	NA	NA	12.9933	NA	NA	NA	NA	NA	12.8831	NA	NA	NA	NA	NA	12.9933	NA	NA	NA	NA	NA	1	0.294873	6	0.446521
Arf6	10.1994	NA	NA	NA	NA	NA	10.1994	NA	NA	NA	NA	NA	10.1994	NA	NA	NA	NA	NA	10.1994	NA	NA	NA	NA	NA	1	0.653643	1	0.472393
Arfgap1	9.96195	0.183686	0.116713	0.435258	0.021846	2.16211	9.96195	0.183686	0.116713	0.435258	0.021846	2.16211	9.96195	0.183686	0.116713	0.435258	0.021846	2.16211	9.96195	0.183686	0.116713	0.435258	0.021846	2.16211	38	0.834457	1	0.293962
Arfgap2	7.64704	NA	NA	NA	NA	NA	7.78915	NA	NA	NA	NA	NA	7.64704	NA	NA	NA	NA	NA	7.64704	NA	NA	NA	NA	NA	1	0.556941	3	0.282128
Arfgap3	8.96222	0.30217	0.233854	0.764184	0.0426336	2.51579	8.75998	NA	NA	NA	NA	NA	8.96222	0.30217	0.233854	0.764184	0.0426336	2.51579	8.75998	0.526548	-0.0697803	1.0623	0.0606338	23.4967	31	0.476957	6	0.381144
Arfgef1	8.92734	NA	NA	NA	NA	NA	8.92734	-0.151043	0.090923	0.352596	0.0197481	9.93023	8.92734	NA	NA	NA	NA	NA	8.92734	-0.151043	0.090923	0.352596	0.0197481	9.93023	12	0.208325	1	0.512534
Arfgef2	10.166	NA	NA	NA	NA	NA	10.166	NA	NA	NA	NA	NA	10.166	NA	NA	NA	NA	NA	10.166	0.0365518	0.0977619	0.208743	0.0102667	4.63333	5	0.275656	1	0.475916
Arfip1	7.64959	NA	NA	NA	NA	NA	7.46936	0.0754757	-0.107894	0.263346	0.0176284	20.3316	7.75729	NA	NA	NA	NA	NA	7.64959	0.0754757	-0.107894	0.263346	0.0172131	20.3316	12	0.40597	12	0.479269
Arfip2	7.03131	0.254421	-0.0457439	0.517002	0.0367643	23.3205	7.32377	NA	NA	NA	NA	NA	7.03131	NA	NA	NA	NA	NA	7.32377	0.254421	-0.0457439	0.517002	0.0352962	23.3205	14	0.29418	6	0.769161
Arfrp1	7.89335	-0.0548368	0.0621043	0.165699	0.0104961	8.76292	7.89335	-0.0548368	0.0621043	0.165699	0.0104961	8.76292	7.89335	NA	NA	NA	NA	NA	7.89335	-0.0548368	0.0621043	0.165699	0.0104961	8.76292	23	0.407147	1	0.267494
Arg1	14.9866	-0.179399	-0.149717	0.467329	0.0155916	14.6564	15.1145	NA	NA	NA	NA	NA	14.8828	-0.179399	-0.149717	0.467329	0.0157003	14.6564	14.8828	-0.179399	-0.149717	0.467329	0.0157003	14.6564	28	0.565277	9	0.619703
Arglu1	10.1594	0.148822	-0.172234	0.455247	0.0224052	20.722	10.1594	NA	NA	NA	NA	NA	10.1594	NA	NA	NA	NA	NA	10.2643	0.148822	-0.172234	0.455247	0.0221763	20.722	14	0.582551	8	0.38336
Arhgap1	9.8454	NA	NA	NA	NA	NA	9.8454	NA	NA	NA	NA	NA	9.8454	NA	NA	NA	NA	NA	9.8454	NA	NA	NA	NA	NA	1	0.709074	1	0.463709
Arhgap10	8.52887	NA	NA	NA	NA	NA	7.94272	NA	NA	NA	NA	NA	8.23015	NA	NA	NA	NA	NA	7.94272	NA	NA	NA	NA	NA	1	0.373284	10	0.67368
Arhgap12	7.58149	0.195864	0.223498	0.594353	0.0391977	3.25134	7.89406	0.195864	0.223498	0.594353	0.0376456	3.25134	7.58149	NA	NA	NA	NA	NA	7.89406	0.195864	0.223498	0.594353	0.0376456	3.25134	23	0.506751	6	0.594321
Arhgap15	5.96071	NA	NA	NA	NA	NA	5.60443	NA	NA	NA	NA	NA	5.96071	NA	NA	NA	NA	NA	5.60443	NA	NA	NA	NA	NA	1	0.623018	6	0.750793
Arhgap17	10.9949	NA	NA	NA	NA	NA	10.6894	NA	NA	NA	NA	NA	11.4132	NA	NA	NA	NA	NA	10.9949	-0.450001	0.401445	1.20608	0.0548476	9.21759	5	0.761736	12	0.504541
Arhgap18	7.86278	0.0916267	0.233641	0.501931	0.0319182	4.57243	7.86278	0.0916267	0.233641	0.501931	0.0319182	4.57243	7.97069	0.0916267	0.233641	0.501931	0.031486	4.57243	7.97069	-0.178695	0.266184	0.641205	0.0402226	8.25829	47	0.697279	5	0.325144
Arhgap20	5.86248	NA	NA	NA	NA	NA	5.72423	NA	NA	NA	NA	NA	5.86248	NA	NA	NA	NA	NA	5.86248	NA	NA	NA	NA	NA	1	0.395365	3	0.35197
Arhgap21	8.35042	-0.171778	0.0128585	0.344517	0.0206287	11.7146	8.52954	-0.343702	-0.0867447	0.708959	0.041559	12.9443	8.35042	-0.171778	0.0128585	0.344517	0.0206287	11.7146	8.52954	-0.32789	0.133307	0.707906	0.0414973	10.525	50	0.254053	6	0.51752
Arhgap22	6.8112	NA	NA	NA	NA	NA	6.01835	NA	NA	NA	NA	NA	6.8112	NA	NA	NA	NA	NA	6.01835	NA	NA	NA	NA	NA	1	0.670733	6	0.756795
Arhgap23	10.5273	0.088144	-0.0734032	0.229411	0.010896	21.3476	10.2955	0.088144	-0.0734032	0.229411	0.0111414	21.3476	10.5273	0.088144	-0.0734032	0.229411	0.010896	21.3476	10.2955	0.088144	-0.0734032	0.229411	0.0111414	21.3476	38	0.158313	6	0.770758
Arhgap24	9.33271	0.24753	0.0512683	0.505567	0.0270857	0.780109	8.70342	0.509515	0.0983996	1.03786	0.0596236	0.728708	9.33271	0.24753	0.0512683	0.505567	0.0270857	0.780109	8.70342	0.24753	0.0512683	0.505567	0.0290441	0.780109	40	0.382003	6	0.510818
Arhgap25	7.87104	NA	NA	NA	NA	NA	7.30486	NA	NA	NA	NA	NA	7.87104	NA	NA	NA	NA	NA	7.87104	NA	NA	NA	NA	NA	1	0.28831	3	0.499226
Arhgap26	6.12879	-0.101608	0.176286	0.406944	0.0331994	7.99722	5.96917	-0.101608	0.176286	0.406944	0.0340872	7.99722	5.96917	-0.101608	0.176286	0.406944	0.0340872	7.99722	5.76948	NA	NA	NA	NA	NA	18	0.574322	11	0.273814
Arhgap28	5.5933	NA	NA	NA	NA	NA	5.5933	NA	NA	NA	NA	NA	5.5933	NA	NA	NA	NA	NA	5.5933	NA	NA	NA	NA	NA	1	0.637595	1	0.402344
Arhgap29	7.90326	NA	NA	NA	NA	NA	8.15022	NA	NA	NA	NA	NA	7.90326	NA	NA	NA	NA	NA	8.15022	NA	NA	NA	NA	NA	1	0.392225	6	0.747877
Arhgap30	6.81244	NA	NA	NA	NA	NA	6.53522	NA	NA	NA	NA	NA	6.81244	NA	NA	NA	NA	NA	6.81244	NA	NA	NA	NA	NA	1	0.485262	3	0.515832
Arhgap31	8.39906	0.149215	-0.137292	0.405534	0.0241416	21.1589	8.39906	0.149215	-0.137292	0.405534	0.0241416	21.1589	8.57479	0.149215	-0.137292	0.405534	0.0236469	21.1589	8.57479	0.149215	-0.137292	0.405534	0.0236469	21.1589	38	0.346575	5	0.582339
Arhgap32	6.12952	NA	NA	NA	NA	NA	6.12952	NA	NA	NA	NA	NA	5.99951	0.123887	-0.0857866	0.301379	0.025117	21.6866	5.99951	0.123887	-0.0857866	0.301379	0.025117	21.6866	16	0.248519	5	0.56058
Arhgap35	12.7319	0.0652747	-0.0298144	0.143522	0.00563635	22.3634	12.7319	NA	NA	NA	NA	NA	12.7319	NA	NA	NA	NA	NA	12.7319	0.0652747	-0.0298144	0.143522	0.00563635	22.3634	14	0.240639	1	0.509567
Arhgap39	8.70553	0.163489	-0.00874145	0.327445	0.0188067	23.796	8.70553	0.163489	-0.00874145	0.327445	0.0188067	23.796	8.70553	0.163489	-0.00874145	0.327445	0.0188067	23.796	8.88096	0.163489	-0.00874145	0.327445	0.0184352	23.796	38	0.411349	8	0.478355
Arhgap4	7.45546	NA	NA	NA	NA	NA	7.65189	NA	NA	NA	NA	NA	7.45546	NA	NA	NA	NA	NA	7.866	0.178167	0.227873	0.578513	0.036773	3.46528	5	0.33422	13	0.576168
Arhgap42	8.45432	NA	NA	NA	NA	NA	8.85956	NA	NA	NA	NA	NA	8.45432	NA	NA	NA	NA	NA	8.70773	0.120051	-0.187666	0.445559	0.0255841	20.1738	5	0.333621	13	0.485888
Arhgap44	6.58352	NA	NA	NA	NA	NA	5.53917	NA	NA	NA	NA	NA	7.07405	NA	NA	NA	NA	NA	6.2621	NA	NA	NA	NA	NA	1	0.392948	15	0.567383
Arhgap5	9.94515	NA	NA	NA	NA	NA	10.1501	NA	NA	NA	NA	NA	9.94515	NA	NA	NA	NA	NA	10.1501	NA	NA	NA	NA	NA	1	0.478346	6	0.721358
Arhgap6	6.88526	0.00670629	0.461562	0.923222	0.0670434	5.94451	7.09506	0.00670629	0.461562	0.923222	0.0650608	5.94451	6.88526	NA	NA	NA	NA	NA	6.88526	0.00670629	0.461562	0.923222	0.0670434	5.94451	23	0.667342	3	0.385478
Arhgap8	6.70249	-0.0650991	0.157524	0.340892	0.0254302	7.4969	6.7933	-0.0650991	0.157524	0.340892	0.0250903	7.4969	6.70249	-0.0650991	0.157524	0.340892	0.0254302	7.4969	6.70249	-0.0650991	0.157524	0.340892	0.0254302	7.4969	38	0.541448	3	0.304733
Arhgap9	8.37493	NA	NA	NA	NA	NA	7.93712	NA	NA	NA	NA	NA	8.37493	NA	NA	NA	NA	NA	8.37493	NA	NA	NA	NA	NA	1	0.595121	3	0.683545
Arhgdia	13.1216	NA	NA	NA	NA	NA	13.1216	NA	NA	NA	NA	NA	12.9743	NA	NA	NA	NA	NA	12.9743	0.114154	0.252545	0.554293	0.0213612	4.37842	5	0.48635	5	0.359409
Arhgdib	9.20285	NA	NA	NA	NA	NA	9.20285	NA	NA	NA	NA	NA	9.20285	NA	NA	NA	NA	NA	9.20285	NA	NA	NA	NA	NA	1	0.570554	1	0.348521
Arhgef1	7.08435	NA	NA	NA	NA	NA	7.08435	NA	NA	NA	NA	NA	7.08435	NA	NA	NA	NA	NA	7.08435	NA	NA	NA	NA	NA	1	0.62538	1	0.320276
Arhgef10	5.77102	NA	NA	NA	NA	NA	5.77102	0.0783291	-0.0110373	0.158206	0.0137069	23.4653	5.77102	0.0783291	-0.0110373	0.158206	0.0137069	23.4653	5.77102	0.0783291	-0.0110373	0.158206	0.0137069	23.4653	33	0.223944	1	0.342721
Arhgef10l	6.27678	NA	NA	NA	NA	NA	6.67829	NA	NA	NA	NA	NA	6.27678	NA	NA	NA	NA	NA	6.67829	NA	NA	NA	NA	NA	1	0.195866	6	0.792735
Arhgef11	5.54514	NA	NA	NA	NA	NA	5.64987	NA	NA	NA	NA	NA	5.54514	NA	NA	NA	NA	NA	5.64987	NA	NA	NA	NA	NA	1	0.386619	6	0.305221
Arhgef12	6.36624	NA	NA	NA	NA	NA	6.36624	NA	NA	NA	NA	NA	6.36624	NA	NA	NA	NA	NA	6.36624	NA	NA	NA	NA	NA	1	0.366448	1	0.263846
Arhgef15	12.2438	-0.126025	-0.35121	0.746273	0.0304756	16.684	13.1611	-0.126025	-0.35121	0.746273	0.0283515	16.684	12.2438	NA	NA	NA	NA	NA	13.1611	-0.126025	-0.35121	0.746273	0.0283515	16.684	23	0.548088	6	0.56929
Arhgef16	8.57867	NA	NA	NA	NA	NA	7.84302	-0.389738	0.128337	0.820649	0.0523172	10.7849	7.84302	-0.389738	0.128337	0.820649	0.0523172	10.7849	7.22657	-0.389738	0.128337	0.820649	0.05678	10.7849	33	0.32995	11	0.801014
Arhgef17	7.98249	0.228347	-0.0774639	0.482258	0.0302072	22.7507	7.66169	0.228347	-0.0774639	0.482258	0.031472	22.7507	7.98249	NA	NA	NA	NA	NA	7.66169	NA	NA	NA	NA	NA	6	0.312554	6	0.563132
Arhgef18	9.59758	0.108698	-0.215772	0.483209	0.0251735	19.7825	9.67636	0.108698	-0.215772	0.483209	0.0249685	19.7825	9.59758	0.108698	-0.215772	0.483209	0.0251735	19.7825	9.67636	0.307517	-0.268657	0.816684	0.0421999	21.2572	47	0.826802	6	0.374447
Arhgef19	8.87897	0.235265	-0.465964	1.04398	0.0587893	19.7859	9.30118	0.322801	-0.240672	0.805292	0.0432898	21.5528	9.1526	0.322801	-0.240672	0.805292	0.0439925	21.5528	9.1526	0.235265	-0.465964	1.04398	0.0570317	19.7859	46	0.44348	9	0.399708
Arhgef2	8.56071	NA	NA	NA	NA	NA	8.16481	NA	NA	NA	NA	NA	8.56071	NA	NA	NA	NA	NA	8.56071	NA	NA	NA	NA	NA	1	0.501424	3	0.395812
Arhgef25	8.2239	0.199875	-0.0260364	0.403128	0.0245095	23.5052	8.0496	0.199875	-0.0260364	0.403128	0.0250402	23.5052	8.2239	NA	NA	NA	NA	NA	8.0496	NA	NA	NA	NA	NA	6	0.255199	6	0.281494
Arhgef26	9.35897	-0.491671	-0.0471842	0.98786	0.0527761	12.3654	9.35897	-0.491671	-0.0471842	0.98786	0.0527761	12.3654	9.35897	-0.491671	-0.0471842	0.98786	0.0527761	12.3654	9.35897	-0.491671	-0.0471842	0.98786	0.0527761	12.3654	38	0.410634	1	0.355181
Arhgef3	8.03924	-0.175693	0.100278	0.404592	0.0251636	10.0189	7.86824	NA	NA	NA	NA	NA	8.19734	-0.175693	0.100278	0.404592	0.0246783	10.0189	8.3865	NA	NA	NA	NA	NA	8	0.670214	15	0.427448
Arhgef39	6.41759	0.172328	-0.409662	0.888864	0.0692522	19.521	5.67688	NA	NA	NA	NA	NA	6.8644	0.172328	-0.409662	0.888864	0.0647445	19.521	6.41759	NA	NA	NA	NA	NA	8	0.366077	12	0.667158
Arhgef40	9.22676	NA	NA	NA	NA	NA	9.40978	NA	NA	NA	NA	NA	9.22676	NA	NA	NA	NA	NA	9.40978	-0.337853	0.126057	0.721207	0.0383222	10.6359	5	0.504787	6	0.25756
Arhgef5	9.77717	0.0842638	0.00432026	0.168749	0.00862975	0.195668	9.44132	0.0842638	0.00432026	0.168749	0.00893672	0.195668	9.64728	0.0842638	0.00432026	0.168749	0.00874594	0.195668	9.44132	0.0842638	0.00432026	0.168749	0.00893672	0.195668	38	0.211529	10	0.555496
Arhgef6	7.82258	0.0639419	-0.139905	0.30765	0.0196642	19.6375	7.56143	0.0639419	-0.139905	0.30765	0.0203434	19.6375	7.82258	0.0639419	-0.139905	0.30765	0.0196642	19.6375	7.82258	NA	NA	NA	NA	NA	18	0.254879	3	0.453278
Arhgef7	8.63612	0.128278	-0.133444	0.370203	0.0214334	20.9246	8.63612	0.128278	-0.133444	0.370203	0.0214334	20.9246	8.75696	0.128278	-0.133444	0.370203	0.0211376	20.9246	8.75696	0.128278	-0.133444	0.370203	0.0211376	20.9246	38	0.577279	5	0.353295
Arhgef9	7.19146	-0.105269	0.307039	0.649168	0.0451347	7.26163	5.49458	-0.105269	0.307039	0.649168	0.0590735	7.26163	7.19146	NA	NA	NA	NA	NA	6.17922	-0.783258	0.550638	1.91488	0.154946	9.65949	26	0.797968	13	0.835915
Arid1a	10.7738	NA	NA	NA	NA	NA	10.9193	0.0920044	0.0951223	0.264674	0.0121196	3.06364	10.7738	0.0920044	0.0951223	0.264674	0.0122832	3.06364	10.7738	0.0920044	0.0951223	0.264674	0.0122832	3.06364	33	0.549093	3	0.517158
Arid1b	9.65588	0.155865	-0.0738474	0.344948	0.0178621	22.3099	9.75518	NA	NA	NA	NA	NA	9.65588	NA	NA	NA	NA	NA	9.86395	NA	NA	NA	NA	NA	2	0.149434	13	0.300477
Arid2	7.36406	NA	NA	NA	NA	NA	7.64762	-0.0483102	0.0670644	0.165306	0.0108077	8.38449	7.36406	NA	NA	NA	NA	NA	7.55207	-0.0483102	0.0670644	0.165306	0.0109444	8.38449	12	0.255293	13	0.513687
Arid3a	6.49476	0.196376	-0.0247493	0.395859	0.0304752	23.5211	6.49476	0.196376	-0.0247493	0.395859	0.0304752	23.5211	6.61109	0.196376	-0.0247493	0.395859	0.029939	23.5211	6.61109	0.282441	-0.360936	0.916619	0.0693244	20.5363	47	0.319605	5	0.22605
Arid3b	9.70058	NA	NA	NA	NA	NA	9.83804	NA	NA	NA	NA	NA	9.70058	NA	NA	NA	NA	NA	9.83804	NA	NA	NA	NA	NA	1	0.651109	6	0.264846
Arid4a	7.89353	NA	NA	NA	NA	NA	8.10879	NA	NA	NA	NA	NA	7.89353	NA	NA	NA	NA	NA	8.10879	NA	NA	NA	NA	NA	1	0.298594	6	0.671101
Arid4b	9.10032	NA	NA	NA	NA	NA	9.32618	NA	NA	NA	NA	NA	9.10032	NA	NA	NA	NA	NA	9.32618	NA	NA	NA	NA	NA	1	0.222544	6	0.749818
Arid5a	7.88306	NA	NA	NA	NA	NA	7.88306	NA	NA	NA	NA	NA	7.88306	NA	NA	NA	NA	NA	7.88306	NA	NA	NA	NA	NA	1	0.664108	1	0.414712
Arid5b	12.1523	-0.479412	-0.0612477	0.966618	0.0397709	12.4854	12.6244	-0.479412	-0.0612477	0.966618	0.0382838	12.4854	12.1523	NA	NA	NA	NA	NA	12.6244	-0.479412	-0.0612477	0.966618	0.0382838	12.4854	23	0.279053	6	0.472435
Arih1	6.37461	0.00795938	0.106107	0.212809	0.016692	5.71401	6.66254	0.00795938	0.106107	0.212809	0.0159706	5.71401	6.37461	0.00795938	0.106107	0.212809	0.016692	5.71401	6.52148	0.00795938	0.106107	0.212809	0.016316	5.71401	38	0.275937	13	0.599536
Arih2	7.33473	-0.0460008	-0.0831747	0.190096	0.0129586	16.0703	7.50027	-0.0460008	-0.0831747	0.190096	0.0126726	16.0703	7.33473	-0.0460008	-0.0831747	0.190096	0.0129586	16.0703	7.33473	NA	NA	NA	NA	NA	18	0.482986	3	0.526747
Arl1	10.09	NA	NA	NA	NA	NA	10.09	0.0388013	-0.187159	0.382278	0.0189435	18.7808	10.09	NA	NA	NA	NA	NA	10.09	0.0388013	-0.187159	0.382278	0.0189435	18.7808	12	0.805778	1	0.279389
Arl13b	6.8724	NA	NA	NA	NA	NA	7.44063	NA	NA	NA	NA	NA	6.8724	NA	NA	NA	NA	NA	7.44063	NA	NA	NA	NA	NA	1	0.252445	6	0.781931
Arl14ep	7.47996	NA	NA	NA	NA	NA	7.47996	NA	NA	NA	NA	NA	7.47996	-0.09914	0.0317771	0.208217	0.0139183	10.8152	7.47996	-0.09914	0.0317771	0.208217	0.0139183	10.8152	16	0.161385	1	0.334979
Arl15	9.64943	-0.0338047	-0.172525	0.351612	0.0182193	17.2609	10.1816	NA	NA	NA	NA	NA	9.64943	NA	NA	NA	NA	NA	9.94419	-0.0338047	-0.172525	0.351612	0.0176793	17.2609	14	0.304365	13	0.643531
Arl16	7.70328	-0.0111219	0.171835	0.344389	0.0223534	6.24689	7.70328	NA	NA	NA	NA	NA	7.81152	-0.0111219	0.171835	0.344389	0.0220437	6.24689	7.81152	-0.0111219	0.171835	0.344389	0.0220437	6.24689	28	0.360502	5	0.630314
Arl2	7.4947	NA	NA	NA	NA	NA	7.35501	NA	NA	NA	NA	NA	7.4947	NA	NA	NA	NA	NA	7.35501	NA	NA	NA	NA	NA	1	0.320002	6	0.762017
Arl2bp	10.0322	0.0518082	0.23673	0.484666	0.0241555	5.17703	9.55873	NA	NA	NA	NA	NA	10.0322	NA	NA	NA	NA	NA	9.55873	0.0518082	0.23673	0.484666	0.025352	5.17703	14	0.323742	6	0.772175
Arl3	9.60136	0.00809208	-0.133013	0.266518	0.0138792	18.2321	9.76037	0.00809208	-0.133013	0.266518	0.0136531	18.2321	9.60136	NA	NA	NA	NA	NA	9.76037	0.00809208	-0.133013	0.266518	0.0136531	18.2321	23	0.551007	6	0.792089
Arl4a	9.13541	NA	NA	NA	NA	NA	8.48644	0.569808	-0.151895	1.17941	0.069488	23.0049	9.13541	0.212313	-0.51888	1.12127	0.0613696	19.4835	8.82305	0.212313	-0.51888	1.12127	0.0635422	19.4835	34	0.418676	13	0.540785
Arl4c	8.74994	NA	NA	NA	NA	NA	8.64323	NA	NA	NA	NA	NA	8.74994	NA	NA	NA	NA	NA	8.64323	NA	NA	NA	NA	NA	1	0.352662	6	0.312103
Arl4d	9.41936	NA	NA	NA	NA	NA	9.84024	NA	NA	NA	NA	NA	9.08666	NA	NA	NA	NA	NA	9.84024	NA	NA	NA	NA	NA	1	0.555501	10	0.406007
Arl5a	13.1267	NA	NA	NA	NA	NA	13.3763	NA	NA	NA	NA	NA	13.1267	NA	NA	NA	NA	NA	13.247	NA	NA	NA	NA	NA	1	0.55101	13	0.649086
Arl5b	6.19214	NA	NA	NA	NA	NA	6.51657	-0.190206	0.0342235	0.386521	0.0296568	11.32	6.19214	-0.190206	0.0342235	0.386521	0.0312106	11.32	6.51657	NA	NA	NA	NA	NA	10	0.593674	6	0.657234
Arl5c	6.3174	0.105174	0.304216	0.643767	0.0509518	4.72857	5.75918	0.105174	0.304216	0.643767	0.0558905	4.72857	6.3174	NA	NA	NA	NA	NA	5.75918	0.105174	0.304216	0.643767	0.0558905	4.72857	23	0.389188	6	0.738904
Arl6	7.41692	NA	NA	NA	NA	NA	7.41692	0.111951	-0.130483	0.343854	0.0231804	20.7086	7.70201	NA	NA	NA	NA	NA	7.70201	NA	NA	NA	NA	NA	3	0.627399	5	0.722151
Arl6ip1	12.8258	NA	NA	NA	NA	NA	12.6578	-0.148061	0.048733	0.31175	0.0123146	10.7854	12.9307	NA	NA	NA	NA	NA	12.8258	-0.148061	0.048733	0.31175	0.0121532	10.7854	12	0.272112	12	0.362764
Arl6ip4	9.13774	-0.103552	-0.0539473	0.233524	0.012778	13.8345	9.21843	-0.103552	-0.0539473	0.233524	0.0126662	13.8345	9.13774	-0.103552	-0.0539473	0.233524	0.012778	13.8345	9.21843	-0.103552	-0.0539473	0.233524	0.0126662	13.8345	38	0.700017	6	0.38074
Arl6ip5	11.2618	NA	NA	NA	NA	NA	11.0264	NA	NA	NA	NA	NA	11.2618	NA	NA	NA	NA	NA	11.2618	NA	NA	NA	NA	NA	1	0.731944	3	0.660457
Arl6ip6	15.5391	-0.128132	-0.234682	0.534765	0.0172071	16.0911	16.2123	-0.128132	-0.234682	0.534765	0.0164926	16.0911	15.5391	NA	NA	NA	NA	NA	16.2123	-0.128132	-0.234682	0.534765	0.0164926	16.0911	23	0.44541	6	0.679137
Arl8a	9.85905	0.0971134	0.0962654	0.273482	0.0138696	2.98325	9.56412	NA	NA	NA	NA	NA	9.85905	0.0971134	0.0962654	0.273482	0.0138696	2.98325	9.56412	0.0971134	0.0962654	0.273482	0.0142973	2.98325	28	0.206756	6	0.428802
Arl8b	10.705	0.0683361	-0.0299297	0.149206	0.00696899	22.4232	10.838	0.0683361	-0.0299297	0.149206	0.0068835	22.4232	10.705	0.0683361	-0.0299297	0.149206	0.00696899	22.4232	10.9366	0.168456	-0.155381	0.458347	0.0209548	21.1541	47	0.43905	13	0.485474
Arl9	6.33951	NA	NA	NA	NA	NA	6.33951	NA	NA	NA	NA	NA	6.33951	NA	NA	NA	NA	NA	6.33951	NA	NA	NA	NA	NA	1	0.58727	1	0.440871
Armc1	11.1001	NA	NA	NA	NA	NA	11.1001	-0.0736852	-0.105967	0.258136	0.0116277	15.6791	11.1001	NA	NA	NA	NA	NA	11.1001	NA	NA	NA	NA	NA	3	0.277679	1	0.342561
Armc10	9.00545	NA	NA	NA	NA	NA	9.00545	-0.0164517	0.109853	0.222156	0.0123345	6.56782	8.89325	-0.0164517	0.109853	0.222156	0.0124902	6.56782	9.00545	-0.0164517	0.109853	0.222156	0.0123345	6.56782	33	0.209127	4	0.482283
Armc5	9.30985	NA	NA	NA	NA	NA	9.30985	0.0600345	-0.0956671	0.225888	0.0121317	20.1406	9.30985	NA	NA	NA	NA	NA	9.30985	0.0600345	-0.0956671	0.225888	0.0121317	20.1406	12	0.364099	1	0.411577
Armc6	8.07068	0.189084	-0.195993	0.544668	0.0337437	20.9315	8.07068	0.227699	-0.0684793	0.475548	0.0294615	22.8841	8.1632	0.227699	-0.0684793	0.475548	0.0291275	22.8841	8.1632	0.189084	-0.195993	0.544668	0.0333612	20.9315	46	0.541872	5	0.602347
Armc7	6.651	0.0815856	0.128945	0.305176	0.0229421	3.84519	6.50713	NA	NA	NA	NA	NA	6.651	NA	NA	NA	NA	NA	6.50713	0.0815856	0.128945	0.305176	0.0234493	3.84519	14	0.300817	6	0.687699
Armc8	5.98	-0.0170471	0.117381	0.237226	0.0198349	6.55088	5.98	NA	NA	NA	NA	NA	5.98	-0.0170471	0.117381	0.237226	0.0198349	6.55088	5.98	-0.0170471	0.117381	0.237226	0.0198349	6.55088	28	0.331074	1	0.438722
Armc9	7.13023	0.397265	0.214133	0.902601	0.063294	1.88836	6.67748	0.397265	0.214133	0.902601	0.0675855	1.88836	7.13023	0.397265	0.214133	0.902601	0.063294	1.88836	6.67748	NA	NA	NA	NA	NA	18	0.281486	6	0.385946
Armcx1	7.19542	0.166761	-0.151146	0.45013	0.0312789	21.1875	7.19542	0.166761	-0.151146	0.45013	0.0312789	21.1875	7.45082	0.166761	-0.151146	0.45013	0.0302067	21.1875	7.19542	0.166761	-0.151146	0.45013	0.0312789	21.1875	38	0.501726	4	0.455703
Armcx2	7.88179	0.352788	0.0539964	0.713793	0.0452812	0.580129	7.49585	0.352788	0.0539964	0.713793	0.0476125	0.580129	7.88179	NA	NA	NA	NA	NA	7.49585	NA	NA	NA	NA	NA	6	0.368468	6	0.37718
Armcx3	7.68745	0.426051	0.248644	0.986598	0.0641694	2.01786	7.68745	NA	NA	NA	NA	NA	7.68745	NA	NA	NA	NA	NA	7.68745	0.426051	0.248644	0.986598	0.0641694	2.01786	14	0.403644	1	0.388373
Armcx4	6.40235	0.268151	-0.110772	0.58026	0.0453162	22.5036	6.40235	0.268151	-0.110772	0.58026	0.0453162	22.5036	6.73515	NA	NA	NA	NA	NA	6.73515	0.268151	-0.110772	0.58026	0.043077	22.5036	23	0.265913	5	0.486466
Armcx5	7.62954	0.108278	0.189985	0.437348	0.0286615	4.02133	7.62954	0.108278	0.189985	0.437348	0.0286615	4.02133	7.74867	NA	NA	NA	NA	NA	7.51146	-0.129057	0.111724	0.341397	0.0227251	9.27448	26	0.645647	14	0.287617
Armcx6	7.75	NA	NA	NA	NA	NA	7.75	NA	NA	NA	NA	NA	7.40998	NA	NA	NA	NA	NA	7.75	0.430224	-0.564604	1.41968	0.0915921	20.4871	5	0.789633	4	0.537391
Armt1	7.08737	NA	NA	NA	NA	NA	7.08737	0.00721232	-0.136862	0.274105	0.0193375	18.2011	7.00761	NA	NA	NA	NA	NA	7.00761	0.00721232	-0.136862	0.274105	0.0195576	18.2011	12	0.275156	5	0.273472
Arnt	7.23164	-0.0286245	-0.221061	0.445814	0.0308238	17.5081	7.23164	NA	NA	NA	NA	NA	7.23164	-0.0286245	-0.221061	0.445814	0.0308238	17.5081	7.23164	NA	NA	NA	NA	NA	8	0.471123	1	0.262635
Arntl	7.82154	1.58284	-1.00297	3.74772	0.239577	21.8426	7.82154	1.58284	-1.00297	3.74772	0.239577	21.8426	7.82154	1.58284	-1.00297	3.74772	0.239577	21.8426	7.82154	1.68218	-1.67149	4.74284	0.303191	21.0122	47	0.29167	1	0.473918
Arntl2	6.77139	NA	NA	NA	NA	NA	6.77139	NA	NA	NA	NA	NA	6.77139	-0.0847208	0.317143	0.656528	0.0484781	6.99711	7.06414	-0.0847208	0.317143	0.656528	0.046469	6.99711	16	0.652708	8	0.705159
Arpc1a	12.7852	NA	NA	NA	NA	NA	12.6753	-0.0376409	-0.0994232	0.21262	0.0083872	16.6176	12.7852	NA	NA	NA	NA	NA	12.6753	NA	NA	NA	NA	NA	3	0.37578	6	0.692822
Arpc1b	12.5778	NA	NA	NA	NA	NA	12.5778	NA	NA	NA	NA	NA	12.5778	NA	NA	NA	NA	NA	12.5778	NA	NA	NA	NA	NA	1	0.495152	1	0.379615
Arpc2	11.3507	-0.0396146	-0.0453425	0.12042	0.00530455	15.2571	11.3507	-0.0396146	-0.0453425	0.12042	0.00530455	15.2571	11.3507	-0.0396146	-0.0453425	0.12042	0.00530455	15.2571	11.3507	-0.0396146	-0.0453425	0.12042	0.00530455	15.2571	38	0.28632	1	0.456473
Arpc3	9.50005	NA	NA	NA	NA	NA	9.50005	-0.0242787	-0.0590422	0.127678	0.00671987	16.5098	9.59267	-0.0242787	-0.0590422	0.127678	0.00665499	16.5098	9.50005	NA	NA	NA	NA	NA	10	0.243687	4	0.436834
Arpc4	10.5984	-0.0451421	0.0727739	0.171276	0.00808028	8.12077	10.4615	NA	NA	NA	NA	NA	10.5984	-0.0451421	0.0727739	0.171276	0.00808028	8.12077	10.4615	-0.0451421	0.0727739	0.171276	0.00818601	8.12077	28	0.35313	6	0.683302
Arpc5	9.76468	NA	NA	NA	NA	NA	9.56328	NA	NA	NA	NA	NA	9.76468	NA	NA	NA	NA	NA	9.49072	NA	NA	NA	NA	NA	1	0.362307	13	0.446212
Arpc5l	10.4101	0.0592712	0.0144794	0.122028	0.00586105	0.915195	10.4101	0.0592712	0.0144794	0.122028	0.00586105	0.915195	10.4793	0.0592712	0.0144794	0.122028	0.00582236	0.915195	10.3482	0.0592712	0.0144794	0.122028	0.00589612	0.915195	38	0.221983	14	0.660939
Arpp19	12.1671	-0.0757053	0.0587137	0.19161	0.00787411	9.48029	11.7581	NA	NA	NA	NA	NA	12.2444	NA	NA	NA	NA	NA	11.8855	-0.0757053	0.0587137	0.19161	0.00806064	9.48029	14	0.225232	15	0.486118
Arrb1	9.42545	NA	NA	NA	NA	NA	9.42545	0.170453	-0.0991764	0.394412	0.0209227	21.9872	9.55088	0.170453	-0.0991764	0.394412	0.0206479	21.9872	9.55088	0.170453	-0.0991764	0.394412	0.0206479	21.9872	33	0.516939	5	0.526341
Arrb2	6.58216	NA	NA	NA	NA	NA	6.58216	NA	NA	NA	NA	NA	6.58216	NA	NA	NA	NA	NA	6.58216	NA	NA	NA	NA	NA	1	0.610252	1	0.44796
Arrdc1	7.98823	-0.0774057	0.282435	0.5857	0.0366602	7.02176	7.75097	NA	NA	NA	NA	NA	7.98823	NA	NA	NA	NA	NA	7.75097	-0.0774057	0.282435	0.5857	0.0377824	7.02176	14	0.717583	6	0.745143
Arrdc2	9.61982	-0.293103	0.196717	0.705995	0.0366948	9.74216	9.21269	NA	NA	NA	NA	NA	9.61982	NA	NA	NA	NA	NA	9.21269	-0.293103	0.196717	0.705995	0.0383164	9.74216	14	0.697572	6	0.675246
Arrdc3	11.2558	0.191039	0.538456	1.14268	0.0507595	4.69772	10.701	0.174424	1.18031	2.38626	0.111497	5.43958	11.2558	0.191039	0.538456	1.14268	0.0507595	4.69772	10.701	0.191039	0.538456	1.14268	0.0533914	4.69772	40	0.359735	6	0.757566
Arrdc4	8.08379	0.228123	0.177025	0.577504	0.0357198	2.52078	8.43937	0.228123	0.177025	0.577504	0.0342149	2.52078	8.08379	NA	NA	NA	NA	NA	8.43937	0.228123	0.177025	0.577504	0.0342149	2.52078	23	0.389394	6	0.719653
Arsa	12.3466	-0.229946	0.397606	0.91862	0.0372012	8.0028	11.4612	-0.229946	0.397606	0.91862	0.0400752	8.0028	12.3466	-0.229946	0.397606	0.91862	0.0372012	8.0028	11.9569	-0.400429	0.644143	1.51692	0.0634329	8.12447	47	0.42875	13	0.866506
Arsb	6.83637	NA	NA	NA	NA	NA	6.53084	NA	NA	NA	NA	NA	6.83637	NA	NA	NA	NA	NA	6.53084	NA	NA	NA	NA	NA	1	0.551385	6	0.559239
Arsg	10.885	0.50318	0.15679	1.05408	0.048419	1.1538	9.99809	0.50318	0.15679	1.05408	0.0527143	1.1538	10.885	0.50318	0.15679	1.05408	0.048419	1.1538	9.61877	0.50318	0.15679	1.05408	0.054793	1.1538	38	0.493862	13	0.817671
Arsk	6.3743	NA	NA	NA	NA	NA	6.3743	NA	NA	NA	NA	NA	6.3743	NA	NA	NA	NA	NA	6.3743	NA	NA	NA	NA	NA	1	0.23862	1	0.294842
Art3	6.86393	NA	NA	NA	NA	NA	6.59217	NA	NA	NA	NA	NA	6.86393	NA	NA	NA	NA	NA	6.24343	NA	NA	NA	NA	NA	1	0.382543	13	0.76793
Art4	9.04705	NA	NA	NA	NA	NA	8.70913	NA	NA	NA	NA	NA	9.04705	NA	NA	NA	NA	NA	8.70913	NA	NA	NA	NA	NA	1	0.345141	6	0.695073
Arv1	6.83454	NA	NA	NA	NA	NA	6.6698	0.104392	0.0309157	0.217746	0.0163233	1.09978	6.83454	0.104392	0.0309157	0.217746	0.0159299	1.09978	6.6698	0.104392	0.0309157	0.217746	0.0163233	1.09978	33	0.481495	6	0.762415
Arvcf	7.406	NA	NA	NA	NA	NA	7.19208	0.247727	0.15634	0.58587	0.0407302	2.15039	7.406	NA	NA	NA	NA	NA	7.19208	NA	NA	NA	NA	NA	3	0.42849	6	0.553333
As3mt	10.8001	0.00882423	-0.269431	0.53915	0.0249605	18.1251	10.8001	0.00882423	-0.269431	0.53915	0.0249605	18.1251	10.5155	0.00882423	-0.269431	0.53915	0.0256361	18.1251	10.5155	0.00882423	-0.269431	0.53915	0.0256361	18.1251	38	0.170263	5	0.745586
Asah1	9.1271	NA	NA	NA	NA	NA	8.89496	NA	NA	NA	NA	NA	9.1271	NA	NA	NA	NA	NA	9.1271	NA	NA	NA	NA	NA	1	0.702304	3	0.304055
Asah2	8.05198	-0.101708	-0.0224555	0.208314	0.0129356	12.83	7.84215	-0.101708	-0.0224555	0.208314	0.0132817	12.83	8.05198	-0.101708	-0.0224555	0.208314	0.0129356	12.83	7.95964	-0.278652	-0.0794441	0.579511	0.0364031	13.0609	47	0.279648	13	0.353667
Asap1	8.36701	0.178115	0.138119	0.450786	0.0269383	2.51945	8.15937	0.178115	0.138119	0.450786	0.0276238	2.51945	8.36701	0.137359	-0.0904892	0.328973	0.0196589	21.7749	7.92422	NA	NA	NA	NA	NA	21	0.297581	13	0.884234
Asap2	7.61556	1.045	-0.284125	2.16588	0.142201	22.986	7.61556	1.045	-0.284125	2.16588	0.142201	22.986	7.61556	1.045	-0.284125	2.16588	0.142201	22.986	7.61556	1.045	-0.284125	2.16588	0.142201	22.986	38	0.499541	1	0.348439
Asap3	7.93357	0.234987	-0.184664	0.597729	0.0376709	21.4559	8.23731	NA	NA	NA	NA	NA	7.93357	NA	NA	NA	NA	NA	8.23731	NA	NA	NA	NA	NA	2	0.559743	6	0.790413
Asb1	8.53626	NA	NA	NA	NA	NA	8.8466	-0.202659	-0.0225795	0.407826	0.0230498	12.4238	8.53626	NA	NA	NA	NA	NA	8.6775	NA	NA	NA	NA	NA	3	0.446213	13	0.596019
Asb13	8.993	0.168892	0.076017	0.370422	0.020595	1.61547	8.68069	0.38055	-0.0377994	0.764845	0.0440544	23.6218	8.993	0.168892	0.076017	0.370422	0.020595	1.61547	8.68069	0.38055	-0.0377994	0.764845	0.0440544	23.6218	44	0.608278	6	0.636996
Asb2	5.60396	NA	NA	NA	NA	NA	5.60396	0.273343	-0.168605	0.64232	0.0573094	21.8888	5.60396	NA	NA	NA	NA	NA	5.41604	NA	NA	NA	NA	NA	3	0.38864	8	0.338895
Asb3	7.68901	0.0308004	0.136034	0.278955	0.0181398	5.14949	7.68901	0.0308004	0.136034	0.278955	0.0181398	5.14949	7.68901	0.141385	0.0883524	0.333441	0.021683	2.13344	7.68901	0.0308004	0.136034	0.278955	0.0181398	5.14949	43	0.299021	1	0.344549
Asb4	5.75738	0.191961	0.275854	0.672143	0.0583724	3.67778	5.33959	0.191961	0.275854	0.672143	0.0629396	3.67778	5.75738	NA	NA	NA	NA	NA	5.75738	0.191961	0.275854	0.672143	0.0583724	3.67778	23	0.344882	3	0.60773
Asb6	9.02545	0.0817207	-0.0618508	0.204976	0.0113555	21.5253	8.88575	0.0817207	-0.0618508	0.204976	0.011534	21.5253	9.02545	0.0817207	-0.0618508	0.204976	0.0113555	21.5253	8.88575	0.0817207	-0.0618508	0.204976	0.011534	21.5253	38	0.840654	6	0.739302
Asb7	9.03081	-0.0808473	0.171575	0.379337	0.0210024	7.68201	9.2738	-0.0808473	0.171575	0.379337	0.0204521	7.68201	9.03081	-0.0808473	0.171575	0.379337	0.0210024	7.68201	9.16134	-0.0808473	0.171575	0.379337	0.0207032	7.68201	38	0.607415	13	0.416175
Asb8	7.29877	NA	NA	NA	NA	NA	7.29877	NA	NA	NA	NA	NA	7.29877	NA	NA	NA	NA	NA	7.29877	NA	NA	NA	NA	NA	1	0.772132	1	0.447897
Ascc1	6.15636	-0.102826	0.0582308	0.236338	0.0191946	10.0318	6.15636	-0.102826	0.0582308	0.236338	0.0191946	10.0318	6.08142	-0.102826	0.0582308	0.236338	0.0194311	10.0318	6.08142	-0.102826	0.0582308	0.236338	0.0194311	10.0318	38	0.173721	5	0.286527
Ascc2	5.58418	-0.0747761	-0.0735142	0.209722	0.0187782	14.9675	5.58418	-0.0747761	-0.0735142	0.209722	0.0187782	14.9675	5.58418	-0.0747761	-0.0735142	0.209722	0.0187782	14.9675	5.58418	NA	NA	NA	NA	NA	18	0.351603	1	0.305821
Ascc3	10.1664	0.0674847	-0.0567105	0.176298	0.00867059	21.3305	10.1664	NA	NA	NA	NA	NA	10.1664	0.0674847	-0.0567105	0.176298	0.00867059	21.3305	10.2594	0.0674847	-0.0567105	0.176298	0.00859201	21.3305	28	0.382811	8	0.352884
Asf1a	6.78913	NA	NA	NA	NA	NA	6.91408	-0.0712421	0.0500986	0.174187	0.0125966	9.65897	6.78913	-0.0712421	0.0500986	0.174187	0.0128284	9.65897	6.78913	-0.0712421	0.0500986	0.174187	0.0128284	9.65897	33	0.210609	3	0.478355
Asf1b	6.90712	0.132154	-0.483415	1.00231	0.0725561	19.0193	6.38534	0.132154	-0.483415	1.00231	0.0784851	19.0193	7.38349	-0.387898	-0.339643	1.03116	0.0698286	14.747	6.90712	-0.387898	-0.339643	1.03116	0.0746446	14.747	41	0.514643	12	0.372322
Asgr1	15.3515	NA	NA	NA	NA	NA	15.3515	NA	NA	NA	NA	NA	15.3515	NA	NA	NA	NA	NA	15.3515	NA	NA	NA	NA	NA	1	0.228179	1	0.334332
Asgr2	14.9913	NA	NA	NA	NA	NA	15.2045	NA	NA	NA	NA	NA	14.9913	NA	NA	NA	NA	NA	15.2045	NA	NA	NA	NA	NA	1	0.243193	6	0.712746
Ash1l	9.34474	NA	NA	NA	NA	NA	9.59532	-0.0767218	0.135636	0.311662	0.0162403	7.9663	9.34474	NA	NA	NA	NA	NA	9.59532	NA	NA	NA	NA	NA	3	0.546015	6	0.785369
Ash2l	7.50097	NA	NA	NA	NA	NA	7.50097	NA	NA	NA	NA	NA	7.41917	NA	NA	NA	NA	NA	7.41917	NA	NA	NA	NA	NA	1	0.5341	5	0.407786
Asic5	8.45965	NA	NA	NA	NA	NA	8.45965	-0.403901	-0.120213	0.842822	0.0498143	13.105	9.02478	NA	NA	NA	NA	NA	9.02478	-0.403901	-0.120213	0.842822	0.0466949	13.105	12	0.580803	5	0.760069
Asl	13.4796	-0.163263	-0.438477	0.93577	0.0347105	16.6385	14.1566	-0.163263	-0.438477	0.93577	0.0330507	16.6385	13.4796	-0.163263	-0.438477	0.93577	0.0347105	16.6385	13.8401	-0.163263	-0.438477	0.93577	0.0338065	16.6385	38	0.588449	13	0.829883
Asna1	9.42669	-0.147408	0.10202	0.358537	0.0190171	9.68754	9.23115	NA	NA	NA	NA	NA	9.42669	NA	NA	NA	NA	NA	9.23115	NA	NA	NA	NA	NA	2	0.442254	6	0.726142
Asns	6.61542	NA	NA	NA	NA	NA	8.08209	NA	NA	NA	NA	NA	6.61542	NA	NA	NA	NA	NA	8.08209	NA	NA	NA	NA	NA	1	0.357273	6	0.465921
Asnsd1	6.77504	-0.0997493	0.0390212	0.21422	0.0158095	10.5757	6.77504	-0.0997493	0.0390212	0.21422	0.0158095	10.5757	6.67028	NA	NA	NA	NA	NA	6.67028	-0.0997493	0.0390212	0.21422	0.0160578	10.5757	23	0.346841	5	0.526657
Aspa	9.2962	-0.297436	-0.194414	0.710675	0.0382239	14.2113	9.2962	-0.297436	-0.194414	0.710675	0.0382239	14.2113	9.41868	-0.297436	-0.194414	0.710675	0.0377269	14.2113	9.41868	-0.553478	-0.0749118	1.11705	0.0592997	12.5139	47	0.501239	5	0.280566
Aspdh	9.99115	NA	NA	NA	NA	NA	10.2586	NA	NA	NA	NA	NA	9.99115	NA	NA	NA	NA	NA	9.99115	NA	NA	NA	NA	NA	1	0.648735	3	0.567872
Aspg	14.3239	-0.108714	0.34844	0.730012	0.0254823	7.1552	14.3239	-0.108714	0.34844	0.730012	0.0254823	7.1552	14.0007	-0.108714	0.34844	0.730012	0.0260706	7.1552	14.0007	-0.108714	0.34844	0.730012	0.0260706	7.1552	38	0.466975	5	0.626357
Asph	9.74917	NA	NA	NA	NA	NA	9.84973	-0.0301186	-0.141666	0.289665	0.0147042	17.1998	9.74917	NA	NA	NA	NA	NA	9.84973	NA	NA	NA	NA	NA	3	0.246257	6	0.522409
Aspm	5.6299	NA	NA	NA	NA	NA	5.24262	NA	NA	NA	NA	NA	5.6299	NA	NA	NA	NA	NA	5.6299	NA	NA	NA	NA	NA	1	0.410332	3	0.351608
Aspscr1	10.8758	NA	NA	NA	NA	NA	10.8758	NA	NA	NA	NA	NA	10.8758	NA	NA	NA	NA	NA	10.8758	NA	NA	NA	NA	NA	1	0.252319	1	0.399134
Asrgl1	9.68438	-0.204409	-0.127026	0.481325	0.0248506	14.1239	9.2317	-0.316779	0.11475	0.673844	0.0364962	10.6725	9.68438	-0.204409	-0.127026	0.481325	0.0248506	14.1239	9.2317	-0.316779	0.11475	0.673844	0.0364962	10.6725	44	0.786909	6	0.731096
Ass1	16.8357	-0.0710177	-0.0910373	0.230923	0.00685812	15.4695	17.1207	NA	NA	NA	NA	NA	16.8357	NA	NA	NA	NA	NA	16.9576	-0.0710177	-0.0910373	0.230923	0.00680884	15.4695	14	0.240633	13	0.635564
Aste1	6.82548	-0.0923005	-0.0721516	0.234309	0.0171643	14.5343	6.82548	-0.0923005	-0.0721516	0.234309	0.0171643	14.5343	6.82548	NA	NA	NA	NA	NA	6.82548	-0.0923005	-0.0721516	0.234309	0.0171643	14.5343	23	0.270552	1	0.490429
Astl	6.63972	NA	NA	NA	NA	NA	6.63972	NA	NA	NA	NA	NA	6.63972	NA	NA	NA	NA	NA	6.63972	NA	NA	NA	NA	NA	1	0.540936	1	0.48197
Asun	8.38497	0.0678706	-0.0811898	0.211643	0.0126204	20.6596	8.46612	NA	NA	NA	NA	NA	8.38497	0.0678706	-0.0811898	0.211643	0.0126204	20.6596	8.46612	0.0678706	-0.0811898	0.211643	0.0124994	20.6596	28	0.378414	6	0.33372
Asxl1	6.07627	-0.0691784	0.179467	0.384676	0.031654	7.40533	6.2577	-0.0691784	0.179467	0.384676	0.0307363	7.40533	6.07627	NA	NA	NA	NA	NA	6.2577	-0.0691784	0.179467	0.384676	0.0307363	7.40533	23	0.815761	6	0.487564
Asxl2	7.7113	NA	NA	NA	NA	NA	7.88342	-0.142371	0.152506	0.417265	0.0264647	8.86877	7.7113	-0.142371	0.152506	0.417265	0.0270554	8.86877	7.88342	-0.142371	0.152506	0.417265	0.0264647	8.86877	33	0.39965	6	0.790741
Atad1	11.4326	NA	NA	NA	NA	NA	11.5927	NA	NA	NA	NA	NA	11.4326	NA	NA	NA	NA	NA	11.5317	NA	NA	NA	NA	NA	1	0.272636	13	0.369541
Atad2	7.53376	-0.0771315	-0.207534	0.442808	0.0293882	16.6408	7.22301	-0.0771315	-0.207534	0.442808	0.0306526	16.6408	7.53376	-0.0771315	-0.207534	0.442808	0.0293882	16.6408	7.53376	-0.0771315	-0.207534	0.442808	0.0293882	16.6408	38	0.521909	3	0.594486
Atad2b	9.20174	0.107281	-0.0980914	0.290731	0.0157976	21.1708	9.2971	0.107281	-0.0980914	0.290731	0.0156356	21.1708	9.20174	0.107281	-0.0980914	0.290731	0.0157976	21.1708	9.20174	0.107281	-0.0980914	0.290731	0.0157976	21.1708	38	0.300246	3	0.253096
Atad3a	8.8722	-0.288368	0.00307703	0.57677	0.0325043	11.9592	8.8722	-0.288368	0.00307703	0.57677	0.0325043	11.9592	8.8722	-0.288368	0.00307703	0.57677	0.0325043	11.9592	8.8722	-0.288368	0.00307703	0.57677	0.0325043	11.9592	38	0.529942	1	0.327181
Atad5	6.20691	-0.145012	-0.0266821	0.294893	0.0237552	12.695	6.20691	NA	NA	NA	NA	NA	6.20691	-0.145012	-0.0266821	0.294893	0.0237552	12.695	6.20691	-0.145012	-0.0266821	0.294893	0.0237552	12.695	28	0.486095	1	0.375934
Atat1	6.38262	NA	NA	NA	NA	NA	6.38262	NA	NA	NA	NA	NA	6.38262	0.376232	-0.15767	0.815869	0.0639133	22.4842	6.38262	0.376232	-0.15767	0.815869	0.0639133	22.4842	16	0.172148	1	0.278678
Atcay	5.78785	NA	NA	NA	NA	NA	5.78785	NA	NA	NA	NA	NA	5.78785	NA	NA	NA	NA	NA	5.78785	NA	NA	NA	NA	NA	1	0.704176	1	0.309776
Ate1	6.25276	NA	NA	NA	NA	NA	6.25276	-0.0453765	0.14066	0.295596	0.0236372	7.19197	6.25276	NA	NA	NA	NA	NA	6.25276	-0.0453765	0.14066	0.295596	0.0236372	7.19197	12	0.676609	1	0.496476
Atf1	8.44258	NA	NA	NA	NA	NA	8.59897	-0.0304253	0.115582	0.239039	0.0138993	6.98318	8.44258	NA	NA	NA	NA	NA	8.59897	NA	NA	NA	NA	NA	3	0.392218	6	0.663808
Atf2	5.74758	NA	NA	NA	NA	NA	5.85434	-0.142884	0.0410384	0.297322	0.0253933	10.9317	5.74758	-0.00153673	0.119748	0.239516	0.0208363	6.04902	5.74758	-0.00153673	0.119748	0.239516	0.0208363	6.04902	34	0.362779	3	0.578517
Atf3	7.14901	NA	NA	NA	NA	NA	6.28635	NA	NA	NA	NA	NA	7.14901	NA	NA	NA	NA	NA	6.28635	NA	NA	NA	NA	NA	1	0.67753	6	0.503187
Atf4	10.4523	0.306825	-0.0726328	0.630609	0.0301659	23.1121	10.7114	0.306825	-0.0726328	0.630609	0.0294363	23.1121	10.3379	0.306825	-0.0726328	0.630609	0.0304999	23.1121	10.4523	0.306825	-0.0726328	0.630609	0.0301659	23.1121	38	0.626362	12	0.468648
Atf5	14.8888	0.568477	0.240341	1.23439	0.0414537	1.52785	14.8888	0.568477	0.240341	1.23439	0.0414537	1.52785	15.1427	0.568477	0.240341	1.23439	0.0407585	1.52785	14.8888	0.568477	0.240341	1.23439	0.0414537	1.52785	38	0.663907	4	0.538285
Atf6	9.95391	-0.0141128	0.168294	0.337768	0.0169666	6.31957	9.95391	-0.0141128	0.168294	0.337768	0.0169666	6.31957	9.95391	NA	NA	NA	NA	NA	9.95391	NA	NA	NA	NA	NA	6	0.195199	1	0.309228
Atf6b	7.4765	0.1327	0.0238193	0.269641	0.0180326	0.678406	7.4765	0.111573	-0.252684	0.55244	0.0369451	19.5883	7.4765	0.1327	0.0238193	0.269641	0.0180326	0.678406	7.4765	0.402522	-0.23326	0.93045	0.062225	21.9939	50	0.239559	1	0.265848
Atf7	6.29877	NA	NA	NA	NA	NA	6.29877	NA	NA	NA	NA	NA	6.29877	NA	NA	NA	NA	NA	6.29877	NA	NA	NA	NA	NA	1	0.420178	1	0.299968
Atf7ip	6.27254	-0.0472759	0.145807	0.306559	0.0244366	7.19764	6.27254	-0.0472759	0.145807	0.306559	0.0244366	7.19764	6.16207	NA	NA	NA	NA	NA	6.16207	-0.0472759	0.145807	0.306559	0.0248747	7.19764	23	0.46811	5	0.40895
Atg10	7.42743	-0.17074	0.172252	0.485069	0.0326539	8.98316	7.26625	-0.17074	0.172252	0.485069	0.0333782	8.98316	7.42743	NA	NA	NA	NA	NA	7.26625	-0.17074	0.172252	0.485069	0.0333782	8.98316	23	0.786363	6	0.367612
Atg101	11.8353	0.243949	0.0218581	0.489852	0.0206946	0.34134	11.655	0.243949	0.0218581	0.489852	0.0210146	0.34134	11.8353	0.243949	0.0218581	0.489852	0.0206946	0.34134	11.8353	0.243949	0.0218581	0.489852	0.0206946	0.34134	38	0.447591	3	0.339814
Atg12	11.4943	0.102898	-0.0159137	0.208243	0.00905855	23.4139	11.3611	0.102898	-0.0159137	0.208243	0.00916477	23.4139	11.6873	0.102898	-0.0159137	0.208243	0.00890895	23.4139	11.4943	NA	NA	NA	NA	NA	18	0.257998	12	0.740395
Atg13	11.7985	0.212792	0.203316	0.588618	0.0249446	2.91303	11.9617	-0.0419469	0.173174	0.356364	0.014896	6.90774	11.7985	0.212792	0.203316	0.588618	0.0249446	2.91303	11.7985	0.212792	0.203316	0.588618	0.0249446	2.91303	40	0.591156	3	0.65406
Atg14	9.76527	-0.0684786	0.235412	0.490339	0.0251063	7.08127	9.76527	-0.0684786	0.235412	0.490339	0.0251063	7.08127	9.76527	NA	NA	NA	NA	NA	10.0614	-0.0684786	0.235412	0.490339	0.0243673	7.08127	23	0.438076	8	0.661929
Atg16l1	11.1414	0.0177415	-0.100952	0.204997	0.00919981	18.6645	11.272	0.0177415	-0.100952	0.204997	0.00909323	18.6645	11.1414	NA	NA	NA	NA	NA	11.272	0.0177415	-0.100952	0.204997	0.00909323	18.6645	23	0.466265	6	0.711772
Atg16l2	9.78695	0.324465	0.49754	1.18798	0.0606919	3.79267	9.32538	0.281039	-0.121291	0.61219	0.0328239	22.4437	8.81056	0.281039	-0.121291	0.61219	0.0347418	22.4437	8.81056	0.281039	-0.121291	0.61219	0.0347418	22.4437	39	0.50998	9	0.871509
Atg2a	11.6462	-0.0722245	0.197097	0.419827	0.0180242	7.34166	11.6462	-0.129583	0.0461579	0.275117	0.0118114	10.6929	11.4897	-0.0722245	0.197097	0.419827	0.0182697	7.34166	11.6462	-0.0722245	0.197097	0.419827	0.0180242	7.34166	40	0.573111	4	0.618203
Atg2b	7.22291	-0.0732631	0.14953	0.333027	0.0230535	7.74018	7.22291	NA	NA	NA	NA	NA	7.08435	NA	NA	NA	NA	NA	7.08435	NA	NA	NA	NA	NA	2	0.183483	5	0.680202
Atg3	12.6287	-0.0806398	-0.0784267	0.224976	0.00890734	14.9469	12.718	-0.0806398	-0.0784267	0.224976	0.00884476	14.9469	12.718	-0.0806398	-0.0784267	0.224976	0.00884476	14.9469	12.6287	-0.0806398	-0.0784267	0.224976	0.00890734	14.9469	38	0.552024	7	0.442255
Atg4a	9.15622	NA	NA	NA	NA	NA	8.90242	0.0407774	-0.131141	0.274669	0.0154266	19.1515	9.38794	NA	NA	NA	NA	NA	9.05158	0.0407774	-0.131141	0.274669	0.0151724	19.1515	12	0.537793	15	0.64339
Atg4b	9.73291	0.143005	-0.0145201	0.28748	0.0147685	23.6135	9.92417	NA	NA	NA	NA	NA	9.81567	0.0885103	0.0990564	0.265678	0.0135334	3.21454	9.99681	0.143005	-0.0145201	0.28748	0.0143786	23.6135	30	0.613805	15	0.542414
Atg4c	9.74621	0.1454	-0.0824285	0.334279	0.0171492	22.03	9.66315	0.1454	-0.0824285	0.334279	0.0172966	22.03	9.74621	0.1454	-0.0824285	0.334279	0.0171492	22.03	9.74621	0.1454	-0.0824285	0.334279	0.0171492	22.03	38	0.639853	3	0.349198
Atg4d	11.5128	-0.196138	-0.0548343	0.407318	0.0176898	13.0413	11.8528	-0.196138	-0.0548343	0.407318	0.0171824	13.0413	11.5128	-0.140199	0.093498	0.337031	0.0146373	9.75339	11.715	NA	NA	NA	NA	NA	21	0.335094	13	0.632576
Atg5	11.7615	NA	NA	NA	NA	NA	11.7615	NA	NA	NA	NA	NA	11.8917	NA	NA	NA	NA	NA	11.7615	NA	NA	NA	NA	NA	1	0.453401	4	0.445626
Atg7	9.89676	0.0402878	0.144199	0.299443	0.0151283	4.95934	9.58939	0.0402878	0.144199	0.299443	0.0156132	4.95934	10.0272	0.0402878	0.144199	0.299443	0.0149316	4.95934	9.58939	NA	NA	NA	NA	NA	18	0.592152	10	0.499265
Atg9a	8.51363	NA	NA	NA	NA	NA	8.82376	NA	NA	NA	NA	NA	8.51363	NA	NA	NA	NA	NA	8.82376	NA	NA	NA	NA	NA	1	0.656624	6	0.641505
Athl1	10.8704	-0.0871475	0.108201	0.277865	0.0127809	8.58991	10.7075	-0.0886396	0.250895	0.532186	0.024851	7.2972	11.0596	-0.0871475	0.108201	0.277865	0.0125622	8.58991	10.8704	-0.0886396	0.250895	0.532186	0.0244787	7.2972	44	0.534409	12	0.502327
Atic	9.77187	-0.059057	-0.127569	0.281151	0.0143858	16.3439	9.77187	-0.059057	-0.127569	0.281151	0.0143858	16.3439	9.77187	-0.094456	0.0419062	0.206669	0.0105747	10.405	9.86052	-0.094456	0.0419062	0.206669	0.0104796	10.405	41	0.900144	8	0.620965
Atl1	6.07266	0.041244	0.249204	0.505189	0.0415953	5.3735	6.21141	NA	NA	NA	NA	NA	6.07266	0.041244	0.249204	0.505189	0.0415953	5.3735	6.21141	0.041244	0.249204	0.505189	0.0406662	5.3735	28	0.687665	6	0.718361
Atl2	9.26781	-0.110848	-0.195139	0.44885	0.0242155	16.0268	9.26781	-0.104188	-0.425241	0.875638	0.0472408	17.0822	9.37794	-0.104188	-0.425241	0.875638	0.046686	17.0822	9.26781	-0.104188	-0.425241	0.875638	0.0472408	17.0822	39	0.419609	4	0.237189
Atl3	10.7461	NA	NA	NA	NA	NA	10.6385	NA	NA	NA	NA	NA	10.7461	NA	NA	NA	NA	NA	10.6385	NA	NA	NA	NA	NA	1	0.30241	6	0.621757
Atm	6.76554	-0.0677218	0.153361	0.335296	0.0247797	7.58837	6.68833	-0.0677218	0.153361	0.335296	0.0250658	7.58837	6.76554	NA	NA	NA	NA	NA	6.68833	-0.0677218	0.153361	0.335296	0.0250658	7.58837	23	0.822899	6	0.286998
Atmin	8.92549	NA	NA	NA	NA	NA	8.92549	NA	NA	NA	NA	NA	8.92549	NA	NA	NA	NA	NA	8.92549	NA	NA	NA	NA	NA	1	0.532077	1	0.4061
Atn1	8.93666	-0.0472877	0.072253	0.172703	0.00966264	8.21358	9.04723	-0.0472877	0.072253	0.172703	0.00954455	8.21358	8.93666	NA	NA	NA	NA	NA	9.04723	-0.0472877	0.072253	0.172703	0.00954455	8.21358	23	0.248425	6	0.420606
Atoh8	7.51077	NA	NA	NA	NA	NA	8.16669	0.436561	-0.00622891	0.873211	0.0534617	23.9455	7.51077	0.436561	-0.00622891	0.873211	0.0581306	23.9455	7.51077	0.436561	-0.00622891	0.873211	0.0581306	23.9455	33	0.682526	3	0.66631
Atox1	15.4644	NA	NA	NA	NA	NA	14.7266	NA	NA	NA	NA	NA	15.5774	NA	NA	NA	NA	NA	15.0034	NA	NA	NA	NA	NA	1	0.224264	15	0.699093
Atp10d	6.01433	-0.253328	-0.145365	0.584145	0.0485627	13.9899	5.73294	-0.0538431	-0.211394	0.436287	0.0380509	17.0474	6.01433	-0.253328	-0.145365	0.584145	0.0485627	13.9899	6.01433	-0.253328	-0.145365	0.584145	0.0485627	13.9899	40	0.329628	3	0.431904
Atp11a	8.52605	0.434428	-0.0775034	0.882574	0.0517575	23.3256	9.11068	0.434428	-0.0775034	0.882574	0.0484362	23.3256	8.52605	0.434428	-0.0775034	0.882574	0.0517575	23.3256	9.11068	1.15971	-0.112758	2.33036	0.127892	23.6298	47	0.361754	6	0.582692
Atp11b	5.8277	NA	NA	NA	NA	NA	5.8277	-0.141013	0.0786417	0.322919	0.0277055	10.0568	5.7305	NA	NA	NA	NA	NA	5.8277	NA	NA	NA	NA	NA	3	0.406266	4	0.250387
Atp11c	8.20423	NA	NA	NA	NA	NA	8.53664	-0.0634281	0.13474	0.297845	0.0174451	7.68056	8.20423	-0.0634281	0.13474	0.297845	0.0181519	7.68056	8.53664	NA	NA	NA	NA	NA	10	0.220463	6	0.795737
Atp12a	5.9349	NA	NA	NA	NA	NA	5.9349	NA	NA	NA	NA	NA	5.48997	NA	NA	NA	NA	NA	5.9349	0.475184	-0.675421	1.65166	0.139148	20.3419	5	0.752271	4	0.631277
Atp13a1	6.34822	NA	NA	NA	NA	NA	6.34822	NA	NA	NA	NA	NA	6.21208	NA	NA	NA	NA	NA	6.34822	NA	NA	NA	NA	NA	1	0.336917	4	0.236353
Atp13a2	10.7048	NA	NA	NA	NA	NA	10.7048	NA	NA	NA	NA	NA	10.7048	NA	NA	NA	NA	NA	10.9302	NA	NA	NA	NA	NA	1	0.261352	8	0.509375
Atp13a3	8.82947	NA	NA	NA	NA	NA	8.91346	NA	NA	NA	NA	NA	8.82947	NA	NA	NA	NA	NA	8.91346	NA	NA	NA	NA	NA	1	0.268837	6	0.486728
Atp1a1	14.2124	-0.264107	-0.0189032	0.529564	0.0186304	12.2729	14.3657	-0.216775	-0.177041	0.559768	0.0194828	14.6159	14.2124	-0.264107	-0.0189032	0.529564	0.0186304	12.2729	14.3657	-0.13086	0.0804372	0.307211	0.0106925	9.89479	50	0.45745	6	0.370429
Atp1a3	10.9056	-0.249099	-0.100289	0.537058	0.0246231	13.462	11.0992	-0.249099	-0.100289	0.537058	0.0241937	13.462	10.9056	-0.249099	-0.100289	0.537058	0.0246231	13.462	11.0992	-0.249099	-0.100289	0.537058	0.0241937	13.462	38	0.403972	6	0.786549
Atp1b1	11.2394	NA	NA	NA	NA	NA	11.601	NA	NA	NA	NA	NA	10.9948	-0.18358	0.00515712	0.367304	0.0167036	11.8927	11.2394	NA	NA	NA	NA	NA	4	0.38353	12	0.833303
Atp1b3	7.38466	NA	NA	NA	NA	NA	7.48564	0.0882548	-0.112345	0.285729	0.0190851	20.5435	7.48564	0.0882548	-0.112345	0.285729	0.0190851	20.5435	7.48564	0.0882548	-0.112345	0.285729	0.0190851	20.5435	33	0.565725	2	0.232731
Atp2a1	5.61569	NA	NA	NA	NA	NA	5.76862	0.137285	-0.140632	0.393062	0.034069	20.954	5.61569	0.137285	-0.140632	0.393062	0.0349968	20.954	5.76862	0.220192	-0.329081	0.791905	0.068639	20.2525	36	0.35268	6	0.646602
Atp2a2	9.36712	0.160714	-0.25038	0.595044	0.0317624	20.1797	9.58998	0.160714	-0.25038	0.595044	0.0310243	20.1797	9.58998	0.353441	0.0227826	0.708349	0.0369317	0.245876	9.58998	0.481145	-0.565205	1.48453	0.0774001	20.6938	51	0.568411	2	0.339934
Atp2a3	5.67541	NA	NA	NA	NA	NA	5.4954	NA	NA	NA	NA	NA	5.67541	NA	NA	NA	NA	NA	5.4954	NA	NA	NA	NA	NA	1	0.579566	6	0.760011
Atp2b1	6.36456	NA	NA	NA	NA	NA	6.36456	NA	NA	NA	NA	NA	6.36456	NA	NA	NA	NA	NA	6.36456	NA	NA	NA	NA	NA	1	0.286787	1	0.361912
Atp2b2	7.45635	0.820068	-0.143897	1.66519	0.111663	23.3365	7.45635	0.820068	-0.143897	1.66519	0.111663	23.3365	7.45635	0.820068	-0.143897	1.66519	0.111663	23.3365	6.5	0.820068	-0.143897	1.66519	0.128092	23.3365	38	0.636301	8	0.591657
Atp2c1	5.51714	NA	NA	NA	NA	NA	5.51714	NA	NA	NA	NA	NA	5.51714	NA	NA	NA	NA	NA	5.51714	NA	NA	NA	NA	NA	1	0.359205	1	0.453225
Atp4a	5.2884	0.2869	0.144598	0.642559	0.0607518	1.78321	6.22743	0.2869	0.144598	0.642559	0.051591	1.78321	5.2884	0.2869	0.144598	0.642559	0.0607518	1.78321	5.6408	0.2869	0.144598	0.642559	0.0569564	1.78321	38	0.293212	13	0.541322
Atp5a1	13.3883	-0.0333133	-0.0858291	0.184135	0.0068767	16.5858	13.2776	-0.0333133	-0.0858291	0.184135	0.00693405	16.5858	13.3883	-0.0333133	-0.0858291	0.184135	0.0068767	16.5858	13.2776	-0.0333133	-0.0858291	0.184135	0.00693405	16.5858	38	0.273123	6	0.620422
Atp5b	10.8387	-0.114497	-0.144256	0.368345	0.0169921	15.4374	10.8387	-0.114497	-0.144256	0.368345	0.0169921	15.4374	10.8387	-0.114497	-0.144256	0.368345	0.0169921	15.4374	10.8387	-0.114497	-0.144256	0.368345	0.0169921	15.4374	38	0.430827	1	0.420926
Atp5c1	15.5391	-0.0098444	-0.0673732	0.136177	0.00438177	17.4458	15.4667	NA	NA	NA	NA	NA	15.5391	-0.0098444	-0.0673732	0.136177	0.00438177	17.4458	15.4667	NA	NA	NA	NA	NA	8	0.107427	6	0.508639
Atp5d	13.9949	NA	NA	NA	NA	NA	13.9395	NA	NA	NA	NA	NA	13.9949	NA	NA	NA	NA	NA	13.9395	NA	NA	NA	NA	NA	1	0.50429	6	0.260554
Atp5e	15.5281	NA	NA	NA	NA	NA	15.5281	0.0540443	0.0303827	0.123998	0.0039927	1.95626	15.5281	0.0540443	0.0303827	0.123998	0.0039927	1.95626	15.5281	NA	NA	NA	NA	NA	10	0.35339	1	0.361908
Atp5f1	14.5084	NA	NA	NA	NA	NA	14.5084	-0.0551303	-0.0424312	0.139137	0.00479504	14.5056	14.5084	NA	NA	NA	NA	NA	14.5084	-0.0551303	-0.0424312	0.139137	0.00479504	14.5056	12	0.246033	1	0.288966
Atp5g1	13.4832	-0.0106513	-0.0844018	0.170142	0.00630942	17.5205	13.7055	-0.0106513	-0.0844018	0.170142	0.00620711	17.5205	13.4832	-0.0106513	-0.0844018	0.170142	0.00630942	17.5205	13.6372	-0.0106513	-0.0844018	0.170142	0.00623816	17.5205	38	0.782639	13	0.622899
Atp5g2	14.9064	NA	NA	NA	NA	NA	14.9064	0.00558225	0.0874376	0.175231	0.0058777	5.75647	14.9064	NA	NA	NA	NA	NA	14.9064	-0.143968	0.0127214	0.289057	0.00969571	11.6634	13	0.690347	1	0.345971
Atp5g3	16.1603	NA	NA	NA	NA	NA	15.9742	NA	NA	NA	NA	NA	16.1603	NA	NA	NA	NA	NA	15.9742	NA	NA	NA	NA	NA	1	0.327142	6	0.543171
Atp5h	15.0576	NA	NA	NA	NA	NA	15.0576	NA	NA	NA	NA	NA	15.0576	NA	NA	NA	NA	NA	15.0576	NA	NA	NA	NA	NA	1	0.542789	1	0.480076
Atp5j	14.7176	NA	NA	NA	NA	NA	14.7176	NA	NA	NA	NA	NA	14.7176	NA	NA	NA	NA	NA	14.7176	NA	NA	NA	NA	NA	1	0.309261	1	0.320165
Atp5j2	14.7077	NA	NA	NA	NA	NA	14.7077	NA	NA	NA	NA	NA	14.7077	NA	NA	NA	NA	NA	14.7077	NA	NA	NA	NA	NA	1	0.528789	1	0.331415
Atp5k	15.1291	NA	NA	NA	NA	NA	15.0477	NA	NA	NA	NA	NA	15.195	NA	NA	NA	NA	NA	15.1291	NA	NA	NA	NA	NA	1	0.754143	12	0.533932
Atp5l	16.0542	NA	NA	NA	NA	NA	15.9555	NA	NA	NA	NA	NA	16.0542	NA	NA	NA	NA	NA	15.9555	NA	NA	NA	NA	NA	1	0.715724	6	0.676852
Atp5o	12.7758	-0.00138088	-0.0704511	0.140929	0.00551548	17.9251	12.9013	-0.00138088	-0.0704511	0.140929	0.00546183	17.9251	12.7758	NA	NA	NA	NA	NA	12.9013	-0.00138088	-0.0704511	0.140929	0.00546183	17.9251	23	0.230482	6	0.68514
Atp5s	6.23874	-0.104437	0.195352	0.443033	0.0355066	7.87529	6.34427	-0.104437	0.195352	0.443033	0.034916	7.87529	6.23874	-0.104437	0.195352	0.443033	0.0355066	7.87529	6.34427	-0.104437	0.195352	0.443033	0.034916	7.87529	38	0.380267	6	0.35822
Atp5sl	8.77997	-0.224178	0.0865563	0.480616	0.02737	10.5925	9.0177	-0.224178	0.0865563	0.480616	0.0266484	10.5925	8.77997	-0.224178	0.0865563	0.480616	0.02737	10.5925	9.0177	-0.224178	0.0865563	0.480616	0.0266484	10.5925	38	0.556171	6	0.292438
Atp6ap1	8.23845	NA	NA	NA	NA	NA	8.23845	0.06262	-0.173018	0.368002	0.0223344	19.3264	8.23845	0.06262	-0.173018	0.368002	0.0223344	19.3264	8.09419	0.06262	-0.173018	0.368002	0.0227325	19.3264	33	0.312311	8	0.303609
Atp6ap2	10.6833	NA	NA	NA	NA	NA	10.4832	-0.00613249	-0.105728	0.211812	0.0101025	17.7787	10.6833	-0.00613249	-0.105728	0.211812	0.00991323	17.7787	10.4832	NA	NA	NA	NA	NA	10	0.638486	6	0.656953
Atp6v0a1	5.97357	-0.0864125	0.0289087	0.18224	0.0152538	10.7668	5.97357	-0.0864125	0.0289087	0.18224	0.0152538	10.7668	5.97357	-0.0864125	0.0289087	0.18224	0.0152538	10.7668	5.97357	NA	NA	NA	NA	NA	18	0.257099	1	0.356699
Atp6v0a2	8.95561	NA	NA	NA	NA	NA	8.95561	-0.171071	-0.14936	0.454197	0.0253582	14.7416	9.03837	NA	NA	NA	NA	NA	9.03837	-0.171071	-0.14936	0.454197	0.025126	14.7416	12	0.61623	5	0.437426
Atp6v0b	11.7606	NA	NA	NA	NA	NA	11.6563	NA	NA	NA	NA	NA	11.7606	NA	NA	NA	NA	NA	11.6563	NA	NA	NA	NA	NA	1	0.300561	6	0.620738
Atp6v0c	11.401	-0.0525673	-0.0802657	0.191895	0.00841568	15.7852	11.233	-0.0525673	-0.0802657	0.191895	0.00854154	15.7852	11.401	-0.0525673	-0.0802657	0.191895	0.00841568	15.7852	11.233	NA	NA	NA	NA	NA	18	0.226647	6	0.744302
Atp6v0d1	11.8099	NA	NA	NA	NA	NA	11.6614	NA	NA	NA	NA	NA	11.8099	NA	NA	NA	NA	NA	11.6614	NA	NA	NA	NA	NA	1	0.544926	6	0.777771
Atp6v0d2	5.75755	-0.0420077	-0.358062	0.721036	0.0626166	17.5539	6.26707	NA	NA	NA	NA	NA	6.26707	-0.0420077	-0.358062	0.721036	0.0575258	17.5539	6.72216	-0.426733	0.551719	1.39498	0.10376	8.5147	31	0.392313	11	0.307488
Atp6v0e	12.883	0.0736753	-0.0763691	0.212229	0.00823676	20.9314	12.7004	0.0736753	-0.0763691	0.212229	0.00835519	20.9314	12.883	0.0736753	-0.0763691	0.212229	0.00823676	20.9314	12.7004	NA	NA	NA	NA	NA	18	0.623962	6	0.709083
Atp6v0e2	6.66735	NA	NA	NA	NA	NA	6.33133	NA	NA	NA	NA	NA	6.91318	NA	NA	NA	NA	NA	6.66735	NA	NA	NA	NA	NA	1	0.519486	12	0.436753
Atp6v1a	11.4493	NA	NA	NA	NA	NA	11.2443	NA	NA	NA	NA	NA	11.5378	NA	NA	NA	NA	NA	11.376	NA	NA	NA	NA	NA	1	0.716967	15	0.481428
Atp6v1b2	7.50955	NA	NA	NA	NA	NA	7.60267	0.106249	0.0229995	0.21742	0.0142989	0.814284	7.50955	NA	NA	NA	NA	NA	7.60267	0.106249	0.0229995	0.21742	0.0142989	0.814284	12	0.326899	6	0.25638
Atp6v1c1	9.93575	-0.0700079	0.0983791	0.241492	0.0121527	8.36241	9.77994	-0.122334	0.0126097	0.245965	0.012575	11.6077	9.93575	-0.122334	0.0126097	0.245965	0.0123778	11.6077	9.77994	-0.0700079	0.0983791	0.241492	0.0123463	8.36241	46	0.319717	6	0.676736
Atp6v1d	12.0637	-0.140294	-0.12548	0.376445	0.0156024	14.7873	11.8703	-0.182929	-0.233677	0.593525	0.0250004	15.463	12.0637	-0.140294	-0.12548	0.376445	0.0156024	14.7873	11.9244	-0.139804	-0.0262158	0.284482	0.0119285	12.708	50	0.596779	13	0.348184
Atp6v1e1	12.5472	NA	NA	NA	NA	NA	12.4537	-0.10255	-0.0477963	0.226284	0.00908502	13.6659	12.5472	-0.10255	-0.0477963	0.226284	0.00901728	13.6659	12.5472	NA	NA	NA	NA	NA	10	0.358404	3	0.457942
Atp6v1f	14.0132	0.0691388	0.0618621	0.185549	0.00662049	2.78804	13.9375	0.0691388	0.0618621	0.185549	0.00665646	2.78804	14.0132	NA	NA	NA	NA	NA	13.9375	0.0691388	0.0618621	0.185549	0.00665646	2.78804	23	0.520221	6	0.334491
Atp6v1g1	13.425	NA	NA	NA	NA	NA	13.6215	NA	NA	NA	NA	NA	13.1729	NA	NA	NA	NA	NA	13.308	NA	NA	NA	NA	NA	1	0.71879	15	0.561499
Atp6v1g2	5.91242	NA	NA	NA	NA	NA	5.91242	NA	NA	NA	NA	NA	6.00802	NA	NA	NA	NA	NA	5.91242	NA	NA	NA	NA	NA	1	0.52915	4	0.298795
Atp6v1h	10.1758	-0.11875	0.0170876	0.239946	0.0117901	11.4541	9.93599	-0.11875	0.0170876	0.239946	0.0120746	11.4541	10.1758	NA	NA	NA	NA	NA	9.93599	-0.11875	0.0170876	0.239946	0.0120746	11.4541	23	0.402832	6	0.573015
Atp7a	8.16574	0.126403	-0.0486844	0.270909	0.0165881	22.5957	8.05969	0.126403	-0.0486844	0.270909	0.0168064	22.5957	8.29467	NA	NA	NA	NA	NA	8.29467	0.126403	-0.0486844	0.270909	0.0163303	22.5957	23	0.623996	9	0.380121
Atp7b	8.52075	NA	NA	NA	NA	NA	8.52075	NA	NA	NA	NA	NA	8.52075	NA	NA	NA	NA	NA	8.52075	NA	NA	NA	NA	NA	1	0.390461	1	0.453071
Atp8a1	7.23178	NA	NA	NA	NA	NA	7.04497	NA	NA	NA	NA	NA	7.23178	NA	NA	NA	NA	NA	7.23178	NA	NA	NA	NA	NA	1	0.307057	3	0.449302
Atp8b1	8.06283	0.258072	-0.00219218	0.516164	0.0320088	23.9676	8.27791	0.0984372	0.212087	0.467635	0.028246	4.34015	7.87668	0.0984372	0.212087	0.467635	0.0296848	4.34015	8.27791	0.258072	-0.00219218	0.516164	0.0311772	23.9676	46	0.406942	10	0.64363
Atp8b4	6.44685	0.222249	0.1055	0.492035	0.0381609	1.69289	5.93924	0.222249	0.1055	0.492035	0.0414224	1.69289	6.44685	0.222249	0.1055	0.492035	0.0381609	1.69289	5.93924	NA	NA	NA	NA	NA	18	0.360477	6	0.699436
Atp8b5	7.03394	NA	NA	NA	NA	NA	6.82743	NA	NA	NA	NA	NA	7.57506	NA	NA	NA	NA	NA	7.34764	-0.310762	0.18794	0.726345	0.0494271	9.92238	5	0.197535	15	0.30303
Atp9a	15.0864	NA	NA	NA	NA	NA	13.7998	NA	NA	NA	NA	NA	15.0864	NA	NA	NA	NA	NA	14.4105	-0.281363	0.104792	0.600489	0.0208351	10.6382	5	0.759078	13	0.525512
Atp9b	6.34526	NA	NA	NA	NA	NA	6.34526	-0.0963146	0.106927	0.287818	0.0226798	8.80074	6.34526	-0.0814291	-0.114074	0.280311	0.0220882	15.632	6.34526	-0.0963146	0.106927	0.287818	0.0226798	8.80074	35	0.225828	1	0.372381
Atpaf1	7.5347	-0.102258	-0.017086	0.207351	0.0137597	12.6324	7.41834	-0.102258	-0.017086	0.207351	0.0139756	12.6324	7.5347	NA	NA	NA	NA	NA	7.41834	-0.102258	-0.017086	0.207351	0.0139756	12.6324	23	0.378487	6	0.628075
Atpaf2	7.71434	NA	NA	NA	NA	NA	7.71434	NA	NA	NA	NA	NA	7.71434	NA	NA	NA	NA	NA	7.71434	NA	NA	NA	NA	NA	1	0.360107	1	0.424194
Atpif1	10.712	NA	NA	NA	NA	NA	10.4979	NA	NA	NA	NA	NA	10.712	-0.0739939	-0.185156	0.398788	0.018614	16.5478	10.4979	-0.305976	0.16524	0.695487	0.0331251	10.1086	17	0.443591	6	0.674729
Atr	9.99527	NA	NA	NA	NA	NA	9.82849	-0.216639	0.0641463	0.451872	0.0229879	10.9004	9.99527	-0.216639	0.0641463	0.451872	0.0226043	10.9004	9.82849	-0.216639	0.0641463	0.451872	0.0229879	10.9004	33	0.477994	6	0.787091
Atraid	12.7446	-0.0558806	0.0301458	0.126987	0.00498199	10.1103	12.7446	NA	NA	NA	NA	NA	12.7446	NA	NA	NA	NA	NA	12.6659	-0.0558806	0.0301458	0.126987	0.00501295	10.1103	14	0.343469	8	0.396302
Atrip	9.16414	-0.0376805	0.118406	0.248514	0.013559	7.17685	9.16414	NA	NA	NA	NA	NA	9.16414	-0.0376805	0.118406	0.248514	0.013559	7.17685	9.16414	-0.0376805	0.118406	0.248514	0.013559	7.17685	28	0.415709	1	0.31794
Atrn	6.67104	-0.127652	0.0886638	0.310846	0.0232982	9.68115	6.92986	-0.127652	0.0886638	0.310846	0.022428	9.68115	6.67104	NA	NA	NA	NA	NA	6.67104	NA	NA	NA	NA	NA	6	0.235347	3	0.727025
Atrnl1	5.85444	NA	NA	NA	NA	NA	6.06484	-0.12771	0.0212442	0.25893	0.0213468	11.3704	5.85444	-0.12771	0.0212442	0.25893	0.022114	11.3704	6.06484	NA	NA	NA	NA	NA	10	0.357067	6	0.573272
Atrx	6.70646	NA	NA	NA	NA	NA	6.79871	-0.0847717	0.136982	0.322183	0.0236944	8.11676	6.70646	NA	NA	NA	NA	NA	6.79871	NA	NA	NA	NA	NA	3	0.293912	6	0.391723
Atxn1	6.78138	NA	NA	NA	NA	NA	7.11774	0.148866	-0.225086	0.539722	0.0379139	20.232	6.78138	NA	NA	NA	NA	NA	7.11774	0.148866	-0.225086	0.539722	0.0379139	20.232	12	0.407328	6	0.761091
Atxn10	12.4081	-0.0645232	-0.0334951	0.145398	0.005859	13.829	12.0808	NA	NA	NA	NA	NA	12.4081	-0.0645232	-0.0334951	0.145398	0.005859	13.829	12.2625	-0.196346	-0.00374128	0.392764	0.0160149	12.0728	31	0.380705	13	0.718421
Atxn1l	9.04428	0.0422305	0.103169	0.222955	0.0123258	4.51594	9.14491	0.0422305	0.103169	0.222955	0.0121901	4.51594	9.04428	0.0422305	0.103169	0.222955	0.0123258	4.51594	9.04428	0.0422305	0.103169	0.222955	0.0123258	4.51594	38	0.688187	3	0.614726
Atxn2	12.0833	0.048991	0.196705	0.405428	0.0167764	5.06764	12.0833	0.048991	0.196705	0.405428	0.0167764	5.06764	12.0833	0.048991	0.196705	0.405428	0.0167764	5.06764	12.0833	NA	NA	NA	NA	NA	18	0.52757	1	0.261493
Atxn2l	11.8775	0.144744	0.0619179	0.314862	0.0132546	1.544	11.9864	NA	NA	NA	NA	NA	11.8137	0.144744	0.0619179	0.314862	0.0133262	1.544	11.9864	0.144744	0.0619179	0.314862	0.0131342	1.544	28	0.748281	10	0.428133
Atxn3	8.05551	NA	NA	NA	NA	NA	8.05551	-0.0866736	0.115631	0.289018	0.0179391	8.45694	8.05551	NA	NA	NA	NA	NA	8.05551	-0.0866736	0.115631	0.289018	0.0179391	8.45694	12	0.85942	1	0.264314
Atxn7	14.0142	-0.148415	-0.294781	0.660069	0.02355	16.2184	14.8864	-0.148415	-0.294781	0.660069	0.0221702	16.2184	14.0142	NA	NA	NA	NA	NA	14.8864	-0.148415	-0.294781	0.660069	0.0221702	16.2184	23	0.275062	6	0.708039
Atxn7l1	7.82828	0.133784	0.308731	0.672943	0.0429816	4.43808	7.82828	0.133784	0.308731	0.672943	0.0429816	4.43808	7.59561	0.133784	0.308731	0.672943	0.0442982	4.43808	7.59561	NA	NA	NA	NA	NA	18	0.597727	5	0.493355
Atxn7l2	7.80648	0.061415	0.0545895	0.164339	0.0105258	2.77551	7.80648	0.0445507	-0.0706593	0.167063	0.0107003	20.1488	7.80648	0.061415	0.0545895	0.164339	0.0105258	2.77551	7.80648	0.0445507	-0.0706593	0.167063	0.0107003	20.1488	44	0.494617	1	0.453205
Atxn7l3	6.46886	-0.150632	-0.0286031	0.306646	0.0237018	12.7168	6.46886	-0.150632	-0.0286031	0.306646	0.0237018	12.7168	6.46886	NA	NA	NA	NA	NA	6.46886	NA	NA	NA	NA	NA	6	0.372631	1	0.252311
Atxn7l3b	11.3887	NA	NA	NA	NA	NA	11.5883	0.0600239	0.0359615	0.139944	0.00603817	2.06178	11.3887	0.0600239	0.0359615	0.139944	0.00614398	2.06178	11.5883	0.0600239	0.0359615	0.139944	0.00603817	2.06178	33	0.270807	6	0.548632
AU019823	8.05183	NA	NA	NA	NA	NA	8.05183	-0.0196365	0.195062	0.392095	0.0243482	6.38323	8.05183	NA	NA	NA	NA	NA	8.05183	NA	NA	NA	NA	NA	3	0.38647	1	0.372733
AU022252	10.3931	NA	NA	NA	NA	NA	10.3931	0.286965	-0.00592992	0.574052	0.0276169	23.9211	10.3931	0.286965	-0.00592992	0.574052	0.0276169	23.9211	10.3931	0.286965	-0.00592992	0.574052	0.0276169	23.9211	33	0.315806	1	0.386597
AU040320	7.14622	NA	NA	NA	NA	NA	7.04775	-0.0706655	-0.123512	0.284597	0.0201906	16.015	7.14622	-0.0706655	-0.123512	0.284597	0.0199124	16.015	7.04775	NA	NA	NA	NA	NA	10	0.325798	6	0.287056
AU041133	6.52484	-0.00300461	0.114053	0.228186	0.0174859	6.1006	6.52484	-0.00300461	0.114053	0.228186	0.0174859	6.1006	6.52484	-0.00300461	0.114053	0.228186	0.0174859	6.1006	6.52484	NA	NA	NA	NA	NA	18	0.309576	1	0.457338
Auh	9.84557	-0.261295	-0.0179438	0.523821	0.0266018	12.2619	9.84557	-0.261295	-0.0179438	0.523821	0.0266018	12.2619	9.84557	-0.261295	-0.0179438	0.523821	0.0266018	12.2619	9.84557	-0.261295	-0.0179438	0.523821	0.0266018	12.2619	38	0.393665	1	0.375076
Aup1	11.5772	-0.0404133	-0.0921087	0.201169	0.00868813	16.4207	11.7209	-0.0404133	-0.0921087	0.201169	0.00858161	16.4207	11.5772	-0.0404133	-0.0921087	0.201169	0.00868813	16.4207	11.5772	-0.0404133	-0.0921087	0.201169	0.00868813	16.4207	38	0.525498	3	0.628007
Aurka	7.90991	0.117761	-0.473365	0.975587	0.0616687	18.9313	7.24027	0.117761	-0.473365	0.975587	0.0673722	18.9313	8.41045	0.117761	-0.473365	0.975587	0.0579985	18.9313	7.90991	NA	NA	NA	NA	NA	18	0.673733	12	0.667814
Aurkaip1	14.4825	NA	NA	NA	NA	NA	14.4407	-0.0628461	0.0131815	0.128427	0.00444671	11.2103	14.4825	NA	NA	NA	NA	NA	14.4825	-0.0628461	0.0131815	0.128427	0.00443388	11.2103	12	0.412208	3	0.192407
Aven	8.57286	0.0706447	-0.0859473	0.22251	0.0129776	20.6279	8.73306	0.0706447	-0.0859473	0.22251	0.0127395	20.6279	8.57286	0.0706447	-0.0859473	0.22251	0.0129776	20.6279	8.57286	0.0706447	-0.0859473	0.22251	0.0129776	20.6279	38	0.172272	3	0.48344
Avl9	8.59653	0.0274358	0.197052	0.397906	0.0231434	5.47157	8.59653	0.0274358	0.197052	0.397906	0.0231434	5.47157	8.49489	0.197019	-0.0232894	0.396782	0.0233541	23.5506	8.49489	NA	NA	NA	NA	NA	21	0.397805	5	0.293159
Avpi1	13.2871	NA	NA	NA	NA	NA	13.423	NA	NA	NA	NA	NA	12.9913	-0.224719	0.0186719	0.450987	0.0173572	11.6833	13.2871	NA	NA	NA	NA	NA	4	0.274995	12	0.768708
Avpr1a	10.3807	0.887309	-0.172008	1.80765	0.0870683	23.2686	11.9791	0.887309	-0.172008	1.80765	0.0754504	23.2686	9.96471	0.887309	-0.172008	1.80765	0.0907028	23.2686	11.5125	1.45931	-0.577976	3.13921	0.136339	22.5596	47	0.712139	15	0.56339
AW146154	9.01862	-0.092461	0.00311641	0.185027	0.0102581	11.8713	9.01862	-0.0463196	0.100582	0.22147	0.0122785	7.64846	9.01862	-0.0463196	0.100582	0.22147	0.0122785	7.64846	9.01862	-0.092461	0.00311641	0.185027	0.0102581	11.8713	46	0.33269	1	0.306772
AW209491	9.94294	0.0533615	-0.144945	0.308911	0.0155342	19.3474	10.0231	0.0533615	-0.144945	0.308911	0.0154099	19.3474	9.94294	NA	NA	NA	NA	NA	10.0231	0.0533615	-0.144945	0.308911	0.0154099	19.3474	23	0.668818	6	0.280669
AW549877	9.51233	-0.021522	0.0916698	0.188325	0.00989898	6.88083	9.51233	-0.021522	0.0916698	0.188325	0.00989898	6.88083	9.38913	-0.021522	0.0916698	0.188325	0.0100289	6.88083	9.51233	-0.021522	0.0916698	0.188325	0.00989898	6.88083	38	0.551113	4	0.530043
AW554918	7.28678	0.0146486	0.174555	0.350338	0.0240393	5.6802	7.10586	0.0146486	0.174555	0.350338	0.0246513	5.6802	7.28678	0.0146486	0.174555	0.350338	0.0240393	5.6802	7.10586	-0.225065	0.287661	0.730488	0.0514004	8.53596	47	0.253509	6	0.751594
Awat2	7.29799	-0.199654	0.108717	0.454669	0.0311503	10.0954	7.29799	-0.199654	0.108717	0.454669	0.0311503	10.0954	7.66025	NA	NA	NA	NA	NA	7.29799	-0.199654	0.108717	0.454669	0.0311503	10.0954	23	0.253733	4	0.404253
Axin1	8.33067	NA	NA	NA	NA	NA	8.46155	NA	NA	NA	NA	NA	8.33067	0.133393	-0.0320778	0.274391	0.0164687	23.0986	8.46155	0.133393	-0.0320778	0.274391	0.016214	23.0986	16	0.319495	6	0.51107
Axin2	6.08647	0.252256	0.107193	0.548173	0.0450321	1.53483	6.32381	0.252256	0.107193	0.548173	0.043342	1.53483	6.32381	0.252256	0.107193	0.548173	0.043342	1.53483	6.32381	NA	NA	NA	NA	NA	18	0.393932	2	0.497256
Axl	11.404	NA	NA	NA	NA	NA	10.9855	NA	NA	NA	NA	NA	11.404	NA	NA	NA	NA	NA	11.404	NA	NA	NA	NA	NA	1	0.483666	3	0.501013
AY074887	5.84556	-0.121867	0.0607403	0.27233	0.0232938	10.2338	5.84556	-0.121867	0.0607403	0.27233	0.0232938	10.2338	5.84556	NA	NA	NA	NA	NA	6.03404	-0.121867	0.0607403	0.27233	0.0225661	10.2338	23	0.281419	8	0.652315
Aym1	7.38496	NA	NA	NA	NA	NA	7.38496	NA	NA	NA	NA	NA	7.38496	NA	NA	NA	NA	NA	7.38496	NA	NA	NA	NA	NA	1	0.367351	1	0.428617
Azgp1	16.1303	0.0249981	0.0394128	0.093344	0.00289343	3.84096	16.0606	0.0249981	0.0394128	0.093344	0.00290599	3.84096	16.1303	0.0249981	0.0394128	0.093344	0.00289343	3.84096	16.1303	0.0249981	0.0394128	0.093344	0.00289343	3.84096	38	0.20753	3	0.376101
Azi2	9.18228	NA	NA	NA	NA	NA	9.65506	NA	NA	NA	NA	NA	9.18228	NA	NA	NA	NA	NA	9.4787	NA	NA	NA	NA	NA	1	0.333128	13	0.767715
Azin1	11.0089	-0.364282	0.163563	0.798635	0.0362722	10.388	11.0089	-0.364282	0.163563	0.798635	0.0362722	10.388	11.0089	-0.364282	0.163563	0.798635	0.0362722	10.388	11.0089	-0.364282	0.163563	0.798635	0.0362722	10.388	38	0.555102	1	0.236906
B020031M17Rik	11.5521	NA	NA	NA	NA	NA	12.019	0.0607138	0.326632	0.664453	0.0276419	5.29801	11.5521	NA	NA	NA	NA	NA	12.019	NA	NA	NA	NA	NA	3	0.288528	6	0.734226
B230118H07Rik	10.4791	-0.155352	-0.0211067	0.313559	0.0149611	12.5158	10.3725	NA	NA	NA	NA	NA	10.4791	-0.155352	-0.0211067	0.313559	0.0149611	12.5158	10.3725	-0.155352	-0.0211067	0.313559	0.0151149	12.5158	28	0.731013	6	0.523073
B230219D22Rik	10.6886	NA	NA	NA	NA	NA	10.8473	-0.024398	0.157925	0.319597	0.0147317	6.58548	10.6886	NA	NA	NA	NA	NA	10.8473	NA	NA	NA	NA	NA	3	0.41448	6	0.784993
B2m	16.3679	NA	NA	NA	NA	NA	16.0747	NA	NA	NA	NA	NA	16.3679	NA	NA	NA	NA	NA	16.0747	NA	NA	NA	NA	NA	1	0.731752	6	0.791151
B3galnt1	6.03445	-0.0649573	-0.136762	0.302809	0.02509	16.3063	6.03445	-0.0649573	-0.136762	0.302809	0.02509	16.3063	6.03445	-0.0649573	-0.136762	0.302809	0.02509	16.3063	6.03445	NA	NA	NA	NA	NA	18	0.271012	1	0.318426
B3galnt2	9.73024	0.212156	-0.18273	0.560001	0.0287763	21.2841	9.93795	0.0662371	-0.131282	0.294091	0.0147964	19.7848	9.73024	0.204536	-0.0214981	0.411325	0.0211364	23.6	9.93795	0.212156	-0.18273	0.560001	0.0281749	21.2841	49	0.545314	6	0.690118
B3galt1	9.0294	NA	NA	NA	NA	NA	9.0294	NA	NA	NA	NA	NA	8.45643	NA	NA	NA	NA	NA	9.0294	NA	NA	NA	NA	NA	1	0.423434	4	0.253416
B3galt4	5.80693	NA	NA	NA	NA	NA	5.65366	NA	NA	NA	NA	NA	5.80693	NA	NA	NA	NA	NA	5.80693	NA	NA	NA	NA	NA	1	0.169402	3	0.448925
B3galt6	6.95972	0.0903765	-0.194146	0.428302	0.0307701	19.6642	6.95972	0.0903765	-0.194146	0.428302	0.0307701	19.6642	6.95972	NA	NA	NA	NA	NA	6.95972	0.0903765	-0.194146	0.428302	0.0307701	19.6642	23	0.535691	1	0.512987
B3gat3	9.06465	0.334976	0.0286415	0.672397	0.037089	0.325805	9.06465	0.334976	0.0286415	0.672397	0.037089	0.325805	9.06465	0.539467	-0.15147	1.12066	0.0618146	22.9544	9.06465	0.539467	-0.15147	1.12066	0.0618146	22.9544	41	0.925842	1	0.456426
B3glct	6.82519	0.0937757	-0.0415295	0.20512	0.0150267	22.4076	6.73044	NA	NA	NA	NA	NA	6.93199	NA	NA	NA	NA	NA	6.73044	0.0937757	-0.0415295	0.20512	0.0152383	22.4076	14	0.349253	10	0.340896
B3gnt2	8.41096	NA	NA	NA	NA	NA	8.76969	-0.162969	0.00691086	0.326231	0.0185999	11.8381	8.41096	NA	NA	NA	NA	NA	8.58392	-0.162969	0.00691086	0.326231	0.0190025	11.8381	12	0.262338	13	0.656703
B3gnt9	6.04619	NA	NA	NA	NA	NA	5.69764	NA	NA	NA	NA	NA	6.04619	NA	NA	NA	NA	NA	5.69764	NA	NA	NA	NA	NA	1	0.449984	6	0.786828
B3gntl1	7.03738	0.0651649	0.10859	0.253285	0.0179957	3.93547	7.03738	NA	NA	NA	NA	NA	7.13657	0.0651649	0.10859	0.253285	0.0177456	3.93547	7.13657	-0.0100444	0.240517	0.481452	0.0337314	6.15943	31	0.439766	5	0.520944
B430306N03Rik	7.97153	NA	NA	NA	NA	NA	7.97153	0.263007	-0.145283	0.600932	0.0376923	22.0723	8.22218	NA	NA	NA	NA	NA	8.22218	0.263007	-0.145283	0.600932	0.0365433	22.0723	12	0.304062	5	0.363946
B4galnt1	8.19515	NA	NA	NA	NA	NA	8.19515	0.222021	-0.00967188	0.444462	0.0271174	23.8337	8.19515	0.222021	-0.00967188	0.444462	0.0271174	23.8337	8.19515	0.222021	-0.00967188	0.444462	0.0271174	23.8337	33	0.830842	1	0.280219
B4galt1	7.42877	-0.112324	-0.0975222	0.297505	0.0200239	14.731	7.61682	-0.112324	-0.0975222	0.297505	0.0195295	14.731	7.42877	-0.112324	-0.0975222	0.297505	0.0200239	14.731	7.61682	NA	NA	NA	NA	NA	18	0.237983	6	0.637784
B4galt3	9.8768	0.112347	-0.0857265	0.282637	0.0143081	21.5103	10.0887	-0.0561119	-0.14142	0.304291	0.0150808	16.5572	9.8768	0.112347	-0.0857265	0.282637	0.0143081	21.5103	10.0887	0.112347	-0.0857265	0.282637	0.0140076	21.5103	40	0.385818	6	0.306832
B4galt4	7.44887	0.134684	-0.0700786	0.30365	0.0203823	22.1674	7.2795	0.134684	-0.0700786	0.30365	0.0208565	22.1674	7.44887	NA	NA	NA	NA	NA	7.2795	NA	NA	NA	NA	NA	6	0.318321	6	0.373744
B4galt5	11.5128	NA	NA	NA	NA	NA	11.5128	-0.48356	0.0506859	0.972419	0.0422321	11.6011	11.5128	NA	NA	NA	NA	NA	11.5128	NA	NA	NA	NA	NA	3	0.588884	1	0.484186
B4galt7	7.61658	0.0643609	0.107838	0.251168	0.0164883	3.94467	7.47663	0.102622	-0.111146	0.302553	0.0202333	20.8478	7.61658	0.0643609	0.107838	0.251168	0.0164883	3.94467	7.47663	0.102622	-0.111146	0.302553	0.0202333	20.8478	44	0.813585	6	0.718912
B4gat1	10.5327	NA	NA	NA	NA	NA	10.5327	NA	NA	NA	NA	NA	10.5327	-0.0899049	0.0736385	0.232426	0.0110336	9.37867	10.5327	-0.0899049	0.0736385	0.232426	0.0110336	9.37867	16	0.66329	1	0.331626
B630005N14Rik	6.76881	-0.021833	-0.124799	0.253389	0.0187174	17.3385	6.76881	-0.021833	-0.124799	0.253389	0.0187174	17.3385	6.85861	-0.021833	-0.124799	0.253389	0.0184723	17.3385	6.76881	-0.021833	-0.124799	0.253389	0.0187174	17.3385	38	0.490642	4	0.287928
B930041F14Rik	7.05906	NA	NA	NA	NA	NA	6.27588	NA	NA	NA	NA	NA	7.82426	NA	NA	NA	NA	NA	7.05906	NA	NA	NA	NA	NA	1	0.392384	12	0.748421
B9d1	6.32429	NA	NA	NA	NA	NA	6.02541	NA	NA	NA	NA	NA	6.32429	NA	NA	NA	NA	NA	6.32429	NA	NA	NA	NA	NA	1	0.570259	3	0.636722
B9d2	10.0845	0.0135309	0.10919	0.22005	0.0109103	5.52906	10.3551	NA	NA	NA	NA	NA	9.97744	0.0135309	0.10919	0.22005	0.0110274	5.52906	10.3551	0.0135309	0.10919	0.22005	0.0106252	5.52906	28	0.50627	10	0.474153
Baat	8.68051	0.101128	-0.16223	0.382337	0.0220227	20.1292	8.68051	0.101128	-0.16223	0.382337	0.0220227	20.1292	8.68051	NA	NA	NA	NA	NA	8.68051	0.101128	-0.16223	0.382337	0.0220227	20.1292	23	0.214052	1	0.262528
Babam1	12.3517	0.00627141	-0.0551862	0.111083	0.00449667	18.4322	12.3517	0.00627141	-0.0551862	0.111083	0.00449667	18.4322	12.3517	NA	NA	NA	NA	NA	12.3517	0.00627141	-0.0551862	0.111083	0.00449667	18.4322	23	0.477721	1	0.335451
Bace1	10.0298	NA	NA	NA	NA	NA	10.0298	0.162982	-0.180043	0.48571	0.0242133	20.8102	10.2122	0.162982	-0.180043	0.48571	0.0237808	20.8102	10.2122	0.162982	-0.180043	0.48571	0.0237808	20.8102	33	0.361003	5	0.760351
Bace2	6.55414	NA	NA	NA	NA	NA	6.70322	NA	NA	NA	NA	NA	6.70322	NA	NA	NA	NA	NA	6.70322	NA	NA	NA	NA	NA	1	0.304518	2	0.536158
Bach1	9.748	-0.163601	0.194537	0.508369	0.0260756	8.67087	9.96395	-0.508796	0.193803	1.08891	0.0546426	10.6099	9.56013	-0.163601	0.194537	0.508369	0.026588	8.67087	9.96395	-0.163601	0.194537	0.508369	0.0255104	8.67087	40	0.810705	10	0.527922
Bach2	7.42563	-0.00311565	0.319405	0.63884	0.0430159	6.03726	7.42563	-0.00311565	0.319405	0.63884	0.0430159	6.03726	7.42563	NA	NA	NA	NA	NA	7.42563	-0.00311565	0.319405	0.63884	0.0430159	6.03726	23	0.512195	1	0.252778
Bad	11.2839	NA	NA	NA	NA	NA	11.3591	0.0918623	-0.0453442	0.204888	0.00901871	22.2486	11.3591	0.0704137	0.104661	0.252286	0.0111051	3.73788	11.4418	0.0918623	-0.0453442	0.204888	0.00895345	22.2486	35	0.223937	11	0.465008
Bag1	14.0768	NA	NA	NA	NA	NA	14.1379	NA	NA	NA	NA	NA	14.1379	NA	NA	NA	NA	NA	14.0768	NA	NA	NA	NA	NA	1	0.435322	7	0.562171
Bag2	6.98569	NA	NA	NA	NA	NA	6.77939	NA	NA	NA	NA	NA	6.77939	NA	NA	NA	NA	NA	6.98569	NA	NA	NA	NA	NA	1	0.627977	7	0.723687
Bag3	12.2219	0.138897	-0.342027	0.738308	0.0302044	19.4735	11.9924	0.138897	-0.342027	0.738308	0.0307824	19.4735	12.3927	NA	NA	NA	NA	NA	12.2219	0.540557	-0.47178	1.43496	0.0587047	21.2591	26	0.476502	12	0.274748
Bag4	7.33556	-0.157877	0.102528	0.376495	0.0256623	9.79998	7.33556	-0.157877	0.102528	0.376495	0.0256623	9.79998	7.33556	-0.157877	0.102528	0.376495	0.0256623	9.79998	7.33556	-0.157877	0.102528	0.376495	0.0256623	9.79998	38	0.317487	1	0.364219
Bag5	10.2773	NA	NA	NA	NA	NA	10.3985	NA	NA	NA	NA	NA	10.2773	NA	NA	NA	NA	NA	10.2773	NA	NA	NA	NA	NA	1	0.416468	3	0.600785
Bag6	6.6169	-0.174094	-0.00834962	0.348589	0.0263408	12.1831	6.8306	-0.174094	-0.00834962	0.348589	0.0255167	12.1831	6.6169	-0.174094	-0.00834962	0.348589	0.0263408	12.1831	6.8306	-0.174094	-0.00834962	0.348589	0.0255167	12.1831	38	0.286284	6	0.372876
Bahcc1	7.74916	-0.0627218	0.0785278	0.201004	0.0129694	8.57434	7.74916	-0.0627218	0.0785278	0.201004	0.0129694	8.57434	7.74916	-0.0627218	0.0785278	0.201004	0.0129694	8.57434	7.74916	-0.0627218	0.0785278	0.201004	0.0129694	8.57434	38	0.299	1	0.228919
Bahd1	9.37367	0.06947	0.0705181	0.197979	0.0105604	3.0286	9.37367	NA	NA	NA	NA	NA	9.37367	0.06947	0.0705181	0.197979	0.0105604	3.0286	9.37367	0.06947	0.0705181	0.197979	0.0105604	3.0286	28	0.31481	1	0.398159
Baiap2	7.87223	0.239065	-0.448546	1.01655	0.0645658	19.8704	8.18105	0.239065	-0.448546	1.01655	0.0621286	19.8704	8.18105	0.239065	-0.448546	1.01655	0.0621286	19.8704	8.18105	0.239065	-0.448546	1.01655	0.0621286	19.8704	38	0.648963	2	0.684321
Baiap2l1	6.27055	-0.220353	-0.0490375	0.451487	0.0360006	12.8364	6.10393	-0.220353	-0.0490375	0.451487	0.0369833	12.8364	6.27055	-0.0563646	-0.251883	0.516224	0.0411626	17.1591	6.10393	-0.220353	-0.0490375	0.451487	0.0369833	12.8364	43	0.342796	6	0.56161
Baiap2l2	10.5253	NA	NA	NA	NA	NA	10.2307	NA	NA	NA	NA	NA	10.5253	NA	NA	NA	NA	NA	10.2307	NA	NA	NA	NA	NA	1	0.474422	6	0.689101
Bak1	10.1267	-0.127103	0.11675	0.345171	0.0170427	9.16207	10.0268	NA	NA	NA	NA	NA	10.1267	-0.127103	0.11675	0.345171	0.0170427	9.16207	10.0268	-0.127103	0.11675	0.345171	0.0172125	9.16207	28	0.552372	6	0.351306
Bambi	8.88393	0.223397	-0.0177513	0.448203	0.0252255	23.6971	8.88393	0.223397	-0.0177513	0.448203	0.0252255	23.6971	8.60847	NA	NA	NA	NA	NA	8.60847	NA	NA	NA	NA	NA	6	0.516878	5	0.633012
Banf1	10.5624	NA	NA	NA	NA	NA	10.5624	NA	NA	NA	NA	NA	10.5009	NA	NA	NA	NA	NA	10.5009	-0.127919	0.0804899	0.302271	0.0143927	9.85473	5	0.533233	5	0.479046
Bank1	6.36599	NA	NA	NA	NA	NA	6.36599	0.19913	-0.0463847	0.408921	0.0321176	23.1258	6.36599	NA	NA	NA	NA	NA	6.36599	0.19913	-0.0463847	0.408921	0.0321176	23.1258	12	0.479226	1	0.293019
Banp	8.91314	-0.065961	-0.316972	0.647525	0.0363242	17.2163	9.16691	-0.065961	-0.316972	0.647525	0.0353186	17.2163	8.91314	NA	NA	NA	NA	NA	9.36311	0.293173	-0.208422	0.719416	0.0384175	21.6394	26	0.527588	13	0.498043
Bap1	5.80811	NA	NA	NA	NA	NA	5.90769	NA	NA	NA	NA	NA	5.80811	NA	NA	NA	NA	NA	5.80811	NA	NA	NA	NA	NA	1	0.445201	3	0.262357
Bard1	5.64824	NA	NA	NA	NA	NA	5.64824	NA	NA	NA	NA	NA	5.94264	-0.372767	-0.118993	0.782596	0.0658459	13.1803	5.64824	-0.372767	-0.118993	0.782596	0.0692778	13.1803	16	0.597638	4	0.357994
Barhl1	7.60928	NA	NA	NA	NA	NA	7.60928	NA	NA	NA	NA	NA	7.60928	NA	NA	NA	NA	NA	7.60928	NA	NA	NA	NA	NA	1	0.721186	1	0.455244
Basp1	8.07845	NA	NA	NA	NA	NA	7.63023	NA	NA	NA	NA	NA	8.07845	NA	NA	NA	NA	NA	7.63023	NA	NA	NA	NA	NA	1	0.374024	6	0.26336
Batf	5.9893	NA	NA	NA	NA	NA	5.9893	0.24969	0.00134508	0.499386	0.0416899	0.0205767	6.19035	NA	NA	NA	NA	NA	6.19035	0.24969	0.00134508	0.499386	0.0403359	0.0205767	12	0.396805	5	0.383447
Batf2	6.87486	NA	NA	NA	NA	NA	6.69213	NA	NA	NA	NA	NA	6.87486	NA	NA	NA	NA	NA	6.69213	NA	NA	NA	NA	NA	1	0.711518	6	0.528095
Batf3	6.93504	NA	NA	NA	NA	NA	6.65204	NA	NA	NA	NA	NA	6.93504	NA	NA	NA	NA	NA	6.93504	NA	NA	NA	NA	NA	1	0.428641	3	0.556864
Bax	10.8513	0.0778784	0.196783	0.423266	0.0195029	4.56056	10.5419	NA	NA	NA	NA	NA	10.8513	NA	NA	NA	NA	NA	10.712	0.0778784	0.196783	0.423266	0.0197566	4.56056	14	0.657596	13	0.355311
Baz1a	7.19119	-0.0599005	-0.182934	0.384982	0.0267676	16.7913	7.3127	-0.0599005	-0.182934	0.384982	0.0263228	16.7913	7.19119	-0.0599005	-0.182934	0.384982	0.0267676	16.7913	7.3127	NA	NA	NA	NA	NA	18	0.385489	6	0.208078
Baz1b	8.60553	-0.209378	-0.10616	0.469506	0.0272793	13.7924	8.73298	-0.209378	-0.10616	0.469506	0.0268812	13.7924	8.60553	-0.209378	-0.10616	0.469506	0.0272793	13.7924	8.73298	-0.209378	-0.10616	0.469506	0.0268812	13.7924	38	0.392548	6	0.456192
Baz2a	7.22436	NA	NA	NA	NA	NA	7.36753	-0.186375	0.129444	0.453834	0.0307996	9.68125	7.22436	NA	NA	NA	NA	NA	7.36753	NA	NA	NA	NA	NA	3	0.374971	6	0.441474
Baz2b	7.91352	NA	NA	NA	NA	NA	7.91352	NA	NA	NA	NA	NA	7.75256	NA	NA	NA	NA	NA	7.91352	NA	NA	NA	NA	NA	1	0.544385	4	0.651057
Bbc3	10.1059	0.457024	0.155249	0.965346	0.0477613	1.25083	9.80233	0.457024	0.155249	0.965346	0.0492406	1.25083	9.80233	0.457024	0.155249	0.965346	0.0492406	1.25083	9.31676	0.457024	0.155249	0.965346	0.051807	1.25083	38	0.799258	11	0.594518
Bbip1	6.11789	NA	NA	NA	NA	NA	6.26463	NA	NA	NA	NA	NA	6.26463	NA	NA	NA	NA	NA	6.26463	NA	NA	NA	NA	NA	1	0.710619	2	0.413633
Bbox1	13.2416	-0.259346	0.0410109	0.525138	0.019829	11.4009	12.9883	NA	NA	NA	NA	NA	13.4321	NA	NA	NA	NA	NA	13.2416	-0.259346	0.0410109	0.525138	0.019829	11.4009	14	0.371936	12	0.477025
Bbs1	6.20886	NA	NA	NA	NA	NA	6.61871	NA	NA	NA	NA	NA	6.20886	NA	NA	NA	NA	NA	6.61871	NA	NA	NA	NA	NA	1	0.385617	6	0.660529
Bbs10	7.33993	NA	NA	NA	NA	NA	7.33993	NA	NA	NA	NA	NA	7.23584	NA	NA	NA	NA	NA	7.23584	NA	NA	NA	NA	NA	1	0.28621	5	0.313927
Bbs2	6.13188	NA	NA	NA	NA	NA	6.13188	NA	NA	NA	NA	NA	6.13188	NA	NA	NA	NA	NA	6.13188	NA	NA	NA	NA	NA	1	0.637628	1	0.424014
Bbs4	7.69903	NA	NA	NA	NA	NA	7.9152	NA	NA	NA	NA	NA	7.5077	NA	NA	NA	NA	NA	7.9152	NA	NA	NA	NA	NA	1	0.475657	10	0.469977
Bbs5	7.8386	NA	NA	NA	NA	NA	7.8386	NA	NA	NA	NA	NA	7.8386	0.023256	0.14787	0.299376	0.0190962	5.40414	7.8386	NA	NA	NA	NA	NA	4	0.28694	1	0.472691
Bbs7	6.32157	0.112742	0.0175768	0.228207	0.0180499	0.590753	6.20488	0.112742	0.0175768	0.228207	0.0183893	0.590753	6.32157	NA	NA	NA	NA	NA	6.32157	0.112742	0.0175768	0.228207	0.0180499	0.590753	23	0.390548	3	0.293053
Bbs9	8.07231	0.0948425	0.145095	0.346684	0.0214737	3.7886	8.29958	NA	NA	NA	NA	NA	8.07231	0.0948425	0.145095	0.346684	0.0214737	3.7886	8.29958	0.0948425	0.145095	0.346684	0.0208857	3.7886	28	0.417818	6	0.601599
Bbx	7.4253	NA	NA	NA	NA	NA	7.3435	NA	NA	NA	NA	NA	7.3435	NA	NA	NA	NA	NA	7.4253	NA	NA	NA	NA	NA	1	0.684448	7	0.186426
BC003331	9.23113	NA	NA	NA	NA	NA	9.23113	-0.122789	0.0942373	0.309566	0.0167675	9.49964	9.35294	NA	NA	NA	NA	NA	9.23113	-0.122789	0.0942373	0.309566	0.0167675	9.49964	12	0.441058	4	0.317748
BC003965	12.3689	NA	NA	NA	NA	NA	12.3689	NA	NA	NA	NA	NA	12.4417	0.0246849	0.0748674	0.157664	0.00633609	4.78345	12.3689	0.0246849	0.0748674	0.157664	0.00637342	4.78345	16	0.588304	4	0.637843
BC004004	13.0348	0.214761	0.18648	0.568848	0.0218204	2.73121	12.6105	0.340519	0.287013	0.890684	0.0353151	2.6751	13.0348	0.214761	0.18648	0.568848	0.0218204	2.73121	12.7106	0.214761	0.18648	0.568848	0.022377	2.73121	40	0.454736	13	0.581189
BC005537	9.1598	-0.209624	-0.15897	0.526171	0.0287217	14.4783	9.1598	-0.209624	-0.15897	0.526171	0.0287217	14.4783	9.1598	-0.209624	-0.15897	0.526171	0.0287217	14.4783	9.1598	-0.209624	-0.15897	0.526171	0.0287217	14.4783	38	0.826892	1	0.373186
BC005561	8.69417	0.114944	-0.118117	0.329629	0.0189569	20.948	8.80121	NA	NA	NA	NA	NA	8.69417	0.114944	-0.118117	0.329629	0.0189569	20.948	8.80121	0.114944	-0.118117	0.329629	0.0187264	20.948	28	0.448713	6	0.480117
BC005624	11.2442	0.0435642	-0.0349797	0.111739	0.00496876	21.4158	11.2938	0.0435642	-0.0349797	0.111739	0.00494694	21.4158	11.2442	0.0435642	-0.0349797	0.111739	0.00496876	21.4158	11.2938	NA	NA	NA	NA	NA	18	0.322843	6	0.704642
BC017158	11.2268	-0.107645	0.0931336	0.284685	0.0126788	9.27559	11.1431	NA	NA	NA	NA	NA	11.2268	-0.107645	0.0931336	0.284685	0.0126788	9.27559	11.2268	-0.107645	0.0931336	0.284685	0.0126788	9.27559	28	0.785322	3	0.463838
BC017643	8.9855	0.0705394	-0.10515	0.253238	0.0140915	20.257	8.9855	0.0705394	-0.10515	0.253238	0.0140915	20.257	8.9855	NA	NA	NA	NA	NA	9.20707	0.253238	-0.0865878	0.535265	0.0290681	22.7416	26	0.293435	8	0.491176
BC021614	9.85618	NA	NA	NA	NA	NA	9.54826	-0.206232	0.262821	0.66815	0.034988	8.54138	9.85618	NA	NA	NA	NA	NA	9.11338	-0.206232	0.262821	0.66815	0.0366576	8.54138	12	0.540445	13	0.866628
BC021891	7.05911	0.136226	0.173576	0.441298	0.0312574	3.45829	7.44121	NA	NA	NA	NA	NA	7.05911	0.136226	0.173576	0.441298	0.0312574	3.45829	7.44121	0.136226	0.173576	0.441298	0.0296523	3.45829	28	0.284882	6	0.650083
BC022687	6.19623	NA	NA	NA	NA	NA	5.90465	0.190577	-0.246543	0.623228	0.0527743	20.5136	6.35082	NA	NA	NA	NA	NA	6.19623	NA	NA	NA	NA	NA	3	0.448954	12	0.303684
BC023829	6.16781	-0.215818	-0.0543252	0.445101	0.0360826	12.9419	6.00575	NA	NA	NA	NA	NA	6.16781	-0.215818	-0.0543252	0.445101	0.0360826	12.9419	6.16781	-0.215818	-0.0543252	0.445101	0.0360826	12.9419	28	0.567388	3	0.46969
BC024139	9.52335	-0.139755	0.286179	0.63696	0.033442	7.73523	9.86176	-0.139755	0.286179	0.63696	0.0322944	7.73523	9.86176	-0.139755	0.286179	0.63696	0.0322944	7.73523	9.86176	-0.139755	0.286179	0.63696	0.0322944	7.73523	38	0.523438	2	0.461929
BC024978	6.80273	0.11148	-0.0235734	0.22789	0.0167499	23.204	6.95063	0.11148	-0.0235734	0.22789	0.0163935	23.204	6.80273	0.11148	-0.0235734	0.22789	0.0167499	23.204	6.95063	0.348036	-0.202792	0.805616	0.0579527	21.9848	47	0.340339	6	0.616986
BC026585	9.05074	NA	NA	NA	NA	NA	8.37136	NA	NA	NA	NA	NA	9.25978	NA	NA	NA	NA	NA	8.56388	-0.289047	0.029791	0.581157	0.0339307	11.6077	5	0.713526	15	0.904467
BC027231	7.52336	-0.111673	-0.0892773	0.285946	0.0190039	14.576	7.52336	-0.111673	-0.0892773	0.285946	0.0190039	14.576	7.52336	-0.111673	-0.0892773	0.285946	0.0190039	14.576	7.52336	-0.111673	-0.0892773	0.285946	0.0190039	14.576	38	0.44364	1	0.389177
BC028528	6.52973	0.0163913	-0.246307	0.493704	0.0378043	18.2538	6.24853	0.0163913	-0.246307	0.493704	0.0395057	18.2538	6.52973	0.0163913	-0.246307	0.493704	0.0378043	18.2538	6.52973	NA	NA	NA	NA	NA	18	0.660044	3	0.311013
BC029214	7.64688	0.33571	-0.148908	0.734506	0.0480265	22.4053	8.0825	0.33571	-0.148908	0.734506	0.045438	22.4053	7.40301	0.33571	-0.148908	0.734506	0.0496086	22.4053	7.64688	0.33571	-0.148908	0.734506	0.0480265	22.4053	38	0.259762	12	0.587276
BC030336	9.59939	NA	NA	NA	NA	NA	9.76423	-0.0987207	-0.0597278	0.230766	0.0118169	14.0783	9.59939	-0.0987207	-0.0597278	0.230766	0.0120198	14.0783	9.76423	-0.0987207	-0.0597278	0.230766	0.0118169	14.0783	33	0.410582	6	0.723862
BC030867	5.79841	-0.380567	-0.206756	0.866208	0.0746936	13.901	5.25506	NA	NA	NA	NA	NA	5.79841	-0.380567	-0.206756	0.866208	0.0746936	13.901	5.79841	-0.57165	0.171856	1.19385	0.102946	10.8845	31	0.472573	3	0.60901
BC031181	11.2189	0.0141245	-0.0706878	0.14417	0.00642532	18.7533	11.2189	0.0141245	-0.0706878	0.14417	0.00642532	18.7533	11.3704	NA	NA	NA	NA	NA	11.2189	0.0141245	-0.0706878	0.14417	0.00642532	18.7533	23	0.381124	4	0.487478
BC037034	9.69912	NA	NA	NA	NA	NA	9.69912	NA	NA	NA	NA	NA	9.69912	NA	NA	NA	NA	NA	9.69912	NA	NA	NA	NA	NA	1	0.501323	1	0.379729
BC048403	8.51341	-0.0180819	0.0723127	0.149078	0.0087555	6.93593	8.51341	-0.0180819	0.0723127	0.149078	0.0087555	6.93593	8.51341	-0.0180819	0.0723127	0.149078	0.0087555	6.93593	8.51341	-0.0180819	0.0723127	0.149078	0.0087555	6.93593	38	0.342623	1	0.480607
BC048507	7.69608	0.398691	-0.328513	1.0332	0.067125	21.3675	7.97983	0.398691	-0.328513	1.0332	0.0647382	21.3675	7.97983	NA	NA	NA	NA	NA	8.3212	0.398691	-0.328513	1.0332	0.0620824	21.3675	23	0.493753	11	0.292145
BC048546	9.50664	NA	NA	NA	NA	NA	9.08691	NA	NA	NA	NA	NA	9.50664	NA	NA	NA	NA	NA	9.50664	NA	NA	NA	NA	NA	1	0.402401	3	0.374792
BC048609	5.7727	NA	NA	NA	NA	NA	5.94484	NA	NA	NA	NA	NA	5.7727	NA	NA	NA	NA	NA	5.94484	NA	NA	NA	NA	NA	1	0.253635	6	0.701725
BC049762	6.77785	-0.336041	0.153216	0.738644	0.0544895	10.366	6.95522	-0.336041	0.153216	0.738644	0.0530999	10.366	6.95522	-0.336041	0.153216	0.738644	0.0530999	10.366	6.95522	-0.336041	0.153216	0.738644	0.0530999	10.366	38	0.712911	2	0.288659
BC051019	10.7513	NA	NA	NA	NA	NA	10.7513	NA	NA	NA	NA	NA	10.7513	NA	NA	NA	NA	NA	10.7513	NA	NA	NA	NA	NA	1	0.562815	1	0.286231
BC052040	9.22821	0.0301159	0.268136	0.539645	0.0292388	5.57278	9.10939	0.0301159	0.268136	0.539645	0.0296202	5.57278	9.22821	0.0301159	0.268136	0.539645	0.0292388	5.57278	9.10939	-0.0439718	0.539571	1.08272	0.0594288	6.3106	47	0.695299	6	0.309993
BC055324	6.36506	NA	NA	NA	NA	NA	5.95199	NA	NA	NA	NA	NA	6.36506	-0.264196	0.00722619	0.52859	0.0415228	11.8956	6.36506	-0.264196	0.00722619	0.52859	0.0415228	11.8956	16	0.315001	3	0.370734
BC068281	6.9856	NA	NA	NA	NA	NA	7.27452	NA	NA	NA	NA	NA	6.9856	0.126173	0.0211505	0.255866	0.0183138	0.634405	7.11884	0.126173	0.0211505	0.255866	0.0179711	0.634405	16	0.36249	13	0.474414
BC080695	6.81988	NA	NA	NA	NA	NA	7.01303	NA	NA	NA	NA	NA	6.68236	NA	NA	NA	NA	NA	6.81988	0.163922	-0.291568	0.668976	0.0490461	19.9563	5	0.667426	12	0.428053
BC089491	7.01024	NA	NA	NA	NA	NA	7.01024	NA	NA	NA	NA	NA	6.89534	NA	NA	NA	NA	NA	7.01024	NA	NA	NA	NA	NA	1	0.55006	4	0.34353
BC089597	12.0835	NA	NA	NA	NA	NA	13.2352	NA	NA	NA	NA	NA	12.5368	NA	NA	NA	NA	NA	13.2352	NA	NA	NA	NA	NA	1	0.644114	10	0.486737
BC147527	7.69523	NA	NA	NA	NA	NA	7.69523	NA	NA	NA	NA	NA	7.69523	NA	NA	NA	NA	NA	7.69523	NA	NA	NA	NA	NA	1	0.663999	1	0.317706
Bcam	5.77342	NA	NA	NA	NA	NA	5.59825	NA	NA	NA	NA	NA	5.97391	NA	NA	NA	NA	NA	5.59825	NA	NA	NA	NA	NA	1	0.417965	10	0.399553
Bcap29	9.63008	-0.117434	0.0756568	0.27939	0.0145061	9.81389	9.63008	NA	NA	NA	NA	NA	9.63008	-0.117434	0.0756568	0.27939	0.0145061	9.81389	9.63008	-0.117434	0.0756568	0.27939	0.0145061	9.81389	28	0.752198	1	0.289163
Bcap31	12.933	NA	NA	NA	NA	NA	12.8082	-0.0413972	-0.039011	0.113764	0.0044411	14.8867	12.9812	NA	NA	NA	NA	NA	12.8082	-0.0413972	-0.039011	0.113764	0.0044411	14.8867	12	0.310105	10	0.344145
Bcar1	5.96544	NA	NA	NA	NA	NA	5.96544	NA	NA	NA	NA	NA	5.96544	NA	NA	NA	NA	NA	5.96544	NA	NA	NA	NA	NA	1	0.489344	1	0.412176
Bcar3	11.6365	0.224232	0.0239244	0.451009	0.0193792	0.406008	11.6365	0.224232	0.0239244	0.451009	0.0193792	0.406008	11.6365	0.224232	0.0239244	0.451009	0.0193792	0.406008	11.6365	0.224232	0.0239244	0.451009	0.0193792	0.406008	38	0.58542	1	0.450332
Bcas2	9.14531	NA	NA	NA	NA	NA	9.08639	NA	NA	NA	NA	NA	9.14531	NA	NA	NA	NA	NA	9.14531	NA	NA	NA	NA	NA	1	0.564184	3	0.224136
Bcas3	8.14175	-0.205802	0.0996097	0.457282	0.0280825	10.2782	8.14175	-0.205802	0.0996097	0.457282	0.0280825	10.2782	8.14175	-0.205802	0.0996097	0.457282	0.0280825	10.2782	8.14175	-0.205802	0.0996097	0.457282	0.0280825	10.2782	38	0.720635	1	0.424362
Bcat2	8.68164	0.0605653	0.0871566	0.212268	0.0122251	3.6803	9.04424	0.0605653	0.0871566	0.212268	0.011735	3.6803	8.68164	0.0605653	0.0871566	0.212268	0.0122251	3.6803	9.04424	0.0605653	0.0871566	0.212268	0.011735	3.6803	38	0.286953	6	0.705045
Bccip	12.1153	NA	NA	NA	NA	NA	12.1845	-0.034432	0.151361	0.310456	0.0127398	6.85438	12.1153	NA	NA	NA	NA	NA	12.1153	NA	NA	NA	NA	NA	3	0.379964	3	0.293375
Bcdin3d	9.05583	0.0923053	0.163892	0.376196	0.0207709	4.04076	9.19476	0.0923053	0.163892	0.376196	0.0204571	4.04076	9.05583	0.0923053	0.163892	0.376196	0.0207709	4.04076	9.19476	0.0923053	0.163892	0.376196	0.0204571	4.04076	38	0.845285	6	0.280103
Bche	9.33852	NA	NA	NA	NA	NA	9.33852	NA	NA	NA	NA	NA	9.60337	NA	NA	NA	NA	NA	9.33852	-0.265224	0.180814	0.641989	0.0343732	9.71442	5	0.704308	4	0.618139
Bckdha	14.1191	-0.0840942	0.0770746	0.228143	0.00807926	9.16626	13.9177	-0.0840942	0.0770746	0.228143	0.00819614	9.16626	14.1191	-0.0840942	0.0770746	0.228143	0.00807926	9.16626	14.0409	-0.245154	0.10816	0.535907	0.0190838	10.4129	47	0.523813	13	0.434732
Bckdhb	12.4636	-0.0326516	-0.0998321	0.210072	0.00842744	16.7926	12.4636	-0.0326516	-0.0998321	0.210072	0.00842744	16.7926	12.6979	-0.0326516	-0.0998321	0.210072	0.00827196	16.7926	12.6979	-0.198293	-0.0658946	0.41791	0.0164559	13.2255	47	0.39509	5	0.368621
Bckdk	8.97085	-0.0306914	0.120242	0.248194	0.0138334	6.95459	8.97085	NA	NA	NA	NA	NA	8.97085	NA	NA	NA	NA	NA	8.85746	-0.0306914	0.120242	0.248194	0.0140104	6.95459	14	0.407722	8	0.386528
Bcl10	9.54808	0.104824	0.120436	0.31933	0.0167222	3.26431	9.29757	0.104824	0.120436	0.31933	0.0171728	3.26431	9.54808	NA	NA	NA	NA	NA	9.54808	0.104824	0.120436	0.31933	0.0167222	3.26431	23	0.520866	3	0.294389
Bcl2	6.73326	NA	NA	NA	NA	NA	6.32567	NA	NA	NA	NA	NA	6.73326	NA	NA	NA	NA	NA	6.73326	NA	NA	NA	NA	NA	1	0.260258	3	0.391468
Bcl2a1d	8.93633	NA	NA	NA	NA	NA	7.82618	NA	NA	NA	NA	NA	8.93633	NA	NA	NA	NA	NA	7.82618	NA	NA	NA	NA	NA	1	0.28241	6	0.709009
Bcl2l1	5.84232	NA	NA	NA	NA	NA	5.84232	NA	NA	NA	NA	NA	5.9498	NA	NA	NA	NA	NA	5.9498	NA	NA	NA	NA	NA	1	0.762803	5	0.298288
Bcl2l11	8.59481	-0.143569	0.319701	0.700916	0.0407756	7.61224	8.7885	NA	NA	NA	NA	NA	8.59481	NA	NA	NA	NA	NA	8.7885	-0.143569	0.319701	0.700916	0.0398769	7.61224	14	0.448586	6	0.585484
Bcl2l12	8.55516	NA	NA	NA	NA	NA	8.55516	0.0577432	0.0896707	0.213308	0.0124666	3.81471	8.55516	0.0577432	0.0896707	0.213308	0.0124666	3.81471	8.55516	0.0577432	0.0896707	0.213308	0.0124666	3.81471	33	0.382226	1	0.375719
Bcl2l13	9.29005	-0.084533	-0.077968	0.229999	0.0123788	14.8458	8.97065	-0.084533	-0.077968	0.229999	0.0128195	14.8458	9.40456	-0.084533	-0.077968	0.229999	0.012228	14.8458	9.12408	-0.084533	-0.077968	0.229999	0.0126039	14.8458	38	0.343444	15	0.668689
Bcl2l14	6.83811	-0.300883	0.505592	1.1767	0.0860396	8.05048	6.08401	NA	NA	NA	NA	NA	6.83811	-0.300883	0.505592	1.1767	0.0860396	8.05048	6.51671	-0.300883	0.505592	1.1767	0.0902831	8.05048	28	0.883517	13	0.63703
Bcl2l15	5.74327	NA	NA	NA	NA	NA	6.27763	NA	NA	NA	NA	NA	5.74327	NA	NA	NA	NA	NA	6.27763	NA	NA	NA	NA	NA	1	0.271626	6	0.243839
Bcl2l2	9.32336	-0.0217406	0.109848	0.223958	0.0120106	6.74633	9.32336	-0.0217406	0.109848	0.223958	0.0120106	6.74633	9.32336	0.106002	0.0169693	0.214703	0.0115142	0.606335	9.17892	-0.0217406	0.109848	0.223958	0.0121996	6.74633	43	0.490557	8	0.698758
Bcl3	12.388	NA	NA	NA	NA	NA	12.388	NA	NA	NA	NA	NA	12.388	NA	NA	NA	NA	NA	12.388	0.933481	-0.0950805	1.87662	0.0757436	23.6123	5	0.573883	1	0.23692
Bcl6	10.7908	NA	NA	NA	NA	NA	11.3925	0.738549	-0.0421179	1.4795	0.0649328	23.7824	10.7908	NA	NA	NA	NA	NA	11.3925	0.738549	-0.0421179	1.4795	0.0649328	23.7824	12	0.422086	6	0.373558
Bcl6b	8.20785	-0.156067	0.362646	0.789605	0.0481006	7.55233	8.20785	-0.156067	0.362646	0.789605	0.0481006	7.55233	8.20785	-0.156067	0.362646	0.789605	0.0481006	7.55233	8.6518	-0.156067	0.362646	0.789605	0.0456324	7.55233	38	0.636481	8	0.281457
Bcl7a	9.05095	-0.174795	0.128625	0.43404	0.0239776	9.5768	9.3158	0.0378372	0.115983	0.243997	0.0130959	4.79547	8.82539	0.0378372	0.115983	0.243997	0.0138236	4.79547	9.05095	0.0378372	0.115983	0.243997	0.0134791	4.79547	39	0.2263	12	0.610233
Bcl7b	7.03393	NA	NA	NA	NA	NA	6.92972	NA	NA	NA	NA	NA	7.03393	NA	NA	NA	NA	NA	6.92972	NA	NA	NA	NA	NA	1	0.20714	6	0.471686
Bcl7c	12.1673	NA	NA	NA	NA	NA	12.1673	NA	NA	NA	NA	NA	12.7306	NA	NA	NA	NA	NA	12.1673	0.956128	-0.781435	2.46967	0.101488	21.3827	5	0.705637	4	0.309259
Bcl9	7.00597	NA	NA	NA	NA	NA	7.00597	0.0818184	0.173152	0.38302	0.0273352	4.31388	7.00597	NA	NA	NA	NA	NA	7.00597	NA	NA	NA	NA	NA	3	0.231203	1	0.485814
Bcl9l	8.98018	NA	NA	NA	NA	NA	8.98018	NA	NA	NA	NA	NA	8.98018	-0.0942964	0.17556	0.398564	0.0221913	7.88273	8.98018	NA	NA	NA	NA	NA	4	0.355851	1	0.496642
Bclaf1	9.23629	NA	NA	NA	NA	NA	9.51459	-0.0777234	0.160538	0.356726	0.0187463	7.72224	9.23629	NA	NA	NA	NA	NA	9.51459	-0.0777234	0.160538	0.356726	0.0187463	7.72224	12	0.421146	6	0.764768
Bco1	6.86346	0.160867	0.171897	0.470857	0.0343017	3.12656	6.86346	NA	NA	NA	NA	NA	6.86346	NA	NA	NA	NA	NA	7.02625	0.160867	0.171897	0.470857	0.033507	3.12656	14	0.515438	8	0.32531
Bco2	9.8276	0.073148	0.241081	0.503867	0.0256353	4.87475	9.8276	0.073148	0.241081	0.503867	0.0256353	4.87475	9.8276	0.073148	0.241081	0.503867	0.0256353	4.87475	9.8276	0.073148	0.241081	0.503867	0.0256353	4.87475	38	0.705186	1	0.429895
Bcor	8.40093	0.266738	-0.149845	0.611891	0.0364181	22.0449	8.83246	0.266738	-0.149845	0.611891	0.0346388	22.0449	8.40093	NA	NA	NA	NA	NA	8.83246	0.266738	-0.149845	0.611891	0.0346388	22.0449	23	0.632023	6	0.625579
Bcorl1	7.6672	-0.0644138	-0.159918	0.344807	0.0224859	16.5374	7.6672	-0.0644138	-0.159918	0.344807	0.0224859	16.5374	7.6672	0.096419	0.128374	0.321102	0.02094	3.53938	7.79643	0.135234	-0.103356	0.340415	0.0218315	21.5073	51	0.334427	8	0.53212
Bcr	5.87475	-0.0786965	0.117229	0.282388	0.024034	8.25825	5.87475	NA	NA	NA	NA	NA	5.77379	NA	NA	NA	NA	NA	5.87475	NA	NA	NA	NA	NA	2	0.245845	4	0.269477
Bcs1l	8.45444	NA	NA	NA	NA	NA	8.35076	NA	NA	NA	NA	NA	8.45444	NA	NA	NA	NA	NA	8.35076	NA	NA	NA	NA	NA	1	0.68196	6	0.308535
Bdh1	13.4657	-0.0638776	0.223122	0.464171	0.0172353	7.06506	12.9239	-0.0638776	0.223122	0.464171	0.0179579	7.06506	13.7911	NA	NA	NA	NA	NA	13.4657	-0.365757	0.309175	0.957847	0.0355661	9.31947	26	0.713551	12	0.608621
Bdh2	11.6413	NA	NA	NA	NA	NA	11.6413	-0.388146	0.00741016	0.776434	0.0333483	11.9271	11.6413	-0.388146	0.00741016	0.776434	0.0333483	11.9271	11.1667	-0.388146	0.00741016	0.776434	0.0347657	11.9271	33	0.471733	8	0.398255
Bdkrb1	6.42389	NA	NA	NA	NA	NA	6.42389	NA	NA	NA	NA	NA	6.42389	NA	NA	NA	NA	NA	6.54426	NA	NA	NA	NA	NA	1	0.773005	8	0.365171
Bdnf	5.97644	NA	NA	NA	NA	NA	5.97644	NA	NA	NA	NA	NA	5.97644	NA	NA	NA	NA	NA	5.62958	NA	NA	NA	NA	NA	1	0.461508	8	0.333087
Bdp1	7.71414	NA	NA	NA	NA	NA	7.86357	NA	NA	NA	NA	NA	7.71414	NA	NA	NA	NA	NA	7.86357	NA	NA	NA	NA	NA	1	0.503386	6	0.648668
Becn1	9.24333	NA	NA	NA	NA	NA	9.24333	-0.0149057	-0.135108	0.271856	0.0147055	17.5803	9.24333	NA	NA	NA	NA	NA	9.24333	-0.0149057	-0.135108	0.271856	0.0147055	17.5803	12	0.615798	1	0.480164
Bend3	8.91363	NA	NA	NA	NA	NA	9.05792	NA	NA	NA	NA	NA	8.91363	NA	NA	NA	NA	NA	9.05792	NA	NA	NA	NA	NA	1	0.674388	6	0.32398
Bend4	5.58558	0.0975296	-0.0757326	0.246961	0.022107	21.478	5.73567	0.0975296	-0.0757326	0.246961	0.0215285	21.478	5.73567	0.0975296	-0.0757326	0.246961	0.0215285	21.478	5.73567	0.0975296	-0.0757326	0.246961	0.0215285	21.478	38	0.234588	2	0.272938
Bend7	6.72762	NA	NA	NA	NA	NA	7.05798	-0.298053	0.112073	0.636855	0.0451159	10.6262	6.72762	NA	NA	NA	NA	NA	7.05798	NA	NA	NA	NA	NA	3	0.633219	6	0.797206
Bet1	11.9552	0.152297	0.0942305	0.358184	0.0149803	2.11641	11.5823	0.226003	-0.126696	0.518187	0.0223699	22.0483	11.9552	0.152297	0.0942305	0.358184	0.0149803	2.11641	11.475	0.226003	-0.126696	0.518187	0.0225789	22.0483	44	0.915011	13	0.592812
Bet1l	9.89464	NA	NA	NA	NA	NA	9.89464	-0.152248	-0.0702058	0.33531	0.016944	13.6504	9.89464	0.0624891	0.171264	0.364617	0.018425	4.66363	9.89464	NA	NA	NA	NA	NA	11	0.343687	1	0.397858
Bex4	6.3708	NA	NA	NA	NA	NA	5.56341	NA	NA	NA	NA	NA	6.96165	-0.0540452	-0.365842	0.739624	0.0531213	17.4398	5.97388	-0.500505	0.359141	1.23205	0.10312	9.62256	17	0.388397	15	0.910768
Bfar	6.12833	-0.106586	0.150817	0.369359	0.0301354	8.34999	6.12833	-0.191255	-0.0702432	0.407492	0.0332466	13.3445	6.12833	-0.106586	0.150817	0.369359	0.0301354	8.34999	6.12833	-0.106586	0.150817	0.369359	0.0301354	8.34999	40	0.262815	1	0.422262
Bglap3	5.65748	NA	NA	NA	NA	NA	5.65748	NA	NA	NA	NA	NA	5.65748	NA	NA	NA	NA	NA	5.08195	NA	NA	NA	NA	NA	1	0.457453	8	0.617425
Bgn	8.25991	NA	NA	NA	NA	NA	7.89259	NA	NA	NA	NA	NA	8.25991	NA	NA	NA	NA	NA	7.89259	NA	NA	NA	NA	NA	1	0.403751	6	0.7338
Bhlha15	5.46896	0.636244	-0.0918798	1.28569	0.117544	23.4522	5.90774	0.636244	-0.0918798	1.28569	0.108814	23.4522	5.46896	0.636244	-0.0918798	1.28569	0.117544	23.4522	5.90774	0.636244	-0.0918798	1.28569	0.108814	23.4522	38	0.570538	6	0.662032
Bhlhb9	7.42943	-0.422127	-0.168706	0.909182	0.0611879	13.4523	6.17173	NA	NA	NA	NA	NA	8.21624	-0.422127	-0.168706	0.909182	0.0553284	13.4523	7.42943	-1.00344	0.345451	2.12247	0.142842	10.7335	31	0.517237	12	0.884544
Bhlhe40	11.2112	-0.315097	0.0393861	0.635099	0.0283244	11.525	11.2112	-0.315097	0.0393861	0.635099	0.0283244	11.525	11.2112	-0.315097	0.0393861	0.635099	0.0283244	11.525	10.774	-0.315097	0.0393861	0.635099	0.0294737	11.525	38	0.690171	8	0.37696
Bhmt	15.3702	0.36157	0.00315645	0.723168	0.023525	0.0333446	14.8999	0.36157	0.00315645	0.723168	0.0242675	0.0333446	15.3702	0.36157	0.00315645	0.723168	0.023525	0.0333446	14.8999	-0.00033435	-0.515041	1.03008	0.0345667	17.9975	47	0.736544	6	0.730423
Bhmt2	13.8322	0.00442384	-0.164351	0.328822	0.0118861	18.1028	13.8322	0.00442384	-0.164351	0.328822	0.0118861	18.1028	13.7548	0.00442384	-0.164351	0.328822	0.011953	18.1028	13.7548	0.00442384	-0.164351	0.328822	0.011953	18.1028	38	0.472444	5	0.312743
Bicc1	9.21751	NA	NA	NA	NA	NA	8.63653	NA	NA	NA	NA	NA	9.21751	NA	NA	NA	NA	NA	8.63653	NA	NA	NA	NA	NA	1	0.441756	6	0.711151
Bicd2	8.95596	0.0778231	-0.0322893	0.168511	0.00940778	22.4977	8.95596	0.0778231	-0.0322893	0.168511	0.00940778	22.4977	8.95596	0.0778231	-0.0322893	0.168511	0.00940778	22.4977	8.95596	0.0778231	-0.0322893	0.168511	0.00940778	22.4977	38	0.482041	1	0.283899
Bid	9.68289	-0.206769	0.130584	0.489104	0.0252561	9.84838	9.53851	-0.206769	0.130584	0.489104	0.0256384	9.84838	9.53851	-0.206769	0.130584	0.489104	0.0256384	9.84838	9.53851	-0.154677	0.300801	0.67648	0.0354604	7.81419	47	0.474477	2	0.55147
Bik	7.67298	0.0574389	0.257026	0.526731	0.0343238	5.16019	7.88744	0.0574389	0.257026	0.526731	0.0333905	5.16019	7.67298	0.0574389	0.257026	0.526731	0.0343238	5.16019	7.88744	0.0574389	0.257026	0.526731	0.0333905	5.16019	38	0.198455	6	0.329671
Bin1	5.74125	NA	NA	NA	NA	NA	5.74125	0.00796151	-0.114669	0.229891	0.020021	18.2648	5.74125	0.00796151	-0.114669	0.229891	0.020021	18.2648	5.64422	0.00796151	-0.114669	0.229891	0.0203652	18.2648	33	0.644232	8	0.275879
Bin2	6.03636	NA	NA	NA	NA	NA	5.83722	NA	NA	NA	NA	NA	6.03636	NA	NA	NA	NA	NA	6.03636	NA	NA	NA	NA	NA	1	0.210928	3	0.17849
Bin3	10.1927	NA	NA	NA	NA	NA	10.4482	0.130306	0.0196707	0.263566	0.0126129	0.572293	10.1927	NA	NA	NA	NA	NA	10.4482	NA	NA	NA	NA	NA	3	0.525006	6	0.722552
Birc2	8.49364	0.0744216	0.0303991	0.160782	0.00946483	1.48124	8.62665	NA	NA	NA	NA	NA	8.49364	0.0744216	0.0303991	0.160782	0.00946483	1.48124	8.62665	0.0744216	0.0303991	0.160782	0.0093189	1.48124	28	0.595552	6	0.764079
Birc3	7.35222	-0.0410542	0.300626	0.606832	0.0412686	6.51842	7.35222	-0.0410542	0.300626	0.606832	0.0412686	6.51842	6.87532	NA	NA	NA	NA	NA	6.87532	-0.0410542	0.300626	0.606832	0.0441312	6.51842	23	0.513836	5	0.633039
Birc5	8.77298	-0.0284445	-0.455509	0.912793	0.052023	17.7618	8.11291	NA	NA	NA	NA	NA	8.77298	-0.0284445	-0.455509	0.912793	0.052023	17.7618	8.77298	-0.615089	0.300356	1.36901	0.0780243	10.2649	31	0.116161	3	0.343982
Birc6	7.28001	NA	NA	NA	NA	NA	7.28001	NA	NA	NA	NA	NA	7.28001	NA	NA	NA	NA	NA	7.28001	NA	NA	NA	NA	NA	1	0.412271	1	0.503565
Bivm	5.51512	-0.0175204	0.115447	0.233538	0.0211725	6.57529	5.65748	-0.0175204	0.115447	0.233538	0.0206398	6.57529	5.51512	-0.0175204	0.115447	0.233538	0.0211725	6.57529	5.51512	-0.0175204	0.115447	0.233538	0.0211725	6.57529	38	0.503767	3	0.682622
Blcap	12.0423	0.381726	-0.161873	0.829258	0.0344312	22.468	11.9705	0.381726	-0.161873	0.829258	0.0346375	22.468	12.0423	0.381726	-0.161873	0.829258	0.0344312	22.468	11.9705	0.385332	-0.308899	0.987724	0.0412564	21.4189	47	0.388709	6	0.385989
Blm	7.33264	-0.221632	0.319183	0.77717	0.0529939	8.31834	7.33264	-0.221632	0.319183	0.77717	0.0529939	8.31834	7.0983	-0.221632	0.319183	0.77717	0.0547434	8.31834	7.0983	-0.221632	0.319183	0.77717	0.0547434	8.31834	38	0.464881	5	0.747042
Blmh	9.44856	-0.0874198	0.0880125	0.2481	0.013129	8.9871	9.44856	-0.0874198	0.0880125	0.2481	0.013129	8.9871	9.60716	NA	NA	NA	NA	NA	9.44856	-0.0874198	0.0880125	0.2481	0.013129	8.9871	23	0.542567	4	0.358795
Blnk	9.97215	NA	NA	NA	NA	NA	9.13353	-0.651328	0.164332	1.34348	0.0735465	11.056	9.13353	-0.651328	0.164332	1.34348	0.0735465	11.056	9.13353	-0.651328	0.164332	1.34348	0.0735465	11.056	33	0.624355	2	0.689851
Bloc1s1	13.5582	NA	NA	NA	NA	NA	13.4624	NA	NA	NA	NA	NA	13.6838	NA	NA	NA	NA	NA	13.6838	NA	NA	NA	NA	NA	1	0.383192	9	0.64294
Bloc1s2	9.59102	NA	NA	NA	NA	NA	9.49444	-0.0704616	0.152595	0.336155	0.0177027	7.65236	9.59102	NA	NA	NA	NA	NA	9.59102	-0.0704616	0.152595	0.336155	0.0175245	7.65236	12	0.208148	3	0.295453
Bloc1s3	7.40496	0.170689	-0.0243462	0.344834	0.023284	23.4588	7.24217	NA	NA	NA	NA	NA	7.40496	0.170689	-0.0243462	0.344834	0.023284	23.4588	7.24217	0.170689	-0.0243462	0.344834	0.0238074	23.4588	28	0.208647	6	0.726514
Bloc1s4	10.8865	0.0764366	-0.117561	0.280451	0.0128807	20.2021	10.8865	0.0764366	-0.117561	0.280451	0.0128807	20.2021	10.8865	0.0764366	-0.117561	0.280451	0.0128807	20.2021	10.8865	0.0764366	-0.117561	0.280451	0.0128807	20.2021	38	0.660899	1	0.464422
Bloc1s5	7.59578	-0.125925	0.113474	0.339019	0.0223163	9.19847	7.1947	NA	NA	NA	NA	NA	7.59578	NA	NA	NA	NA	NA	7.1947	-0.125925	0.113474	0.339019	0.0235603	9.19847	14	0.459812	6	0.682192
Bloc1s6	10.2287	NA	NA	NA	NA	NA	10.2287	NA	NA	NA	NA	NA	10.3047	NA	NA	NA	NA	NA	10.2287	-0.0544475	0.0991474	0.226228	0.0110584	7.91825	5	0.340696	4	0.38433
Blvra	8.58239	-0.157959	0.0159181	0.317518	0.0184982	11.6164	8.46343	-0.157959	0.0159181	0.317518	0.0187583	11.6164	8.58239	-0.157959	0.0159181	0.317518	0.0184982	11.6164	8.58239	-0.157959	0.0159181	0.317518	0.0184982	11.6164	38	0.644595	3	0.45079
Blvrb	12.9189	NA	NA	NA	NA	NA	12.4803	NA	NA	NA	NA	NA	13.1078	NA	NA	NA	NA	NA	12.7414	-0.265526	-0.10948	0.574421	0.0225415	13.4938	5	0.842406	15	0.877701
Blzf1	8.92564	NA	NA	NA	NA	NA	9.02423	NA	NA	NA	NA	NA	8.92564	0.036092	0.144667	0.298203	0.0167049	5.06611	9.02423	0.036092	0.144667	0.298203	0.0165224	5.06611	16	0.785147	6	0.605104
Bmf	7.67626	-0.524088	0.706263	1.75895	0.114571	8.4385	8.62928	-0.524088	0.706263	1.75895	0.101917	8.4385	7.67626	-0.524088	0.706263	1.75895	0.114571	8.4385	8.1294	-0.524088	0.706263	1.75895	0.108184	8.4385	38	0.626667	13	0.595594
Bmi1	6.49782	NA	NA	NA	NA	NA	6.72422	NA	NA	NA	NA	NA	6.49782	NA	NA	NA	NA	NA	6.72422	NA	NA	NA	NA	NA	1	0.338876	6	0.671691
Bmp1	8.43953	NA	NA	NA	NA	NA	8.58886	0.132207	-0.136152	0.379558	0.022096	20.9438	8.43953	0.132207	-0.136152	0.379558	0.0224869	20.9438	8.43953	0.132207	-0.136152	0.379558	0.0224869	20.9438	33	0.359755	3	0.308834
Bmp2	9.74049	-0.0566417	0.145265	0.311834	0.0160071	7.42012	9.74049	-0.0566417	0.145265	0.311834	0.0160071	7.42012	9.45774	-0.0566417	0.145265	0.311834	0.0164857	7.42012	9.45774	-0.0566417	0.145265	0.311834	0.0164857	7.42012	38	0.25003	5	0.421015
Bmp2k	8.77259	NA	NA	NA	NA	NA	8.60201	-0.213649	0.0337617	0.4326	0.0251453	11.4013	8.77259	-0.213649	0.0337617	0.4326	0.0246563	11.4013	8.77259	-0.213649	0.0337617	0.4326	0.0246563	11.4013	33	0.414576	3	0.500519
Bmp4	7.41791	NA	NA	NA	NA	NA	7.41791	NA	NA	NA	NA	NA	7.41791	NA	NA	NA	NA	NA	7.10824	NA	NA	NA	NA	NA	1	0.212341	8	0.508933
Bmp5	6.43132	NA	NA	NA	NA	NA	6.2443	0.214951	0.112912	0.485606	0.0388839	1.8475	6.43132	NA	NA	NA	NA	NA	6.2443	NA	NA	NA	NA	NA	3	0.673637	6	0.762776
Bmp6	6.5916	NA	NA	NA	NA	NA	6.87502	NA	NA	NA	NA	NA	6.32142	NA	NA	NA	NA	NA	6.32142	NA	NA	NA	NA	NA	1	0.455574	9	0.805536
Bmp7	8.54887	-0.260429	-0.16429	0.615838	0.0360187	14.1497	7.56032	-0.260429	-0.16429	0.615838	0.0407283	14.1497	8.54887	-0.260429	-0.16429	0.615838	0.0360187	14.1497	7.9133	-0.260429	-0.16429	0.615838	0.0389116	14.1497	38	0.488478	13	0.654733
Bmp8a	7.24346	NA	NA	NA	NA	NA	7.64356	0.0707455	0.0853514	0.221719	0.0145036	3.35637	7.24346	0.0707455	0.0853514	0.221719	0.0153047	3.35637	7.53209	0.0707455	0.0853514	0.221719	0.0147183	3.35637	33	0.622411	13	0.459644
Bmper	5.89889	NA	NA	NA	NA	NA	5.89889	NA	NA	NA	NA	NA	6.30691	NA	NA	NA	NA	NA	5.89889	NA	NA	NA	NA	NA	1	0.339429	4	0.23542
Bmpr1a	5.76809	0.0507323	-0.06301	0.16179	0.0140246	20.5893	5.84235	0.0507323	-0.06301	0.16179	0.0138463	20.5893	5.76809	0.0507323	-0.06301	0.16179	0.0140246	20.5893	5.84235	0.0507323	-0.06301	0.16179	0.0138463	20.5893	38	0.186914	6	0.265051
Bmpr2	10.5772	NA	NA	NA	NA	NA	10.5772	NA	NA	NA	NA	NA	10.5772	NA	NA	NA	NA	NA	10.4628	-0.0813566	0.0476694	0.188587	0.0090123	9.97551	5	0.294121	8	0.719022
Bms1	6.83	NA	NA	NA	NA	NA	6.83	NA	NA	NA	NA	NA	6.83	NA	NA	NA	NA	NA	6.83	NA	NA	NA	NA	NA	1	0.192026	1	0.393138
Bmx	6.42784	NA	NA	NA	NA	NA	6.42784	NA	NA	NA	NA	NA	6.42784	NA	NA	NA	NA	NA	6.30951	NA	NA	NA	NA	NA	1	0.751388	8	0.555428
Bmyc	9.50786	NA	NA	NA	NA	NA	8.9918	NA	NA	NA	NA	NA	9.50786	NA	NA	NA	NA	NA	8.48974	NA	NA	NA	NA	NA	1	0.38555	13	0.867644
Bnip1	9.32388	0.0392559	0.122067	0.256448	0.0137522	4.81151	9.43773	0.0392559	0.122067	0.256448	0.0135863	4.81151	9.32388	0.0392559	0.122067	0.256448	0.0137522	4.81151	9.32388	0.0392559	0.122067	0.256448	0.0137522	4.81151	38	0.784507	3	0.303475
Bnip2	8.18738	-0.0549297	-0.107232	0.240965	0.0147156	16.1917	8.30331	-0.0549297	-0.107232	0.240965	0.0145102	16.1917	8.30331	-0.0549297	-0.107232	0.240965	0.0145102	16.1917	8.30331	NA	NA	NA	NA	NA	18	0.805631	2	0.44321
Bnip3	14.3293	-0.366655	-0.173051	0.810882	0.0282945	13.6844	14.3293	-0.611967	-0.060767	1.22995	0.0429174	12.3781	14.3293	-0.366655	-0.173051	0.810882	0.0282945	13.6844	14.3293	-0.611967	-0.060767	1.22995	0.0429174	12.3781	44	0.530744	1	0.308287
Bnip3l	10.6697	-0.0772067	-0.0503953	0.184397	0.00864114	14.2089	10.6697	-0.0772067	-0.0503953	0.184397	0.00864114	14.2089	10.6697	-0.0772067	-0.0503953	0.184397	0.00864114	14.2089	10.6697	-0.0772067	-0.0503953	0.184397	0.00864114	14.2089	38	0.184714	1	0.44765
Bod1	8.63429	-0.0164454	-0.0680864	0.140089	0.00811234	17.0947	8.53314	-0.0164454	-0.0680864	0.140089	0.0082085	17.0947	8.63429	-0.0164454	-0.0680864	0.140089	0.00811234	17.0947	8.53314	-0.0164454	-0.0680864	0.140089	0.0082085	17.0947	38	0.325171	6	0.54102
Bod1l	7.36703	NA	NA	NA	NA	NA	7.47226	-0.112278	0.174707	0.415351	0.0277929	8.18183	7.36703	NA	NA	NA	NA	NA	7.47226	NA	NA	NA	NA	NA	3	0.375168	6	0.327843
Bok	9.0995	0.589072	0.171643	1.22714	0.067429	1.083	9.0995	0.589072	0.171643	1.22714	0.067429	1.083	9.0995	0.589072	0.171643	1.22714	0.067429	1.083	9.0995	0.589072	0.171643	1.22714	0.067429	1.083	38	0.589535	1	0.331997
Bola2	12.171	0.0387846	-0.0758315	0.170349	0.00699812	19.8059	12.2522	0.0387846	-0.0758315	0.170349	0.00695174	19.8059	12.0731	NA	NA	NA	NA	NA	12.2522	0.0387846	-0.0758315	0.170349	0.00695174	19.8059	23	0.514323	10	0.46652
Bola3	13.0491	0.0334496	-0.0700056	0.155173	0.00594572	19.7026	12.8527	0.0334496	-0.0700056	0.155173	0.00603657	19.7026	13.0491	0.0334496	-0.0700056	0.155173	0.00594572	19.7026	12.8527	-0.0814157	-0.128975	0.305045	0.0118669	15.8492	47	0.415962	6	0.47703
Bop1	10.6486	0.0691932	-0.124621	0.285083	0.0133859	19.936	10.7292	0.0691932	-0.124621	0.285083	0.0132854	19.936	10.6486	NA	NA	NA	NA	NA	10.7292	0.0691932	-0.124621	0.285083	0.0132854	19.936	23	0.380241	6	0.350185
Bpgm	9.36812	NA	NA	NA	NA	NA	9.36812	0.118737	-0.0989166	0.309082	0.0164965	21.3469	9.57911	NA	NA	NA	NA	NA	9.57911	0.118737	-0.0989166	0.309082	0.0161331	21.3469	12	0.51507	5	0.375154
Bphl	10.3528	NA	NA	NA	NA	NA	10.111	NA	NA	NA	NA	NA	10.3528	NA	NA	NA	NA	NA	10.111	NA	NA	NA	NA	NA	1	0.353428	6	0.283532
Bpifa1	8.04554	NA	NA	NA	NA	NA	8.04554	NA	NA	NA	NA	NA	8.04554	NA	NA	NA	NA	NA	8.04554	NA	NA	NA	NA	NA	1	0.35593	1	0.451077
Bpifa5	5.57491	NA	NA	NA	NA	NA	5.57491	NA	NA	NA	NA	NA	5.57491	NA	NA	NA	NA	NA	5.41924	NA	NA	NA	NA	NA	1	0.248223	8	0.476487
Bpifc	13.7412	-0.130553	-0.300894	0.655991	0.0238695	16.4363	14.5974	-0.130553	-0.300894	0.655991	0.0224695	16.4363	13.7412	NA	NA	NA	NA	NA	14.5974	-0.130553	-0.300894	0.655991	0.0224695	16.4363	23	0.423546	6	0.694088
Bpnt1	9.58087	NA	NA	NA	NA	NA	9.38583	0.0631887	-0.153192	0.331424	0.0176556	19.4943	9.58087	NA	NA	NA	NA	NA	9.49304	0.0631887	-0.153192	0.331424	0.0174562	19.4943	12	0.228769	13	0.301419
Bptf	8.40852	0.0657648	0.185524	0.393671	0.023409	4.69877	8.86096	0.0657648	0.185524	0.393671	0.0222138	4.69877	8.40852	0.0657648	0.185524	0.393671	0.023409	4.69877	8.86096	NA	NA	NA	NA	NA	18	0.317322	6	0.756407
Braf	6.22799	NA	NA	NA	NA	NA	6.35292	NA	NA	NA	NA	NA	6.22799	0.0211122	-0.126613	0.256721	0.0206103	18.6311	6.35292	0.0211122	-0.126613	0.256721	0.020205	18.6311	16	0.670132	6	0.747379
Brap	13.3619	-0.138298	0.349809	0.75231	0.0281514	7.4381	13.6207	-0.231456	0.117668	0.519298	0.0190629	10.2035	13.3619	NA	NA	NA	NA	NA	13.6207	-0.231456	0.117668	0.519298	0.0190629	10.2035	24	0.538283	6	0.617798
Brat1	6.21332	0.000298926	0.0930858	0.186172	0.0149817	5.98773	6.21332	NA	NA	NA	NA	NA	6.21332	0.000298926	0.0930858	0.186172	0.0149817	5.98773	6.21332	0.000298926	0.0930858	0.186172	0.0149817	5.98773	28	0.3286	1	0.258602
Brca1	6.28387	-0.345078	-0.27626	0.884078	0.070345	14.5787	6.85764	-0.345078	-0.27626	0.884078	0.0644594	14.5787	6.28387	-0.345078	-0.27626	0.884078	0.070345	14.5787	6.85764	NA	NA	NA	NA	NA	18	0.456385	6	0.461694
Brca2	7.63336	-0.408858	0.166232	0.882719	0.0578198	10.525	7.63336	-0.408858	0.166232	0.882719	0.0578198	10.525	7.63336	-0.408858	0.166232	0.882719	0.0578198	10.525	7.63336	-0.644354	0.406866	1.52411	0.0998325	9.84869	47	0.413914	1	0.413915
Brcc3	6.50369	-0.188862	0.0496092	0.390538	0.0300244	11.0188	6.50369	-0.188862	0.0496092	0.390538	0.0300244	11.0188	6.50369	-0.188862	0.0496092	0.390538	0.0300244	11.0188	6.50369	-0.188862	0.0496092	0.390538	0.0300244	11.0188	38	0.760934	1	0.47938
Brd1	5.99769	-0.097678	0.0257546	0.202033	0.0168425	11.0153	6.09268	-0.097678	0.0257546	0.202033	0.0165799	11.0153	5.99769	NA	NA	NA	NA	NA	6.09268	-0.097678	0.0257546	0.202033	0.0165799	11.0153	23	0.485706	6	0.300165
Brd2	5.92962	NA	NA	NA	NA	NA	5.92962	-0.0162928	-0.110663	0.223712	0.018864	17.4416	5.92962	-0.0162928	-0.110663	0.223712	0.018864	17.4416	5.92962	-0.0162928	-0.110663	0.223712	0.018864	17.4416	33	0.289818	1	0.422743
Brd3	8.84047	-0.102408	-0.10024	0.286603	0.0162097	14.9591	8.93665	NA	NA	NA	NA	NA	8.84047	NA	NA	NA	NA	NA	8.93665	-0.102408	-0.10024	0.286603	0.0160353	14.9591	14	0.488997	6	0.439174
Brd4	11.5769	NA	NA	NA	NA	NA	11.7885	0.0043665	0.158485	0.317089	0.0134491	5.89479	11.5769	0.0043665	0.158485	0.317089	0.013695	5.89479	11.7885	NA	NA	NA	NA	NA	10	0.274974	6	0.720957
Brd7	8.16627	NA	NA	NA	NA	NA	8.16627	-0.110463	0.297433	0.634566	0.0388528	7.35829	8.16627	NA	NA	NA	NA	NA	8.16627	-0.110463	0.297433	0.634566	0.0388528	7.35829	12	0.317504	1	0.481583
Brd8	10.3141	0.136469	0.0775647	0.313943	0.0152191	1.97417	10.4366	0.136469	0.0775647	0.313943	0.0150404	1.97417	10.3141	0.136469	0.0775647	0.313943	0.0152191	1.97417	10.4366	0.136469	0.0775647	0.313943	0.0150404	1.97417	38	0.518695	6	0.711214
Brd9	6.52424	-0.0702761	0.162735	0.354522	0.0271696	7.55712	6.33612	NA	NA	NA	NA	NA	6.64472	NA	NA	NA	NA	NA	6.33612	-0.0702761	0.162735	0.354522	0.0279763	7.55712	14	0.848724	10	0.595253
Brdt	6.46788	-0.0321958	0.243961	0.492153	0.0380459	6.5012	6.64995	-0.0321958	0.243961	0.492153	0.0370042	6.5012	6.30758	-0.0321958	0.243961	0.492153	0.0390128	6.5012	6.46788	-0.0321958	0.243961	0.492153	0.0380459	6.5012	38	0.737366	12	0.32316
Bre	5.93708	NA	NA	NA	NA	NA	6.16091	NA	NA	NA	NA	NA	5.93708	NA	NA	NA	NA	NA	6.16091	0.486343	-0.0859938	0.987774	0.0801646	23.3315	5	0.682269	6	0.290021
Brf1	8.07277	-0.0602985	-0.0314436	0.136009	0.00842393	13.836	8.19199	-0.0602985	-0.0314436	0.136009	0.00830134	13.836	8.07277	-0.0602985	-0.0314436	0.136009	0.00842393	13.836	8.19199	NA	NA	NA	NA	NA	18	0.335504	6	0.485011
Brf2	7.73508	NA	NA	NA	NA	NA	7.62008	0.0534816	-0.0717223	0.178934	0.011741	20.4474	7.73508	NA	NA	NA	NA	NA	7.62008	0.0534816	-0.0717223	0.178934	0.011741	20.4474	12	0.243487	6	0.740456
Bri3	8.41498	-0.297072	0.186896	0.701946	0.0417082	9.85499	8.41498	-0.297072	0.186896	0.701946	0.0417082	9.85499	8.41498	-0.297072	0.186896	0.701946	0.0417082	9.85499	8.09539	-0.297072	0.186896	0.701946	0.0433547	9.85499	38	0.431193	8	0.408656
Bri3bp	10.0563	0.142155	0.124715	0.378215	0.018805	2.75074	9.91965	NA	NA	NA	NA	NA	10.0563	0.142155	0.124715	0.378215	0.018805	2.75074	9.91965	NA	NA	NA	NA	NA	8	0.212815	6	0.587855
Brip1	5.76299	-0.222719	0.134819	0.52069	0.0451754	9.92081	5.76299	NA	NA	NA	NA	NA	5.87275	-0.222719	0.134819	0.52069	0.0443311	9.92081	5.87275	-0.222719	0.134819	0.52069	0.0443311	9.92081	28	0.464879	5	0.261566
Brix1	7.82754	0.0919585	-0.292893	0.61398	0.0392192	19.162	7.82754	0.0919585	-0.292893	0.61398	0.0392192	19.162	7.82754	NA	NA	NA	NA	NA	7.82754	0.32185	-0.240517	0.803581	0.0513304	21.5486	26	0.601876	1	0.395999
Brk1	11.659	NA	NA	NA	NA	NA	11.7015	NA	NA	NA	NA	NA	11.7015	NA	NA	NA	NA	NA	11.659	NA	NA	NA	NA	NA	1	0.650344	7	0.247275
Brms1	6.70958	-0.0954974	-0.0934628	0.267245	0.0199152	14.9589	6.70958	-0.0954974	-0.0934628	0.267245	0.0199152	14.9589	6.70958	-0.0954974	-0.0934628	0.267245	0.0199152	14.9589	6.70958	NA	NA	NA	NA	NA	18	0.450261	1	0.416477
Brms1l	8.91101	0.192355	-0.113529	0.446718	0.0250655	21.9634	8.78438	0.192355	-0.113529	0.446718	0.0254268	21.9634	8.91101	0.192355	-0.113529	0.446718	0.0250655	21.9634	8.78438	0.192355	-0.113529	0.446718	0.0254268	21.9634	38	0.666554	6	0.484286
Brox	5.55937	-0.0503046	0.0795881	0.188306	0.0169359	8.15303	5.55937	-0.0503046	0.0795881	0.188306	0.0169359	8.15303	5.55937	NA	NA	NA	NA	NA	5.55937	-0.0503046	0.0795881	0.188306	0.0169359	8.15303	23	0.481748	1	0.457092
Brpf1	9.95937	0.0690777	-0.0325688	0.152741	0.00766821	22.3171	10.1769	NA	NA	NA	NA	NA	9.95937	NA	NA	NA	NA	NA	10.1004	0.0690777	-0.0325688	0.152741	0.00756111	22.3171	14	0.421534	13	0.618849
Brpf3	9.51353	-0.104501	-0.0633774	0.244435	0.0128467	14.0824	9.73918	-0.104501	-0.0633774	0.244435	0.0125491	14.0824	9.51353	NA	NA	NA	NA	NA	9.73918	-0.104501	-0.0633774	0.244435	0.0125491	14.0824	23	0.278349	6	0.448693
Brwd1	8.88394	0.124757	-0.0544927	0.272278	0.0153242	22.427	9.04236	0.324586	-0.116506	0.689724	0.0381385	22.6837	8.88394	0.124757	-0.0544927	0.272278	0.0153242	22.427	8.88394	0.324586	-0.116506	0.689724	0.0388186	22.6837	44	0.453442	3	0.501071
Brwd3	5.86752	0.0670322	-0.0827007	0.212911	0.0181431	20.6017	6.02909	NA	NA	NA	NA	NA	5.86752	NA	NA	NA	NA	NA	6.02909	0.0670322	-0.0827007	0.212911	0.0176569	20.6017	14	0.367493	6	0.734276
Bscl2	9.29122	NA	NA	NA	NA	NA	9.07358	NA	NA	NA	NA	NA	9.47405	NA	NA	NA	NA	NA	9.07358	NA	NA	NA	NA	NA	1	0.692317	10	0.413837
Bsdc1	10.6398	0.0364138	0.191134	0.389144	0.0182872	5.28091	10.4686	0.0436447	0.0885889	0.197513	0.00943363	4.25148	10.7196	0.158053	0.0715104	0.346955	0.0161832	1.62295	10.5237	0.0436447	0.0885889	0.197513	0.00938419	4.25148	45	0.663352	15	0.545888
Bsg	12.3281	NA	NA	NA	NA	NA	12.0536	0.132824	-0.0557887	0.288128	0.011952	22.4811	12.5331	0.132824	-0.0557887	0.288128	0.0114947	22.4811	12.5331	0.132824	-0.0557887	0.288128	0.0114947	22.4811	33	0.352579	9	0.56298
Bst2	13.5776	NA	NA	NA	NA	NA	13.3576	NA	NA	NA	NA	NA	13.1235	NA	NA	NA	NA	NA	13.1235	NA	NA	NA	NA	NA	1	0.67341	9	0.416518
Btaf1	8.46461	0.0787738	-0.135666	0.313755	0.0185333	20.0094	8.46461	0.0787738	-0.135666	0.313755	0.0185333	20.0094	8.46461	NA	NA	NA	NA	NA	8.46461	0.0787738	-0.135666	0.313755	0.0185333	20.0094	23	0.32628	1	0.366146
Btbd1	11.1474	0.114586	-0.0640394	0.262533	0.0117755	22.0533	11.0485	0.114586	-0.0640394	0.262533	0.0118809	22.0533	11.1474	0.114586	-0.0640394	0.262533	0.0117755	22.0533	11.0485	0.114586	-0.0640394	0.262533	0.0118809	22.0533	38	0.554048	6	0.314756
Btbd10	8.11651	0.121534	-0.139348	0.369801	0.0227808	20.7396	7.74157	0.121534	-0.139348	0.369801	0.0238841	20.7396	8.11651	0.121534	-0.139348	0.369801	0.0227808	20.7396	7.74157	0.121534	-0.139348	0.369801	0.0238841	20.7396	38	0.608374	6	0.680001
Btbd11	7.182	NA	NA	NA	NA	NA	7.182	0.152671	-0.147193	0.424142	0.0295281	21.0698	7.182	NA	NA	NA	NA	NA	7.39493	0.152671	-0.147193	0.424142	0.0286779	21.0698	12	0.343604	8	0.464716
Btbd16	9.41708	NA	NA	NA	NA	NA	9.8313	-0.105246	0.0848136	0.270333	0.0137486	9.40906	9.41708	-0.105246	0.0848136	0.270333	0.0143533	9.40906	9.8313	-0.105246	0.0848136	0.270333	0.0137486	9.40906	33	0.67845	6	0.785711
Btbd2	9.37297	-0.0798276	0.164705	0.36606	0.0195275	7.72388	9.37297	-0.0798276	0.164705	0.36606	0.0195275	7.72388	9.27131	-0.0798276	0.164705	0.36606	0.0197416	7.72388	9.37297	-0.0798276	0.164705	0.36606	0.0195275	7.72388	38	0.675977	4	0.270671
Btbd3	6.62034	NA	NA	NA	NA	NA	6.48502	NA	NA	NA	NA	NA	6.73084	NA	NA	NA	NA	NA	6.48502	-0.116841	0.0810349	0.284384	0.0219262	9.68379	5	0.258508	10	0.344172
Btbd6	9.04504	0.0375732	0.0471567	0.12059	0.0066661	3.4302	9.04504	NA	NA	NA	NA	NA	8.9678	0.0375732	0.0471567	0.12059	0.00672352	3.4302	8.9678	0.0375732	0.0471567	0.12059	0.00672352	3.4302	28	0.17364	5	0.667678
Btbd7	6.63876	0.0970848	-0.146131	0.350883	0.0264268	20.2399	6.93928	-0.115262	-0.0384449	0.243009	0.0175097	13.2297	6.63876	0.0970848	-0.146131	0.350883	0.0264268	20.2399	6.93928	-0.115262	-0.0384449	0.243009	0.0175097	13.2297	44	0.724795	6	0.707657
Btbd9	9.24133	-0.0465978	0.0769812	0.179972	0.00973733	8.07914	9.36939	-0.0465978	0.0769812	0.179972	0.00960425	8.07914	9.24133	-0.0465978	0.0769812	0.179972	0.00973733	8.07914	9.36939	NA	NA	NA	NA	NA	18	0.232425	6	0.67373
Btc	6.16778	-0.0115587	0.302788	0.606017	0.0491277	6.14574	5.66887	-0.0115587	0.302788	0.606017	0.0534513	6.14574	5.93269	NA	NA	NA	NA	NA	5.66887	-0.0115587	0.302788	0.606017	0.0534513	6.14574	23	0.291904	10	0.525631
Btd	11.4653	NA	NA	NA	NA	NA	11.4653	0.214804	-0.183826	0.565448	0.024659	21.2962	11.3536	0.214804	-0.183826	0.565448	0.0249017	21.2962	11.3536	0.214804	-0.183826	0.565448	0.0249017	21.2962	33	0.614771	5	0.675674
Btf3	11.0218	-0.0270245	-0.0494212	0.112655	0.00511055	16.0886	11.1232	-0.0270245	-0.0494212	0.112655	0.00506396	16.0886	10.9524	-0.0270245	-0.0494212	0.112655	0.00514293	16.0886	11.0218	-0.0270245	-0.0494212	0.112655	0.00511055	16.0886	38	0.408859	12	0.676539
Btf3l4	10.034	-0.0829916	-0.00124206	0.166002	0.008272	12.0572	9.95916	-0.0829916	-0.00124206	0.166002	0.00833413	12.0572	9.95916	-0.0829916	-0.00124206	0.166002	0.00833413	12.0572	9.89582	-0.0829916	-0.00124206	0.166002	0.00838747	12.0572	38	0.807317	11	0.767945
Btg1	6.02249	0.221058	-0.149788	0.534052	0.0443382	21.7252	6.19369	0.216596	0.268685	0.690234	0.0557207	3.40844	6.02249	0.221058	-0.149788	0.534052	0.0443382	21.7252	6.02249	0.221058	-0.149788	0.534052	0.0443382	21.7252	40	0.224955	3	0.327716
Btg1-ps2	7.07036	0.360697	-0.113528	0.756283	0.0534826	22.8353	7.07036	0.360697	-0.113528	0.756283	0.0534826	22.8353	7.32507	0.395634	-0.44903	1.19692	0.0817003	20.7589	7.07036	NA	NA	NA	NA	NA	21	0.25019	4	0.388568
Btg2	8.62841	NA	NA	NA	NA	NA	8.62841	NA	NA	NA	NA	NA	9.1386	NA	NA	NA	NA	NA	9.1386	NA	NA	NA	NA	NA	1	0.385701	5	0.428467
Btg3	7.49289	0.7186	-0.314836	1.56909	0.104705	22.4227	8.45389	NA	NA	NA	NA	NA	7.49289	NA	NA	NA	NA	NA	8.45389	0.7186	-0.314836	1.56909	0.0928026	22.4227	14	0.29338	6	0.676964
Btk	6.8502	NA	NA	NA	NA	NA	6.56739	NA	NA	NA	NA	NA	6.8502	NA	NA	NA	NA	NA	6.8502	NA	NA	NA	NA	NA	1	0.560836	3	0.622111
Btn1a1	14.3302	-0.128424	-0.285481	0.626073	0.0218445	16.3853	15.1518	-0.128424	-0.285481	0.626073	0.02066	16.3853	14.3302	NA	NA	NA	NA	NA	15.1518	-0.128424	-0.285481	0.626073	0.02066	16.3853	23	0.390424	6	0.679687
Btnl2	5.65243	-0.088821	0.0394139	0.194346	0.0171914	10.4047	5.65243	NA	NA	NA	NA	NA	5.65243	-0.088821	0.0394139	0.194346	0.0171914	10.4047	5.65243	-0.088821	0.0394139	0.194346	0.0171914	10.4047	28	0.316845	1	0.435672
Btnl9	7.37469	0.0534048	-0.252404	0.515983	0.0349834	18.7964	7.37469	0.266463	-0.251676	0.733057	0.0497008	21.109	7.70084	0.0534048	-0.252404	0.515983	0.0335017	18.7964	7.70084	0.0534048	-0.252404	0.515983	0.0335017	18.7964	40	0.510024	5	0.486057
Btrc	6.92665	-0.0298872	0.187036	0.378818	0.027345	6.60525	7.09566	-0.0298872	0.187036	0.378818	0.0266936	6.60525	6.92665	-0.0298872	0.187036	0.378818	0.027345	6.60525	6.92665	-0.0298872	0.187036	0.378818	0.027345	6.60525	38	0.496997	3	0.492959
Bub3	11.8129	0.0382444	-0.0592265	0.141002	0.00596813	20.1901	11.7487	0.0382444	-0.0592265	0.141002	0.00600075	20.1901	11.8129	NA	NA	NA	NA	NA	11.7487	0.0382444	-0.0592265	0.141002	0.00600075	20.1901	23	0.338609	6	0.49922
Bud13	6.8978	NA	NA	NA	NA	NA	7.13688	-0.326715	-0.0219074	0.654897	0.0458812	12.2557	6.8978	NA	NA	NA	NA	NA	7.13688	-0.326715	-0.0219074	0.654897	0.0458812	12.2557	12	0.534417	6	0.754128
Bud31	12.4953	0.0473071	0.0497212	0.137261	0.00549252	3.09501	12.4953	NA	NA	NA	NA	NA	12.4953	0.0473071	0.0497212	0.137261	0.00549252	3.09501	12.4953	0.0473071	0.0497212	0.137261	0.00549252	3.09501	28	0.479981	1	0.456169
Bysl	9.92256	0.143756	-0.218845	0.523676	0.0263881	20.22	9.92256	0.143756	-0.218845	0.523676	0.0263881	20.22	9.92256	NA	NA	NA	NA	NA	9.92256	0.143756	-0.218845	0.523676	0.0263881	20.22	23	0.49553	1	0.478643
Bzrap1	5.73938	NA	NA	NA	NA	NA	5.85743	NA	NA	NA	NA	NA	5.73938	NA	NA	NA	NA	NA	6.09643	NA	NA	NA	NA	NA	1	0.531949	13	0.573812
Bzw1	9.48565	NA	NA	NA	NA	NA	9.48565	NA	NA	NA	NA	NA	9.48565	NA	NA	NA	NA	NA	9.48565	NA	NA	NA	NA	NA	1	0.165587	1	0.358724
Bzw2	8.96662	-0.152883	-0.159402	0.441733	0.0246321	15.0797	9.0713	-0.152883	-0.159402	0.441733	0.0243478	15.0797	8.85612	-0.285892	0.064372	0.586099	0.03309	11.1541	9.0713	-0.285892	0.064372	0.586099	0.0323051	11.1541	41	0.950695	10	0.375175
C030006K11Rik	10.5388	-0.148412	0.110017	0.369486	0.0175298	9.56337	10.3531	NA	NA	NA	NA	NA	10.5388	-0.148412	0.110017	0.369486	0.0175298	9.56337	10.3531	-0.148412	0.110017	0.369486	0.0178442	9.56337	28	0.217905	6	0.47573
C130026I21Rik	5.54653	NA	NA	NA	NA	NA	5.54653	NA	NA	NA	NA	NA	5.54653	NA	NA	NA	NA	NA	5.54653	NA	NA	NA	NA	NA	1	0.431256	1	0.270615
C130050O18Rik	5.64788	NA	NA	NA	NA	NA	5.64788	NA	NA	NA	NA	NA	5.64788	NA	NA	NA	NA	NA	5.64788	NA	NA	NA	NA	NA	1	0.374807	1	0.276266
C130074G19Rik	12.3751	0.0913153	0.156399	0.362211	0.0146346	3.98141	12.5512	0.0913153	0.156399	0.362211	0.0144294	3.98141	12.5512	0.0913153	0.156399	0.362211	0.0144294	3.98141	12.6876	0.0913153	0.156399	0.362211	0.0142743	3.98141	38	0.597159	11	0.347346
C1d	9.28263	NA	NA	NA	NA	NA	9.1451	NA	NA	NA	NA	NA	9.28263	NA	NA	NA	NA	NA	9.1451	NA	NA	NA	NA	NA	1	0.196544	6	0.603335
C1galt1	8.31348	0.13616	-0.000839084	0.272324	0.0163785	23.9765	8.31348	NA	NA	NA	NA	NA	8.31348	0.13616	-0.000839084	0.272324	0.0163785	23.9765	8.31348	0.13616	-0.000839084	0.272324	0.0163785	23.9765	28	0.844538	1	0.412061
C1galt1c1	10.5192	0.0711803	-0.0662914	0.194537	0.00924678	21.1358	10.6408	0.0711803	-0.0662914	0.194537	0.00914113	21.1358	10.5192	0.0711803	-0.0662914	0.194537	0.00924678	21.1358	10.6408	0.148482	-0.190383	0.482877	0.0226899	20.5301	47	0.811383	6	0.741494
C1qa	10.1772	NA	NA	NA	NA	NA	9.61763	0.355293	-0.270952	0.89364	0.0464584	21.5114	10.1772	NA	NA	NA	NA	NA	10.1772	0.355293	-0.270952	0.89364	0.043904	21.5114	12	0.247117	3	0.473966
C1qb	9.90936	NA	NA	NA	NA	NA	9.39158	NA	NA	NA	NA	NA	9.90936	NA	NA	NA	NA	NA	9.90936	NA	NA	NA	NA	NA	1	0.31356	3	0.394434
C1qbp	13.2616	-0.0627927	-0.10521	0.245048	0.00923896	15.9447	13.1514	-0.0627927	-0.10521	0.245048	0.00931641	15.9447	13.2616	-0.0627927	-0.10521	0.245048	0.00923896	15.9447	13.1514	-0.195842	-0.104767	0.444208	0.0168882	13.8763	47	0.74339	6	0.55279
C1qc	11.5939	NA	NA	NA	NA	NA	11.2063	0.303481	-0.132051	0.66193	0.0295337	22.4323	11.5939	NA	NA	NA	NA	NA	11.5939	0.303481	-0.132051	0.66193	0.0285465	22.4323	12	0.255872	3	0.58381
C1qtnf1	8.46483	NA	NA	NA	NA	NA	8.46483	NA	NA	NA	NA	NA	8.64216	NA	NA	NA	NA	NA	8.46483	NA	NA	NA	NA	NA	1	0.577911	4	0.535958
C1qtnf2	7.06809	0.215448	0.246797	0.655214	0.0463502	3.25865	6.80404	0.215448	0.246797	0.655214	0.0481489	3.25865	7.06809	0.215448	0.246797	0.655214	0.0463502	3.25865	6.80404	NA	NA	NA	NA	NA	18	0.578447	6	0.31889
C1qtnf4	5.9435	NA	NA	NA	NA	NA	6.02785	NA	NA	NA	NA	NA	5.9435	NA	NA	NA	NA	NA	6.02785	NA	NA	NA	NA	NA	1	0.704253	6	0.327022
C1qtnf5	7.30412	0.292063	-0.0472051	0.591705	0.0405049	23.3879	6.71561	0.292063	-0.0472051	0.591705	0.0440545	23.3879	7.30412	NA	NA	NA	NA	NA	6.71561	NA	NA	NA	NA	NA	6	0.540206	6	0.751792
C1qtnf6	5.81301	NA	NA	NA	NA	NA	5.81301	NA	NA	NA	NA	NA	6.11854	NA	NA	NA	NA	NA	6.11854	NA	NA	NA	NA	NA	1	0.696194	5	0.450784
C1qtnf7	6.81639	NA	NA	NA	NA	NA	6.53184	0.166219	0.22519	0.559784	0.0428503	3.57119	6.81639	NA	NA	NA	NA	NA	6.53184	NA	NA	NA	NA	NA	3	0.320355	6	0.748066
C1ra	13.9125	NA	NA	NA	NA	NA	14.2347	NA	NA	NA	NA	NA	13.6977	NA	NA	NA	NA	NA	14.0535	0.141486	-0.0225412	0.286542	0.0101946	23.3965	5	0.372848	15	0.947067
C1rb	8.75747	NA	NA	NA	NA	NA	9.1337	NA	NA	NA	NA	NA	8.5103	NA	NA	NA	NA	NA	8.75747	NA	NA	NA	NA	NA	1	0.31427	12	0.762865
C1rl	11.8217	0.14991	0.177927	0.465321	0.0196808	3.32564	11.9822	0.14991	0.177927	0.465321	0.0194172	3.32564	11.8217	0.14991	0.177927	0.465321	0.0196808	3.32564	11.8217	0.14991	0.177927	0.465321	0.0196808	3.32564	38	0.369106	3	0.682729
C1s1	14.6809	0.0543395	0.0902621	0.210713	0.00717644	3.93008	14.5583	NA	NA	NA	NA	NA	14.6809	NA	NA	NA	NA	NA	14.5583	0.0543395	0.0902621	0.210713	0.00723688	3.93008	14	0.260371	6	0.709257
C1s2	14.4614	0.0272372	0.0585381	0.129129	0.00446461	4.33653	14.3702	0.0272372	0.0585381	0.129129	0.00449296	4.33653	14.4614	0.0272372	0.0585381	0.129129	0.00446461	4.33653	14.3702	0.0272372	0.0585381	0.129129	0.00449296	4.33653	38	0.177904	6	0.315064
C2	13.2926	NA	NA	NA	NA	NA	13.9292	-0.156377	-0.0321257	0.319285	0.011461	12.7739	12.9537	-0.156377	-0.0321257	0.319285	0.0123241	12.7739	13.6792	NA	NA	NA	NA	NA	10	0.379833	15	0.999699
C230052I12Rik	9.25576	NA	NA	NA	NA	NA	9.08881	NA	NA	NA	NA	NA	9.25576	NA	NA	NA	NA	NA	9.08881	NA	NA	NA	NA	NA	1	0.575937	6	0.793117
C2cd2	12.0922	0.0535017	0.172175	0.360592	0.0149101	4.84919	11.744	0.0535017	0.172175	0.360592	0.0153522	4.84919	12.0922	NA	NA	NA	NA	NA	11.744	NA	NA	NA	NA	NA	6	0.465358	6	0.795841
C2cd2l	12.9885	0.0279109	0.184809	0.373809	0.01439	5.42745	12.8152	NA	NA	NA	NA	NA	12.9885	0.0279109	0.184809	0.373809	0.01439	5.42745	12.8152	0.144142	-0.119462	0.374423	0.0146085	21.3566	31	0.444193	6	0.596428
C2cd3	6.68795	NA	NA	NA	NA	NA	6.56722	NA	NA	NA	NA	NA	6.68795	NA	NA	NA	NA	NA	6.56722	NA	NA	NA	NA	NA	1	0.271937	6	0.433228
C2cd4d	8.61919	-0.139459	-0.427248	0.898865	0.0521432	16.7948	9.2243	-0.139459	-0.427248	0.898865	0.0487226	16.7948	8.61919	-0.139459	-0.427248	0.898865	0.0521432	16.7948	8.61919	-0.139459	-0.427248	0.898865	0.0521432	16.7948	38	0.597399	3	0.43122
C2cd5	7.95802	0.13968	0.191865	0.474647	0.0298219	3.59632	7.83649	0.263631	-0.00363583	0.527313	0.0336447	23.9473	7.95802	0.13968	0.191865	0.474647	0.0298219	3.59632	7.83649	0.263631	-0.00363583	0.527313	0.0336447	23.9473	44	0.913775	6	0.446716
C3	16.8785	0.100771	-0.0394118	0.216407	0.00641074	22.576	17.3147	0.100771	-0.0394118	0.216407	0.00624924	22.576	16.8785	NA	NA	NA	NA	NA	17.3147	0.100771	-0.0394118	0.216407	0.00624924	22.576	23	0.403361	6	0.473927
C330006A16Rik	12.2567	0.142963	0.0528249	0.304821	0.0124349	1.35195	12.2567	0.142963	0.0528249	0.304821	0.0124349	1.35195	12.3656	0.142963	0.0528249	0.304821	0.0123254	1.35195	12.1779	0.109536	-0.0992991	0.295692	0.0121406	21.1871	47	0.579964	14	0.299362
C330007P06Rik	5.98224	-0.137002	0.0651432	0.303402	0.0253585	10.3046	5.9029	-0.137002	0.0651432	0.303402	0.0256994	10.3046	5.98224	-0.137002	0.0651432	0.303402	0.0253585	10.3046	5.9029	-0.137002	0.0651432	0.303402	0.0256994	10.3046	38	0.795057	6	0.271316
C330018D20Rik	7.31173	-0.0466991	0.0972152	0.2157	0.0147503	7.71054	7.09022	NA	NA	NA	NA	NA	7.45664	-0.0466991	0.0972152	0.2157	0.0144636	7.71054	7.31173	-0.0466991	0.0972152	0.2157	0.0147503	7.71054	28	0.206447	12	0.708197
C330021F23Rik	6.85076	-0.0572709	0.0934713	0.219243	0.0160013	8.09975	6.66038	-0.0572709	0.0934713	0.219243	0.0164587	8.09975	6.66038	-0.0572709	0.0934713	0.219243	0.0164587	8.09975	6.44775	-0.0572709	0.0934713	0.219243	0.0170015	8.09975	38	0.353	11	0.50773
C330027C09Rik	5.65919	NA	NA	NA	NA	NA	5.41814	NA	NA	NA	NA	NA	5.65919	NA	NA	NA	NA	NA	5.65919	-0.233098	0.223649	0.646076	0.057082	9.079	5	0.358584	3	0.390536
C3ar1	5.9625	NA	NA	NA	NA	NA	5.70596	NA	NA	NA	NA	NA	5.9625	NA	NA	NA	NA	NA	5.70596	NA	NA	NA	NA	NA	1	0.383958	6	0.350647
C4a	11.1037	NA	NA	NA	NA	NA	11.1037	NA	NA	NA	NA	NA	11.1037	NA	NA	NA	NA	NA	11.1037	0.344912	0.00848041	0.690033	0.0310721	0.093897	5	0.569224	1	0.391804
C4b	13.9176	NA	NA	NA	NA	NA	13.9176	NA	NA	NA	NA	NA	13.9176	NA	NA	NA	NA	NA	13.9176	0.382143	0.0754911	0.779056	0.0279881	0.744981	5	0.847698	1	0.313832
C4bp	15.2375	0.159744	0.0320398	0.325851	0.0106924	0.756088	15.2375	0.159744	0.0320398	0.325851	0.0106924	0.756088	15.2375	NA	NA	NA	NA	NA	15.2375	0.159744	0.0320398	0.325851	0.0106924	0.756088	23	0.381177	1	0.385311
C5ar2	8.10253	NA	NA	NA	NA	NA	8.10253	0.188952	-0.108095	0.435373	0.0268665	22.0151	8.10253	0.188952	-0.108095	0.435373	0.0268665	22.0151	8.46028	0.188952	-0.108095	0.435373	0.0257304	22.0151	33	0.579021	8	0.396216
C6	11.4277	NA	NA	NA	NA	NA	11.9238	NA	NA	NA	NA	NA	10.6199	NA	NA	NA	NA	NA	11.4277	0.579044	-0.59905	1.66632	0.0729069	20.9351	5	0.557177	12	0.761131
C7	7.21601	NA	NA	NA	NA	NA	7.38143	NA	NA	NA	NA	NA	7.21601	NA	NA	NA	NA	NA	7.38143	NA	NA	NA	NA	NA	1	0.600705	6	0.280137
C77080	12.2714	-0.0413541	0.336063	0.677195	0.0275923	6.46768	12.2714	-0.272117	0.427068	1.01279	0.041266	8.16695	12.0864	-0.0413541	0.336063	0.677195	0.0280147	6.46768	12.0864	-0.0413541	0.336063	0.677195	0.0280147	6.46768	40	0.626443	5	0.416172
C78339	9.20082	NA	NA	NA	NA	NA	9.20082	NA	NA	NA	NA	NA	9.20082	NA	NA	NA	NA	NA	9.20082	NA	NA	NA	NA	NA	1	0.194628	1	0.250648
C87436	6.89597	NA	NA	NA	NA	NA	6.89597	NA	NA	NA	NA	NA	6.89597	NA	NA	NA	NA	NA	6.89597	NA	NA	NA	NA	NA	1	0.547303	1	0.252863
C8a	10.5231	NA	NA	NA	NA	NA	10.8738	NA	NA	NA	NA	NA	9.9795	NA	NA	NA	NA	NA	10.5231	0.436739	-0.213747	0.972478	0.046207	22.2615	5	0.519585	12	0.735169
C8b	11.8261	NA	NA	NA	NA	NA	12.9145	NA	NA	NA	NA	NA	10.6179	NA	NA	NA	NA	NA	11.8261	0.574115	-0.43019	1.43481	0.0606628	21.5437	5	0.463942	12	0.631717
C8g	16.3109	NA	NA	NA	NA	NA	16.1296	NA	NA	NA	NA	NA	16.3109	NA	NA	NA	NA	NA	16.1296	NA	NA	NA	NA	NA	1	0.606875	6	0.616234
C9	15.1859	0.236552	-0.10287	0.515903	0.0169862	22.4331	15.6237	NA	NA	NA	NA	NA	15.1859	NA	NA	NA	NA	NA	15.1859	0.236552	-0.10287	0.515903	0.0169862	22.4331	14	0.472592	3	0.478976
C920025E04Rik	14.7858	NA	NA	NA	NA	NA	14.485	NA	NA	NA	NA	NA	14.6387	NA	NA	NA	NA	NA	14.485	NA	NA	NA	NA	NA	1	0.682459	10	0.626386
Caap1	6.84831	0.0813515	-0.0612194	0.203626	0.0148669	21.5358	6.84831	NA	NA	NA	NA	NA	6.84831	NA	NA	NA	NA	NA	6.9689	0.0813515	-0.0612194	0.203626	0.0146096	21.5358	14	0.407694	8	0.566698
Cab39	10.2382	NA	NA	NA	NA	NA	10.3052	NA	NA	NA	NA	NA	10.2382	NA	NA	NA	NA	NA	10.3052	NA	NA	NA	NA	NA	1	0.596796	6	0.278748
Cab39l	9.61863	NA	NA	NA	NA	NA	9.61863	NA	NA	NA	NA	NA	9.61863	NA	NA	NA	NA	NA	9.61863	NA	NA	NA	NA	NA	1	0.511152	1	0.40193
Cabin1	8.24489	-0.130518	0.119217	0.35354	0.0214399	9.17273	8.24489	-0.130518	0.119217	0.35354	0.0214399	9.17273	8.24489	-0.130518	0.119217	0.35354	0.0214399	9.17273	8.35028	-0.130518	0.119217	0.35354	0.0211693	9.17273	38	0.347891	8	0.378509
Cables1	7.58671	-0.0631961	0.427029	0.863359	0.0568994	6.56121	7.58671	-0.0631961	0.427029	0.863359	0.0568994	6.56121	7.58671	NA	NA	NA	NA	NA	8.10792	-0.0631961	0.427029	0.863359	0.0532417	6.56121	23	0.613189	8	0.586689
Cables2	9.13018	NA	NA	NA	NA	NA	9.24942	0.00703787	-0.191729	0.383717	0.0207428	18.1401	9.13018	NA	NA	NA	NA	NA	9.24942	0.00703787	-0.191729	0.383717	0.0207428	18.1401	12	0.24425	6	0.475551
Cabp4	6.19598	NA	NA	NA	NA	NA	5.54163	NA	NA	NA	NA	NA	6.59065	NA	NA	NA	NA	NA	6.59065	-0.836001	0.0881104	1.68126	0.127549	11.5989	5	0.706661	9	0.709299
Cabp5	12.9352	0.0654047	0.2203	0.459609	0.0177658	4.89763	12.9352	0.0654047	0.2203	0.459609	0.0177658	4.89763	12.6722	0.0654047	0.2203	0.459609	0.0181346	4.89763	12.9352	0.0654047	0.2203	0.459609	0.0177658	4.89763	38	0.49678	4	0.446281
Cabyr	8.90492	-0.513974	-0.620876	1.61202	0.0905132	15.3588	9.66463	-0.513974	-0.620876	1.61202	0.0833982	15.3588	8.23834	NA	NA	NA	NA	NA	8.90492	-0.513974	-0.620876	1.61202	0.0905132	15.3588	23	0.199774	12	0.462079
Cacfd1	6.7261	NA	NA	NA	NA	NA	6.89844	NA	NA	NA	NA	NA	6.7261	0.168428	0.0116165	0.337655	0.0251004	0.263031	6.7261	0.168428	0.0116165	0.337655	0.0251004	0.263031	16	0.461548	3	0.683855
Cachd1	6.19959	NA	NA	NA	NA	NA	6.19959	NA	NA	NA	NA	NA	6.19959	-0.129011	-0.0811154	0.304785	0.024581	14.144	6.19959	-0.129011	-0.0811154	0.304785	0.024581	14.144	16	0.519714	1	0.346903
Cacna1a	6.66912	-0.146838	0.0838678	0.338202	0.0253558	10.0178	6.96421	-0.146838	0.0838678	0.338202	0.0242814	10.0178	6.51211	-0.146838	0.0838678	0.338202	0.0259672	10.0178	6.66912	-0.146838	0.0838678	0.338202	0.0253558	10.0178	38	0.33233	12	0.730414
Cacna1b	5.95407	NA	NA	NA	NA	NA	5.95407	NA	NA	NA	NA	NA	5.95407	NA	NA	NA	NA	NA	5.95407	NA	NA	NA	NA	NA	1	0.649738	1	0.509983
Cacna1h	7.93596	-0.0547636	-0.140819	0.302186	0.0190391	16.5833	8.11347	-0.0547636	-0.140819	0.302186	0.0186225	16.5833	7.93596	NA	NA	NA	NA	NA	8.11347	-0.0547636	-0.140819	0.302186	0.0186225	16.5833	23	0.420737	6	0.773324
Cacna1i	5.83316	0.00225796	-0.12477	0.24958	0.0213932	18.0691	5.83316	0.00225796	-0.12477	0.24958	0.0213932	18.0691	5.83316	NA	NA	NA	NA	NA	5.83316	0.00225796	-0.12477	0.24958	0.0213932	18.0691	23	0.339029	1	0.483122
Cacna2d1	6.09413	NA	NA	NA	NA	NA	5.82662	NA	NA	NA	NA	NA	6.09413	NA	NA	NA	NA	NA	5.82662	NA	NA	NA	NA	NA	1	0.467137	6	0.456517
Cacna2d2	6.60661	0.000516723	-0.153709	0.307421	0.0232661	18.0128	6.60661	NA	NA	NA	NA	NA	6.45059	NA	NA	NA	NA	NA	6.60661	0.000516723	-0.153709	0.307421	0.0232661	18.0128	14	0.487622	4	0.4594
Cacng7	5.63943	NA	NA	NA	NA	NA	5.45847	NA	NA	NA	NA	NA	5.63943	NA	NA	NA	NA	NA	5.45847	NA	NA	NA	NA	NA	1	0.551971	6	0.668284
Cactin	10.7312	0.084816	-0.0983879	0.259799	0.0121048	20.7175	10.8714	0.084816	-0.0983879	0.259799	0.0119487	20.7175	10.7312	NA	NA	NA	NA	NA	10.8714	0.191568	-0.034632	0.389346	0.0179069	23.3168	26	0.431071	6	0.770551
Cacul1	9.11477	0.271429	-0.305091	0.816712	0.0448015	20.7772	9.11477	0.271429	-0.305091	0.816712	0.0448015	20.7772	9.11477	0.271429	-0.305091	0.816712	0.0448015	20.7772	9.11477	0.271429	-0.305091	0.816712	0.0448015	20.7772	38	0.47686	1	0.401787
Cacybp	11.0388	0.150921	-0.185897	0.478894	0.0216915	20.6048	10.8891	0.0516031	-0.262596	0.535236	0.0245767	18.7412	11.1135	0.150921	-0.185897	0.478894	0.0215456	20.6048	11.0388	0.261153	-0.331872	0.844606	0.0382564	20.5466	50	0.529314	12	0.61314
Cad	8.5449	0.243938	0.0226137	0.489968	0.0286702	0.353088	8.84174	0.168831	-0.439494	0.941613	0.0532482	19.401	8.5449	0.243938	0.0226137	0.489968	0.0286702	0.353088	8.84174	0.586427	-0.33087	1.34666	0.0761534	22.0378	50	0.78012	6	0.792637
Cadm1	10.2687	NA	NA	NA	NA	NA	10.1189	NA	NA	NA	NA	NA	10.1189	-0.244944	0.0244128	0.492315	0.0243265	11.6206	10.1189	-0.244944	0.0244128	0.492315	0.0243265	11.6206	16	0.584258	2	0.263205
Cadm3	6.73439	NA	NA	NA	NA	NA	6.73439	0.243936	0.0626377	0.5037	0.0373976	0.96008	7.1149	NA	NA	NA	NA	NA	6.91651	NA	NA	NA	NA	NA	3	0.275954	14	0.378792
Cadm4	7.99083	NA	NA	NA	NA	NA	9.15462	NA	NA	NA	NA	NA	7.06261	NA	NA	NA	NA	NA	7.99083	0.522605	-0.629569	1.63643	0.102394	20.6464	5	0.644477	12	0.64497
Cadps2	6.64324	NA	NA	NA	NA	NA	6.8954	NA	NA	NA	NA	NA	6.64324	NA	NA	NA	NA	NA	6.8954	NA	NA	NA	NA	NA	1	0.383339	6	0.562821
Cage1	6.45165	-0.176396	0.34012	0.766284	0.0593866	7.82751	6.69816	-0.368907	0.11049	0.770196	0.0574931	10.8884	6.45165	-0.176396	0.34012	0.766284	0.0593866	7.82751	6.69816	-0.176396	0.34012	0.766284	0.0572011	7.82751	40	0.291229	6	0.39315
Calcoco1	7.13913	-0.233556	0.300253	0.76079	0.0532831	8.52521	7.04242	-0.233556	0.300253	0.76079	0.0540148	8.52521	7.13913	NA	NA	NA	NA	NA	7.04242	-0.233556	0.300253	0.76079	0.0540148	8.52521	23	0.762213	6	0.263516
Calcrl	9.04027	NA	NA	NA	NA	NA	9.04027	0.290469	-0.136229	0.641656	0.0354888	22.3249	9.18962	NA	NA	NA	NA	NA	9.18962	NA	NA	NA	NA	NA	3	0.388731	5	0.302765
Cald1	10.3947	NA	NA	NA	NA	NA	10.3947	0.13442	0.657863	1.34291	0.0645961	5.23012	10.3947	NA	NA	NA	NA	NA	10.3947	NA	NA	NA	NA	NA	3	0.571115	1	0.400302
Calhm2	7.11385	0.143319	-0.0688663	0.318012	0.0223516	22.289	6.92904	0.143319	-0.0688663	0.318012	0.0229478	22.289	7.11385	NA	NA	NA	NA	NA	7.11385	0.143319	-0.0688663	0.318012	0.0223516	22.289	23	0.162648	3	0.2677
Calm1	10.8212	NA	NA	NA	NA	NA	10.5841	0.14849	-0.0387142	0.306907	0.0144985	23.0258	10.8212	0.14849	-0.0387142	0.306907	0.0141808	23.0258	10.5841	0.14849	-0.0387142	0.306907	0.0144985	23.0258	33	0.465969	6	0.475402
Calm2	11.5171	0.0841317	0.0359261	0.182963	0.00794306	1.54157	11.6261	0.0841317	0.0359261	0.182963	0.00786861	1.54157	11.5171	NA	NA	NA	NA	NA	11.5171	0.0841317	0.0359261	0.182963	0.00794306	1.54157	23	0.182246	3	0.337143
Calm3	10.7591	NA	NA	NA	NA	NA	10.6104	NA	NA	NA	NA	NA	10.7591	NA	NA	NA	NA	NA	10.6104	-0.0642428	0.150096	0.326533	0.0153873	7.54477	5	0.469626	6	0.435609
Calml4	6.57969	NA	NA	NA	NA	NA	6.57969	NA	NA	NA	NA	NA	6.57969	NA	NA	NA	NA	NA	6.31908	NA	NA	NA	NA	NA	1	0.271743	8	0.463942
Caln1	7.64968	-0.21646	-0.724492	1.51228	0.0988456	16.891	7.27491	-0.21646	-0.724492	1.51228	0.103938	16.891	7.64968	-0.21646	-0.724492	1.51228	0.0988456	16.891	7.64968	-0.21646	-0.724492	1.51228	0.0988456	16.891	38	0.843265	3	0.638797
Calr	13.7627	0.214461	0.282195	0.708879	0.0257537	3.51774	13.7627	0.199101	0.0212325	0.400461	0.0145488	0.405807	13.7627	0.214461	0.282195	0.708879	0.0257537	3.51774	13.7627	0.489636	-0.0995104	0.999292	0.0363044	23.2341	50	0.407974	1	0.386272
Calu	5.83233	NA	NA	NA	NA	NA	5.83233	NA	NA	NA	NA	NA	5.83233	NA	NA	NA	NA	NA	5.83233	0.179148	0.0724099	0.386457	0.0331306	1.4672	5	0.234195	1	0.313448
Caly	6.16332	NA	NA	NA	NA	NA	6.16332	NA	NA	NA	NA	NA	6.16332	NA	NA	NA	NA	NA	6.16332	NA	NA	NA	NA	NA	1	0.655363	1	0.338132
Camk1	6.86623	-0.0482083	0.194658	0.401078	0.0292066	6.92732	6.86623	NA	NA	NA	NA	NA	6.97354	NA	NA	NA	NA	NA	6.97354	-0.0482083	0.194658	0.401078	0.0287571	6.92732	14	0.469383	5	0.314286
Camk1d	10.8776	0.418592	0.41173	1.17429	0.0539775	2.96843	11.3084	0.418592	0.41173	1.17429	0.0519212	2.96843	10.3917	0.418592	0.41173	1.17429	0.0565014	2.96843	10.3917	0.418592	0.41173	1.17429	0.0565014	2.96843	38	0.462253	9	0.815722
Camk1g	6.36043	NA	NA	NA	NA	NA	6.20945	NA	NA	NA	NA	NA	6.36043	NA	NA	NA	NA	NA	6.20945	NA	NA	NA	NA	NA	1	0.45562	6	0.420894
Camk2b	9.91691	-0.390863	0.0775423	0.796961	0.0401819	11.2519	9.47461	-0.390863	0.0775423	0.796961	0.0420577	11.2519	9.91691	-0.390863	0.0775423	0.796961	0.0401819	11.2519	9.47461	-0.390863	0.0775423	0.796961	0.0420577	11.2519	38	0.521263	6	0.745978
Camk2d	6.55484	NA	NA	NA	NA	NA	6.31341	NA	NA	NA	NA	NA	6.55484	NA	NA	NA	NA	NA	6.31341	NA	NA	NA	NA	NA	1	0.462878	6	0.58411
Camk2g	10.4777	0.119985	0.144802	0.376107	0.017948	3.35695	10.4777	0.119985	0.144802	0.376107	0.017948	3.35695	10.4777	0.119985	0.144802	0.376107	0.017948	3.35695	10.2761	NA	NA	NA	NA	NA	18	0.408235	8	0.702893
Camk2n1	10.4929	0.0272667	0.140268	0.285787	0.0136181	5.26663	10.8199	-0.12507	0.163143	0.411135	0.018999	8.49832	10.4929	0.0272667	0.140268	0.285787	0.0136181	5.26663	10.6828	0.0272667	0.140268	0.285787	0.013376	5.26663	40	0.404113	13	0.67359
Camk2n2	9.32171	NA	NA	NA	NA	NA	9.02893	0.308109	-0.518517	1.2063	0.0668021	20.048	9.74874	NA	NA	NA	NA	NA	9.32171	NA	NA	NA	NA	NA	3	0.517859	12	0.514769
Camkk1	5.55335	NA	NA	NA	NA	NA	5.55335	0.216954	-0.030537	0.438185	0.0394523	23.4659	5.55335	NA	NA	NA	NA	NA	5.55335	0.216954	-0.030537	0.438185	0.0394523	23.4659	12	0.509812	1	0.491275
Camkk2	10.1585	0.0177035	-0.278156	0.557438	0.027437	18.2428	10.353	0.252353	-0.214203	0.662013	0.031972	21.3116	10.1585	NA	NA	NA	NA	NA	10.353	0.252353	-0.214203	0.662013	0.031972	21.3116	24	0.354227	6	0.761216
Camkmt	5.8206	-0.239556	0.380365	0.899032	0.0772285	8.14687	5.61703	-0.239556	0.380365	0.899032	0.0800274	8.14687	5.8206	-0.239556	0.380365	0.899032	0.0772285	8.14687	5.61703	-0.239556	0.380365	0.899032	0.0800274	8.14687	38	0.554319	6	0.66773
Caml	10.9755	0.115483	-0.027403	0.237379	0.010814	23.1101	10.9755	0.115483	-0.027403	0.237379	0.010814	23.1101	10.9755	0.115483	-0.027403	0.237379	0.010814	23.1101	10.9755	0.115483	-0.027403	0.237379	0.010814	23.1101	38	0.713768	1	0.393218
Camp	6.46411	NA	NA	NA	NA	NA	6.46411	0.222684	-0.131625	0.517352	0.0400173	21.9609	6.46411	NA	NA	NA	NA	NA	6.67612	0.222684	-0.131625	0.517352	0.0387464	21.9609	12	0.41037	8	0.293901
Camsap1	6.62399	-0.0175576	-0.122217	0.246943	0.01864	17.455	6.72705	-0.0175576	-0.122217	0.246943	0.0183544	17.455	6.62399	-0.0175576	-0.122217	0.246943	0.01864	17.455	6.62399	-0.0175576	-0.122217	0.246943	0.01864	17.455	38	0.385658	3	0.266811
Camsap2	8.58608	0.0311625	-0.102736	0.214716	0.0125037	19.1249	8.68889	0.0311625	-0.102736	0.214716	0.0123558	19.1249	8.68889	0.0311625	-0.102736	0.214716	0.0123558	19.1249	8.68889	0.134269	-0.203321	0.487309	0.0280421	20.2293	47	0.223369	2	0.334872
Camsap3	11.082	NA	NA	NA	NA	NA	10.9405	NA	NA	NA	NA	NA	10.9405	NA	NA	NA	NA	NA	10.8	NA	NA	NA	NA	NA	1	0.237788	11	0.788438
Camta1	8.40013	NA	NA	NA	NA	NA	8.52634	NA	NA	NA	NA	NA	8.40013	NA	NA	NA	NA	NA	8.52634	NA	NA	NA	NA	NA	1	0.417979	6	0.334019
Cand1	7.94484	NA	NA	NA	NA	NA	7.94484	NA	NA	NA	NA	NA	7.94484	0.0743224	0.178503	0.386715	0.0243375	4.49299	7.80407	NA	NA	NA	NA	NA	4	0.41694	8	0.327405
Cant1	6.04368	-0.129871	-0.0135333	0.261149	0.0216052	12.3966	6.04368	-0.129871	-0.0135333	0.261149	0.0216052	12.3966	6.04368	NA	NA	NA	NA	NA	5.9177	NA	NA	NA	NA	NA	6	0.325575	8	0.464386
Canx	13.0024	0.0441829	0.115762	0.247814	0.00952958	4.60731	13.0024	NA	NA	NA	NA	NA	13.0024	0.0441829	0.115762	0.247814	0.00952958	4.60731	12.8992	0.154883	-0.0243327	0.313565	0.0121544	23.4048	31	0.901821	8	0.582774
Cap1	7.54941	-0.0725937	0.0832221	0.220869	0.0146282	8.73985	7.34226	NA	NA	NA	NA	NA	7.54941	NA	NA	NA	NA	NA	7.34226	-0.0725937	0.0832221	0.220869	0.0150409	8.73985	14	0.182123	6	0.63336
Capg	9.41926	NA	NA	NA	NA	NA	8.84162	NA	NA	NA	NA	NA	9.41926	NA	NA	NA	NA	NA	8.84162	NA	NA	NA	NA	NA	1	0.501161	6	0.723034
Capn1	7.30908	-0.0717442	0.0931891	0.235214	0.0160906	8.50613	6.96516	-0.0717442	0.0931891	0.235214	0.0168851	8.50613	7.30908	-0.0717442	0.0931891	0.235214	0.0160906	8.50613	7.08846	-0.0717442	0.0931891	0.235214	0.0165913	8.50613	38	0.365865	13	0.355629
Capn10	9.79701	0.0124329	0.177946	0.35676	0.0182076	5.73355	9.52477	0.0386904	-0.159471	0.328194	0.0172285	18.9092	9.52477	NA	NA	NA	NA	NA	9.52477	0.0386904	-0.159471	0.328194	0.0172285	18.9092	24	0.391193	2	0.642265
Capn11	7.63665	NA	NA	NA	NA	NA	7.63665	NA	NA	NA	NA	NA	7.63665	NA	NA	NA	NA	NA	7.63665	NA	NA	NA	NA	NA	1	0.738066	1	0.449038
Capn12	7.93812	NA	NA	NA	NA	NA	7.82113	NA	NA	NA	NA	NA	7.93812	NA	NA	NA	NA	NA	7.82113	-0.071227	-0.15494	0.341056	0.0218035	16.3541	5	0.640811	6	0.539386
Capn2	12.4608	0.201097	0.146333	0.497406	0.0199589	2.40283	12.0111	0.201097	0.146333	0.497406	0.0207061	2.40283	12.4608	0.201097	0.146333	0.497406	0.0199589	2.40283	12.0111	0.201097	0.146333	0.497406	0.0207061	2.40283	38	0.592171	6	0.591567
Capn3	5.68407	-0.0448759	0.230153	0.468974	0.0412534	6.73555	5.81691	-0.209782	-0.0129626	0.420363	0.0361329	12.2357	5.42589	-0.0448759	0.230153	0.468974	0.0432163	6.73555	5.81691	-0.0448759	0.230153	0.468974	0.0403113	6.73555	40	0.268898	10	0.41504
Capn5	7.15737	0.111081	0.0736928	0.266605	0.0186245	2.23739	7.01564	0.111081	0.0736928	0.266605	0.0190008	2.23739	7.01564	0.111081	0.0736928	0.266605	0.0190008	2.23739	6.87736	0.111081	0.0736928	0.266605	0.0193828	2.23739	38	0.476297	11	0.370725
Capn6	6.00655	NA	NA	NA	NA	NA	5.46078	NA	NA	NA	NA	NA	6.00655	NA	NA	NA	NA	NA	5.46078	NA	NA	NA	NA	NA	1	0.348029	6	0.784757
Capn7	10.2142	NA	NA	NA	NA	NA	10.2142	NA	NA	NA	NA	NA	10.3225	NA	NA	NA	NA	NA	10.2142	NA	NA	NA	NA	NA	1	0.517185	4	0.533259
Capn8	5.87594	NA	NA	NA	NA	NA	5.87594	NA	NA	NA	NA	NA	5.87594	NA	NA	NA	NA	NA	5.87594	0.88286	-0.729661	2.29072	0.194923	21.3618	5	0.801332	1	0.36274
Capns1	9.84885	-0.0924344	-0.0645294	0.225461	0.0114461	14.328	9.42587	-0.0924344	-0.0645294	0.225461	0.0119597	14.328	9.84885	-0.0924344	-0.0645294	0.225461	0.0114461	14.328	9.42587	-0.0924344	-0.0645294	0.225461	0.0119597	14.328	38	0.168928	6	0.597671
Caprin1	7.36171	0.452003	-0.232843	1.0169	0.069067	22.183	7.23163	0.452003	-0.232843	1.0169	0.0703093	22.183	7.36171	0.452003	-0.232843	1.0169	0.069067	22.183	7.23163	0.491545	-0.495735	1.39624	0.0965368	20.9838	47	0.352921	6	0.358713
Caprin2	7.20789	-0.0632434	0.252533	0.520664	0.0361177	6.93732	7.20789	-0.0632434	0.252533	0.520664	0.0361177	6.93732	7.44035	-0.0632434	0.252533	0.520664	0.0349892	6.93732	7.71081	-0.373296	0.636588	1.47593	0.0957055	8.02583	47	0.822819	14	0.815599
Capsl	7.77327	NA	NA	NA	NA	NA	7.77327	NA	NA	NA	NA	NA	7.77327	NA	NA	NA	NA	NA	7.77327	-0.0791793	-0.227251	0.481301	0.0309587	16.7194	5	0.391058	1	0.508842
Capza1	13.918	-0.113628	-0.294045	0.630472	0.0226496	16.5915	14.7299	-0.113628	-0.294045	0.630472	0.0214012	16.5915	13.918	NA	NA	NA	NA	NA	14.7299	-0.113628	-0.294045	0.630472	0.0214012	16.5915	23	0.434512	6	0.708068
Capza2	6.12646	-0.0675233	0.0994833	0.240469	0.0196254	8.27776	6.12646	-0.0675233	0.0994833	0.240469	0.0196254	8.27776	6.12646	NA	NA	NA	NA	NA	6.12646	-0.0675233	0.0994833	0.240469	0.0196254	8.27776	23	0.597592	1	0.373535
Capzb	10.9272	NA	NA	NA	NA	NA	10.8144	NA	NA	NA	NA	NA	10.9272	NA	NA	NA	NA	NA	10.8144	NA	NA	NA	NA	NA	1	0.162573	6	0.615389
Car1	6.63689	NA	NA	NA	NA	NA	7.19469	NA	NA	NA	NA	NA	6.63689	NA	NA	NA	NA	NA	7.19469	-0.628248	-0.365913	1.45408	0.101052	14.0145	5	0.180017	6	0.349413
Car14	8.15848	NA	NA	NA	NA	NA	8.15848	NA	NA	NA	NA	NA	8.15848	0.505129	0.272518	1.14791	0.0703505	1.8898	8.15848	NA	NA	NA	NA	NA	4	0.185956	1	0.266118
Car15	6.15307	NA	NA	NA	NA	NA	7.11828	NA	NA	NA	NA	NA	6.15307	NA	NA	NA	NA	NA	6.71448	NA	NA	NA	NA	NA	1	0.337132	13	0.7947
Car2	8.13528	0.0650443	-0.181861	0.386286	0.0237414	19.312	7.5668	0.0650443	-0.181861	0.386286	0.0255251	19.312	8.13528	0.0650443	-0.181861	0.386286	0.0237414	19.312	7.91336	-0.235881	-0.112602	0.522758	0.0330301	13.7012	47	0.339932	13	0.530781
Car3	16.5075	NA	NA	NA	NA	NA	15.5697	-0.418513	0.372831	1.12099	0.0359991	9.22026	16.5075	NA	NA	NA	NA	NA	15.5697	-0.418513	0.372831	1.12099	0.0359991	9.22026	12	0.426375	6	0.673477
Car5a	12.0473	-0.248859	0.0609226	0.512416	0.0212669	11.0829	12.0473	-0.248859	0.0609226	0.512416	0.0212669	11.0829	12.0473	-0.248859	0.0609226	0.512416	0.0212669	11.0829	12.0473	-0.248859	0.0609226	0.512416	0.0212669	11.0829	38	0.476095	1	0.349715
Car7	9.51388	-0.128424	-0.00226624	0.256889	0.0135007	12.0674	9.51388	-0.128424	-0.00226624	0.256889	0.0135007	12.0674	9.51388	-0.128424	-0.00226624	0.256889	0.0135007	12.0674	9.51388	-0.128424	-0.00226624	0.256889	0.0135007	12.0674	38	0.29427	1	0.469919
Car8	7.12773	0.0623	0.159279	0.342059	0.0239949	4.57584	7.73608	0.0623	0.159279	0.342059	0.022108	4.57584	7.12773	0.0623	0.159279	0.342059	0.0239949	4.57584	7.48611	0.0623	0.159279	0.342059	0.0228462	4.57584	38	0.301583	13	0.598677
Car9	5.65844	NA	NA	NA	NA	NA	5.65844	NA	NA	NA	NA	NA	5.65844	NA	NA	NA	NA	NA	5.65844	NA	NA	NA	NA	NA	1	0.716732	1	0.4627
Card10	8.44834	-0.0592534	0.159971	0.341185	0.0201924	7.35498	8.44834	-0.0592534	0.159971	0.341185	0.0201924	7.35498	8.44834	NA	NA	NA	NA	NA	8.44834	-0.0592534	0.159971	0.341185	0.0201924	7.35498	23	0.31356	1	0.261485
Card11	6.42854	NA	NA	NA	NA	NA	5.9941	NA	NA	NA	NA	NA	6.42854	NA	NA	NA	NA	NA	5.9941	NA	NA	NA	NA	NA	1	0.540739	6	0.618546
Card14	5.58822	NA	NA	NA	NA	NA	5.70161	NA	NA	NA	NA	NA	5.58822	NA	NA	NA	NA	NA	5.70161	NA	NA	NA	NA	NA	1	0.31522	6	0.492395
Card6	9.78515	-0.00289527	0.106546	0.21317	0.0108925	6.10377	10.0725	NA	NA	NA	NA	NA	9.78515	-0.00289527	0.106546	0.21317	0.0108925	6.10377	10.0725	-0.00289527	0.106546	0.21317	0.0105818	6.10377	28	0.293031	6	0.754687
Carf	5.67656	NA	NA	NA	NA	NA	5.67656	NA	NA	NA	NA	NA	5.67656	NA	NA	NA	NA	NA	5.67656	NA	NA	NA	NA	NA	1	0.430393	1	0.307625
Carhsp1	12.4113	-0.0514579	0.195977	0.405241	0.0163254	6.98081	12.4113	-0.0514579	0.195977	0.405241	0.0163254	6.98081	12.5568	-0.0514579	0.195977	0.405241	0.0161363	6.98081	12.4113	-0.201352	0.214721	0.588719	0.023717	8.87731	47	0.530964	4	0.628668
Carkd	12.5374	-0.0449985	0.0584614	0.147548	0.00588434	8.50573	12.5374	-0.0449985	0.0584614	0.147548	0.00588434	8.50573	12.5374	NA	NA	NA	NA	NA	12.5374	-0.0449985	0.0584614	0.147548	0.00588434	8.50573	23	0.469819	1	0.374229
Carm1	9.03158	NA	NA	NA	NA	NA	9.03158	NA	NA	NA	NA	NA	9.03158	NA	NA	NA	NA	NA	9.03158	NA	NA	NA	NA	NA	1	0.303109	1	0.269081
Carns1	6.59642	0.108654	0.0560683	0.244534	0.0185354	1.81967	6.23324	0.196613	-0.0982764	0.439613	0.0352636	22.2295	6.59642	0.196613	-0.0982764	0.439613	0.0333221	22.2295	6.23324	0.108654	0.0560683	0.244534	0.0196154	1.81967	46	0.203373	6	0.411648
Cars	7.95416	0.193551	0.324096	0.754984	0.0474584	3.94361	7.59095	0.278907	0.0663091	0.573362	0.0377662	0.891572	7.95416	0.278907	0.0663091	0.573362	0.0360416	0.891572	7.59095	0.278907	0.0663091	0.573362	0.0377662	0.891572	39	0.828566	6	0.795027
Cars2	8.95532	0.169879	-0.0428838	0.350416	0.0195647	23.0555	9.06538	0.169879	-0.0428838	0.350416	0.0193271	23.0555	9.06538	0.169879	-0.0428838	0.350416	0.0193271	23.0555	9.06538	0.169879	-0.0428838	0.350416	0.0193271	23.0555	38	0.626424	2	0.540771
Casc3	7.21375	0.0206537	-0.175885	0.354187	0.0245494	18.4465	7.36408	0.0206537	-0.175885	0.354187	0.0240483	18.4465	7.21375	NA	NA	NA	NA	NA	7.36408	0.23281	-0.122016	0.525693	0.0356931	22.1561	26	0.563563	6	0.6785
Casc4	7.75468	NA	NA	NA	NA	NA	6.72571	NA	NA	NA	NA	NA	7.75468	NA	NA	NA	NA	NA	7.75468	NA	NA	NA	NA	NA	1	0.529262	3	0.707979
Casd1	9.0939	NA	NA	NA	NA	NA	9.31853	NA	NA	NA	NA	NA	8.89124	NA	NA	NA	NA	NA	9.0939	0.119504	-0.221885	0.504041	0.0277131	19.8871	5	0.264128	12	0.830112
Cask	6.08896	NA	NA	NA	NA	NA	6.22324	-0.18299	-0.0243168	0.369196	0.0296627	12.5046	6.08896	NA	NA	NA	NA	NA	6.08896	-0.18299	-0.0243168	0.369196	0.0303169	12.5046	12	0.587271	3	0.660445
Caskin1	8.16538	NA	NA	NA	NA	NA	8.16538	NA	NA	NA	NA	NA	8.16538	NA	NA	NA	NA	NA	8.16538	NA	NA	NA	NA	NA	1	0.528115	1	0.378778
Caskin2	8.65208	0.0522833	-0.151949	0.321385	0.0185727	19.2658	8.65208	0.0522833	-0.151949	0.321385	0.0185727	19.2658	8.65208	NA	NA	NA	NA	NA	8.75793	0.0522833	-0.151949	0.321385	0.0183482	19.2658	23	0.411091	8	0.234305
Casp1	8.1205	NA	NA	NA	NA	NA	7.87071	NA	NA	NA	NA	NA	8.1205	NA	NA	NA	NA	NA	8.1205	NA	NA	NA	NA	NA	1	0.381027	3	0.349461
Casp12	6.64311	NA	NA	NA	NA	NA	6.22035	NA	NA	NA	NA	NA	6.64311	NA	NA	NA	NA	NA	6.22035	NA	NA	NA	NA	NA	1	0.650357	6	0.598635
Casp2	9.81517	0.119951	-0.120378	0.339877	0.0173139	20.9932	9.68439	0.119951	-0.120378	0.339877	0.0175477	20.9932	9.81517	0.119951	-0.120378	0.339877	0.0173139	20.9932	9.81517	0.119951	-0.120378	0.339877	0.0173139	20.9932	38	0.480985	3	0.213445
Casp3	5.96461	-0.0651818	0.188027	0.398008	0.0333642	7.27463	6.13281	-0.0651818	0.188027	0.398008	0.0324491	7.27463	5.82415	NA	NA	NA	NA	NA	5.82415	-0.0651818	0.188027	0.398008	0.0341688	7.27463	23	0.743577	9	0.513616
Casp4	8.07958	NA	NA	NA	NA	NA	7.7358	NA	NA	NA	NA	NA	8.07958	NA	NA	NA	NA	NA	8.07958	0.0766885	0.437201	0.887751	0.0549379	5.33674	5	0.190136	3	0.495506
Casp6	10.6737	-0.111784	0.505803	1.03602	0.0485313	6.83081	10.6737	-0.111784	0.505803	1.03602	0.0485313	6.83081	10.7777	-0.111784	0.505803	1.03602	0.0480629	6.83081	10.7777	-0.111784	0.505803	1.03602	0.0480629	6.83081	38	0.322885	5	0.244427
Casp7	9.61253	-0.316449	0.00888108	0.633148	0.0329335	11.8928	9.61253	-0.316449	0.00888108	0.633148	0.0329335	11.8928	9.61253	-0.316449	0.00888108	0.633148	0.0329335	11.8928	9.61253	-0.316449	0.00888108	0.633148	0.0329335	11.8928	38	0.726826	1	0.405865
Casp8	10.5112	-0.12777	-0.025967	0.260763	0.0124041	12.7659	10.1561	0.0059462	-0.151664	0.30356	0.0149447	18.1497	10.5112	NA	NA	NA	NA	NA	10.5112	-0.12777	-0.025967	0.260763	0.0124041	12.7659	25	0.222406	3	0.466577
Casp8ap2	5.91393	NA	NA	NA	NA	NA	6.05526	NA	NA	NA	NA	NA	5.91393	NA	NA	NA	NA	NA	6.05526	NA	NA	NA	NA	NA	1	0.704331	6	0.714144
Casp9	5.66715	-0.0719458	0.0750055	0.207866	0.0183395	8.92048	5.77128	-0.0719458	0.0750055	0.207866	0.0180086	8.92048	5.66715	NA	NA	NA	NA	NA	5.66715	-0.0719458	0.0750055	0.207866	0.0183395	8.92048	23	0.312924	3	0.31658
Cast	7.65291	-0.134803	0.0487113	0.286667	0.0187293	10.6755	7.53055	-0.134803	0.0487113	0.286667	0.0190336	10.6755	7.53055	-0.0958766	-0.107908	0.288696	0.0191683	15.2252	7.53055	-0.134803	0.0487113	0.286667	0.0190336	10.6755	43	0.219778	2	0.418061
Casz1	6.14519	-0.197473	0.314048	0.741949	0.0603683	8.14411	5.16	NA	NA	NA	NA	NA	6.14519	NA	NA	NA	NA	NA	5.39687	NA	NA	NA	NA	NA	2	0.666664	13	0.645889
Cat	15.6756	NA	NA	NA	NA	NA	15.4854	NA	NA	NA	NA	NA	15.6756	NA	NA	NA	NA	NA	15.4854	NA	NA	NA	NA	NA	1	0.22811	6	0.459382
Catip	6.91654	NA	NA	NA	NA	NA	7.02558	NA	NA	NA	NA	NA	6.91654	NA	NA	NA	NA	NA	7.02558	NA	NA	NA	NA	NA	1	0.171263	6	0.237905
Catsper2	8.13037	NA	NA	NA	NA	NA	8.13037	NA	NA	NA	NA	NA	8.13037	NA	NA	NA	NA	NA	8.13037	NA	NA	NA	NA	NA	1	0.618891	1	0.282176
Catsper4	6.04189	NA	NA	NA	NA	NA	6.04189	NA	NA	NA	NA	NA	6.04189	NA	NA	NA	NA	NA	6.04189	NA	NA	NA	NA	NA	1	0.594796	1	0.511402
Catsperd	8.40794	NA	NA	NA	NA	NA	8.40794	NA	NA	NA	NA	NA	8.2221	NA	NA	NA	NA	NA	8.40794	NA	NA	NA	NA	NA	1	0.706064	4	0.306598
Cav2	6.85582	0.174223	-0.101606	0.403373	0.0294183	21.9833	6.85582	0.174223	-0.101606	0.403373	0.0294183	21.9833	6.85582	NA	NA	NA	NA	NA	6.85582	0.174223	-0.101606	0.403373	0.0294183	21.9833	23	0.299118	1	0.484556
Cbfa2t2	5.64823	NA	NA	NA	NA	NA	5.91292	NA	NA	NA	NA	NA	5.64823	NA	NA	NA	NA	NA	5.75963	NA	NA	NA	NA	NA	1	0.555184	13	0.64536
Cbfa2t3	8.83515	NA	NA	NA	NA	NA	8.42117	NA	NA	NA	NA	NA	8.83515	NA	NA	NA	NA	NA	8.42117	NA	NA	NA	NA	NA	1	0.351641	6	0.676888
Cbfb	10.2034	-0.124307	-0.202085	0.474512	0.0232527	15.8936	10.4218	-0.124307	-0.202085	0.474512	0.0227653	15.8936	10.2034	NA	NA	NA	NA	NA	10.4218	NA	NA	NA	NA	NA	6	0.399025	6	0.646821
Cbl	7.31291	NA	NA	NA	NA	NA	7.31291	NA	NA	NA	NA	NA	7.31291	NA	NA	NA	NA	NA	7.31291	NA	NA	NA	NA	NA	1	0.289645	1	0.25588
Cblb	8.03959	NA	NA	NA	NA	NA	8.03959	NA	NA	NA	NA	NA	8.03959	NA	NA	NA	NA	NA	8.28999	NA	NA	NA	NA	NA	1	0.600706	8	0.606458
Cblc	9.03204	-0.102345	0.313319	0.659221	0.0364935	7.20597	8.75739	-0.102345	0.313319	0.659221	0.037638	7.20597	8.75739	NA	NA	NA	NA	NA	8.75739	-0.102345	0.313319	0.659221	0.037638	7.20597	23	0.772569	2	0.563575
Cbll1	7.12505	NA	NA	NA	NA	NA	7.36573	-0.09028	0.161405	0.369877	0.0251079	7.94799	7.12505	NA	NA	NA	NA	NA	7.36573	NA	NA	NA	NA	NA	3	0.454913	6	0.777228
Cbr1	12.1586	-0.0132593	-0.280452	0.561531	0.023092	17.8195	12.4629	-0.0132593	-0.280452	0.561531	0.0225281	17.8195	12.4629	-0.0132593	-0.280452	0.561531	0.0225281	17.8195	12.4629	NA	NA	NA	NA	NA	18	0.905797	2	0.576978
Cbr3	8.49438	NA	NA	NA	NA	NA	7.58644	NA	NA	NA	NA	NA	9.09712	NA	NA	NA	NA	NA	7.58644	NA	NA	NA	NA	NA	1	0.683527	10	0.405232
Cbr4	9.06148	-0.0966264	0.0450081	0.213189	0.0117635	10.3349	8.92173	-0.0966264	0.0450081	0.213189	0.0119477	10.3349	9.06148	-0.0966264	0.0450081	0.213189	0.0117635	10.3349	8.92173	-0.279023	0.01712	0.559095	0.0313333	11.7659	47	0.230384	6	0.763333
Cbs	15.3934	0.278965	0.274444	0.782664	0.025422	2.96879	15.737	0.278965	0.274444	0.782664	0.0248671	2.96879	15.3934	0.278965	0.274444	0.782664	0.025422	2.96879	15.737	0.278965	0.274444	0.782664	0.0248671	2.96879	38	0.82141	6	0.488287
Cbwd1	8.93528	-0.0471316	0.0616564	0.155215	0.0086855	8.49301	9.0308	-0.0471316	0.0616564	0.155215	0.00859363	8.49301	8.93528	-0.0471316	0.0616564	0.155215	0.0086855	8.49301	8.8641	-0.0471316	0.0616564	0.155215	0.00875525	8.49301	38	0.534197	13	0.409676
Cbx1	10.827	NA	NA	NA	NA	NA	10.827	-0.0129922	0.20094	0.402719	0.0185979	6.24663	10.827	NA	NA	NA	NA	NA	10.827	NA	NA	NA	NA	NA	3	0.47092	1	0.306542
Cbx2	7.72582	-0.0867941	0.171408	0.38426	0.0248686	7.79039	8.07925	-0.0867941	0.171408	0.38426	0.0237807	7.79039	7.72582	NA	NA	NA	NA	NA	8.07925	-0.0867941	0.171408	0.38426	0.0237807	7.79039	23	0.278944	6	0.616087
Cbx3	9.74995	NA	NA	NA	NA	NA	9.93733	-0.0754926	0.201348	0.43007	0.0216391	7.37019	9.74995	NA	NA	NA	NA	NA	9.93733	-0.0754926	0.201348	0.43007	0.0216391	7.37019	12	0.62539	6	0.759447
Cbx4	7.29786	-0.30342	0.102827	0.640741	0.0438993	10.7519	7.9897	-0.30342	0.102827	0.640741	0.0400979	10.7519	7.29786	-0.30342	0.102827	0.640741	0.0438993	10.7519	7.63491	-0.30342	0.102827	0.640741	0.0419613	10.7519	38	0.547927	13	0.795645
Cbx5	7.86917	0.0478526	-0.175823	0.364438	0.0231561	19.015	7.86917	0.0478526	-0.175823	0.364438	0.0231561	19.015	7.86917	NA	NA	NA	NA	NA	7.86917	0.0478526	-0.175823	0.364438	0.0231561	19.015	23	0.660014	1	0.283857
Cbx6	7.71136	NA	NA	NA	NA	NA	7.24614	0.263342	0.000188797	0.526683	0.0363423	0.00273846	7.71136	NA	NA	NA	NA	NA	7.42851	NA	NA	NA	NA	NA	3	0.423458	13	0.544733
Cbx7	8.00467	-0.218508	0.230981	0.635917	0.0397216	8.89403	8.42363	-0.218508	0.230981	0.635917	0.037746	8.89403	7.45898	NA	NA	NA	NA	NA	8.00467	-0.218508	0.230981	0.635917	0.0397216	8.89403	23	0.859728	12	0.87858
Cbx8	7.67894	NA	NA	NA	NA	NA	7.78928	NA	NA	NA	NA	NA	7.67894	NA	NA	NA	NA	NA	7.67894	NA	NA	NA	NA	NA	1	0.520896	3	0.318296
Cby1	6.97082	NA	NA	NA	NA	NA	6.97082	NA	NA	NA	NA	NA	7.04656	0.0513313	0.21291	0.43802	0.0310805	5.09633	7.04656	NA	NA	NA	NA	NA	4	0.800124	5	0.265992
Cc2d1a	9.62764	0.140025	-0.0435969	0.293311	0.0152327	22.8471	9.52804	0.140025	-0.0435969	0.293311	0.015392	22.8471	9.62764	0.140025	-0.0435969	0.293311	0.0152327	22.8471	9.62764	0.140025	-0.0435969	0.293311	0.0152327	22.8471	38	0.622836	3	0.372906
Cc2d1b	11.0153	0.0674229	-0.0766066	0.204102	0.0092645	20.7568	10.7514	0.0674229	-0.0766066	0.204102	0.00949185	20.7568	11.0153	0.0674229	-0.0766066	0.204102	0.0092645	20.7568	10.8906	0.0674229	-0.0766066	0.204102	0.00937057	20.7568	38	0.497376	13	0.815318
Cc2d2a	7.74744	NA	NA	NA	NA	NA	7.46418	0.00224494	0.333212	0.666439	0.0446425	5.97427	7.74744	NA	NA	NA	NA	NA	7.46418	-0.427417	0.430351	1.21308	0.0812597	8.98694	13	0.274976	6	0.471359
Ccar1	10.1482	0.00093831	-0.229593	0.459189	0.0226242	18.0156	10.351	NA	NA	NA	NA	NA	10.1482	0.00093831	-0.229593	0.459189	0.0226242	18.0156	10.351	0.00093831	-0.229593	0.459189	0.022181	18.0156	28	0.764875	6	0.649676
Ccar2	8.4358	-0.00892572	0.0883985	0.177696	0.0105323	6.38438	8.52331	NA	NA	NA	NA	NA	8.4358	-0.00892572	0.0883985	0.177696	0.0105323	6.38438	8.52331	-0.00892572	0.0883985	0.177696	0.0104241	6.38438	28	0.421646	6	0.728222
Ccbe1	7.26841	-0.190323	-0.211109	0.568471	0.0391056	15.1976	7.07165	NA	NA	NA	NA	NA	7.26841	-0.190323	-0.211109	0.568471	0.0391056	15.1976	7.07165	-0.190323	-0.211109	0.568471	0.0401937	15.1976	28	0.569961	6	0.432999
Ccbl1	13.897	NA	NA	NA	NA	NA	14.4598	NA	NA	NA	NA	NA	13.6512	-0.0653768	0.332435	0.677605	0.0248186	6.74172	14.2804	0.271912	0.128187	0.601225	0.0210507	1.68271	17	0.780945	15	0.674368
Ccbl2	12.8117	0.302744	0.035267	0.609582	0.02379	0.442967	13.5992	NA	NA	NA	NA	NA	12.8117	0.302744	0.035267	0.609582	0.02379	0.442967	13.5992	0.302744	0.035267	0.609582	0.0224124	0.442967	28	0.589542	6	0.687841
Ccdc101	8.26508	NA	NA	NA	NA	NA	8.38095	NA	NA	NA	NA	NA	8.26508	NA	NA	NA	NA	NA	8.26508	0.155933	-0.218226	0.536425	0.0324513	20.3698	5	0.673074	3	0.3995
Ccdc102a	6.91021	NA	NA	NA	NA	NA	6.71165	0.146822	0.159573	0.433683	0.0323082	3.15886	6.91021	NA	NA	NA	NA	NA	6.71165	NA	NA	NA	NA	NA	3	0.529918	6	0.779636
Ccdc106	5.54726	NA	NA	NA	NA	NA	5.54726	0.160923	-0.0675981	0.349088	0.0314649	22.481	5.54726	NA	NA	NA	NA	NA	5.54726	0.160923	-0.0675981	0.349088	0.0314649	22.481	12	0.350147	1	0.430765
Ccdc107	14.1041	NA	NA	NA	NA	NA	13.803	NA	NA	NA	NA	NA	14.3426	NA	NA	NA	NA	NA	14.1041	-0.142926	-0.0583656	0.308769	0.0109461	13.4809	5	0.37401	12	0.874105
Ccdc115	9.63899	NA	NA	NA	NA	NA	9.63899	0.120769	0.035541	0.251779	0.0130605	1.09324	9.75195	NA	NA	NA	NA	NA	9.75195	0.120769	0.035541	0.251779	0.0129092	1.09324	12	0.536904	5	0.687141
Ccdc117	8.4229	-0.087222	-0.201608	0.439333	0.0260797	16.4403	8.78023	-0.087222	-0.201608	0.439333	0.0250183	16.4403	8.4229	NA	NA	NA	NA	NA	8.78023	0.260789	-0.227689	0.692397	0.0394293	21.2584	26	0.321694	6	0.442314
Ccdc12	10.757	0.143401	0.0501461	0.303832	0.0141226	1.28495	10.757	0.143401	0.0501461	0.303832	0.0141226	1.28495	10.757	0.143401	0.0501461	0.303832	0.0141226	1.28495	10.757	0.143401	0.0501461	0.303832	0.0141226	1.28495	38	0.591373	1	0.503519
Ccdc124	11.5203	NA	NA	NA	NA	NA	11.3854	NA	NA	NA	NA	NA	11.5203	NA	NA	NA	NA	NA	11.3854	NA	NA	NA	NA	NA	1	0.789593	6	0.533182
Ccdc125	8.17615	0.0848733	0.0605928	0.208566	0.0127546	2.36826	8.41394	0.0848733	0.0605928	0.208566	0.0123941	2.36826	8.17615	0.0848733	0.0605928	0.208566	0.0127546	2.36826	8.41394	0.0848733	0.0605928	0.208566	0.0123941	2.36826	38	0.407254	6	0.605185
Ccdc126	7.61396	0.115257	-0.186476	0.438441	0.0287919	20.1146	7.61396	0.115257	-0.186476	0.438441	0.0287919	20.1146	7.61396	NA	NA	NA	NA	NA	7.61396	0.115257	-0.186476	0.438441	0.0287919	20.1146	23	0.893414	1	0.334291
Ccdc127	6.05719	NA	NA	NA	NA	NA	6.30478	0.144015	-0.0650657	0.316063	0.0250654	22.3791	6.05719	0.144015	-0.0650657	0.316063	0.0260899	22.3791	6.30478	0.385039	-0.112613	0.802338	0.0636294	22.9132	36	0.159786	6	0.791939
Ccdc130	7.54966	0.121134	-0.00374239	0.242384	0.0160527	23.882	7.64827	0.0135068	-0.119594	0.24071	0.0157362	18.4296	7.54966	0.121134	-0.00374239	0.242384	0.0160527	23.882	7.64827	0.121134	-0.00374239	0.242384	0.0158457	23.882	40	0.330396	6	0.539488
Ccdc132	7.0897	NA	NA	NA	NA	NA	6.99524	NA	NA	NA	NA	NA	7.0897	NA	NA	NA	NA	NA	6.99524	NA	NA	NA	NA	NA	1	0.484003	6	0.39325
Ccdc134	8.26611	0.151278	-0.317455	0.703315	0.0425421	19.6986	8.45892	0.151278	-0.317455	0.703315	0.0415724	19.6986	8.45892	0.25001	0.115766	0.551023	0.0325705	1.65641	8.70168	0.458538	-0.417964	1.24089	0.0713017	21.1767	51	0.520297	11	0.696773
Ccdc137	7.8383	-0.0592998	-0.187273	0.392874	0.0250612	16.8286	8.01716	-0.0592998	-0.187273	0.392874	0.0245021	16.8286	7.8383	NA	NA	NA	NA	NA	8.01716	NA	NA	NA	NA	NA	6	0.643308	6	0.61261
Ccdc138	15.9754	-0.103824	-0.117218	0.313175	0.00980178	15.2312	16.4713	-0.103824	-0.117218	0.313175	0.00950669	15.2312	15.9754	-0.103824	-0.117218	0.313175	0.00980178	15.2312	16.4713	-0.103824	-0.117218	0.313175	0.00950669	15.2312	38	0.426838	6	0.698534
Ccdc141	8.77452	-0.00738208	-0.195229	0.390736	0.0222654	17.8556	9.12828	0.246971	0.144948	0.572729	0.0313712	2.02726	8.77452	-0.00738208	-0.195229	0.390736	0.0222654	17.8556	9.12828	-0.00738208	-0.195229	0.390736	0.0214025	17.8556	40	0.189541	6	0.529275
Ccdc142	6.11856	NA	NA	NA	NA	NA	6.19817	NA	NA	NA	NA	NA	6.11856	NA	NA	NA	NA	NA	6.11856	NA	NA	NA	NA	NA	1	0.651426	3	0.358273
Ccdc144b	7.7399	-0.217995	0.240937	0.649839	0.0419798	8.80921	7.7399	NA	NA	NA	NA	NA	7.8845	NA	NA	NA	NA	NA	8.12048	-0.217995	0.240937	0.649839	0.0400124	8.80921	14	0.523426	14	0.529947
Ccdc148	5.57007	0.117569	0.112987	0.32612	0.0292743	2.9241	5.43541	0.117569	0.112987	0.32612	0.0299995	2.9241	5.57007	0.117569	0.112987	0.32612	0.0292743	2.9241	5.57007	0.117569	0.112987	0.32612	0.0292743	2.9241	38	0.650978	3	0.455362
Ccdc149	7.4608	0.354049	0.162186	0.778858	0.0521967	1.6408	6.88255	NA	NA	NA	NA	NA	7.4608	0.354049	0.162186	0.778858	0.0521967	1.6408	7.20172	0.630948	-0.265508	1.36907	0.0950517	22.4786	31	0.357545	13	0.431975
Ccdc15	6.60843	-0.146139	0.107808	0.363203	0.0274803	9.57223	7.00259	-0.146139	0.107808	0.363203	0.0259335	9.57223	6.60843	-0.146139	0.107808	0.363203	0.0274803	9.57223	7.00259	-0.146139	0.107808	0.363203	0.0259335	9.57223	38	0.247775	6	0.669609
Ccdc151	8.16863	-0.0852357	-0.385793	0.790193	0.0483675	17.1694	8.16863	-0.0852357	-0.385793	0.790193	0.0483675	17.1694	8.16863	NA	NA	NA	NA	NA	8.16863	-0.0852357	-0.385793	0.790193	0.0483675	17.1694	23	0.46743	1	0.431847
Ccdc157	6.65544	-0.133121	0.107452	0.342153	0.0257048	9.40602	6.65544	-0.133121	0.107452	0.342153	0.0257048	9.40602	6.65544	NA	NA	NA	NA	NA	6.65544	-0.134791	-0.142948	0.392952	0.0295211	15.1121	26	0.191217	1	0.463317
Ccdc159	7.82171	NA	NA	NA	NA	NA	7.5717	NA	NA	NA	NA	NA	7.82171	NA	NA	NA	NA	NA	7.5717	NA	NA	NA	NA	NA	1	0.649407	6	0.684146
Ccdc163	5.58732	NA	NA	NA	NA	NA	5.76655	NA	NA	NA	NA	NA	5.58732	0.07433	0.081404	0.220468	0.0197293	3.17338	5.58732	0.07433	0.081404	0.220468	0.0197293	3.17338	16	0.235428	3	0.605815
Ccdc166	8.599	NA	NA	NA	NA	NA	8.42944	NA	NA	NA	NA	NA	8.599	NA	NA	NA	NA	NA	8.599	NA	NA	NA	NA	NA	1	0.401518	3	0.295827
Ccdc167	9.84878	NA	NA	NA	NA	NA	9.6743	NA	NA	NA	NA	NA	9.84878	NA	NA	NA	NA	NA	9.6743	0.0943597	-0.159027	0.36983	0.019114	20.0455	5	0.769003	6	0.658957
Ccdc169	6.0092	NA	NA	NA	NA	NA	6.17886	NA	NA	NA	NA	NA	6.0092	NA	NA	NA	NA	NA	6.17886	NA	NA	NA	NA	NA	1	0.584848	6	0.733577
Ccdc17	6.73817	NA	NA	NA	NA	NA	6.73817	NA	NA	NA	NA	NA	6.73817	NA	NA	NA	NA	NA	6.73817	NA	NA	NA	NA	NA	1	0.287818	1	0.448063
Ccdc171	6.18661	-0.0854504	0.432794	0.882298	0.0713071	6.74458	6.18661	-0.399662	0.4214	1.16156	0.0938772	8.89889	6.18661	-0.0854504	0.432794	0.882298	0.0713071	6.74458	6.18661	-0.399662	0.4214	1.16156	0.0938772	8.89889	44	0.850108	1	0.400583
Ccdc174	7.67875	NA	NA	NA	NA	NA	7.82021	NA	NA	NA	NA	NA	7.67875	NA	NA	NA	NA	NA	7.82021	NA	NA	NA	NA	NA	1	0.58892	6	0.389458
Ccdc181	9.25626	-0.00686167	0.146404	0.29313	0.0158342	6.17889	9.25626	-0.00686167	0.146404	0.29313	0.0158342	6.17889	9.38209	-0.00686167	0.146404	0.29313	0.0156218	6.17889	9.38209	-0.168448	0.237285	0.581992	0.0310161	8.35805	47	0.603912	5	0.492976
Ccdc186	5.8376	0.0847901	0.0451478	0.192122	0.0164555	1.86892	5.75118	NA	NA	NA	NA	NA	5.75118	0.0847901	0.0451478	0.192122	0.0167028	1.86892	5.75118	0.0847901	0.0451478	0.192122	0.0167028	1.86892	28	0.330093	2	0.269298
Ccdc22	10.5883	0.0828422	0.0145989	0.168238	0.00794449	0.666292	10.5883	0.0828422	0.0145989	0.168238	0.00794449	0.666292	10.5883	0.0828422	0.0145989	0.168238	0.00794449	0.666292	10.6579	0.0828422	0.0145989	0.168238	0.00789264	0.666292	38	0.797611	8	0.529344
Ccdc23	11.0899	-0.0176393	0.130985	0.264335	0.0119179	6.51131	10.9692	NA	NA	NA	NA	NA	11.0899	-0.0176393	0.130985	0.264335	0.0119179	6.51131	10.9692	-0.0176393	0.130985	0.264335	0.012049	6.51131	28	0.209929	6	0.60414
Ccdc25	14.99	-0.112091	-0.209576	0.475337	0.0158551	16.124	15.5937	-0.112091	-0.209576	0.475337	0.0152413	16.124	14.99	NA	NA	NA	NA	NA	15.5937	-0.112091	-0.209576	0.475337	0.0152413	16.124	23	0.417863	6	0.744743
Ccdc28a	10.386	0.0366814	0.255491	0.516221	0.0248517	5.45532	10.103	0.0366814	0.255491	0.516221	0.025548	5.45532	10.386	0.0366814	0.255491	0.516221	0.0248517	5.45532	10.103	0.0366814	0.255491	0.516221	0.025548	5.45532	38	0.36323	6	0.733212
Ccdc28b	9.3925	NA	NA	NA	NA	NA	9.54422	-0.0256818	-0.152147	0.308599	0.0161668	17.3613	9.3925	-0.0256818	-0.152147	0.308599	0.0164279	17.3613	9.3925	-0.0256818	-0.152147	0.308599	0.0164279	17.3613	33	0.292478	3	0.683301
Ccdc30	6.99059	NA	NA	NA	NA	NA	7.32917	-0.166785	0.199874	0.520642	0.0355185	8.65622	6.99059	-0.166785	0.199874	0.520642	0.0372388	8.65622	7.32917	NA	NA	NA	NA	NA	10	0.32255	6	0.623927
Ccdc32	9.16675	-0.0345954	0.0765186	0.167952	0.00916091	7.6219	9.23629	NA	NA	NA	NA	NA	9.16675	-0.0345954	0.0765186	0.167952	0.00916091	7.6219	9.16675	-0.0345954	0.0765186	0.167952	0.00916091	7.6219	28	0.339452	3	0.283823
Ccdc33	6.3538	NA	NA	NA	NA	NA	6.3538	NA	NA	NA	NA	NA	6.08422	NA	NA	NA	NA	NA	6.08422	NA	NA	NA	NA	NA	1	0.296388	5	0.458482
Ccdc34	6.40259	NA	NA	NA	NA	NA	6.03879	NA	NA	NA	NA	NA	6.62336	-0.279849	-0.15579	0.640581	0.0483577	13.9403	6.40259	-0.55349	0.434843	1.40775	0.109936	9.45636	17	0.458778	12	0.713731
Ccdc42	6.2525	NA	NA	NA	NA	NA	6.35195	NA	NA	NA	NA	NA	6.2525	NA	NA	NA	NA	NA	6.35195	NA	NA	NA	NA	NA	1	0.324303	6	0.382369
Ccdc42b	6.7048	NA	NA	NA	NA	NA	6.44981	NA	NA	NA	NA	NA	6.7048	NA	NA	NA	NA	NA	6.44981	NA	NA	NA	NA	NA	1	0.740154	6	0.703853
Ccdc43	6.17987	NA	NA	NA	NA	NA	6.28235	NA	NA	NA	NA	NA	6.17987	NA	NA	NA	NA	NA	6.28235	NA	NA	NA	NA	NA	1	0.727576	6	0.725453
Ccdc47	6.12776	-0.0536975	-0.0654986	0.169393	0.0138218	15.3769	6.12776	-0.0536975	-0.0654986	0.169393	0.0138218	15.3769	6.12776	-0.0536975	-0.0654986	0.169393	0.0138218	15.3769	6.22167	-0.0536975	-0.0654986	0.169393	0.0136131	15.3769	38	0.29046	8	0.295589
Ccdc50	8.78826	NA	NA	NA	NA	NA	8.78826	NA	NA	NA	NA	NA	8.70948	NA	NA	NA	NA	NA	8.70948	NA	NA	NA	NA	NA	1	0.295193	5	0.54345
Ccdc51	8.81958	NA	NA	NA	NA	NA	8.81958	0.162405	-0.0831753	0.36493	0.0206886	22.1921	8.81958	NA	NA	NA	NA	NA	8.93265	0.162405	-0.0831753	0.36493	0.0204267	22.1921	12	0.591539	8	0.307003
Ccdc53	10.5491	-0.0640029	0.106369	0.24828	0.0117679	8.06904	10.3992	NA	NA	NA	NA	NA	10.5491	-0.0640029	0.106369	0.24828	0.0117679	8.06904	10.3992	-0.0640029	0.106369	0.24828	0.0119375	8.06904	28	0.461771	6	0.709041
Ccdc57	6.88983	-0.331657	0.0132748	0.663845	0.0481757	11.8472	7.10425	-0.331657	0.0132748	0.663845	0.0467217	11.8472	6.88983	-0.331657	0.0132748	0.663845	0.0481757	11.8472	7.10425	-0.331657	0.0132748	0.663845	0.0467217	11.8472	38	0.424104	6	0.667873
Ccdc58	12.265	NA	NA	NA	NA	NA	12.3235	NA	NA	NA	NA	NA	12.265	NA	NA	NA	NA	NA	12.265	NA	NA	NA	NA	NA	1	0.360345	3	0.264849
Ccdc59	8.88505	NA	NA	NA	NA	NA	9.07869	-0.10139	0.0342352	0.214028	0.0117874	10.7562	8.88505	-0.10139	0.0342352	0.214028	0.0120443	10.7562	9.07869	NA	NA	NA	NA	NA	10	0.187712	6	0.548608
Ccdc6	8.17502	NA	NA	NA	NA	NA	8.17502	NA	NA	NA	NA	NA	8.24493	0.165186	0.035064	0.337734	0.0204813	0.798951	8.24493	0.165186	0.035064	0.337734	0.0204813	0.798951	16	0.430845	5	0.330317
Ccdc61	9.02761	0.0728419	0.116209	0.274302	0.0151924	3.86132	9.02761	-0.0317905	0.195222	0.395588	0.0219099	6.6166	9.02761	0.0728419	0.116209	0.274302	0.0151924	3.86132	9.02761	-0.0317905	0.195222	0.395588	0.0219099	6.6166	44	0.371071	1	0.400135
Ccdc66	6.96803	0.20375	0.0379855	0.41452	0.0297445	0.704037	6.96803	0.20375	0.0379855	0.41452	0.0297445	0.704037	6.96803	NA	NA	NA	NA	NA	6.96803	0.20375	0.0379855	0.41452	0.0297445	0.704037	23	0.362737	1	0.395242
Ccdc67	5.98582	NA	NA	NA	NA	NA	6.17024	0.0842701	-0.181352	0.399949	0.0324095	19.6616	5.98582	NA	NA	NA	NA	NA	6.17024	0.0842701	-0.181352	0.399949	0.0324095	19.6616	12	0.604585	6	0.405069
Ccdc68	7.81014	NA	NA	NA	NA	NA	7.51539	NA	NA	NA	NA	NA	7.81014	-0.217751	-0.0644288	0.454165	0.0290754	13.0988	7.51539	-0.217751	-0.0644288	0.454165	0.0302157	13.0988	16	0.486079	6	0.592016
Ccdc71	10.9438	0.1011	0.0799509	0.257785	0.0117776	2.55583	11.0683	0.1011	0.0799509	0.257785	0.0116452	2.55583	10.9438	0.1011	0.0799509	0.257785	0.0117776	2.55583	11.0683	0.1011	0.0799509	0.257785	0.0116452	2.55583	38	0.780417	6	0.404238
Ccdc71l	7.65893	NA	NA	NA	NA	NA	7.33839	NA	NA	NA	NA	NA	7.65893	NA	NA	NA	NA	NA	7.33839	NA	NA	NA	NA	NA	1	0.379825	6	0.779406
Ccdc77	7.11866	-0.0788603	0.113981	0.277204	0.0194703	8.31189	7.11866	-0.0788603	0.113981	0.277204	0.0194703	8.31189	7.23027	NA	NA	NA	NA	NA	7.23027	-0.256468	-0.0267226	0.515713	0.0356635	12.3966	26	0.488901	5	0.3244
Ccdc80	9.58434	0.361925	-0.120212	0.762734	0.0397907	22.7751	9.07505	0.361925	-0.120212	0.762734	0.0420237	22.7751	9.99845	NA	NA	NA	NA	NA	9.58434	NA	NA	NA	NA	NA	6	0.341031	12	0.628074
Ccdc82	8.33388	-0.21849	-0.0990187	0.47976	0.0287837	13.6253	8.5559	-0.375202	-0.0468513	0.756232	0.0441936	12.4745	8.18105	-0.21849	-0.0990187	0.47976	0.0293214	13.6253	8.33388	-0.21849	-0.0990187	0.47976	0.0287837	13.6253	40	0.469912	12	0.755665
Ccdc84	9.02047	0.0961345	-0.23394	0.505844	0.0280387	19.4893	9.18989	-0.155784	-0.173685	0.466626	0.025388	15.2073	9.18989	NA	NA	NA	NA	NA	9.18989	0.0961345	-0.23394	0.505844	0.0275218	19.4893	25	0.453471	2	0.298944
Ccdc85b	8.85018	-0.289502	0.174054	0.675592	0.0381683	9.93232	8.85018	-0.398734	-0.033697	0.800311	0.0452144	12.322	8.98178	-0.289502	0.174054	0.675592	0.037609	9.93232	8.98178	-0.289502	0.174054	0.675592	0.037609	9.93232	40	0.621281	5	0.40813
Ccdc86	9.85978	0.0291928	-0.133417	0.273146	0.0138515	18.8228	9.85978	0.0291928	-0.133417	0.273146	0.0138515	18.8228	9.85978	NA	NA	NA	NA	NA	9.85978	NA	NA	NA	NA	NA	6	0.316008	1	0.427911
Ccdc88b	8.37917	NA	NA	NA	NA	NA	8.37917	NA	NA	NA	NA	NA	8.37917	NA	NA	NA	NA	NA	8.37917	NA	NA	NA	NA	NA	1	0.533733	1	0.268117
Ccdc88c	6.0414	NA	NA	NA	NA	NA	5.86267	NA	NA	NA	NA	NA	6.0414	NA	NA	NA	NA	NA	6.0414	-0.313669	0.23891	0.788585	0.0652651	9.51366	5	0.464117	3	0.242631
Ccdc9	6.44405	0.048817	0.0771162	0.182538	0.0141633	3.84433	6.44405	0.048817	0.0771162	0.182538	0.0141633	3.84433	6.44405	NA	NA	NA	NA	NA	6.44405	0.048817	0.0771162	0.182538	0.0141633	3.84433	23	0.342821	1	0.424098
Ccdc90b	9.17129	0.00812274	0.187025	0.374403	0.0204117	5.83421	9.04682	0.00812274	0.187025	0.374403	0.0206925	5.83421	9.17129	0.00812274	0.187025	0.374403	0.0204117	5.83421	9.04682	-0.13345	0.202593	0.485192	0.0268156	8.22488	47	0.480433	6	0.646645
Ccdc91	6.66568	NA	NA	NA	NA	NA	6.66568	NA	NA	NA	NA	NA	6.82372	NA	NA	NA	NA	NA	6.66568	NA	NA	NA	NA	NA	1	0.465602	4	0.225489
Ccdc93	6.83051	0.0103134	-0.104369	0.209754	0.0153542	18.3762	6.83051	0.0103134	-0.104369	0.209754	0.0153542	18.3762	6.83051	NA	NA	NA	NA	NA	6.83051	0.175578	-0.113094	0.417698	0.0305759	21.8142	26	0.412531	1	0.373915
Ccdc94	6.05087	NA	NA	NA	NA	NA	6.05087	NA	NA	NA	NA	NA	6.05087	NA	NA	NA	NA	NA	6.05087	NA	NA	NA	NA	NA	1	0.539153	1	0.378735
Ccdc97	10.225	0.12449	-0.0215427	0.252679	0.012356	23.3455	10.3137	NA	NA	NA	NA	NA	10.3137	0.12449	-0.0215427	0.252679	0.0122497	23.3455	10.3137	0.12449	-0.0215427	0.252679	0.0122497	23.3455	28	0.722379	2	0.362619
Cchcr1	6.64826	NA	NA	NA	NA	NA	6.64826	NA	NA	NA	NA	NA	6.64826	NA	NA	NA	NA	NA	6.64826	-0.109577	0.346849	0.727492	0.054713	7.16883	5	0.269211	1	0.493479
Ccin	9.44238	NA	NA	NA	NA	NA	9.44238	NA	NA	NA	NA	NA	9.44238	NA	NA	NA	NA	NA	9.44238	0.253632	-0.168904	0.609451	0.0322721	21.7559	5	0.270086	1	0.345526
Ccl19	7.7105	NA	NA	NA	NA	NA	7.34956	NA	NA	NA	NA	NA	7.7105	NA	NA	NA	NA	NA	7.34956	NA	NA	NA	NA	NA	1	0.669289	6	0.75977
Ccl2	8.30581	0.706925	0.480308	1.70931	0.102899	2.27956	7.19711	0.706925	0.480308	1.70931	0.11875	2.27956	9.27573	NA	NA	NA	NA	NA	8.30581	0.706925	0.480308	1.70931	0.102899	2.27956	23	0.597144	12	0.599974
Ccl21a	7.38117	NA	NA	NA	NA	NA	7.38117	NA	NA	NA	NA	NA	7.38117	NA	NA	NA	NA	NA	7.38117	NA	NA	NA	NA	NA	1	0.535172	1	0.470964
Ccl24	8.42589	NA	NA	NA	NA	NA	8.42589	0.0302286	-0.387962	0.778276	0.0461836	18.297	8.7631	NA	NA	NA	NA	NA	8.7631	0.0302286	-0.387962	0.778276	0.0444065	18.297	12	0.368758	5	0.479156
Ccl25	6.22662	NA	NA	NA	NA	NA	6.35421	NA	NA	NA	NA	NA	6.35421	NA	NA	NA	NA	NA	6.35421	NA	NA	NA	NA	NA	1	0.644498	2	0.261917
Ccl27a	10.5883	NA	NA	NA	NA	NA	10.6826	NA	NA	NA	NA	NA	10.5883	NA	NA	NA	NA	NA	10.5883	NA	NA	NA	NA	NA	1	0.440916	3	0.271906
Ccl4	6.47576	NA	NA	NA	NA	NA	5.53251	NA	NA	NA	NA	NA	6.47576	NA	NA	NA	NA	NA	5.53251	NA	NA	NA	NA	NA	1	0.505638	6	0.495767
Ccl5	9.3071	NA	NA	NA	NA	NA	8.38247	NA	NA	NA	NA	NA	9.3071	NA	NA	NA	NA	NA	8.38247	NA	NA	NA	NA	NA	1	0.58018	6	0.76903
Ccl6	10.0698	NA	NA	NA	NA	NA	9.52696	0.379098	-0.284419	0.947859	0.0497462	21.5414	10.0698	NA	NA	NA	NA	NA	10.0698	0.379098	-0.284419	0.947859	0.0470646	21.5414	12	0.247985	3	0.510099
Ccl7	5.46304	NA	NA	NA	NA	NA	4.8352	NA	NA	NA	NA	NA	6.24795	NA	NA	NA	NA	NA	5.46304	NA	NA	NA	NA	NA	1	0.308841	12	0.341636
Ccl9	11.3286	NA	NA	NA	NA	NA	11.7159	NA	NA	NA	NA	NA	10.7693	-0.479081	-0.1427	0.999765	0.0464172	13.1058	11.7159	NA	NA	NA	NA	NA	4	0.391628	10	0.795568
Ccm2	9.26523	NA	NA	NA	NA	NA	9.14891	0.0487521	-0.0500545	0.139746	0.0076373	20.9497	9.3744	0.0487521	-0.0500545	0.139746	0.00745359	20.9497	9.26523	NA	NA	NA	NA	NA	10	0.145155	12	0.655388
Ccm2l	10.3143	0.194188	0.313722	0.737917	0.0357714	3.88289	10.3143	0.194188	0.313722	0.737917	0.0357714	3.88289	10.0157	0.194188	0.313722	0.737917	0.0368378	3.88289	9.72794	0.194188	0.313722	0.737917	0.0379277	3.88289	38	0.349005	14	0.850217
Ccna2	6.93464	0.261874	-0.275906	0.760796	0.0548548	20.9004	6.22154	0.261874	-0.275906	0.760796	0.0611421	20.9004	6.93464	0.261874	-0.275906	0.760796	0.0548548	20.9004	6.93464	NA	NA	NA	NA	NA	18	0.323627	3	0.415521
Ccnb1	5.92015	0.297032	-0.401465	0.998803	0.0843562	20.4331	5.36927	NA	NA	NA	NA	NA	6.27141	0.297032	-0.401465	0.998803	0.0796315	20.4331	5.92015	NA	NA	NA	NA	NA	8	0.382452	12	0.416087
Ccnb2	7.96463	NA	NA	NA	NA	NA	7.49239	NA	NA	NA	NA	NA	7.96463	NA	NA	NA	NA	NA	7.96463	NA	NA	NA	NA	NA	1	0.465397	3	0.353774
Ccnc	5.56557	NA	NA	NA	NA	NA	5.56557	NA	NA	NA	NA	NA	5.4756	NA	NA	NA	NA	NA	5.4756	NA	NA	NA	NA	NA	1	0.542226	5	0.325359
Ccnd1	10.8073	NA	NA	NA	NA	NA	10.8073	NA	NA	NA	NA	NA	11.1191	-0.32416	0.338229	0.936971	0.0421335	8.91888	11.1191	-0.32416	0.338229	0.936971	0.0421335	8.91888	16	0.241459	5	0.271562
Ccnd2	7.85495	NA	NA	NA	NA	NA	7.68872	NA	NA	NA	NA	NA	7.85495	NA	NA	NA	NA	NA	7.85495	NA	NA	NA	NA	NA	1	0.269787	3	0.21545
Ccnd3	11.4748	-0.0331225	-0.0800449	0.173255	0.00754934	16.5014	11.7211	0.00172701	-0.289184	0.578379	0.0246725	18.0228	11.5656	-0.0331225	-0.0800449	0.173255	0.00749007	16.5014	11.8755	-0.0331225	-0.0800449	0.173255	0.00729465	16.5014	40	0.709384	15	0.673338
Ccndbp1	8.81811	0.0319817	0.07949	0.171365	0.00971665	4.53888	8.76975	0.0319817	0.07949	0.171365	0.00977023	4.53888	8.81811	0.0319817	0.07949	0.171365	0.00971665	4.53888	8.76975	0.0319817	0.07949	0.171365	0.00977023	4.53888	38	0.457427	6	0.335524
Ccne1	7.38257	-0.62935	0.0188766	1.25927	0.0852864	11.8855	7.38257	-0.62935	0.0188766	1.25927	0.0852864	11.8855	7.38257	-0.62935	0.0188766	1.25927	0.0852864	11.8855	7.38257	-0.62935	0.0188766	1.25927	0.0852864	11.8855	38	0.583543	1	0.400224
Ccnf	12.0423	0.280805	-0.360655	0.914163	0.0379563	20.5269	12.0423	0.280805	-0.360655	0.914163	0.0379563	20.5269	12.0423	0.280805	-0.360655	0.914163	0.0379563	20.5269	11.7835	0.280805	-0.360655	0.914163	0.0387898	20.5269	38	0.472664	8	0.30452
Ccng1	8.98499	0.144647	0.0967651	0.348059	0.0193689	2.25209	8.76323	NA	NA	NA	NA	NA	9.39449	0.144647	0.0967651	0.348059	0.0185247	2.25209	8.98499	-0.0186104	0.223122	0.447795	0.024919	6.31786	31	0.432356	12	0.875736
Ccng2	9.08774	0.417753	-0.143743	0.883583	0.048614	22.7342	8.83458	0.417753	-0.143743	0.883583	0.0500071	22.7342	9.08774	0.434348	-0.540578	1.38692	0.0763069	20.5854	8.83458	0.434348	-0.540578	1.38692	0.0784936	20.5854	41	0.65961	6	0.394711
Ccnh	8.15366	0.0111737	-0.0719053	0.145537	0.00892462	18.5889	8.15366	0.0111737	-0.0719053	0.145537	0.00892462	18.5889	8.15366	0.0111737	-0.0719053	0.145537	0.00892462	18.5889	8.15366	0.0111737	-0.0719053	0.145537	0.00892462	18.5889	38	0.365384	1	0.439361
Ccni	9.58257	NA	NA	NA	NA	NA	9.42024	NA	NA	NA	NA	NA	9.58257	0.182707	-0.120039	0.437225	0.0228135	21.7797	9.42024	NA	NA	NA	NA	NA	4	0.473755	6	0.644778
Ccnj	6.01422	0.00651945	-0.12317	0.246685	0.0205084	18.202	6.01422	0.00651945	-0.12317	0.246685	0.0205084	18.202	6.01422	0.00651945	-0.12317	0.246685	0.0205084	18.202	6.01422	0.00651945	-0.12317	0.246685	0.0205084	18.202	38	0.338661	1	0.296942
Ccnk	5.64452	NA	NA	NA	NA	NA	5.76077	-0.0762462	0.128599	0.299006	0.0259519	8.04425	5.64452	-0.0762462	0.128599	0.299006	0.0264864	8.04425	5.64452	-0.0762462	0.128599	0.299006	0.0264864	8.04425	33	0.396085	3	0.332051
Ccnl1	8.34555	NA	NA	NA	NA	NA	8.4974	NA	NA	NA	NA	NA	8.34555	0.0211163	-0.115984	0.235781	0.0141262	18.6879	8.4974	0.0211163	-0.115984	0.235781	0.0138737	18.6879	16	0.480431	6	0.774202
Ccnl2	9.12592	0.102033	-0.00500843	0.204311	0.011194	23.8127	9.06638	0.102033	-0.00500843	0.204311	0.0112675	23.8127	9.12592	0.102033	-0.00500843	0.204311	0.011194	23.8127	9.06638	0.219536	-0.11235	0.493228	0.0272009	22.1932	47	0.676835	6	0.348256
Ccno	6.04469	-0.424825	0.00335405	0.849677	0.070283	11.9698	6.80507	-0.424825	0.00335405	0.849677	0.0624298	11.9698	6.04469	NA	NA	NA	NA	NA	6.44744	NA	NA	NA	NA	NA	6	0.260888	13	0.756295
Ccnt1	8.73835	NA	NA	NA	NA	NA	8.91405	NA	NA	NA	NA	NA	8.73835	NA	NA	NA	NA	NA	8.91405	NA	NA	NA	NA	NA	1	0.525744	6	0.560519
Ccnt2	5.93075	-0.0967215	-0.0225829	0.198646	0.0167471	12.8761	6.13543	-0.0967215	-0.0225829	0.198646	0.0161884	12.8761	5.93075	-0.0967215	-0.0225829	0.198646	0.0167471	12.8761	6.13543	NA	NA	NA	NA	NA	18	0.564991	6	0.668896
Ccny	6.74342	-0.262969	-0.0208338	0.527587	0.0391186	12.302	6.74342	-0.262969	-0.0208338	0.527587	0.0391186	12.302	6.74342	-0.262969	-0.0208338	0.527587	0.0391186	12.302	6.94837	-0.262969	-0.0208338	0.527587	0.0379648	12.302	38	0.580251	8	0.391142
Ccnyl1	8.91756	NA	NA	NA	NA	NA	8.91756	-0.131754	-0.152863	0.403614	0.0226303	15.2828	8.91756	-0.131754	-0.152863	0.403614	0.0226303	15.2828	8.76689	-0.131754	-0.152863	0.403614	0.0230192	15.2828	33	0.289007	8	0.379398
Ccp110	8.1583	-0.048715	-0.137972	0.292639	0.0179351	16.7035	8.1583	-0.048715	-0.137972	0.292639	0.0179351	16.7035	8.30038	-0.048715	-0.137972	0.292639	0.0176281	16.7035	8.30038	-0.048715	-0.137972	0.292639	0.0176281	16.7035	38	0.746473	5	0.564128
Ccpg1	6.21754	NA	NA	NA	NA	NA	6.21754	NA	NA	NA	NA	NA	6.21754	NA	NA	NA	NA	NA	6.21754	NA	NA	NA	NA	NA	1	0.300094	1	0.336057
Ccpg1os	9.77235	-0.0362418	0.15134	0.311238	0.0159244	6.89781	9.77235	-0.0362418	0.15134	0.311238	0.0159244	6.89781	9.77235	-0.0362418	0.15134	0.311238	0.0159244	6.89781	9.77235	-0.0362418	0.15134	0.311238	0.0159244	6.89781	38	0.48878	1	0.349261
Ccr2	6.47243	NA	NA	NA	NA	NA	5.69213	NA	NA	NA	NA	NA	6.47243	NA	NA	NA	NA	NA	5.69213	NA	NA	NA	NA	NA	1	0.647023	6	0.78188
Ccr5	6.57569	NA	NA	NA	NA	NA	6.28717	NA	NA	NA	NA	NA	6.57569	NA	NA	NA	NA	NA	6.57569	NA	NA	NA	NA	NA	1	0.344544	3	0.290597
Ccr7	6.82014	NA	NA	NA	NA	NA	6.17064	NA	NA	NA	NA	NA	6.82014	NA	NA	NA	NA	NA	6.17064	-0.277664	0.358968	0.907646	0.0735455	8.51482	5	0.347106	6	0.684052
Ccr9	5.68273	0.0264087	-0.101061	0.208908	0.018381	18.9763	5.49025	0.0264087	-0.101061	0.208908	0.0190254	18.9763	5.49025	0.0264087	-0.101061	0.208908	0.0190254	18.9763	5.49025	NA	NA	NA	NA	NA	18	0.170541	2	0.23816
Ccrl2	7.28707	0.0712777	0.124625	0.287136	0.0197018	4.01554	7.13086	0.0712777	0.124625	0.287136	0.0201333	4.01554	7.13086	NA	NA	NA	NA	NA	7.13086	0.0712777	0.124625	0.287136	0.0201333	4.01554	23	0.347781	2	0.361426
Ccrn4l	11.1204	-1.2246	-0.324448	2.53371	0.113922	12.9893	11.1204	-1.2246	-0.324448	2.53371	0.113922	12.9893	11.1204	-1.2246	-0.324448	2.53371	0.113922	12.9893	11.1204	-1.2246	-0.324448	2.53371	0.113922	12.9893	38	0.621318	1	0.306952
Ccs	11.6756	-0.0219197	-0.127847	0.259425	0.0111097	17.3514	11.8866	NA	NA	NA	NA	NA	11.6756	NA	NA	NA	NA	NA	11.8866	-0.0219197	-0.127847	0.259425	0.0109125	17.3514	14	0.27817	6	0.793865
Ccsap	6.2635	NA	NA	NA	NA	NA	6.15787	NA	NA	NA	NA	NA	6.2635	NA	NA	NA	NA	NA	6.15787	NA	NA	NA	NA	NA	1	0.366168	6	0.517991
Ccser1	5.92438	-0.0636362	-0.0942129	0.227382	0.0191903	15.7309	6.04833	-0.0636362	-0.0942129	0.227382	0.0187971	15.7309	5.92438	NA	NA	NA	NA	NA	5.92438	0.118136	-0.146558	0.376486	0.0317743	20.5914	26	0.688182	3	0.378613
Ccser2	7.44674	NA	NA	NA	NA	NA	7.08556	-0.0700626	-0.0296335	0.152144	0.0107362	13.5284	7.44674	-0.0700626	-0.0296335	0.152144	0.0102155	13.5284	7.18568	-0.0700626	-0.0296335	0.152144	0.0105866	13.5284	33	0.453584	13	0.675899
Cct2	12.9497	-0.00812405	-0.0819809	0.164765	0.00636174	17.6227	12.9497	-0.00812405	-0.0819809	0.164765	0.00636174	17.6227	12.9497	NA	NA	NA	NA	NA	12.9497	NA	NA	NA	NA	NA	6	0.742268	1	0.46928
Cct3	9.49669	0.0778839	-0.139	0.318666	0.0167777	19.9508	9.35846	0.0778839	-0.139	0.318666	0.0170255	19.9508	9.49669	0.0778839	-0.139	0.318666	0.0167777	19.9508	9.35846	0.0778839	-0.139	0.318666	0.0170255	19.9508	38	0.236307	6	0.583432
Cct4	7.2943	-0.123926	-0.0809502	0.296044	0.0202928	14.2102	7.2943	-0.123926	-0.0809502	0.296044	0.0202928	14.2102	7.2943	NA	NA	NA	NA	NA	7.19403	NA	NA	NA	NA	NA	6	0.666413	8	0.296382
Cct5	11.9655	0.0320473	-0.11136	0.231758	0.00968444	19.0703	12.0784	0.0320473	-0.11136	0.231758	0.00959394	19.0703	11.9655	0.0320473	-0.11136	0.231758	0.00968444	19.0703	11.9655	0.0320473	-0.11136	0.231758	0.00968444	19.0703	38	0.67251	3	0.356462
Cct6a	10.2474	0.0198814	-0.134128	0.271187	0.013232	18.5621	10.2474	0.0198814	-0.134128	0.271187	0.013232	18.5621	10.2474	0.0198814	-0.134128	0.271187	0.013232	18.5621	10.2474	0.0198814	-0.134128	0.271187	0.013232	18.5621	38	0.385792	1	0.445894
Cct6b	6.63135	-0.198576	0.114421	0.458364	0.0345604	10.0033	6.63135	-0.198576	0.114421	0.458364	0.0345604	10.0033	6.49042	NA	NA	NA	NA	NA	6.49042	-0.198576	0.114421	0.458364	0.0353108	10.0033	23	0.266736	5	0.311018
Cct7	12.034	-0.0125314	-0.100767	0.203086	0.00843801	17.5274	12.1441	-0.0125314	-0.100767	0.203086	0.00836151	17.5274	12.034	-0.0125314	-0.100767	0.203086	0.00843801	17.5274	12.1441	-0.0125314	-0.100767	0.203086	0.00836151	17.5274	38	0.748443	6	0.766005
Cct8	12.3213	NA	NA	NA	NA	NA	12.4536	NA	NA	NA	NA	NA	12.3702	-0.0121004	0.0647414	0.131725	0.0053243	6.70578	12.4536	NA	NA	NA	NA	NA	4	0.226555	10	0.401669
Ccz1	11.4969	-0.0593832	0.076039	0.192959	0.0083918	8.53256	11.5568	-0.0404155	0.0162753	0.0871389	0.00377003	10.5377	11.4969	-0.0404155	0.0162753	0.0871389	0.00378968	10.5377	11.4969	-0.0593832	0.076039	0.192959	0.0083918	8.53256	46	0.25895	3	0.545027
Cd14	8.04445	NA	NA	NA	NA	NA	7.29651	0.537668	-0.0155178	1.07578	0.0737191	23.8898	8.04445	NA	NA	NA	NA	NA	8.04445	0.537668	-0.0155178	1.07578	0.066865	23.8898	12	0.234944	3	0.596439
Cd151	11.8659	NA	NA	NA	NA	NA	11.7498	NA	NA	NA	NA	NA	12.0703	-0.108915	0.0921765	0.28537	0.0118212	9.31721	11.8659	-0.108915	0.0921765	0.28537	0.0120248	9.31721	16	0.424213	12	0.621793
Cd163	8.45667	NA	NA	NA	NA	NA	8.95523	NA	NA	NA	NA	NA	8.45667	NA	NA	NA	NA	NA	8.95523	NA	NA	NA	NA	NA	1	0.300165	6	0.354147
Cd164	14.6822	0.162378	0.128584	0.414249	0.0141071	2.55833	14.6822	0.162378	0.128584	0.414249	0.0141071	2.55833	14.6822	0.162378	0.128584	0.414249	0.0141071	2.55833	14.5069	0.296982	0.0484909	0.601829	0.0207428	0.618225	47	0.862773	8	0.610758
Cd164l2	5.66051	0.0754929	-0.175152	0.381458	0.0336947	19.5544	5.84486	NA	NA	NA	NA	NA	5.66051	NA	NA	NA	NA	NA	5.66051	0.0754929	-0.175152	0.381458	0.0336947	19.5544	14	0.448274	3	0.590689
Cd180	6.34736	-0.222488	0.00772011	0.445244	0.0350731	11.8675	6.56263	-0.222488	0.00772011	0.445244	0.0339226	11.8675	6.34736	NA	NA	NA	NA	NA	6.56263	NA	NA	NA	NA	NA	6	0.623527	6	0.419519
Cd19	6.62125	-0.021609	0.32573	0.652892	0.0493028	6.25303	6.32351	0.246157	0.233232	0.678205	0.0536256	2.89704	6.62125	NA	NA	NA	NA	NA	6.32351	-0.021609	0.32573	0.652892	0.0516242	6.25303	25	0.463126	6	0.763848
Cd1d1	14.1359	NA	NA	NA	NA	NA	13.9082	NA	NA	NA	NA	NA	14.3606	NA	NA	NA	NA	NA	13.9082	-0.202953	-0.00496557	0.406027	0.0145967	12.0934	5	0.387135	10	0.758789
Cd1d2	11.2039	NA	NA	NA	NA	NA	11.028	NA	NA	NA	NA	NA	11.3751	NA	NA	NA	NA	NA	11.028	-0.260508	-0.135567	0.587341	0.0266296	13.8328	5	0.245895	10	0.347571
Cd2	6.43323	NA	NA	NA	NA	NA	6.09302	NA	NA	NA	NA	NA	6.43323	NA	NA	NA	NA	NA	6.09302	NA	NA	NA	NA	NA	1	0.242495	6	0.628914
Cd200	6.25913	NA	NA	NA	NA	NA	5.85429	NA	NA	NA	NA	NA	6.25913	NA	NA	NA	NA	NA	5.85429	NA	NA	NA	NA	NA	1	0.307056	6	0.750767
Cd207	8.05316	NA	NA	NA	NA	NA	8.05316	NA	NA	NA	NA	NA	8.05316	NA	NA	NA	NA	NA	7.54374	NA	NA	NA	NA	NA	1	0.327996	8	0.279872
Cd209d	6.48401	NA	NA	NA	NA	NA	6.3399	NA	NA	NA	NA	NA	6.48401	NA	NA	NA	NA	NA	6.3399	NA	NA	NA	NA	NA	1	0.5584	6	0.453789
Cd209g	6.23936	NA	NA	NA	NA	NA	6.23936	NA	NA	NA	NA	NA	6.23936	NA	NA	NA	NA	NA	6.23936	NA	NA	NA	NA	NA	1	0.403883	1	0.353235
Cd22	7.97646	0.096934	0.0643497	0.232698	0.0145865	2.23855	8.11995	0.096934	0.0643497	0.232698	0.0143288	2.23855	7.97646	NA	NA	NA	NA	NA	8.11995	0.096934	0.0643497	0.232698	0.0143288	2.23855	23	0.335402	6	0.639132
Cd244	8.60261	NA	NA	NA	NA	NA	8.76968	NA	NA	NA	NA	NA	8.60261	NA	NA	NA	NA	NA	8.76968	NA	NA	NA	NA	NA	1	0.414951	6	0.380527
Cd247	10.5413	NA	NA	NA	NA	NA	10.5413	NA	NA	NA	NA	NA	10.5413	NA	NA	NA	NA	NA	10.4102	NA	NA	NA	NA	NA	1	0.684491	8	0.350545
Cd248	7.32174	NA	NA	NA	NA	NA	7.00137	NA	NA	NA	NA	NA	7.32174	NA	NA	NA	NA	NA	7.00137	NA	NA	NA	NA	NA	1	0.547605	6	0.593617
Cd24a	7.4927	NA	NA	NA	NA	NA	6.7965	NA	NA	NA	NA	NA	7.4927	NA	NA	NA	NA	NA	7.4927	NA	NA	NA	NA	NA	1	0.530931	3	0.524319
Cd274	6.75498	0.115612	0.189029	0.443162	0.0328026	3.90331	6.38583	0.115612	0.189029	0.443162	0.0346988	3.90331	6.75498	NA	NA	NA	NA	NA	6.75498	0.115612	0.189029	0.443162	0.0328026	3.90331	23	0.177413	3	0.302736
Cd276	6.2167	NA	NA	NA	NA	NA	6.2167	-0.226684	0.0616303	0.469826	0.0377874	10.986	5.76935	-0.226684	0.0616303	0.469826	0.0407174	10.986	6.2167	-0.226684	0.0616303	0.469826	0.0377874	10.986	33	0.326257	4	0.692938
Cd28	5.50112	NA	NA	NA	NA	NA	5.50112	NA	NA	NA	NA	NA	5.50112	NA	NA	NA	NA	NA	5.50112	NA	NA	NA	NA	NA	1	0.702683	1	0.292774
Cd2ap	8.28397	NA	NA	NA	NA	NA	8.28397	NA	NA	NA	NA	NA	8.28397	NA	NA	NA	NA	NA	8.48582	NA	NA	NA	NA	NA	1	0.341947	8	0.374268
Cd2bp2	8.42862	NA	NA	NA	NA	NA	8.42862	NA	NA	NA	NA	NA	8.42862	NA	NA	NA	NA	NA	8.30618	NA	NA	NA	NA	NA	1	0.284243	8	0.315039
Cd300a	6.20699	NA	NA	NA	NA	NA	5.75893	NA	NA	NA	NA	NA	6.20699	NA	NA	NA	NA	NA	6.20699	NA	NA	NA	NA	NA	1	0.579528	3	0.427261
Cd300c	6.03497	NA	NA	NA	NA	NA	5.91638	NA	NA	NA	NA	NA	6.03497	NA	NA	NA	NA	NA	6.03497	NA	NA	NA	NA	NA	1	0.374527	3	0.334176
Cd300e	7.90751	NA	NA	NA	NA	NA	7.90751	0.317885	-0.416363	1.04768	0.0662459	20.4907	8.27614	NA	NA	NA	NA	NA	8.27614	0.317885	-0.416363	1.04768	0.0632953	20.4907	12	0.808526	5	0.678627
Cd300ld	8.84276	NA	NA	NA	NA	NA	8.45112	0.306126	0.0111193	0.612655	0.036247	0.138682	8.84276	NA	NA	NA	NA	NA	8.84276	0.306126	0.0111193	0.612655	0.0346416	0.138682	12	0.297758	3	0.263051
Cd300lf	10.3399	0.041266	0.210363	0.428745	0.0207325	5.2601	10.6579	0.041266	0.210363	0.428745	0.020114	5.2601	10.3399	0.041266	0.210363	0.428745	0.0207325	5.2601	10.6579	0.041266	0.210363	0.428745	0.020114	5.2601	38	0.356338	6	0.389864
Cd300lg	8.70442	NA	NA	NA	NA	NA	8.70442	NA	NA	NA	NA	NA	8.70442	NA	NA	NA	NA	NA	8.70442	NA	NA	NA	NA	NA	1	0.559153	1	0.357721
Cd302	14.5304	NA	NA	NA	NA	NA	14.7547	NA	NA	NA	NA	NA	14.5304	NA	NA	NA	NA	NA	14.7547	0.175139	-0.0865187	0.390688	0.0132394	22.2474	5	0.304875	6	0.754512
Cd320	6.01697	-0.137861	-0.0284478	0.281532	0.0233948	12.7773	6.21621	-0.137861	-0.0284478	0.281532	0.0226449	12.7773	6.01697	-0.137861	-0.0284478	0.281532	0.0233948	12.7773	6.21621	NA	NA	NA	NA	NA	18	0.417519	6	0.793682
Cd34	8.44611	NA	NA	NA	NA	NA	7.64648	NA	NA	NA	NA	NA	8.44611	NA	NA	NA	NA	NA	7.64648	NA	NA	NA	NA	NA	1	0.554307	6	0.788205
Cd36	10.7966	NA	NA	NA	NA	NA	8.01722	NA	NA	NA	NA	NA	11.4104	NA	NA	NA	NA	NA	9.66164	-0.641786	0.599556	1.75654	0.0909027	9.1299	5	0.697681	15	0.982075
Cd37	7.23508	NA	NA	NA	NA	NA	7.1259	NA	NA	NA	NA	NA	7.23508	NA	NA	NA	NA	NA	7.1259	NA	NA	NA	NA	NA	1	0.426455	6	0.280199
Cd38	8.23412	NA	NA	NA	NA	NA	8.23412	0.255639	-0.225761	0.682112	0.0414199	21.2368	8.23412	NA	NA	NA	NA	NA	8.23412	0.255639	-0.225761	0.682112	0.0414199	21.2368	12	0.515758	1	0.465226
Cd3d	5.95891	NA	NA	NA	NA	NA	5.95891	NA	NA	NA	NA	NA	5.95891	NA	NA	NA	NA	NA	5.95891	NA	NA	NA	NA	NA	1	0.661278	1	0.307786
Cd3e	6.61096	NA	NA	NA	NA	NA	6.61096	NA	NA	NA	NA	NA	6.61096	NA	NA	NA	NA	NA	6.61096	NA	NA	NA	NA	NA	1	0.630899	1	0.376983
Cd3eap	8.117	NA	NA	NA	NA	NA	8.117	NA	NA	NA	NA	NA	8.117	NA	NA	NA	NA	NA	8.117	-0.245864	0.0809039	0.517666	0.0318878	10.7857	5	0.18721	1	0.365397
Cd4	12.1625	NA	NA	NA	NA	NA	12.1625	NA	NA	NA	NA	NA	11.6913	NA	NA	NA	NA	NA	12.1625	NA	NA	NA	NA	NA	1	0.709786	4	0.562917
Cd44	7.64063	NA	NA	NA	NA	NA	7.13095	0.333917	-0.010994	0.668196	0.0468519	23.8743	7.64063	NA	NA	NA	NA	NA	7.64063	0.333917	-0.010994	0.668196	0.0437265	23.8743	12	0.309766	3	0.40152
Cd47	11.8655	NA	NA	NA	NA	NA	12.0208	NA	NA	NA	NA	NA	11.7185	NA	NA	NA	NA	NA	12.0208	NA	NA	NA	NA	NA	1	0.595379	10	0.473959
Cd48	7.12925	NA	NA	NA	NA	NA	6.54445	NA	NA	NA	NA	NA	7.12925	NA	NA	NA	NA	NA	7.12925	NA	NA	NA	NA	NA	1	0.360123	3	0.344089
Cd52	11.0798	NA	NA	NA	NA	NA	10.5219	NA	NA	NA	NA	NA	11.0798	NA	NA	NA	NA	NA	10.5219	NA	NA	NA	NA	NA	1	0.594632	6	0.688306
Cd53	6.4199	NA	NA	NA	NA	NA	6.00623	NA	NA	NA	NA	NA	6.4199	NA	NA	NA	NA	NA	6.4199	NA	NA	NA	NA	NA	1	0.478576	3	0.437901
Cd55	7.4009	NA	NA	NA	NA	NA	7.555	0.268252	-0.287273	0.786092	0.0520246	20.8693	7.555	NA	NA	NA	NA	NA	7.4009	NA	NA	NA	NA	NA	3	0.661694	7	0.2659
Cd59a	11.586	NA	NA	NA	NA	NA	11.3448	NA	NA	NA	NA	NA	11.8518	NA	NA	NA	NA	NA	11.586	NA	NA	NA	NA	NA	1	0.340662	12	0.831599
Cd59b	8.67487	NA	NA	NA	NA	NA	8.03795	NA	NA	NA	NA	NA	8.67487	NA	NA	NA	NA	NA	8.03795	NA	NA	NA	NA	NA	1	0.377115	6	0.372629
Cd5l	12.7276	NA	NA	NA	NA	NA	12.7276	NA	NA	NA	NA	NA	13.1589	NA	NA	NA	NA	NA	13.1589	NA	NA	NA	NA	NA	1	0.418343	5	0.407487
Cd6	6.2101	NA	NA	NA	NA	NA	6.2101	NA	NA	NA	NA	NA	6.2101	NA	NA	NA	NA	NA	6.2101	NA	NA	NA	NA	NA	1	0.715832	1	0.335861
Cd63	11.3692	NA	NA	NA	NA	NA	10.5243	NA	NA	NA	NA	NA	11.3692	NA	NA	NA	NA	NA	10.5243	NA	NA	NA	NA	NA	1	0.682901	6	0.44409
Cd68	8.16533	NA	NA	NA	NA	NA	7.597	NA	NA	NA	NA	NA	8.52815	NA	NA	NA	NA	NA	8.16533	NA	NA	NA	NA	NA	1	0.541807	12	0.408229
Cd7	5.6348	NA	NA	NA	NA	NA	5.6348	NA	NA	NA	NA	NA	5.6348	NA	NA	NA	NA	NA	5.6348	NA	NA	NA	NA	NA	1	0.542789	1	0.229975
Cd72	8.09705	NA	NA	NA	NA	NA	7.8153	NA	NA	NA	NA	NA	8.09705	NA	NA	NA	NA	NA	7.8153	NA	NA	NA	NA	NA	1	0.405188	6	0.359216
Cd74	11.7466	NA	NA	NA	NA	NA	10.9971	NA	NA	NA	NA	NA	11.7466	NA	NA	NA	NA	NA	10.9971	NA	NA	NA	NA	NA	1	0.740079	6	0.779804
Cd79b	7.80867	-0.14393	0.474305	0.991326	0.0634759	7.12538	7.3394	0.297098	0.277105	0.812537	0.0553544	2.86706	7.80867	NA	NA	NA	NA	NA	7.3394	-0.14393	0.474305	0.991326	0.0675345	7.12538	25	0.377027	6	0.764685
Cd80	8.21192	NA	NA	NA	NA	NA	8.44131	0.251779	0.00191293	0.503573	0.0298279	0.0290203	8.21192	NA	NA	NA	NA	NA	8.44131	NA	NA	NA	NA	NA	3	0.752334	6	0.6082
Cd81	12.7375	NA	NA	NA	NA	NA	12.1422	NA	NA	NA	NA	NA	12.8594	NA	NA	NA	NA	NA	12.1422	NA	NA	NA	NA	NA	1	0.369071	10	0.455179
Cd82	8.70097	-0.119687	0.0601891	0.267938	0.015397	10.2202	8.70097	-0.119687	0.0601891	0.267938	0.015397	10.2202	8.70097	-0.119687	0.0601891	0.267938	0.015397	10.2202	8.45985	-0.119687	0.0601891	0.267938	0.0158358	10.2202	38	0.291178	8	0.669379
Cd83	7.6299	0.0912199	0.267523	0.565296	0.0370448	4.74478	6.93486	0.0912199	0.267523	0.565296	0.0407575	4.74478	7.91586	NA	NA	NA	NA	NA	7.6299	0.0912199	0.267523	0.565296	0.0370448	4.74478	23	0.302242	12	0.447054
Cd84	6.31685	NA	NA	NA	NA	NA	6.08972	NA	NA	NA	NA	NA	6.31685	NA	NA	NA	NA	NA	6.08972	NA	NA	NA	NA	NA	1	0.627093	6	0.389666
Cd86	7.10236	0.187721	-0.00746815	0.375739	0.0264517	23.8481	6.82812	0.187721	-0.00746815	0.375739	0.0275141	23.8481	7.10236	NA	NA	NA	NA	NA	7.10236	0.187721	-0.00746815	0.375739	0.0264517	23.8481	23	0.253073	3	0.573351
Cd8b1	6.15665	NA	NA	NA	NA	NA	5.90387	NA	NA	NA	NA	NA	6.15665	NA	NA	NA	NA	NA	5.90387	NA	NA	NA	NA	NA	1	0.534047	6	0.469057
Cd9	9.72332	0.406509	0.301287	1.01198	0.0520386	2.43629	9.72332	0.406509	0.301287	1.01198	0.0520386	2.43629	9.72332	0.406509	0.301287	1.01198	0.0520386	2.43629	9.72332	0.406509	0.301287	1.01198	0.0520386	2.43629	38	0.47635	1	0.228073
Cd93	10.1469	NA	NA	NA	NA	NA	9.83421	NA	NA	NA	NA	NA	10.1469	NA	NA	NA	NA	NA	9.83421	-0.0302762	0.399821	0.801931	0.0407725	6.2887	5	0.190541	6	0.265665
Cd99	12.1722	NA	NA	NA	NA	NA	11.9977	NA	NA	NA	NA	NA	12.1722	NA	NA	NA	NA	NA	11.9977	-0.0911669	0.193894	0.428514	0.0178581	7.67883	5	0.292769	6	0.277669
Cd99l2	11.8294	-0.0693194	0.0645654	0.189461	0.00800803	9.13558	11.6609	-0.0693194	0.0645654	0.189461	0.0081238	9.13558	11.744	NA	NA	NA	NA	NA	11.6609	-0.0693194	0.0645654	0.189461	0.0081238	9.13558	23	0.376861	10	0.651843
Cda	9.81729	NA	NA	NA	NA	NA	9.60765	0.232661	-0.432941	0.982993	0.0511568	19.8836	9.81729	0.232661	-0.432941	0.982993	0.0500644	19.8836	9.60765	0.232661	-0.432941	0.982993	0.0511568	19.8836	33	0.873793	6	0.411143
Cdadc1	5.9484	NA	NA	NA	NA	NA	6.07096	NA	NA	NA	NA	NA	6.07096	NA	NA	NA	NA	NA	6.07096	NA	NA	NA	NA	NA	1	0.407916	2	0.294494
Cdan1	6.64343	NA	NA	NA	NA	NA	6.64343	NA	NA	NA	NA	NA	6.64343	NA	NA	NA	NA	NA	6.53884	NA	NA	NA	NA	NA	1	0.262202	8	0.441309
Cdc123	11.4127	-0.0476398	-0.0010768	0.0953039	0.00417535	12.0863	11.3245	-0.0476398	-0.0010768	0.0953039	0.00420785	12.0863	11.4634	-0.0476398	-0.0010768	0.0953039	0.00415688	12.0863	11.4127	-0.0476398	-0.0010768	0.0953039	0.00417535	12.0863	38	0.480729	12	0.492675
Cdc14a	6.52014	-0.0214641	0.175364	0.353346	0.0270965	6.46521	6.34647	NA	NA	NA	NA	NA	6.52014	NA	NA	NA	NA	NA	6.34647	-0.0214641	0.175364	0.353346	0.027838	6.46521	14	0.537993	6	0.776787
Cdc14b	11.3172	-0.0534178	0.316616	0.642182	0.0283718	6.63843	11.3172	-0.0534178	0.316616	0.642182	0.0283718	6.63843	11.1747	NA	NA	NA	NA	NA	11.1747	-0.0534178	0.316616	0.642182	0.0287337	6.63843	23	0.882352	5	0.261088
Cdc16	6.05989	NA	NA	NA	NA	NA	6.05989	NA	NA	NA	NA	NA	6.05989	NA	NA	NA	NA	NA	6.05989	NA	NA	NA	NA	NA	1	0.390459	1	0.492462
Cdc20	7.76324	0.41302	-0.277046	0.994666	0.0640626	21.7431	7.08469	0.41302	-0.277046	0.994666	0.0701982	21.7431	8.34674	0.41302	-0.277046	0.994666	0.0595841	21.7431	7.76324	NA	NA	NA	NA	NA	18	0.271744	12	0.411224
Cdc23	5.80523	-0.136168	0.0150045	0.273984	0.023598	11.5808	5.73172	NA	NA	NA	NA	NA	5.80523	-0.136168	0.0150045	0.273984	0.023598	11.5808	5.73172	-0.136168	0.0150045	0.273984	0.0239006	11.5808	28	0.464301	6	0.324468
Cdc25a	7.68213	NA	NA	NA	NA	NA	7.68213	NA	NA	NA	NA	NA	7.68213	NA	NA	NA	NA	NA	7.68213	NA	NA	NA	NA	NA	1	0.453814	1	0.287678
Cdc26	9.60311	0.0662167	-0.0021869	0.132506	0.0068991	23.8739	9.75441	NA	NA	NA	NA	NA	9.60311	0.0662167	-0.0021869	0.132506	0.0068991	23.8739	9.75441	0.0662167	-0.0021869	0.132506	0.00679209	23.8739	28	0.186146	6	0.797678
Cdc27	6.49625	NA	NA	NA	NA	NA	6.32559	NA	NA	NA	NA	NA	6.49625	NA	NA	NA	NA	NA	6.32559	NA	NA	NA	NA	NA	1	0.190473	6	0.436697
Cdc34	13.2596	0.157397	-0.106648	0.380251	0.0143387	21.7253	12.9617	0.157397	-0.106648	0.380251	0.0146683	21.7253	13.2596	NA	NA	NA	NA	NA	13.0686	0.157397	-0.106648	0.380251	0.0145482	21.7253	23	0.397686	13	0.370329
Cdc37	7.59678	NA	NA	NA	NA	NA	7.59678	NA	NA	NA	NA	NA	7.59678	NA	NA	NA	NA	NA	7.59678	NA	NA	NA	NA	NA	1	0.251211	1	0.474634
Cdc37l1	7.06876	NA	NA	NA	NA	NA	7.26243	NA	NA	NA	NA	NA	7.06876	NA	NA	NA	NA	NA	7.26243	NA	NA	NA	NA	NA	1	0.415889	6	0.584875
Cdc40	6.95254	-0.13477	0.0679577	0.301869	0.0217093	10.216	7.12733	-0.13477	0.0679577	0.301869	0.0211769	10.216	6.95254	NA	NA	NA	NA	NA	7.12733	-0.13477	0.0679577	0.301869	0.0211769	10.216	23	0.361086	6	0.567451
Cdc42	6.70899	-0.154846	0.149894	0.431024	0.0321229	9.06208	6.82884	-0.154846	0.149894	0.431024	0.0315591	9.06208	6.70899	NA	NA	NA	NA	NA	6.70899	-0.154846	0.149894	0.431024	0.0321229	9.06208	23	0.634824	3	0.32988
Cdc42bpa	9.1493	-0.180739	0.181936	0.512903	0.0280297	8.98739	8.97181	-0.180739	0.181936	0.512903	0.0285841	8.98739	9.2908	-0.180739	0.181936	0.512903	0.0276027	8.98739	9.1493	-0.180739	0.181936	0.512903	0.0280297	8.98739	38	0.274053	12	0.546142
Cdc42bpb	7.99945	0.0252267	-0.132215	0.269199	0.0168261	18.7202	8.09832	0.0252267	-0.132215	0.269199	0.0166207	18.7202	7.99945	0.0252267	-0.132215	0.269199	0.0168261	18.7202	8.09832	0.0252267	-0.132215	0.269199	0.0166207	18.7202	38	0.539531	6	0.294676
Cdc42bpg	6.73567	-0.138458	0.017291	0.279066	0.0207156	11.5254	6.56638	-0.138458	0.017291	0.279066	0.0212496	11.5254	6.73567	-0.138458	0.017291	0.279066	0.0207156	11.5254	6.56638	-0.138458	0.017291	0.279066	0.0212496	11.5254	38	0.202562	6	0.670591
Cdc42ep1	12.2064	NA	NA	NA	NA	NA	12.2064	-0.121981	0.157242	0.398018	0.0163036	8.52017	12.2064	-0.121981	0.157242	0.398018	0.0163036	8.52017	11.9156	-0.121981	0.157242	0.398018	0.0167016	8.52017	33	0.367169	8	0.649215
Cdc42ep2	9.14256	0.148686	0.0114023	0.298245	0.0163108	0.292351	9.14256	0.148686	0.0114023	0.298245	0.0163108	0.292351	9.14256	NA	NA	NA	NA	NA	9.14256	0.148686	0.0114023	0.298245	0.0163108	0.292351	23	0.429876	1	0.454443
Cdc42ep3	7.23083	0.303994	0.00758894	0.608177	0.0420544	0.0953361	6.90908	0.303994	0.00758894	0.608177	0.0440129	0.0953361	7.23083	0.303994	0.00758894	0.608177	0.0420544	0.0953361	6.62298	NA	NA	NA	NA	NA	18	0.788056	13	0.664063
Cdc42ep4	11.5	-0.0146676	0.190485	0.382097	0.0166129	6.29354	11.3664	-0.0146676	0.190485	0.382097	0.0168082	6.29354	11.3664	-0.0146676	0.190485	0.382097	0.0168082	6.29354	11.2784	-0.0146676	0.190485	0.382097	0.0169393	6.29354	38	0.769315	11	0.418818
Cdc42ep5	7.56453	NA	NA	NA	NA	NA	7.87307	0.260153	-0.25387	0.726993	0.0461697	21.0467	7.56453	0.260153	-0.25387	0.726993	0.0480528	21.0467	7.87307	0.260153	-0.25387	0.726993	0.0461697	21.0467	33	0.317095	6	0.254322
Cdc42se1	7.7877	NA	NA	NA	NA	NA	7.52026	NA	NA	NA	NA	NA	7.7877	NA	NA	NA	NA	NA	7.52026	NA	NA	NA	NA	NA	1	0.582888	6	0.763568
Cdc42se2	9.35532	NA	NA	NA	NA	NA	9.07598	0.130859	-0.182362	0.44891	0.0247307	20.3775	9.35532	NA	NA	NA	NA	NA	9.07598	NA	NA	NA	NA	NA	3	0.190554	6	0.745366
Cdc5l	7.42173	NA	NA	NA	NA	NA	7.42173	-0.0713229	0.172602	0.373515	0.0251636	7.49676	7.26192	NA	NA	NA	NA	NA	7.42173	NA	NA	NA	NA	NA	3	0.466344	4	0.506503
Cdc6	6.12302	NA	NA	NA	NA	NA	6.12302	NA	NA	NA	NA	NA	6.12302	-0.268895	-0.0387412	0.543342	0.0443688	12.5466	6.12302	-0.268895	-0.0387412	0.543342	0.0443688	12.5466	16	0.234708	1	0.305921
Cdc7	6.01713	0.00319033	-0.221108	0.442262	0.0367502	18.0551	5.79416	NA	NA	NA	NA	NA	6.01713	0.00319033	-0.221108	0.442262	0.0367502	18.0551	5.79416	NA	NA	NA	NA	NA	8	0.483823	6	0.305112
Cdc73	8.4373	0.0879141	-0.166252	0.37613	0.0222897	19.858	8.4373	0.0879141	-0.166252	0.37613	0.0222897	19.858	8.4373	0.0879141	-0.166252	0.37613	0.0222897	19.858	8.56531	0.0879141	-0.166252	0.37613	0.0219566	19.858	38	0.693615	8	0.339557
Cdca3	7.42483	NA	NA	NA	NA	NA	6.79935	NA	NA	NA	NA	NA	7.42483	NA	NA	NA	NA	NA	7.42483	NA	NA	NA	NA	NA	1	0.442997	3	0.314047
Cdca4	7.03792	NA	NA	NA	NA	NA	7.17558	NA	NA	NA	NA	NA	7.03792	NA	NA	NA	NA	NA	7.17558	NA	NA	NA	NA	NA	1	0.759984	6	0.63292
Cdca5	6.1139	NA	NA	NA	NA	NA	5.6916	NA	NA	NA	NA	NA	6.47074	-0.393734	-0.460559	1.21184	0.0936401	15.2982	6.1139	NA	NA	NA	NA	NA	4	0.241682	12	0.524618
Cdca7	7.88216	-0.175149	-0.144411	0.454011	0.0287999	14.6337	7.88216	-0.0648358	-0.51915	1.04637	0.0663756	17.5254	7.88216	-0.175149	-0.144411	0.454011	0.0287999	14.6337	7.88216	-0.175149	-0.144411	0.454011	0.0287999	14.6337	40	0.780201	1	0.494059
Cdca8	7.43671	NA	NA	NA	NA	NA	6.93537	NA	NA	NA	NA	NA	7.78352	NA	NA	NA	NA	NA	7.43671	NA	NA	NA	NA	NA	1	0.51049	12	0.503884
Cdcp1	6.34588	0.0460709	-0.344569	0.695271	0.0547813	18.5077	6.20394	0.213069	0.133898	0.503297	0.0405627	2.14309	6.34588	NA	NA	NA	NA	NA	6.20394	NA	NA	NA	NA	NA	7	0.280188	6	0.303527
Cdh1	9.63294	0.606144	-0.190835	1.27095	0.0659689	22.8349	10.0086	NA	NA	NA	NA	NA	8.38336	NA	NA	NA	NA	NA	9.63294	0.606144	-0.190835	1.27095	0.0659689	22.8349	14	0.819513	12	0.451932
Cdh11	8.26871	-0.050669	0.0766694	0.183799	0.0111141	8.23065	8.50975	-0.050669	0.0766694	0.183799	0.0107993	8.23065	8.26871	-0.050669	0.0766694	0.183799	0.0111141	8.23065	8.38705	-0.050669	0.0766694	0.183799	0.0109573	8.23065	38	0.504003	13	0.767408
Cdh13	6.91385	NA	NA	NA	NA	NA	7.13157	NA	NA	NA	NA	NA	7.13157	NA	NA	NA	NA	NA	6.91385	NA	NA	NA	NA	NA	1	0.348063	7	0.32426
Cdh16	5.91143	NA	NA	NA	NA	NA	5.91143	NA	NA	NA	NA	NA	5.91143	NA	NA	NA	NA	NA	5.91143	NA	NA	NA	NA	NA	1	0.545421	1	0.451978
Cdh2	12.6916	NA	NA	NA	NA	NA	12.546	-0.0268411	0.155752	0.316096	0.0125975	6.65186	12.8373	-0.0268411	0.155752	0.316096	0.0123116	6.65186	12.6916	-0.0268411	0.155752	0.316096	0.0124529	6.65186	33	0.3484	12	0.793703
Cdh26	7.57034	0.0479393	-0.260852	0.53044	0.0350341	18.6942	7.57034	0.039346	-0.117766	0.24833	0.0164015	19.2316	7.57034	0.039346	-0.117766	0.24833	0.0164015	19.2316	7.65952	0.0479393	-0.260852	0.53044	0.0346262	18.6942	46	0.141363	8	0.272851
Cdh4	5.62663	-0.127187	0.0848405	0.305775	0.0271721	9.75298	5.62663	-0.127187	0.0848405	0.305775	0.0271721	9.75298	5.84633	-0.127187	0.0848405	0.305775	0.026151	9.75298	5.84633	-0.127187	0.0848405	0.305775	0.026151	9.75298	38	0.332451	5	0.587296
Cdh5	9.27749	NA	NA	NA	NA	NA	9.27749	0.31989	-0.132184	0.69225	0.0373081	22.5033	9.42658	NA	NA	NA	NA	NA	9.27749	NA	NA	NA	NA	NA	3	0.277675	4	0.306781
Cdh8	5.54821	NA	NA	NA	NA	NA	5.671	-0.039236	-0.0958286	0.2071	0.0182596	16.5156	5.671	NA	NA	NA	NA	NA	5.671	-0.039236	-0.0958286	0.2071	0.0182596	16.5156	12	0.308352	2	0.69775
Cdhr2	8.60296	NA	NA	NA	NA	NA	8.84032	NA	NA	NA	NA	NA	8.60296	NA	NA	NA	NA	NA	8.60296	NA	NA	NA	NA	NA	1	0.60186	3	0.559508
[truncated: 10,910 more rows]
