# Supplementary material for: Liver gene expression and its rewiring in hepatic steatosis are controlled by PI3Kα-dependent hepatocyte signaling
Source: PLoS Biol. 2025 Apr 14;23(4):e3003112. doi: 10.1371/journal.pbio.3003112 (PMC12021288; doi:10.1371/journal.pbio.3003112)
Supplement: S6 Data — (XLSX) [file pbio.3003112.s017.xlsx]

## Sheet: Supp Fig2A
All bars shown in bar plots throughout the paper represent the mean of replicates and errors bars represent the standard error of the mean
			PIP2/PI					PIP/PI					PIP3/PI
			C38:4	C38:3	C38:2	C36:3	C36:2	C38:4	C38:3	C38:2	C36:3	C36:2	C38:4
	p110αLWT- Fasted	Fasted	3.53523	2.26329	2.38345	2.47949	3.17406	0.57608	0.379952	0.402613	0.238714	0.371885	8.07439e-05
	p110αLWT	Fasted	2.06779	1.2947	2.15044	1.64936	1.59538	0.77157	0.627241	0.743081	0.357374	0.52481	7.19864e-05
	p110αLWT	Fasted	2.68025	1.78881	3.68868	2.40277	2.26606	0.502462	0.348813	0.764	0.241086	0.344964	1.22521e-05
	p110αLWT	Fasted	1.8183	1.39834	1.359	1.98797	1.72121	0.397835	0.311633	0.275952	0.163391	0.291803	3.88907e-05
	p110αLWT	Fasted	2.54959	1.88919	3.80117	2.56179	2.43076	0.664832	0.538017	1.31093	0.393205	0.567402	8.48022e-05
	p110αLWT	Fasted	1.44715	2.05241	1.20439	0.755438	1.54066	0.200085	0.278468	0.177693	0.0854822	0.141757	2.14096e-05
	p110αLWT	Fasted	2.25984	1.67996	1.53946	2.44366	2.14013	0.543136	0.415695	0.326955	0.353343	0.363371	5.8805e-05
	p110αLWT	Fasted	1.2113	1.56481	0.888322	1.21861	1.21542	0.459136	0.633875	0.313729	0.247228	0.319203	3.05275e-05
	p110αLWT- Fasted +Insulin	Fasted + Ins	2.76881	3.30105	3.36972	2.07934	2.36944	2.00915	2.57459	2.70055	1.00523	1.26979	0.000274448
	p110αLWT	Fasted + Ins	2.41755	1.66627	1.59561	1.69174	2.01177	1.30628	1.07412	0.909267	0.582111	0.996851	0.000402439
	p110αLWT	Fasted + Ins	1.98421	3.27664	1.68987	1.64995	1.9639	0.940198	1.81186	0.826299	0.381371	0.782581	0.000139039
	p110αLWT	Fasted + Ins	1.64502	2.31906	1.1142	1.42022	1.49511	0.765765	1.2346	0.880059	0.300403	0.605282	0.00011937
	p110αLWT	Fasted + Ins	2.95887	2.0181	3.24337	2.51596	2.75772	1.90339	1.46618	3.20862	1.00692	1.52186	0.00015768
	p110αLWT	Fasted + Ins	2.14114	2.2604	1.97976	1.80007	2.1145	1.81455	2.10221	1.57894	0.870078	1.47757	0.000185355
	p110αLWT	Fasted + Ins	2.05784	1.62626	1.62429	1.38145	2.04616	1.33794	1.13842	0.95318	0.68531	1.19777	0.000208445
	p110αLWT	Fasted + Ins	1.965	2.59047	1.4417	1.59942	1.70549	1.05126	1.52483	0.749941	0.546645	0.765253	0.00015158
	p110αLKO-Fasted	Fasted	2.99734	2.33212	2.28316	2.79264	3.01021	0.744784	0.524111	0.487972	0.336731	0.609079	5.10612e-05
	p110αLKO	Fasted	3.10629	2.26134	3.9791	2.80265	3.11764	0.657964	0.469387	1.09555	0.271894	0.490338	8.36508e-05
	p110αLKO	Fasted	3.12534	3.55739	4.1643	3.17004	2.91557	0.376229	0.385209	0.361252	0.155284	0.198664	6.90966e-05
	p110αLKO	Fasted	2.97217	2.12123	3.21262	2.96462	2.53011	0.541556	0.390609	0.54183	0.230189	0.367428	7.18847e-05
	p110αLKO	Fasted	1.43013	1.68526	1.10678	1.42561	1.25131	0.276001	0.334424	0.215258	0.173334	0.184754	2.21726e-05
	p110αLKO	Fasted	3.33688	2.08556	2.27279	3.13564	3.37086	0.620164	0.502294	0.520361	0.250058	0.405661	6.82487e-05
	p110αLKO	Fasted	2.47323	1.99145	1.8682	2.13022	2.26856	0.454127	0.239807	0.296416	0.222257	0.306795	5.12471e-05
	p110αLKO	Fasted	3.36439	2.5522	1.9933	2.58637	3.25117	0.636542	0.672587	0.479008	0.224212	0.448783	4.88146e-05
	p110αLKO-Fasted+Insulin	Fasted + Ins	2.6707	2.90356	3.29887	1.89381	2.34477	1.51394	1.8317	2.03452	0.72629	1.26845	0.000123787
	p110αLKO	Fasted + Ins	3.5215	2.5821	2.07785	3.07918	3.1673	1.35308	1.05729	0.883581	0.557317	1.05415	0.000162807
	p110αLKO	Fasted + Ins	3.02988	3.44889	3.54213	2.62838	2.55138	1.55572	1.32445	1.72103	0.717162	1.23969	0.000136591
	p110αLKO	Fasted + Ins	3.56481	2.67488	2.39353	3.70281	3.53644	1.51428	0.869812	1.18153	0.827912	1.31034	0.000187623
	p110αLKO	Fasted + Ins	2.53586	2.96866	2.10607	2.47137	2.52868	1.30054	1.56312	0.952454	0.646344	1.13829	0.000118852
	p110αLKO	Fasted + Ins	2.29381	1.62702	1.93591	2.06543	2.01702	1.54711	1.19586	0.965196	0.72832	1.19958	0.000106217
	p110αLKO	Fasted + Ins	2.67751	3.21946	2.42247	2.34315	2.64123	1.67223	2.12307	1.17731	0.913722	1.49269	0.000138407
	p110αLKO	Fasted + Ins	2.75415	2.01846	2.41351	2.21595	2.63046	2.00083	1.62113	1.39485	0.893844	1.63226	9.3268e-05
			PI
			C38:4	C38:3	C38:2	C36:3	C36:2
	p110αLWT- Fasted	Fasted	24.3414	11.8614	0.977046	1.63595	1.0643
	p110αLWT	Fasted	16.9667	8.71956	0.512167	1.16202	1.09553
	p110αLWT	Fasted	19.4499	8.52962	0.369305	1.53676	1.188
	p110αLWT	Fasted	26.15	13.0126	1.13522	1.35065	1.23227
	p110αLWT	Fasted	24.3435	13.4545	0.624466	1.148	0.818289
	p110αLWT	Fasted	14.3977	4.12993	0.653286	0.918734	0.384989
	p110αLWT	Fasted	29.4387	18.4157	1.74624	1.29782	1.16364
	p110αLWT	Fasted	20.6891	5.82098	0.858298	1.04802	0.756876
	p110αLWT- Fasted +Insulin	Fasted + Ins	13.6359	3.6985	0.295028	0.927962	0.599353
	p110αLWT	Fasted + Ins	14.1924	7.6536	0.669498	1.29346	0.683134
	p110αLWT	Fasted + Ins	13.5509	3.54917	0.646227	0.560701	0.416139
	p110αLWT	Fasted + Ins	15.2625	4.1794	0.707241	0.819388	0.625928
	p110αLWT	Fasted + Ins	19.1717	6.85282	0.302092	1.34973	0.47277
	p110αLWT	Fasted + Ins	16.791	3.18242	0.311472	1.10156	0.413605
	p110αLWT	Fasted + Ins	10.2739	5.03113	0.444382	0.703626	0.345342
	p110αLWT	Fasted + Ins	19.5943	5.55926	0.837942	1.00362	0.664994
	p110αLKO-Fasted	Fasted	18.274	6.26422	0.474674	1.03937	0.8918
	p110αLKO	Fasted	22.0778	7.33392	0.290057	1.55965	1.66124
	p110αLKO	Fasted	28.1685	5.80674	0.347776	1.69081	2.28727
	p110αLKO	Fasted	22.4534	5.83256	0.282786	1.36439	1.96798
	p110αLKO	Fasted	41.4942	6.6455	0.688439	1.47131	1.75964
	p110αLKO	Fasted	21.1831	4.71423	0.277057	0.931469	0.891666
	p110αLKO	Fasted	20.462	6.05249	0.467099	1.06473	1.01119
	p110αLKO	Fasted	23.8675	5.0331	0.595392	1.43939	1.2324
	p110αLKO-Fasted+Insulin	Fasted + Ins	14.9407	3.4346	0.216494	1.36993	1.15334
	p110αLKO	Fasted + Ins	29.5937	8.88587	0.626723	1.89605	2.02077
	p110αLKO	Fasted + Ins	23.038	4.78932	0.321428	1.44804	1.6859
	p110αLKO	Fasted + Ins	33.4851	9.94441	0.700939	1.37772	2.11534
	p110αLKO	Fasted + Ins	29.7105	5.50497	0.535027	1.28073	1.30865
	p110αLKO	Fasted + Ins	21.9704	8.18083	0.65797	1.45898	1.08399
	p110αLKO	Fasted + Ins	16.5575	3.25204	0.368966	0.793328	0.735643
	p110αLKO	Fasted + Ins	17.7835	6.13344	0.472939	1.25574	1.03674

## Sheet: Supp Fig2B
			Supp Fig 2B
			C38:4 PIP3
	p110αLWT- Fasted	Fasted	0.00196542
	p110αLWT	Fasted	0.00122137
	p110αLWT	Fasted	0.000238301
	p110αLWT	Fasted	0.00101699
	p110αLWT	Fasted	0.00206438
	p110αLWT	Fasted	0.000308249
	p110αLWT	Fasted	0.00173115
	p110αLWT	Fasted	0.000631587
	p110αLWT- Fasted +Insulin	Fasted + Ins	0.00374235
	p110αLWT	Fasted + Ins	0.00571158
	p110αLWT	Fasted + Ins	0.0018841
	p110αLWT	Fasted + Ins	0.00182189
	p110αLWT	Fasted + Ins	0.00302301
	p110αLWT	Fasted + Ins	0.0031123
	p110αLWT	Fasted + Ins	0.00214155
	p110αLWT	Fasted + Ins	0.00297009
	p110αLKO-Fasted	Fasted	0.000933092
	p110αLKO	Fasted	0.00184683
	p110αLKO	Fasted	0.00194635
	p110αLKO	Fasted	0.00161406
	p110αLKO	Fasted	0.000920033
	p110αLKO	Fasted	0.00144572
	p110αLKO	Fasted	0.00104862
	p110αLKO	Fasted	0.00116508
	p110αLKO-Fasted+Insulin	Fasted + Ins	0.00184946
	p110αLKO	Fasted + Ins	0.00481805
	p110αLKO	Fasted + Ins	0.00314678
	p110αLKO	Fasted + Ins	0.00628259
	p110αLKO	Fasted + Ins	0.00353115
	p110αLKO	Fasted + Ins	0.00233364
	p110αLKO	Fasted + Ins	0.00229168
	p110αLKO	Fasted + Ins	0.00165863

## Sheet: Supp Fig2C
All bars shown in bar plots throughout the paper represent the mean of replicates and errors bars represent the standard error of the mean
Fig 1C/SuppFig2C
n=4-6/condition		p110α			p-AKT SER473			p-AKT Thr308			p-GSK3			GSK3 total		AKT total		p-70S6KThr389		S6K total		Actin
		Serie 1	Serie 2	Serie 3	Serie 1	Serie 2	Serie 3	Serie 1	Serie 2	Serie 3	Serie 1	Serie 2	Serie 3	Serie 1	Serie 2	Serie 1	Serie 2	Serie 1	Serie 2	Serie 1	Serie 2	Serie 1	Serie 2	Serie 3
p110αLWT	Fasted	17928.2	13747.1	19324.1	5582.94	7336.6	805.991	3802.1	4175.03	6950.4	4926.93	12990.9	6532.15	15836.7	17480.7	20078.1	16574.4	8636.69	6810.7	15081.2	18214.1	13816.1	16136.1	18291.3
p110αLWT	Fasted	9808.66	17200.8	15831.2	4187.03	3073.94	1601.82	1858.01	4703.79	8009.03	4280.18	11865	11773.9	19428	18107.2	17947.6	12260.7	9146.62	9162.28	18992.9	17707.3	12951.1	15872	15296.6
p110αLWT	Fasted + Ins	9012.08	6854.52	16571.3	26786.3	19567.3	19589.7	29630.2	17316	17054.9	5894.33	11407.6	16374.1	13397.9	9935.67	18188.7	14571.1	14100.1	13735.2	16208	12993.8	14264.8	15424.2	12209.6
p110αLWT	Fasted + Ins	7248.1	10110	6743.14	34590.9	18145.5	19837.7	26434.5	19802.2	19037	6660.81	18031.6	16224.7	16632.4	15039.9	19805.9	12032.9	12615	18140.5	17437.2	15743.9	11763.4	13135.9	14025.3
p110αLKO	Fasted	5942.72	4208.4	2809	504.263	1437.51	625.799	1816.62	3492.15	7499.45	1343.41	9685.03	9722.38	13315.5	14715.7	16451	11108.2	9132.76	10904.5	14442.6	13679.5	16225	12966.3	13035
p110αLKO	Fasted	4781.96	3108.62	5923.87	779.527	1073.63	111.95	2034.94	4081.72	6720.03	2053.6	7743.93	9347.67	11227.3	12976.3	18092.8	11233.6	8562.69	8752.81	14847.6	10599.1	20121	12160.3	14857.3
p110αLKO	Fasted + Ins	6227.3	10031	2039.96	5542.01	2967.06	4155.38	1837.23	9243.69	10658.1	2714.08	10891.4	12074.8	11623.9	16750.9	17360	13274.6	8350.35	9762.52	14943.4	13278.6	16511	14554.8	14107.1
p110αLKO	Fasted + Ins	6081.82	5581.29	2846.7	1749.48	3336.33	3484.2	2587.53	6925.1	8204.87	1824.99	9516.85	10077.1	10053.9	14088.2	17766	15443.9	7298.4	9276.47	14055.5	12737.6	15810	16536.8	18612.4
		p110α/Actin			p-AKT SER473/AKT total			p-AKT Thr308/AKT total			p-GSK3 / GSK3 total			p-70S6KThr389 / S6K total
		Serie 1	Serie 2	Serie 3	Serie 1	Serie 2	Serie 3	Serie 1	Serie 2	Serie 3	Serie 1	Serie 2	Serie 3	Serie 1	Serie 2
p110αLWT	Fasted	1.29763	0.851947	1.05646	0.278062	0.365404	0.0486287	0.189366	0.20794	0.419345	0.311108	0.8203	0.373677	0.572679	0.373925
p110αLWT	Fasted	0.757362	1.08372	1.03494	0.233292	0.171273	0.130647	0.103524	0.262085	0.65323	0.22031	0.610719	0.650235	0.481582	0.517429
p110αLWT	Fasted + Ins	0.631771	0.444402	1.35723	1.47269	1.07579	1.34442	1.62905	0.952019	1.17046	0.439944	0.851445	1.64801	0.869948	1.05706
p110αLWT	Fasted + Ins	0.616158	0.769648	0.480784	1.7465	0.91617	1.64862	1.33468	0.999812	1.58209	0.400473	1.08413	1.07878	0.723455	1.15222
p110αLKO	Fasted	0.36627	0.324563	0.215498	0.0306524	0.0873809	0.0563366	0.110426	0.212276	0.675126	0.10089	0.72735	0.660679	0.632348	0.79714
p110αLKO	Fasted	0.23766	0.255636	0.398718	0.0430849	0.05934	0.00996566	0.112472	0.225599	0.598209	0.182911	0.68974	0.720366	0.576705	0.825808
p110αLKO	Fasted + Ins	0.37716	0.68919	0.144605	0.319241	0.170914	0.313033	0.105832	0.532471	0.802896	0.233491	0.936986	0.720846	0.558797	0.735209
p110αLKO	Fasted + Ins	0.384683	0.337506	0.152946	0.0984736	0.187793	0.225604	0.145645	0.389796	0.531269	0.181521	0.946583	0.715286	0.519255	0.728276
		p110α/actin	pAKTser/AKT	pAKTthr/AKT	pGSK3/GSK3	pS6K/S6K
p110αLWT- Fasted	Fasted	1.29763	0.278062	0.189366	0.311108	0.572679
p110αLWT	Fasted	0.757362	0.233292	0.103524	0.22031	0.481582
p110αLWT	Fasted	0.851947	0.365404	0.20794	0.8203	0.373925
p110αLWT	Fasted	1.08372	0.171273	0.262085	0.610719	0.517429
p110αLWT	Fasted	1.05646	0.0486287	0.419345	0.373677
p110αLWT	Fasted	1.03494	0.130647	0.65323	0.650235
p110αLWT- Fasted +Insulin	Fasted + Ins	0.631771	1.47269	1.62905	0.439944	0.869948
p110αLWT	Fasted + Ins	0.616158	1.7465	1.33468	0.400473	0.723455
p110αLWT	Fasted + Ins	0.444402	1.07579	0.952019	0.851445	1.05706
p110αLWT	Fasted + Ins	0.769648	0.91617	0.999812	1.08413	1.15222
p110αLWT	Fasted + Ins	1.35723	1.34442	1.17046	1.64801
p110αLWT	Fasted + Ins	0.480784	1.64862	1.58209	1.07878
p110αLKO-Fasted	Fasted	0.36627	0.0306524	0.110426	0.10089	0.632348
p110αLKO	Fasted	0.23766	0.0430849	0.112472	0.182911	0.576705
p110αLKO	Fasted	0.324563	0.0873809	0.212276	0.72735	0.79714
p110αLKO	Fasted	0.255636	0.05934	0.225599	0.68974	0.825808
p110αLKO	Fasted	0.215498	0.0563366	0.675126	0.660679
p110αLKO	Fasted	0.398718	0.00996566	0.598209	0.720366
p110αLKO-Fasted+Insulin	Fasted + Ins	0.37716	0.319241	0.105832	0.233491	0.558797
p110αLKO	Fasted + Ins	0.384683	0.0984736	0.145645	0.181521	0.519255
p110αLKO	Fasted + Ins	0.68919	0.170914	0.532471	0.936986	0.735209
p110αLKO	Fasted + Ins	0.337506	0.187793	0.389796	0.946583	0.728276
p110αLKO	Fasted + Ins	0.144605	0.313033	0.802896	0.720846
p110αLKO	Fasted + Ins	0.152946	0.225604	0.531269	0.715286
