# Supplementary material for: Liver gene expression and its rewiring in hepatic steatosis are controlled by PI3Kα-dependent hepatocyte signaling
Source: PLoS Biol. 2025 Apr 14;23(4):e3003112. doi: 10.1371/journal.pbio.3003112 (PMC12021288; doi:10.1371/journal.pbio.3003112)
Supplement: S7 Data — (XLSX) [file pbio.3003112.s018.xlsx]

## Sheet: Supp Fig3B
			Supp Fig3B
	Genotype	Nutr	lactate	betaine
	LWT	Fed	941.596	257.2
	LWT	Fed	933.263	265.713
	LWT	Fed	1093.54	249.61
	LWT	Fed	946.443	360.02
	LWT	Fed	971.084	294.773
	LWT	Fed	874.034	129.296
	LKO	Fed	557.524	399.547
	LKO	Fed	527.438	461.035
	LKO	Fed	576.16	419.74
	LKO	Fed	781.555	474.1
	LKO	Fed	653.035	576.755
	LKO	Fed	877.382	301.324

## Sheet: Supp Fig3C
All bars shown in bar plots throughout the paper represent the mean of replicates and errors bars represent the standard error of the mean
			Supp Fig3C
			Chol (mmol/L)	HDL (mmol/L)	LDL (mmol/L)	Trigly (mmol/L)
	LWT	FED	3.99	2.64	0.8	1.61
			3.44	2.46	0.54	2.03
			5.26	2.46		1.28
			4.04	2.4	0.85	2.59
			3.51	2.22	0.7	1.26
			4.43	2.85	0.87	1.24
		FASTED	3.57	2.11	0.6	0.66
			3.14	1.98	0.4	0.68
			2.96	2	0.44
			3.84	2.41	0.57	0.87
			4.52	2.51	0.84	0.93
			3.32	2.23	0.4	0.91
	LKO	FED	1.92	1.28	0.41	0.77
			2.33	1.53	0.31	0.73
			2.72	1.83	0.52	0.83
			2.33	1.71	0.49	0.9
			2.08	1.37	0.4	0.74
			3.41	2.16	0.64	0.78
		FASTED	1.72	1.25	0.2	0.7
			2.31	1.69	0.29	0.89
			2.32	1.71	0.34	0.91
			1.36	0.69	0.26	0.84
			2.25	1.65	0.3	0.98
			1.92	1.43	0.23	0.98
