# Supplementary material for: Liver gene expression and its rewiring in hepatic steatosis are controlled by PI3Kα-dependent hepatocyte signaling
Source: PLoS Biol. 2025 Apr 14;23(4):e3003112. doi: 10.1371/journal.pbio.3003112 (PMC12021288; doi:10.1371/journal.pbio.3003112)
Supplement: S8 Data — (XLSX) [file pbio.3003112.s019.xlsx]

## Sheet: Supp Fig4A
All bars shown in bar plots throughout the paper represent the mean of replicates and errors bars represent the standard error of the mean
			Supp Fig4A
	Génotype	Condition	Srebp1c/TBP	Acc-a/TBP	Elovl6/TBP	pepck/TBP	G6PC/TBP
	p110αLWT	Fed + Glucose	29.9595	63.8332	205.833	25.5297	1.36138
	p110αLWT	Fed + Glucose	27.4547	49.6225	131.281	36.2449	0.589108
	p110αLWT	Fed + Glucose	33.1814	51.3665	116.093	9.24482	0.465789
	p110αLWT	Fed + Glucose	36.7343	53.6909	109.477	9.40679	0.952283
	p110αLWT	Fed + Glucose	29.381	56.7181	111.176	16.6239	0.493994
	p110αLWT	Fed + Glucose	7.64399	22.4675	23.4561	13.6711	0.137311
	p110αLWT	Fed + Glucose	11.933	42.4892	50.7725	57.268	n.d
	p110αLWT	Fed + Glucose	20.8079	40.6408	75.7598	43.6815	0.993519
	p110αLWT	Fasted	3.94255	4.63793	6.0294	318.698	0.783071
	p110αLWT	Fasted	2.37882	5.38455	6.25421	357.341	1.01269
	p110αLWT	Fasted	2.77156	5.43676	8.12694	276.867	0.798584
	p110αLWT	Fasted	4.13324	4.53359	7.65284	377.892	1.12999
	p110αLWT	Fasted	7.60879	8.33369	11.8962	285.735	1.21307
	p110αLWT	Fasted	3.12283	5.93711	9.78572	343.538	0.98725
	p110αLWT	Fasted	7.60836	10.3397	20.3044	514.24	1.83001
	p110αLWT	Fasted	10.6152	8.61983	13.8365	328.697	2.06349
	p110αLKO	Fed + Glucose	4.98261	34.3835	32.4329	61.2084	n.d
	p110αLKO	Fed + Glucose	14.4368	27.7339	39.7329	129.355	0.991817
	p110αLKO	Fed + Glucose	23.9448	25.0033	39.8809	157.532	1.1949
	p110αLKO	Fed + Glucose	12.3283	21.3847	31.5915	129.732	0.621251
	p110αLKO	Fed + Glucose	6.11959	37.4526	43.9561	104.915	1.46911
	p110αLKO	Fed + Glucose	11.9527	22.1045	49.3994	133.533	1.64119
	p110αLKO	Fed + Glucose	17.5538	34.8857	61.0925	72.0876	0.943621
	p110αLKO	Fed + Glucose	20.8895	37.1893	91.2863	71.9375	1.11004
	p110αLKO	Fasted	2.95528	4.87313	8.26075	279.207	0.91998
	p110αLKO	Fasted	1.16767	3.64594	6.58547	333.687	1.20728
	p110αLKO	Fasted	3.88465	5.67442	8.62998	346.707	n.d
	p110αLKO	Fasted	2.3934	4.03912	8.90296	364.327	n.d
	p110αLKO	Fasted	2.47972	4.96099	11.0443	235.159	1.34784
	p110αLKO	Fasted	2.1579	4.1918	11.9025	338.052	n.d
	p110αLKO	Fasted	1.72938	3.87018	9.77274	290.676	0.870685
	p110αLKO	Fasted	1.64303	4.36103	6.2533	343.33	0.746839

## Sheet: Supp Fig4B
All bars shown in bar plots throughout the paper represent the mean of replicates and errors bars represent the standard error of the mean
Fig3F and SuppFig4C
		p110α			pAKTser			pAKTthr			AKT total			pS6K			S6K total		GSK3 total		p-GSK3		Actine
		Serie 1	Serie 2	Serie 3	Serie 1	Serie 2	Serie 3	Serie 1	Serie 2	Serie 3	Serie 1	Serie 2	Serie 3	Serie 1	Serie 2	Serie 3	Serie 1	Serie 2	Serie 1	Serie 2	Serie 1	Serie 2	Serie 1	Serie 2	Serie 3
p110αLWT	Fasted	4247.4	2563.65	1124.94	7809.93	6087.81	4965.08	7809.93	4057.25	4502.85	5982.35	14527.4	16533.7	8741.78	8698.52	5114.93	17407.7	15758.3	17587	11976.7	3830.05	8820.71	5547.18	17225	16248.9
p110αLWT	Fasted	4853.05	1894.5	1073.98	5385.2	2835.89	8253.03	5385.2	4893.88	939.518	4179.18	16275.6	15692.2	7831.81	7468.59	4915.91	16671	16650	16034.4	18245.3	4034.38	7905.05	4851.35	17963.4	14265.8
p110αLWT	Refed	3098.12	3655.06	1193.62	19113.9	16948.7	21038	19113.9	7218.39	13245.8	4240.65	16425.8	19213	16053.6	11185.6	12748	18262.9	17662.9	14397.2	15772.4	6050.74	13894.4	5300.87	16698.8	16953.1
p110αLWT	Refed	5566.97	6630.52	994.77	18794.9	20828	16722	18794.9	8403.17	15211.9	4518.87	17625.7	15524.5	18544.2	8409.93	6508.45	19506.9	16001.2	19106.9	20465.6	20678.3	16586.2	5178.87	1059.18	14342.4
p110αLKO	Fasted	2165.06	4072.65	1210.92	4436.5	10153.3	3655.13	4436.5	6324.69	3048.75	3945.28	12510.2	12020	10578.4	14671.3	5099.98	12056.3	13825.2	15010	11821.7	4786.33	8304.45	5892.31	15092.2	11851.4
p110αLKO	Fasted	1777.21	3626.01	1129.04	3942.89	4741.91	3107.01	3942.89	4628.97	6923.97	4167.7	14938.7	14251.3	11077.7	11536.9	3563.67	11828.4	12331.9	14896.4	13256.7	7199.91	7519.98	4874.75	13409.8	13600.1
p110αLKO	Refed	2044.36	3128.6	973.92	9670.74	12188.2	14913.5	9670.74	6238.27	8098.38	4341.89	13848	14858.3	11485.3	8842.28	3729.67	16346	13595.2	17653.7	10463.3	6271.4	11202.6	4219.65	17949	17850
p110αLKO	Refed	557.071	6347.55	133.071	9937.74	11280.9	12513.3	9937.74	4943.4	2949.67	4347.26	14227	10277.4	11063.1	13878.2	5478.3	16453	14702.8	17805	11211.8	6857.91	10047.3	4606.13	14014	12478.9
		p110α			pAKTser			pAKTthr			p-S6K			p-GSK3
		Serie 1	Serie 2	Serie 3	Serie 1	Serie 2	Serie 3	Serie 1	Serie 2	Serie 3	Serie 1	Serie 2	Serie 3	Serie 1	Serie 2
p110αLWT	Fasted	0.765685	0.148833	0.0692319	1.30549	0.419058	0.3003	1.30549	0.279283	0.272343	0.502178	0.551997	0.324587	0.319793	0.501548
p110αLWT	Fasted	1.00035	0.105464	0.0752838	1.28858	0.174242	0.525934	1.28858	0.300688	0.0598718	0.469787	0.448564	0.29525	0.221119	0.493006
p110αLWT	Refed	0.584456	0.218881	0.0704072	4.50731	1.03183	1.09499	4.50731	0.439453	0.689417	0.879032	0.633281	0.721737	0.383628	0.965083
p110αLWT	Refed	1.07494	6.26002	0.0693586	4.15919	1.18168	1.07713	4.15919	0.476755	0.97986	0.950649	0.525581	0.406747	1.01039	0.868071
p110αLKO	Fasted	0.367439	0.26985	0.102175	1.12451	0.811603	0.304088	1.12451	0.505565	0.25364	0.877416	1.0612	0.368892	0.404875	0.55326
p110αLKO	Fasted	0.364575	0.270399	0.0830175	0.94606	0.317425	0.218016	0.94606	0.309865	0.485848	0.93653	0.935533	0.288981	0.543114	0.504819
p110αLKO	Refed	0.484485	0.174305	0.0545612	2.22731	0.880143	1.00372	2.22731	0.450481	0.545042	0.702638	0.650397	0.274337	0.599372	0.634578
p110αLKO	Refed	0.120941	0.452943	0.0106637	2.28598	0.792927	1.21755	2.28598	0.347467	0.287004	0.672405	0.943914	0.372602	0.61167	0.564296
		Fig3F and SuppFig4B
		p110α/actin	pAKTser/akt	pAKTthr/akt	pS6K/S6K	pGSK3/GSK3
p110αLWT	Fasted	0.765685	1.30549	1.30549	0.502178	0.319793
p110αLWT	Fasted	1.00035	1.28858	1.28858	0.469787	0.221119
p110αLWT	Fasted	0.148833	0.419058	0.279283	0.551997	0.501548
p110αLWT	Fasted	0.105464	0.174242	0.300688	0.448564	0.493006
p110αLWT	Fasted	0.0692319	0.3003	0.272343	0.776585
p110αLWT	Fasted	0.0752838	0.525934	0.0598718	0.55168
p110αLWT	Refed	0.584456	4.50731	4.50731	0.879032	0.383628
p110αLWT	Refed	1.07494	4.15919	4.15919	0.950649	1.01039
p110αLWT	Refed	0.218881	1.03183	0.439453	0.633281	0.965083
p110αLWT	Refed	6.26002	1.18168	0.476755	0.525581	0.868071
p110αLWT	Refed	0.0704072	1.09499	0.689417	0.945393
p110αLWT	Refed	0.0693586	1.07713	0.97986	0.484642
p110αLKO	Fasted	0.367439	0.811603	1.12451	0.877416	0.404875
p110αLKO	Fasted	0.364575	0.317425	0.94606	0.93653	0.543114
p110αLKO	Fasted	0.26985	0.304088	0.505565	1.0612	0.55326
p110αLKO	Fasted	0.270399	0.218016	0.309865	0.935533	0.504819
p110αLKO	Fasted	0.102175	1.12451	0.25364	0.709347
p110αLKO	Fasted	0.0830175	0.94606	0.485848	0.330274
p110αLKO	Refed	0.484485	2.22731	2.22731	0.702638	0.599372
p110αLKO	Refed	0.120941	2.28598	2.28598	0.672405	0.61167
p110αLKO	Refed	0.174305	0.880143	0.450481	0.650397	0.634578
p110αLKO	Refed	0.452943	0.792927	0.347467	0.943914	0.564296
p110αLKO	Refed	0.0545612	1.00372	0.545042	0.294274
p110αLKO	Refed	0.0106637	1.21755	0.287004	0.457002

## Sheet: Supp Fig4C
All bars shown in bar plots throughout the paper represent the mean of replicates and errors bars represent the standard error of the mean
			Supp Fig4B
			Cyp4a10/TBP	Pdk4/TBP	PPARa/TBP	Fsp27/TBP	Hmgcs2/TBP
	LWT	FASTED	125.009	5.10025	30.9668	4.12027	326.106
			204.945	4.52036	24.3638	7.98489	329.793
			221.646	17.3555	28.8467	5.07786	365.911
			155.811	11.8842	24.2879	5.41975	370.561
			144.854	4.68891	25.1048	3.27143	304.632
			112.302	12.4061	23.988	5.00449	317.99
		REFED	10.6759	0.891536	7.80531	0.10148	148.623
			32.3501	0.602332	5.81833	0.0270003	111.156
			22.3693	0.59709	7.78196	0.0340379	119.913
			28.4383	0.86431	8.85945	0.106718	163.34
			27.6747	1.05653	8.13918	0.0819626	175.04
			49.4505	1.20922	10.3147	0.124632	153.366
	LKO	FASTED	281.544	15.0229	23.8276	14.5242	369.668
			225.794	25.9032	27.3159	14.0047	401.963
			278.089	13.6227	25.9164	9.96872	335.088
			164.592		19.5015	5.0514
			233.32	27.9219	21.0732	13.72	422.272
			217.882	27.7572	24.5408	18.9529	436.78
		REFED	78.5841	0.448475	10.4397	0.0379192	147.618
			82.3739	1.23537	11.6376	0.0785856	255.62
			129.623	1.19628	10.6793	0.0950253	299.27
			75.1996	1.18609	9.5274	0.062274	197.095
			90.1341	1.26183	11.2243	0.0466163	207.199
			67.0635	0.963592	9.99634	0.0733766	195.156
