# Supplementary material for: Liver gene expression and its rewiring in hepatic steatosis are controlled by PI3Kα-dependent hepatocyte signaling
Source: PLoS Biol. 2025 Apr 14;23(4):e3003112. doi: 10.1371/journal.pbio.3003112 (PMC12021288; doi:10.1371/journal.pbio.3003112)
Supplement: S9 Data — (XLSX) [file pbio.3003112.s020.xlsx]

## Sheet: Supp Fig5
All bars shown in bar plots throughout the paper represent the mean of replicates and errors bars represent the standard error of the mean
				Supp Fig5
	Genotype	Diet	Nutr	Liver/BW	Glycemia (mg/dL)	Ketonemia	FFA (mmol/L)	Chol (mmol/L)	HDL (mmol/L)	LDL (mmol/L)
	L-WT	CTRL	Fasted	4.02439	121	1.3	1.43	5.79	1.98	0.89
			Fasted	4.20912	120	1	1.05	5.69	2	0.65
			Fasted	3.25088	118	1.6	1.27	5.95	2.2	0.73
			Fasted	4.9434	110	1.8	1.5	5.44	2.08	0.64
			Fasted	3.34559	80	2.8	1.3	5.48	2.06	0.66
			Fasted	3.55872	97	3.1	1.29	5.24	1.9	0.64
			Fed	4.83784	119	0.4	0.74	5.73	2.05	0.7
			Fed	5.03049	125	0.4	0.71	6.54	2.36	0.71
			Fed	4.42897	170	0.3	0.77	6.31	2.44	0.7
			Fed	5.28302	127	0.2	0.68	7.71	2.36	1.02
			Fed	3.88489	117	0.3	0.96	5.18	2.01	0.56
			Fed	5.1875	143	0.3	0.72	6.67	2.04	0.82
		HFD	Fasted	5.35802	108	1.2	0.59	5.38	1.58	0.8
			Fasted	4.94505	118	1.5	0.66	6.42	1.86	0.83
			Fasted	5.31073	115	1.6	0.75	6.93	1.94	1.04
			Fasted	5.6087	138	1.6	0.72	5.38	1.51	0.72
			Fasted	4.82759	119	2.4	0.81	6.89	1.63	0.92
			Fasted	5.22472	112	2.8	0.84	5.88	1.8	0.74
			Fed	7.03046	211	0.5	0.98	8.12	2.38	1.1
			Fed	6.97286	243	0.6	1.1	5.9	2.06	0.62
			Fed	6.23153	322	0.4	1.01	6.83	2.19	0.41
			Fed	7.03896	305	0.4	0.98	6.58	2.19	0.78
			Fed	6.63286	211	0.3	1.03	6.48	2.06	0.73
			Fed
	L-KO	CTRLE	Fasted	2.55556	84	1.1	1.56	3.67	1.28	0.77
			Fasted	2.89655	84	1.4	1.57	3.76	1.45	0.83
			Fasted	2.24615	93	1.4	1.35	2.87	1.16	0.66
			Fasted	2.69373	95	1.5	1.36	1.39	1.22	0.68
			Fasted	2.94521	77	2.1	1.36	3.5	1.54	0.44
			Fasted	3.21656	76	2.4	1.36	3.42	1.46	0.5
			Fed	3.22684	415		0.57	2.98	1.17	0.44
			Fed	2.39748	129	0.6	0.75	3.24	1.45	0.63
			Fed	2.9393	158	0.4	0.66	3.58	1.47	0.54
			Fed	3.26531	234	0.4	0.7	3.66	1.36	0.55
			Fed	3.04709	221	0.4	0.82	3.02	1.24	0.57
			Fed	2.98667	420	0.4	0.46	2.93	1.09	0.51
		HFD	Fasted	2.52551	241	1.4	0.49	4.24	1.34	0.75
			Fasted	2.64984	123	1.6	0.73	4.02	1.32	0.94
			Fasted	2.53406	291	1.9	0.73	4.65	1.81	0.73
			Fasted	2.45478		1.8	0.67	4.29	1.1	0.82
			Fasted	2.24719	113	2.1	1.11	4.77	1.78	0.79
			Fasted	2.31552	108	2.6	1.2	4.28	1.38	0.82
			Fed	3.16456	388	0.4	0.8	3.82	1.62	0.64
			Fed	3.40796	417	0.7	1.62	5.64	2.04	1.32
			Fed	2.24771	350	0.4	0.54	2.18	0.74	0
			Fed	3.43454	517	1.3	1.39	5.9	2.41	1.11
			Fed	3.19383	443	0.9	1.01	4.17	1.43	1
			Fed	3.79747	372	0.7	1.11	4.03	1.45	0.84
