# Supplementary material for: Liver gene expression and its rewiring in hepatic steatosis are controlled by PI3Kα-dependent hepatocyte signaling
Source: PLoS Biol. 2025 Apr 14;23(4):e3003112. doi: 10.1371/journal.pbio.3003112 (PMC12021288; doi:10.1371/journal.pbio.3003112)
Supplement: S10 Data — (XLSX) [file pbio.3003112.s021.xlsx]

## Sheet: Supp Fig6A
			Supp Fig6A
	Genotype	Diet	Liver chol (ug/mg)	Chol esters (ug/mg)
	LWT	CTRL	1.63394	5.32418
			1.50321	3.05804
			1.7851	3.10156
			1.97794	6.52138
			2.24529	5.72068
			1.91215	5.36004
		HFD	2.47272	7.63655
			2.13001	5.92749
			1.55012	1.44193
			2.11607	5.77535
			2.03435	3.98175
	LKO	CTRL	2.50757	4.27344
			2.24255	1.93684
			2.17214	4.33737
			1.79396	2.85549
			1.85879	7.11545
			2.5025	6.70561
		HFD	2.14432	2.91748
			2.39426	8.64456
			2.81895	5.21452
			2.66505	8.21184
			2.15296	6.40436
			1.81699	2.78297

## Sheet: Supp Fig6B
			Supp Fig6B
	Genotype	Diet	Abcg5	Abcg8/TBP
	LWT	CTRL	5.3652	3.43161
			5.37871	3.43209
			4.87282	3.24617
			5.01477	3.06543
			5.02547	3.48664
			5.10606	3.55067
		HFD	3.31157	2.08573
			2.75334	1.85059
			2.87369	2.29827
			3.61399	2.87901
			2.6974	1.90134
	LKO	CTRL	8.42649	5.36852
			4.13693	2.79625
			6.57262	3.42787
			7.55225	4.9271
			5.34372	3.55149
			6.9973	4.5684
		HFD	5.26361	4.10188
			9.25182	5.64917
			8.67773	6.1544
			6.52062	5.7691
			5.38617	3.69018
			5.19286	2.66325
