# Supplementary material for: Liver gene expression and its rewiring in hepatic steatosis are controlled by PI3Kα-dependent hepatocyte signaling
Source: PLoS Biol. 2025 Apr 14;23(4):e3003112. doi: 10.1371/journal.pbio.3003112 (PMC12021288; doi:10.1371/journal.pbio.3003112)
Supplement: S11 Data — (XLSX) [file pbio.3003112.s022.xlsx]

## Sheet: Supp Fig7A
All bars shown in bar plots throughout the paper represent the mean of replicates and errors bars represent the standard error of the mean
			Supp Fig7A
		Diet	Weight (g)	Glycemia
	LWT	CTRL	42.3	161
			36.4	163
			33.5	159
			30.9	169
			32.4	144
			32.8	151
			31.9	119
			32.3	126
		CD	23.9	148
			21.5	86
			22.8	105
			24.3	173
			27.5	112
			23.4	117
			23.4	140
			23.1	128
	LKO	CTRL	38.2	193
			40.5
			31.3	150
			28.6	187
			26.5	164
			29	145
			30.3	158
			36.2	251
			31	138
			35.5	172
			35.9	146
		CD	23.2	133
			24.3	118
			24.1	108
			25.7	123
			22.5	130
			22.6	89
			23.4	133
			19.8	106
			27.6	114
			23.9	134
			19.3	130
			20	108

## Sheet: Supp Fig7B
All bars shown in bar plots throughout the paper represent the mean of replicates and errors bars represent the standard error of the mean
					Supp Fig7B
		Diet	Weight (g)	Liver weight	Liver weight/BW	Liver TG
	LWT	CTRL	42.3	1.92	4.53901	24.0597
			36.4	1.688	4.63736	20.7469
			33.5	1.595	4.76119	55.2851
			30.9	1.342	4.34304	31.8269
			32.4	1.403	4.33025	33.9889
			32.8	1.514	4.61585	34.7994
			31.9	1.638	5.1348	36.3079
			32.3	1.71	5.29412	34.7468
		CD	23.9	1.892	7.91632
			21.5	1.062	4.93953	56.4665
			22.8	1.575	6.90789	55.9947
			24.3	1.81	7.44856	51.1088
			27.5	2.076	7.54909	66.1883
			23.4	1.745	7.45726	51.1422
			23.4	1.786	7.63248	61.1777
			23.1	1.6	6.92641	51.7525
	LKO	CTRL	38.2	1.559	4.08115	7.09952
			40.5	1.676	4.13827	4.88041
			31.3	0.825	2.63578	14.2468
			28.6	1.077	3.76573	5.51026
			26.5	0.938	3.53962	6.09172
			29	1.067	3.67931	5.36464
			30.3	1.138	3.75578	4.38966
			36.2	1.528	4.22099	8.05659
			31	1.529	4.93226	26.9143
			35.5	0.835	2.35211	18.6787
			35.9	1.259	3.50696	8.26195
		CD	23.2	1.162	5.00862	66.3697
			24.3	1.305	5.37037	46.9665
			24.1	1.228	5.09544	41.8189
			25.7	1.279	4.97665	42.9647
			22.5	1.224	5.44	40.0387
			22.6	1.361	6.02212	38.8145
			23.4	1.278	5.46154	49.3099
			19.8	1.017	5.13636	54.1963
			27.6	1.356	4.91304	48.1228
			23.9	1.021	4.27197	49.3443
			19.3	1.085	5.62176	50.2628
			20	1.032	5.16	47.4103

## Sheet: Supp Fig 7C
All bars shown in bar plots throughout the paper represent the mean of replicates and errors bars represent the standard error of the mean
			Supp Fig7C
		Diet	ALT (U/L)	AST (U/L)
	LWT	CTRL	60	73
			56	71
			39	87
			63	87
			39	73
			51	88
			57	91
			65	121
		CD	283	259
			292	n.d
			307	266
			375	303
			408	342
			394	320
			344	392
			367	297
	LKO	CTRL	49	92
			49	86
			n.d	n.d
			42	94
			37	94
			35	95
			48	110
			42	73
			55	107
			n.d	n.d
			45	107
		CD	432	523
			172	271
			335	454
			414	484
			216	348
			396	570
			304	343
			n.d	n.d
			381	475
			289	346
			280	366
			390	471
