# Supplementary material for: Liver gene expression and its rewiring in hepatic steatosis are controlled by PI3Kα-dependent hepatocyte signaling
Source: PLoS Biol. 2025 Apr 14;23(4):e3003112. doi: 10.1371/journal.pbio.3003112 (PMC12021288; doi:10.1371/journal.pbio.3003112)
Supplement: S12 Data — (XLSX) [file pbio.3003112.s023.xlsx]

## Sheet: Supp Fig8B
All bars shown in bar plots throughout the paper represent the mean of replicates and errors bars represent the standard error of the mean
			Supp Fig8B
	Genotype	Diet	PE 40:3	PC 36:3
	LWT	CTRL	0.182906	9.26023
			0.218832	9.40431
			0.243267	9.20637
			0.1972	9.14278
			0.240831	8.85807
			0.224233	9.65539
		HFD	0.214518	9.62999
			0.20572	9.62484
			0.228498	8.88468
			0.225788	9.48455
			0.220519	9.20545
	LKO	CTRL	0.217407	12.5468
			0.211147	7.10055
			0.210538	8.88572
			0.244893	8.94257
			0.190039	9.13222
			0.217421	9.35681
		HFD	0.181158	6.91889
			0.161704	6.88483
			0.187565	7.52669
			0.147716	6.58743
			0.146164	6.81681

## Sheet: Supp Fig8C
All bars shown in bar plots throughout the paper represent the mean of replicates and errors bars represent the standard error of the mean
			Supp Fig8C
	Genotype	Diet	PC 32:1	TG C51
	LWT	CTRL	1.85278	6.13067
			1.88833	5.95969
			2.24957	6.45044
			2.1057	5.88503
			1.97534	5.15126
			1.52953	4.90738
		HFD	0.402272	2.11455
			0.440193	2.33958
			0.270693	1.65172
			0.365409	2.07994
			0.292441	1.72699
	LKO	CTRL	0.949916	3.48211
			2.02488	5.29742
			1.29673	2.98521
			1.10024	4.46111
			1.27977	3.30281
			1.25888	3.02705
		HFD	0.253666	0.540152
			0.231196	0.543952
			0.212792	0.583459
			0.180595	0.435196
			0.23585	0.656537

## Sheet: Supp Fig8D
All bars shown in bar plots throughout the paper represent the mean of replicates and errors bars represent the standard error of the mean
			Supp Fig8D
	Genotype	Diet	TG C55	Cer C18:0
	LWT	CTRL	49.2868	1.42633
			49.5454	1.02338
			49.4665	0.833384
			50.9294	0.966801
			52.1472	0.897431
			52.7949	1.11659
		HFD	60.6809	4.25541
			60.7571	5.28725
			64.6073	3.39525
			62.0803	3.73936
			63.8509	3.94089
	LKO	CTRL	53.4123	1.38112
			52.675	1.08102
			57.0433	1.12565
			52.4985	1.08312
			54.7037	1.1594
			55.7154	0.795893
		HFD	69.9323	2.6965
			63.4028	4.35446
			59.0408	2.3213
			61.609	4.93741
			66.4851	4.817

## Sheet: Supp Fig8E
All bars shown in bar plots throughout the paper represent the mean of replicates and errors bars represent the standard error of the mean
			Supp Fig8E
	Genotype	Diet	PE 38:4	Cer C16:0
	LWT	CTRL	18.4475	15.4744
			18.4636	14.1567
			18.2511	12.4428
			18.5416	13.3657
			17.7231	9.07823
			20.0472	12.0571
		HFD	23.8752	18.7855
			24.8433	19.6295
			26.3865	14.1048
			24.5465	17.5076
			23.5284	16.8258
	LKO	CTRL	20.505	12.1106
			17.048	10.6302
			16.2603	11.4623
			17.3825	12.1663
			15.612	13.0313
			15.1994	10.5466
		HFD	16.934	11.5437
			18.0466	14.5107
			14.4406	14.3633
			18.2435	15.5772
			17.1174	14.7797

## Sheet: Supp Fig8F
All bars shown in bar plots throughout the paper represent the mean of replicates and errors bars represent the standard error of the mean
			Supp Fig8F
	Genotype	Diet	EC 18	PE 36:1
	LWT	CTRL	51.9665	1.99839
			53.441	2.73318
			53.2601	2.85728
			52.5859	2.50679
			57.5212	2.46662
			58.516	2.63043
		HFD	67.7896	2.95734
			65.3075	3.12586
			71.7315	3.57894
			67.9401	3.31053
			68.7595	4.33397
	LKO	CTRL	73.4221	2.70031
			62.5166	2.71507
			70.8029	3.36511
			72.2685	3.4309
			67.0866	3.54059
			68.1773	3.71554
		HFD	84.7871	6.12978
			80.6661	6.66542
			83.5964	6.58312
			82.1235	6.17718
			82.157	6.68077

## Sheet: Supp Fig8G
All bars shown in bar plots throughout the paper represent the mean of replicates and errors bars represent the standard error of the mean
			Supp Fig8G
	Genotype	Diet	C20:5w3	PI 36:1
	LWT	CTRL	0.124944	0.291787
			0.2939	0.334889
			0.336453	0.442099
			0.257892	0.338444
			0.277789	0.477139
			0.169095	0.365314
		HFD	0.184082	0.283025
			0.185278	0.29014
			0.185105	0.274684
			0.1622	0.339801
			0.237934	0.351814
	LKO	CTRL	0.392247	0.464103
			0.415526	0.572377
			0.510704	0.67261
			0.472001	0.510797
			0.468748	0.680846
			0.652435	0.739171
		HFD	0.190075	0.342125
			0.295199	0.365885
			0.203841	0.336271
			0.281965	0.33263
			0.380121	0.330237
