# Supplementary material for: Liver gene expression and its rewiring in hepatic steatosis are controlled by PI3Kα-dependent hepatocyte signaling
Source: PLoS Biol. 2025 Apr 14;23(4):e3003112. doi: 10.1371/journal.pbio.3003112 (PMC12021288; doi:10.1371/journal.pbio.3003112)
Supplement: S13 Data — (XLSX) [file pbio.3003112.s024.xlsx]

## Sheet: SuppFig9
All bars shown in bar plots throughout the paper represent the mean of replicates and errors bars represent the standard error of the mean
			Supp Fig9
	Genotype	Diet	Fgf21	Igfbp1	Gdf15	Enho	FetB	Igfbp2	Fgl1	Angptl6	Ctsd	Fst	Lect2
	LWT	CTRL	0.972317	0.233791	0.743326	0.809063	0.384073	0.482615	0.456157	1.04144	1.08936	1.23796	1.03456
			1.11212	0.20842	0.783705	0.769402	0.364306	0.354412	0.343382	1.06027	1.02293	0.831588	0.976909
			0.65216	0.627868	0.294204	1.09783	1.39767	1.49123	1.07537	0.893211	0.762065	0.856243	0.935878
			0.816195	1.25358	1.28944	1.20865	0.925336	0.981278	0.669088	1.04398	1.08568	1.05423	1.03223
			0.952902	3.1589	0.826823	n.d	1.4909	1.80242	1.91201	0.861093	0.620805	0.828731	0.711337
			1.4943	0.517441	2.0625	1.11505	1.43772	0.888049	1.54399	1.14144	1.41916	1.19125	1.30909
		HFD	3.07042	1.4843	7.65152	0.987793	0.653187	0.308038	0.837336	0.957964	1.02575	2.91933	0.946823
			1.49025	3.3985	1.82259	1.36996	0.635904	0.503039	0.938674	0.873769	0.9473	1.17171	1.45154
			1.4225	2.1844	1.68214	3.08719	0.986863	0.529261	1.08127	0.99653	1.07334	1.14538	1.33569
			2.39831	6.32371	3.99924	1.82626	0.989745	0.749421	1.59867	1.39093	1.2	1.58446	1.78057
			1.49594	5.41503	4.82797	2.12086	0.769954	0.705071	1.2081	0.875627	0.892713	0.888719	1.16919
	LKO	CTRL	0.439386	2.24202	0.354874	7.08228	0.274555	0.67338	0.164671	0.949126	0.805211	2.94393	0.940244
			0.181655	2.70425	0.383291	11.2381	0.69694	2.33288	0.924225	0.849688	0.582651	3.0652	0.599621
			0.466334	4.14546	0.421934	7.76455	0.698619	2.06358	0.973732	0.820122	0.607386	1.87488	0.781432
			0.730337	4.0662	0.432915	11.7021	1.27568	2.89639	1.73112	1.12098	1.02538	3.58695	0.958691
			0.739579	6.64932	1.82918	9.66442	1.02083	2.84017	1.30727	1.2657	0.868879	2.37437	1.00098
			0.729047	4.23883	1.63951	11.7782	0.312349	1.32667	0.51825	1.30722	1.0055	3.95158	1.20201
		HFD	0.807295	3.46129	0.557752	13.1673	1.27128	3.86464	2.46269	1.09912	0.648206	3.31405	1.22034
			1.15552	2.18475	1.1085	16.9811	1.67423	4.76165	2.91947	2.12809	1.21025	4.22862	2.03073
			1.83793	3.22742	4.07978	19.0164	0.813584	2.52656	1.40369	1.12005	0.882531	4.04313	0.765933
			0.725987	8.76482	1.41373	n.d	0.878064	3.11451	1.96465	1.09373	0.74873	2.11584	0.570267
			0.529527	8.47545	0.804782	15.0971	1.02552	2.92832	2.10029	1.21238	0.818043	2.92112	1.30052
			0.66953	2.41655	0.616868	18.0153	0.513013	2.11792	1.35194	1.06278	0.643098	3.8971	0.896235
