# Supplementary material for: Liver gene expression and its rewiring in hepatic steatosis are controlled by PI3Kα-dependent hepatocyte signaling
Source: PLoS Biol. 2025 Apr 14;23(4):e3003112. doi: 10.1371/journal.pbio.3003112 (PMC12021288; doi:10.1371/journal.pbio.3003112)
Supplement: S14 Data — (XLSX) [file pbio.3003112.s025.xlsx]

## Sheet: Supp Fig10
All bars shown in bar plots throughout the paper represent the mean of replicates and errors bars represent the standard error of the mean
				Supp Fig10
				umol glucose/ug prot/mg liver
	Genotype	Diet	ZT	Glyceogen content
	LWT	LFD	0	828.091
	LWT	LFD	0	524.098
	LWT	LFD	0	1326.92
	LWT	LFD	0	560.961
	LWT	HFD	0	532.147
	LWT	HFD	0	409.677
	LWT	HFD	0	674.201
	LWT	HFD	0	553.068
	LKO	LFD	0	668.587
	LKO	LFD	0	825.444
	LKO	LFD	0	545.579
	LKO	HFD	0	164.182
	LKO	HFD	0	238.948
	LKO	HFD	0	531.679
	LWT	LFD	4	271.416
	LWT	LFD	4	512.513
	LWT	LFD	4	469.181
	LWT	LFD	4	551.29
	LWT	HFD	4	398.421
	LWT	HFD	4	554.596
	LWT	HFD	4	303.517
	LKO	LFD	4	493.67
	LKO	LFD	4	753.668
	LKO	LFD	4	744.906
	LKO	HFD	4	567.328
	LKO	HFD	4	317.77
	LKO	HFD	4	441.015
	LKO	HFD	4	473.678
	LWT	LFD	12	209.805
	LWT	LFD	12	192.169
	LWT	HFD	12	246.313
	LWT	HFD	12	372.129
	LWT	HFD	12	276.18
	LWT	HFD	12	163.12
	LKO	LFD	12	191.921
	LKO	LFD	12	68.1342
	LKO	LFD	12	282.446
	LKO	HFD	12	40.1346
	LKO	HFD	12	49.8736
	LKO	HFD	12	85.872
	LKO	HFD	12	157.742
	LWT	LFD	16	421.681
	LWT	LFD	16	254.692
	LWT	LFD	16	266.418
	LWT	HFD	16	292.42
	LWT	HFD	16	162.519
	LWT	HFD	16	292.782
	LKO	LFD	16	137.228
	LKO	LFD	16	30.0418
	LKO	LFD	16	90.6287
	LKO	HFD	16	315.272
	LKO	HFD	16	178.694
	LKO	HFD	16	247.921
	LWT	LFD	20	798.564
	LWT	LFD	20	813.804
	LWT	LFD	20	150.416
	LWT	HFD	20	363.593
	LWT	HFD	20	531.956
	LWT	HFD	20	553.464
	LKO	LFD	20	469.052
	LKO	LFD	20	659.963
	LKO	LFD	20	252.588
	LKO	HFD	20	448.929
	LKO	HFD	20	465.589
	LKO	HFD	20	403.7
